# Supplementary material for: Transcriptomic analysis of ‘Suli’ pear (Pyrus pyrifolia white pear group) buds during the dormancy by RNA-Seq
Source: BMC Genomics. 2012 Dec 12;13:700. doi: 10.1186/1471-2164-13-700 (PMC3562153; doi:10.1186/1471-2164-13-700)
Supplement: Additional file 3 — Top BLAST hits from the four public database (nr, SwissProt, KEGG, and GO). [file 1471-2164-13-700-S3.xls]

## Sheet: annotation
geneID	geneLength	Mpfb2_rawfragments(12398319)	Mpfb2_FPKM	Nr-ID	Nr-Score	Nr-Evalue	Nr-annotation	Swissprot-ID	Swissprot-Score	Swissprot-Evalue	Swissprot-annotation
CL1.Contig1_Mpfb2	1657	1226	59.6767	gi|224125152|ref|XP_002329906.1|	627.1	2e-178	predicted protein [Populus trichocarpa] >gi|222871143|gb|EEF08274.1| predicted protein [Populus trichocarpa]	--	--	--	--
CL10.Contig1_Mpfb2	510	45	7.1167	gi|224090371|ref|XP_002308977.1|	55.1	5e-07	predicted protein [Populus trichocarpa] >gi|222854953|gb|EEE92500.1| predicted protein [Populus trichocarpa]	sp|Q07488|BCB1_ARATH	118	2e-27	Blue copper protein OS=Arabidopsis thaliana GN=BCB PE=1 SV=2
CL10.Contig2_Mpfb2	1133	10	0.7119	gi|357478161|ref|XP_003609366.1|	167.2	4e-40	Blue copper protein [Medicago truncatula] >gi|355510421|gb|AES91563.1| Blue copper protein [Medicago truncatula]	sp|Q07488|BCB1_ARATH	137	1e-32	Blue copper protein OS=Arabidopsis thaliana GN=BCB PE=1 SV=2
CL10.Contig3_Mpfb2	1148	136	9.5551	gi|357478161|ref|XP_003609366.1|	167.2	4e-40	Blue copper protein [Medicago truncatula] >gi|355510421|gb|AES91563.1| Blue copper protein [Medicago truncatula]	sp|Q07488|BCB1_ARATH	133	2e-31	Blue copper protein OS=Arabidopsis thaliana GN=BCB PE=1 SV=2
CL100.Contig1_Mpfb2	430	327	61.3361	gi|225456787|ref|XP_002277300.1|	62.8	1e-09	PREDICTED: zinc finger CCCH domain-containing protein 43 isoform 1 [Vitis vinifera] >gi|297733636|emb|CBI14883.3| unnamed protein product [Vitis vinifera]	sp|Q9STM4|C3H43_ARATH	128	1e-30	Zinc finger CCCH domain-containing protein 43 OS=Arabidopsis thaliana GN=At3g48440 PE=1 SV=1
CL100.Contig2_Mpfb2	463	210	36.5827	gi|225456787|ref|XP_002277300.1|	63.2	1e-09	PREDICTED: zinc finger CCCH domain-containing protein 43 isoform 1 [Vitis vinifera] >gi|297733636|emb|CBI14883.3| unnamed protein product [Vitis vinifera]	sp|Q9STM4|C3H43_ARATH	127	2e-30	Zinc finger CCCH domain-containing protein 43 OS=Arabidopsis thaliana GN=At3g48440 PE=1 SV=1
CL1000.Contig1_Mpfb2	662	0	0	--	--	--	--	--	--	--	--
CL1000.Contig2_Mpfb2	665	4	0.4851	--	--	--	--	--	--	--	--
CL1000.Contig3_Mpfb2	228	1	0.3538	--	--	--	--	--	--	--	--
CL10000.Contig1_Mpfb2	1298	24	1.4913	gi|255579724|ref|XP_002530701.1|	419.5	5e-116	cyclin d, putative [Ricinus communis] >gi|223529757|gb|EEF31696.1| cyclin d, putative [Ricinus communis]	sp|P42752|CCD21_ARATH	302	2e-82	Cyclin-D2-1 OS=Arabidopsis thaliana GN=CYCD2-1 PE=1 SV=3
CL10000.Contig2_Mpfb2	1308	3	0.185	gi|255579724|ref|XP_002530701.1|	71.6	1e-103	cyclin d, putative [Ricinus communis] >gi|223529757|gb|EEF31696.1| cyclin d, putative [Ricinus communis]	sp|Q8LGA1|CCD41_ARATH	265	4e-71	Cyclin-D4-1 OS=Arabidopsis thaliana GN=CYCD4-1 PE=1 SV=2
CL10001.Contig1_Mpfb2	571	34	4.8026	--	--	--	--	--	--	--	--
CL10001.Contig2_Mpfb2	945	57	4.865	--	--	--	--	--	--	--	--
CL10001.Contig3_Mpfb2	291	16	4.4347	--	--	--	--	--	--	--	--
CL10001.Contig4_Mpfb2	314	21	5.3942	--	--	--	--	--	--	--	--
CL10002.Contig1_Mpfb2	2595	905	28.1286	gi|359476018|ref|XP_002280997.2|	1261.1	0	PREDICTED: DDB1- and CUL4-associated factor homolog 1-like [Vitis vinifera]	sp|Q9M086|DCAF1_ARATH	952	0	DDB1- and CUL4-associated factor homolog 1 OS=Arabidopsis thaliana GN=DCAF1 PE=1 SV=2
CL10002.Contig2_Mpfb2	304	43	11.4086	gi|359476018|ref|XP_002280997.2|	90.5	7e-18	PREDICTED: DDB1- and CUL4-associated factor homolog 1-like [Vitis vinifera]	sp|Q9M086|DCAF1_ARATH	59.3	5e-10	DDB1- and CUL4-associated factor homolog 1 OS=Arabidopsis thaliana GN=DCAF1 PE=1 SV=2
CL10003.Contig1_Mpfb2	1233	25	1.6354	gi|377644000|gb|AFB70893.1|	478.4	9e-134	FtsZ3 protein [Manihot esculenta]	sp|Q9LXJ0|FTZ22_ARATH	460	6e-130	Cell division protein FtsZ homolog 2-2, chloroplastic OS=Arabidopsis thaliana GN=FTSZ2-2 PE=1 SV=1
CL10003.Contig2_Mpfb2	2142	54	2.0333	gi|255575683|ref|XP_002528741.1|	785	0	Cell division protein ftsZ, putative [Ricinus communis] >gi|223531835|gb|EEF33653.1| Cell division protein ftsZ, putative [Ricinus communis]	sp|Q9LXJ0|FTZ22_ARATH	689	0	Cell division protein FtsZ homolog 2-2, chloroplastic OS=Arabidopsis thaliana GN=FTSZ2-2 PE=1 SV=1
CL10003.Contig3_Mpfb2	278	18	5.2223	--	--	--	--	--	--	--	--
CL10003.Contig4_Mpfb2	2123	76	2.8874	gi|255575683|ref|XP_002528741.1|	785	0	Cell division protein ftsZ, putative [Ricinus communis] >gi|223531835|gb|EEF33653.1| Cell division protein ftsZ, putative [Ricinus communis]	sp|Q9LXJ0|FTZ22_ARATH	689	0	Cell division protein FtsZ homolog 2-2, chloroplastic OS=Arabidopsis thaliana GN=FTSZ2-2 PE=1 SV=1
CL10003.Contig5_Mpfb2	1679	75	3.6029	gi|377644000|gb|AFB70893.1|	539.6	5e-152	FtsZ3 protein [Manihot esculenta]	sp|Q9LXJ0|FTZ22_ARATH	519	2e-147	Cell division protein FtsZ homolog 2-2, chloroplastic OS=Arabidopsis thaliana GN=FTSZ2-2 PE=1 SV=1
CL10003.Contig6_Mpfb2	710	13	1.4768	gi|377644000|gb|AFB70893.1|	106.7	3e-22	FtsZ3 protein [Manihot esculenta]	sp|Q9LXJ0|FTZ22_ARATH	93.6	1e-19	Cell division protein FtsZ homolog 2-2, chloroplastic OS=Arabidopsis thaliana GN=FTSZ2-2 PE=1 SV=1
CL10004.Contig1_Mpfb2	1123	410	29.447	gi|225458467|ref|XP_002282153.1|	310.1	3e-83	PREDICTED: probable transcription factor KAN4-like [Vitis vinifera]	sp|Q9FJV5|KAN4_ARATH	218	5e-57	Probable transcription factor KAN4 OS=Arabidopsis thaliana GN=KAN4 PE=1 SV=1
CL10004.Contig2_Mpfb2	206	12	4.6984	--	--	--	--	--	--	--	--
CL10005.Contig1_Mpfb2	962	67	5.6174	gi|147804914|emb|CAN66869.1|	266.2	5e-70	hypothetical protein VITISV_013673 [Vitis vinifera]	sp|Q9FGL9|PTBP2_ARATH	247	6e-66	Polypyrimidine tract-binding protein homolog 2 OS=Arabidopsis thaliana GN=At5g53180 PE=2 SV=1
CL10006.Contig1_Mpfb2	909	970	86.0687	gi|225433902|ref|XP_002265598.1|	317	2e-85	PREDICTED: peptidyl-prolyl cis-trans isomerase E [Vitis vinifera] >gi|297743796|emb|CBI36679.3| unnamed protein product [Vitis vinifera]	sp|Q99070|GRP2_SORBI	67	1e-11	Glycine-rich RNA-binding protein 2 OS=Sorghum bicolor GN=GRP2 PE=2 SV=1
CL10007.Contig1_Mpfb2	475	42	7.1317	gi|224139906|ref|XP_002323334.1|	154.8	3e-37	predicted protein [Populus trichocarpa] >gi|222867964|gb|EEF05095.1| predicted protein [Populus trichocarpa]	--	--	--	--
CL10007.Contig2_Mpfb2	3087	1221	31.9019	gi|356572134|ref|XP_003554225.1|	1031.5	0	PREDICTED: uncharacterized protein LOC100500389 [Glycine max]	--	--	--	--
CL10007.Contig3_Mpfb2	568	10	1.42	gi|224139908|ref|XP_002323335.1|	103.6	1e-21	predicted protein [Populus trichocarpa] >gi|222867965|gb|EEF05096.1| predicted protein [Populus trichocarpa]	--	--	--	--
CL10008.Contig1_Mpfb2	604	34	4.5402	gi|255556982|ref|XP_002519524.1|	92	5e-18	conserved hypothetical protein [Ricinus communis] >gi|223541387|gb|EEF42938.1| conserved hypothetical protein [Ricinus communis]	sp|Q8GW80|FBL65_ARATH	50.1	9e-07	F-box/LRR-repeat protein At3g59210 OS=Arabidopsis thaliana GN=At3g59210 PE=2 SV=1
CL10008.Contig2_Mpfb2	550	1	0.1466	gi|255556982|ref|XP_002519524.1|	75.1	5e-13	conserved hypothetical protein [Ricinus communis] >gi|223541387|gb|EEF42938.1| conserved hypothetical protein [Ricinus communis]	sp|Q8GW80|FBL65_ARATH	49.7	1e-06	F-box/LRR-repeat protein At3g59210 OS=Arabidopsis thaliana GN=At3g59210 PE=2 SV=1
CL10009.Contig1_Mpfb2	2077	237	9.2034	gi|356503626|ref|XP_003520608.1|	281.6	1e-168	PREDICTED: protein BREAST CANCER SUSCEPTIBILITY 1 homolog [Glycine max]	sp|Q8RXD4|BRCA1_ARATH	169	5e-73	Protein BREAST CANCER SUSCEPTIBILITY 1 homolog OS=Arabidopsis thaliana GN=BRCA1 PE=2 SV=1
CL1001.Contig1_Mpfb2	741	381	41.4709	gi|255542050|ref|XP_002512089.1|	243.4	2e-63	hydrolase, hydrolyzing O-glycosyl compounds, putative [Ricinus communis] >gi|223549269|gb|EEF50758.1| hydrolase, hydrolyzing O-glycosyl compounds, putative [Ricinus communis]	sp|Q93V72|E13L4_ARATH	161	3e-40	Glucan endo-1,3-beta-glucosidase-like protein At1g69295 OS=Arabidopsis thaliana GN=At1g69295 PE=2 SV=1
CL1001.Contig2_Mpfb2	820	624	61.3773	gi|363814437|ref|NP_001242853.1|	253.4	2e-66	uncharacterized protein LOC100801269 precursor [Glycine max]	sp|Q93V72|E13L4_ARATH	184	5e-47	Glucan endo-1,3-beta-glucosidase-like protein At1g69295 OS=Arabidopsis thaliana GN=At1g69295 PE=2 SV=1
CL1001.Contig3_Mpfb2	784	268	27.5712	gi|255542050|ref|XP_002512089.1|	248.4	7e-65	hydrolase, hydrolyzing O-glycosyl compounds, putative [Ricinus communis] >gi|223549269|gb|EEF50758.1| hydrolase, hydrolyzing O-glycosyl compounds, putative [Ricinus communis]	sp|Q93V72|E13L4_ARATH	181	5e-46	Glucan endo-1,3-beta-glucosidase-like protein At1g69295 OS=Arabidopsis thaliana GN=At1g69295 PE=2 SV=1
CL1001.Contig4_Mpfb2	430	1	0.1876	gi|255542050|ref|XP_002512089.1|	62	2e-09	hydrolase, hydrolyzing O-glycosyl compounds, putative [Ricinus communis] >gi|223549269|gb|EEF50758.1| hydrolase, hydrolyzing O-glycosyl compounds, putative [Ricinus communis]	--	--	--	--
CL1001.Contig5_Mpfb2	448	144	25.9252	gi|255542050|ref|XP_002512089.1|	67.4	6e-11	hydrolase, hydrolyzing O-glycosyl compounds, putative [Ricinus communis] >gi|223549269|gb|EEF50758.1| hydrolase, hydrolyzing O-glycosyl compounds, putative [Ricinus communis]	sp|Q93V72|E13L4_ARATH	50.1	5e-07	Glucan endo-1,3-beta-glucosidase-like protein At1g69295 OS=Arabidopsis thaliana GN=At1g69295 PE=2 SV=1
CL10011.Contig1_Mpfb2	684	31	3.6555	gi|326509145|dbj|BAJ86965.1|	209.9	2e-53	predicted protein [Hordeum vulgare subsp. vulgare]	sp|P29402|CALX1_ARATH	182	1e-46	Calnexin homolog 1 OS=Arabidopsis thaliana GN=CNX1 PE=1 SV=1
CL10011.Contig2_Mpfb2	365	2	0.442	gi|326509145|dbj|BAJ86965.1|	179.9	9e-45	predicted protein [Hordeum vulgare subsp. vulgare]	sp|Q39817|CALX_SOYBN	159	5e-40	Calnexin homolog OS=Glycine max PE=2 SV=1
CL10011.Contig3_Mpfb2	1253	148	9.5268	gi|326509145|dbj|BAJ86965.1|	337	3e-91	predicted protein [Hordeum vulgare subsp. vulgare]	sp|Q38798|CALX2_ARATH	301	7e-82	Calnexin homolog 2 OS=Arabidopsis thaliana GN=At5g07340 PE=2 SV=2
CL10012.Contig1_Mpfb2	1259	184	11.7877	gi|297740006|emb|CBI30188.3|	354.8	1e-96	unnamed protein product [Vitis vinifera]	sp|Q9LW85|MFP1_ARATH	53.1	3e-07	MAR-binding filament-like protein 1 OS=Arabidopsis thaliana GN=MFP1 PE=1 SV=2
CL10013.Contig1_Mpfb2	2338	1305	45.0198	gi|224129404|ref|XP_002320578.1|	955.7	0	predicted protein [Populus trichocarpa] >gi|222861351|gb|EEE98893.1| predicted protein [Populus trichocarpa]	sp|Q9LQL2|PTR14_ARATH	866	0	Nitrate transporter 1.5 OS=Arabidopsis thaliana GN=NRT1.5 PE=1 SV=2
CL10014.Contig1_Mpfb2	1302	343	21.2481	gi|5031279|gb|AAD38145.1|AF139498_1	522.3	6e-147	porin [Prunus armeniaca]	sp|P42056|VDAC2_SOLTU	469	1e-132	Mitochondrial outer membrane protein porin of 36 kDa OS=Solanum tuberosum PE=1 SV=2
CL10014.Contig2_Mpfb2	1296	3209	199.711	gi|36957170|gb|AAQ87019.1|	477.6	1e-133	VDAC1.1 [Lotus japonicus]	sp|P42055|VDAC1_SOLTU	451	5e-127	Mitochondrial outer membrane protein porin of 34 kDa OS=Solanum tuberosum PE=1 SV=2
CL10014.Contig3_Mpfb2	1236	436	28.4515	gi|5031279|gb|AAD38145.1|AF139498_1	522.3	5e-147	porin [Prunus armeniaca]	sp|P42056|VDAC2_SOLTU	469	1e-132	Mitochondrial outer membrane protein porin of 36 kDa OS=Solanum tuberosum PE=1 SV=2
CL10014.Contig4_Mpfb2	230	119	41.7308	--	--	--	--	--	--	--	--
CL10015.Contig1_Mpfb2	1432	241	13.5741	gi|225459814|ref|XP_002285915.1|	659.4	0	PREDICTED: cytoplasmic tRNA 2-thiolation protein 1-like isoform 1 [Vitis vinifera]	sp|O64862|CTU1_ARATH	639	0	Cytoplasmic tRNA 2-thiolation protein 1 OS=Arabidopsis thaliana GN=NCS6 PE=2 SV=2
CL10015.Contig2_Mpfb2	663	14	1.7031	gi|224083793|ref|XP_002307125.1|	246.5	2e-64	predicted protein [Populus trichocarpa] >gi|222856574|gb|EEE94121.1| predicted protein [Populus trichocarpa]	sp|O64862|CTU1_ARATH	230	4e-61	Cytoplasmic tRNA 2-thiolation protein 1 OS=Arabidopsis thaliana GN=NCS6 PE=2 SV=2
CL10016.Contig1_Mpfb2	1442	88	4.9221	gi|225456343|ref|XP_002283880.1|	529.6	4e-149	PREDICTED: SUMO-activating enzyme subunit 1B [Vitis vinifera] >gi|297734431|emb|CBI15678.3| unnamed protein product [Vitis vinifera]	sp|P0DI13|SA1B2_ARATH	478	3e-135	SUMO-activating enzyme subunit 1B-2 OS=Arabidopsis thaliana GN=SAE1B-2 PE=2 SV=1
CL10016.Contig2_Mpfb2	1588	343	17.4213	gi|225456343|ref|XP_002283880.1|	529.6	4e-149	PREDICTED: SUMO-activating enzyme subunit 1B [Vitis vinifera] >gi|297734431|emb|CBI15678.3| unnamed protein product [Vitis vinifera]	sp|P0DI13|SA1B2_ARATH	479	2e-135	SUMO-activating enzyme subunit 1B-2 OS=Arabidopsis thaliana GN=SAE1B-2 PE=2 SV=1
CL10017.Contig1_Mpfb2	705	1266	144.838	gi|388507660|gb|AFK41896.1|	224.9	7e-58	unknown [Lotus japonicus]	--	--	--	--
CL10017.Contig2_Mpfb2	263	66	20.2407	--	--	--	--	--	--	--	--
CL10018.Contig1_Mpfb2	2005	80	3.2182	gi|225446357|ref|XP_002272844.1|	698.7	0	PREDICTED: uncharacterized protein LOC100264321 isoform 1 [Vitis vinifera]	sp|P08453|GDB2_WHEAT	73.2	5e-13	Gamma-gliadin OS=Triticum aestivum PE=3 SV=1
CL10018.Contig2_Mpfb2	2032	331	13.1384	gi|225446357|ref|XP_002272844.1|	697.2	0	PREDICTED: uncharacterized protein LOC100264321 isoform 1 [Vitis vinifera]	sp|P08453|GDB2_WHEAT	73.2	5e-13	Gamma-gliadin OS=Triticum aestivum PE=3 SV=1
CL10019.Contig1_Mpfb2	1083	14	1.0426	gi|225438970|ref|XP_002284306.1|	659.4	0	PREDICTED: formamidase isoform 1 [Vitis vinifera]	--	--	--	--
CL10019.Contig2_Mpfb2	1625	224	11.1181	gi|225438972|ref|XP_002284310.1|	855.5	0	PREDICTED: formamidase isoform 2 [Vitis vinifera] >gi|296087335|emb|CBI33709.3| unnamed protein product [Vitis vinifera]	--	--	--	--
CL1002.Contig1_Mpfb2	1690	3125	149.142	gi|366984548|gb|AEX09183.1|	758.1	0	putative aspartate aminotransferase 2 [Gossypium hirsutum]	sp|P46644|AAT3_ARATH	732	0	Aspartate aminotransferase, chloroplastic OS=Arabidopsis thaliana GN=ASP3 PE=1 SV=1
CL10020.Contig1_Mpfb2	2452	1796	59.0776	gi|224095105|ref|XP_002310346.1|	1011.9	0	predicted protein [Populus trichocarpa] >gi|222853249|gb|EEE90796.1| predicted protein [Populus trichocarpa]	sp|A9LNK9|CPSF_ARATH	63.2	7e-10	Cleavage and polyadenylation specificity factor CPSF30 OS=Arabidopsis thaliana GN=CPSF30 PE=1 SV=1
CL10020.Contig2_Mpfb2	212	9	3.4241	--	--	--	--	--	--	--	--
CL10021.Contig1_Mpfb2	2497	1500	48.4518	gi|386776268|gb|AFJ23220.1|	1268.1	0	DELLA protein [Pyrus x bretschneideri]	sp|Q6EI05|GAIPB_CUCMA	804	0	DELLA protein GAIP-B OS=Cucurbita maxima GN=GAIPB PE=2 SV=1
CL10022.Contig1_Mpfb2	986	110	8.9981	gi|359492980|ref|XP_002285598.2|	385.6	5e-106	PREDICTED: protein odr-4 homolog [Vitis vinifera]	--	--	--	--
CL10022.Contig2_Mpfb2	249	28	9.0698	gi|224067098|ref|XP_002302354.1|	120.6	6e-27	predicted protein [Populus trichocarpa] >gi|222844080|gb|EEE81627.1| predicted protein [Populus trichocarpa]	--	--	--	--
CL10023.Contig1_Mpfb2	321	23	5.7791	gi|255576306|ref|XP_002529046.1|	70.9	5e-12	ATP binding protein, putative [Ricinus communis] >gi|223531526|gb|EEF33357.1| ATP binding protein, putative [Ricinus communis]	sp|Q6ICW6|WNK11_ARATH	62	7e-11	Probable serine/threonine-protein kinase WNK11 OS=Arabidopsis thaliana GN=WNK11 PE=2 SV=1
CL10024.Contig1_Mpfb2	928	19	1.6514	gi|356560871|ref|XP_003548710.1|	153.3	4e-36	PREDICTED: tetratricopeptide repeat protein 7B-like [Glycine max]	sp|Q96301|SPY_ARATH	49.7	2e-06	Probable UDP-N-acetylglucosamine--peptide N-acetylglucosaminyltransferase SPINDLY OS=Arabidopsis thaliana GN=SPY PE=1 SV=1
CL10024.Contig2_Mpfb2	214	0	0	gi|225429868|ref|XP_002283407.1|	90.1	9e-18	PREDICTED: tetratricopeptide repeat protein 7B [Vitis vinifera] >gi|296081806|emb|CBI20811.3| unnamed protein product [Vitis vinifera]	--	--	--	--
CL10025.Contig1_Mpfb2	2526	295	9.4195	gi|225457795|ref|XP_002265632.1|	735.7	0	PREDICTED: probable glucuronosyltransferase Os03g0107900 [Vitis vinifera] >gi|302142755|emb|CBI19958.3| unnamed protein product [Vitis vinifera]	sp|O49292|PPD4_ARATH	288	5e-92	PsbP domain-containing protein 4, chloroplastic OS=Arabidopsis thaliana GN=PPD4 PE=1 SV=2
CL10025.Contig2_Mpfb2	775	2	0.2081	gi|224062948|ref|XP_002300943.1|	302	5e-81	predicted protein [Populus trichocarpa] >gi|222842669|gb|EEE80216.1| predicted protein [Populus trichocarpa]	sp|O49292|PPD4_ARATH	300	5e-82	PsbP domain-containing protein 4, chloroplastic OS=Arabidopsis thaliana GN=PPD4 PE=1 SV=2
CL10025.Contig3_Mpfb2	495	6	0.9776	gi|225457795|ref|XP_002265632.1|	219.6	1e-56	PREDICTED: probable glucuronosyltransferase Os03g0107900 [Vitis vinifera] >gi|302142755|emb|CBI19958.3| unnamed protein product [Vitis vinifera]	--	--	--	--
CL10026.Contig1_Mpfb2	363	71	15.7757	gi|255558724|ref|XP_002520386.1|	60.5	8e-09	catalytic, putative [Ricinus communis] >gi|223540433|gb|EEF42002.1| catalytic, putative [Ricinus communis]	--	--	--	--
CL10026.Contig2_Mpfb2	1129	335	23.9325	gi|225446869|ref|XP_002283859.1|	423.7	2e-117	PREDICTED: uncharacterized protein LOC100252338 [Vitis vinifera]	--	--	--	--
CL10027.Contig1_Mpfb2	2105	480	18.3919	gi|297743203|emb|CBI36070.3|	168.3	4e-40	unnamed protein product [Vitis vinifera]	sp|Q9XIE2|AB36G_ARATH	1061	0	ABC transporter G family member 36 OS=Arabidopsis thaliana GN=ABCG36 PE=1 SV=1
CL10028.Contig1_Mpfb2	519	57	8.8582	gi|326506628|dbj|BAJ91355.1|	103.2	1e-21	predicted protein [Hordeum vulgare subsp. vulgare]	sp|Q9FPQ6|GP1_CHLRE	67	6e-12	Vegetative cell wall protein gp1 OS=Chlamydomonas reinhardtii GN=GP1 PE=2 SV=1
CL10029.Contig1_Mpfb2	435	93	17.2437	gi|356523127|ref|XP_003530193.1|	115.2	2e-25	PREDICTED: uncharacterized protein LOC100798223 [Glycine max]	--	--	--	--
CL10029.Contig2_Mpfb2	416	13	2.5205	gi|356497553|ref|XP_003517624.1|	94.7	3e-19	PREDICTED: uncharacterized protein LOC100790501 [Glycine max]	--	--	--	--
CL1003.Contig1_Mpfb2	1014	13	1.0341	gi|224110632|ref|XP_002333059.1|	22.3	2e-48	predicted protein [Populus trichocarpa] >gi|222834146|gb|EEE72623.1| predicted protein [Populus trichocarpa]	--	--	--	--
CL1003.Contig2_Mpfb2	625	15	1.9357	gi|224110632|ref|XP_002333059.1|	58.2	2e-20	predicted protein [Populus trichocarpa] >gi|222834146|gb|EEE72623.1| predicted protein [Populus trichocarpa]	--	--	--	--
CL10030.Contig1_Mpfb2	2375	78	2.6489	gi|225461612|ref|XP_002282987.1|	852	0	PREDICTED: uncharacterized protein ycf45 [Vitis vinifera]	sp|P51281|YCF45_PORPU	435	6e-122	Uncharacterized protein ycf45 OS=Porphyra purpurea GN=ycf45 PE=3 SV=1
CL10030.Contig2_Mpfb2	1152	4	0.2801	gi|302142922|emb|CBI20217.3|	379	6e-104	unnamed protein product [Vitis vinifera]	sp|P51281|YCF45_PORPU	127	1e-29	Uncharacterized protein ycf45 OS=Porphyra purpurea GN=ycf45 PE=3 SV=1
CL10031.Contig1_Mpfb2	333	29	7.0241	--	--	--	--	--	--	--	--
CL10032.Contig1_Mpfb2	1060	800	60.8725	gi|225458850|ref|XP_002285355.1|	381.3	1e-104	PREDICTED: pollen-specific protein SF3 [Vitis vinifera] >gi|147785329|emb|CAN72849.1| hypothetical protein VITISV_013939 [Vitis vinifera] >gi|302142193|emb|CBI19396.3| unnamed protein product [Vitis vinifera]	sp|P29675|SF3_HELAN	279	2e-75	Pollen-specific protein SF3 OS=Helianthus annuus GN=SF3 PE=2 SV=1
CL10032.Contig2_Mpfb2	215	35	13.1301	--	--	--	--	--	--	--	--
CL10032.Contig3_Mpfb2	231	19	6.6341	--	--	--	--	--	--	--	--
CL10033.Contig1_Mpfb2	2474	36	1.1737	gi|359484919|ref|XP_002266524.2|	1317.8	0	PREDICTED: superkiller viralicidic activity 2-like 2-like [Vitis vinifera]	sp|B9DFG3|ISE2_ARATH	258	8e-69	DEAD-box ATP-dependent RNA helicase ISE2, chloroplastic OS=Arabidopsis thaliana GN=ISE2 PE=1 SV=2
CL10033.Contig2_Mpfb2	2071	0	0	gi|359484919|ref|XP_002266524.2|	1082.8	0	PREDICTED: superkiller viralicidic activity 2-like 2-like [Vitis vinifera]	sp|B9DFG3|ISE2_ARATH	258	7e-69	DEAD-box ATP-dependent RNA helicase ISE2, chloroplastic OS=Arabidopsis thaliana GN=ISE2 PE=1 SV=2
CL10034.Contig1_Mpfb2	1013	142	11.3062	--	--	--	--	--	--	--	--
CL10035.Contig1_Mpfb2	590	193	26.3841	gi|224108583|ref|XP_002314899.1|	173.7	1e-42	predicted protein [Populus trichocarpa] >gi|222863939|gb|EEF01070.1| predicted protein [Populus trichocarpa]	--	--	--	--
CL10036.Contig1_Mpfb2	529	17	2.592	gi|359472836|ref|XP_002273148.2|	108.6	4e-23	PREDICTED: uncharacterized protein LOC100257674 [Vitis vinifera]	--	--	--	--
CL10036.Contig2_Mpfb2	245	22	7.2426	gi|359472836|ref|XP_002273148.2|	64.3	5e-10	PREDICTED: uncharacterized protein LOC100257674 [Vitis vinifera]	--	--	--	--
CL10037.Contig1_Mpfb2	1315	54	3.3121	gi|255568128|ref|XP_002525040.1|	53.5	8e-06	Root phototropism protein, putative [Ricinus communis] >gi|223535702|gb|EEF37367.1| Root phototropism protein, putative [Ricinus communis]	sp|Q9FIK1|Y5780_ARATH	161	7e-40	BTB/POZ domain-containing protein At5g47800 OS=Arabidopsis thaliana GN=At5g47800 PE=2 SV=1
CL10037.Contig2_Mpfb2	318	17	4.3118	gi|255568128|ref|XP_002525040.1|	109.8	1e-23	Root phototropism protein, putative [Ricinus communis] >gi|223535702|gb|EEF37367.1| Root phototropism protein, putative [Ricinus communis]	sp|Q9FIK1|Y5780_ARATH	104	1e-23	BTB/POZ domain-containing protein At5g47800 OS=Arabidopsis thaliana GN=At5g47800 PE=2 SV=1
CL10037.Contig3_Mpfb2	279	3	0.8673	gi|255568128|ref|XP_002525040.1|	96.3	1e-19	Root phototropism protein, putative [Ricinus communis] >gi|223535702|gb|EEF37367.1| Root phototropism protein, putative [Ricinus communis]	sp|Q9FIK1|Y5780_ARATH	89	6e-19	BTB/POZ domain-containing protein At5g47800 OS=Arabidopsis thaliana GN=At5g47800 PE=2 SV=1
CL10038.Contig1_Mpfb2	384	28	5.8812	--	--	--	--	--	--	--	--
CL10039.Contig1_Mpfb2	2914	582	16.1091	gi|356543696|ref|XP_003540296.1|	357.1	8e-97	PREDICTED: isoleucyl-tRNA synthetase, cytoplasmic-like [Glycine max]	sp|P93736|SYV_ARATH	152	1e-36	Valine--tRNA ligase OS=Arabidopsis thaliana GN=VALRS PE=1 SV=2
CL10039.Contig2_Mpfb2	214	26	9.7993	gi|297743758|emb|CBI36641.3|	148.3	2e-35	unnamed protein product [Vitis vinifera]	--	--	--	--
CL1004.Contig1_Mpfb2	205	36	14.164	--	--	--	--	--	--	--	--
CL1004.Contig2_Mpfb2	1986	9	0.3655	gi|219842174|dbj|BAH10644.1|	682.6	0	tocopherol cyclase [Hevea brasiliensis]	sp|Q94FY7|TOCC_ARATH	639	0	Tocopherol cyclase, chloroplastic OS=Arabidopsis thaliana GN=VTE1 PE=1 SV=1
CL1004.Contig3_Mpfb2	1942	13	0.5399	gi|219842174|dbj|BAH10644.1|	787.3	0	tocopherol cyclase [Hevea brasiliensis]	sp|Q94FY7|TOCC_ARATH	716	0	Tocopherol cyclase, chloroplastic OS=Arabidopsis thaliana GN=VTE1 PE=1 SV=1
CL1004.Contig4_Mpfb2	1887	9	0.3847	gi|219842174|dbj|BAH10644.1|	699.5	0	tocopherol cyclase [Hevea brasiliensis]	sp|Q94FY7|TOCC_ARATH	656	0	Tocopherol cyclase, chloroplastic OS=Arabidopsis thaliana GN=VTE1 PE=1 SV=1
CL1004.Contig5_Mpfb2	1843	29	1.2691	gi|219842174|dbj|BAH10644.1|	804.3	0	tocopherol cyclase [Hevea brasiliensis]	sp|Q94FY7|TOCC_ARATH	733	0	Tocopherol cyclase, chloroplastic OS=Arabidopsis thaliana GN=VTE1 PE=1 SV=1
CL1004.Contig6_Mpfb2	1839	27	1.1842	gi|219842174|dbj|BAH10644.1|	787.3	0	tocopherol cyclase [Hevea brasiliensis]	sp|Q94FY7|TOCC_ARATH	716	0	Tocopherol cyclase, chloroplastic OS=Arabidopsis thaliana GN=VTE1 PE=1 SV=1
CL1004.Contig7_Mpfb2	1740	13	0.6026	gi|219842174|dbj|BAH10644.1|	804.3	0	tocopherol cyclase [Hevea brasiliensis]	sp|Q94FY7|TOCC_ARATH	733	0	Tocopherol cyclase, chloroplastic OS=Arabidopsis thaliana GN=VTE1 PE=1 SV=1
CL1004.Contig8_Mpfb2	942	12	1.0275	gi|219842174|dbj|BAH10644.1|	391.7	7e-108	tocopherol cyclase [Hevea brasiliensis]	sp|Q94FY7|TOCC_ARATH	370	6e-103	Tocopherol cyclase, chloroplastic OS=Arabidopsis thaliana GN=VTE1 PE=1 SV=1
CL10040.Contig1_Mpfb2	1160	381	26.4914	gi|302398743|gb|ADL36666.1|	531.2	1e-149	COL domain class transcription factor [Malus x domestica]	sp|Q9SYM2|STHY_ARATH	283	2e-76	Probable salt tolerance-like protein At1g78600 OS=Arabidopsis thaliana GN=At1g78600 PE=1 SV=2
CL10040.Contig2_Mpfb2	962	148	12.4086	gi|302398743|gb|ADL36666.1|	549.3	3e-155	COL domain class transcription factor [Malus x domestica]	sp|Q9SYM2|STHY_ARATH	278	3e-75	Probable salt tolerance-like protein At1g78600 OS=Arabidopsis thaliana GN=At1g78600 PE=1 SV=2
CL10041.Contig1_Mpfb2	1103	226	16.5261	gi|302399065|gb|ADL36827.1|	359	7e-98	SPL domain class transcription factor [Malus x domestica]	sp|Q9S7A9|SPL4_ARATH	154	1e-37	Squamosa promoter-binding-like protein 4 OS=Arabidopsis thaliana GN=SPL4 PE=1 SV=1
CL10042.Contig1_Mpfb2	3733	2114	45.6756	gi|255573685|ref|XP_002527764.1|	119.4	4e-25	eukaryotic translation initiation factor 2c, putative [Ricinus communis] >gi|223532851|gb|EEF34625.1| eukaryotic translation initiation factor 2c, putative [Ricinus communis]	sp|Q9ZVD5|AGO4_ARATH	1315	0	Protein argonaute 4 OS=Arabidopsis thaliana GN=AGO4 PE=1 SV=2
CL10042.Contig2_Mpfb2	2944	428	11.7258	gi|255573685|ref|XP_002527764.1|	1464.5	0	eukaryotic translation initiation factor 2c, putative [Ricinus communis] >gi|223532851|gb|EEF34625.1| eukaryotic translation initiation factor 2c, putative [Ricinus communis]	sp|Q9ZVD5|AGO4_ARATH	1315	0	Protein argonaute 4 OS=Arabidopsis thaliana GN=AGO4 PE=1 SV=2
CL10042.Contig3_Mpfb2	2814	438	12.5541	gi|255573685|ref|XP_002527764.1|	1464.5	0	eukaryotic translation initiation factor 2c, putative [Ricinus communis] >gi|223532851|gb|EEF34625.1| eukaryotic translation initiation factor 2c, putative [Ricinus communis]	sp|Q9ZVD5|AGO4_ARATH	1315	0	Protein argonaute 4 OS=Arabidopsis thaliana GN=AGO4 PE=1 SV=2
CL10042.Contig4_Mpfb2	2724	499	14.7751	gi|255573685|ref|XP_002527764.1|	1471.8	0	eukaryotic translation initiation factor 2c, putative [Ricinus communis] >gi|223532851|gb|EEF34625.1| eukaryotic translation initiation factor 2c, putative [Ricinus communis]	sp|Q9ZVD5|AGO4_ARATH	1319	0	Protein argonaute 4 OS=Arabidopsis thaliana GN=AGO4 PE=1 SV=2
CL10042.Contig5_Mpfb2	221	20	7.2992	--	--	--	--	--	--	--	--
CL10044.Contig1_Mpfb2	632	327	41.7319	gi|194239472|dbj|BAG55245.1|	252.7	2e-66	downward leaf curling protein [Cucumis melo]	--	--	--	--
CL10044.Contig2_Mpfb2	595	22	2.9822	gi|194239472|dbj|BAG55245.1|	252.7	2e-66	downward leaf curling protein [Cucumis melo]	--	--	--	--
CL10045.Contig1_Mpfb2	288	24	6.7213	gi|255556982|ref|XP_002519524.1|	52	2e-06	conserved hypothetical protein [Ricinus communis] >gi|223541387|gb|EEF42938.1| conserved hypothetical protein [Ricinus communis]	--	--	--	--
CL10046.Contig1_Mpfb2	1012	707	56.3477	gi|224141563|ref|XP_002324137.1|	350.1	2e-95	peroxiredoxin [Populus trichocarpa] >gi|222865571|gb|EEF02702.1| peroxiredoxin [Populus trichocarpa]	sp|Q6QPJ6|PRXQ_POPJC	341	4e-94	Peroxiredoxin Q, chloroplastic OS=Populus jackii GN=PRXQ PE=1 SV=1
CL10046.Contig2_Mpfb2	576	5	0.7001	gi|224141563|ref|XP_002324137.1|	202.6	2e-51	peroxiredoxin [Populus trichocarpa] >gi|222865571|gb|EEF02702.1| peroxiredoxin [Populus trichocarpa]	sp|Q6QPJ6|PRXQ_POPJC	198	1e-51	Peroxiredoxin Q, chloroplastic OS=Populus jackii GN=PRXQ PE=1 SV=1
CL10047.Contig1_Mpfb2	1630	229	11.3314	gi|225453579|ref|XP_002266654.1|	53.9	1e-22	PREDICTED: CDPK-related protein kinase [Vitis vinifera] >gi|296088985|emb|CBI38688.3| unnamed protein product [Vitis vinifera]	sp|P53681|CRK_DAUCA	381	7e-106	CDPK-related protein kinase OS=Daucus carota GN=CRK PE=2 SV=1
CL10048.Contig1_Mpfb2	1336	69	4.1656	gi|255582872|ref|XP_002532208.1|	245	1e-63	conserved hypothetical protein [Ricinus communis] >gi|223528104|gb|EEF30177.1| conserved hypothetical protein [Ricinus communis]	--	--	--	--
CL10048.Contig2_Mpfb2	1030	15	1.1746	gi|255582872|ref|XP_002532208.1|	171	2e-41	conserved hypothetical protein [Ricinus communis] >gi|223528104|gb|EEF30177.1| conserved hypothetical protein [Ricinus communis]	--	--	--	--
CL10049.Contig1_Mpfb2	298	20	5.4132	--	--	--	--	--	--	--	--
CL1005.Contig1_Mpfb2	1551	1601	83.2562	gi|224137642|ref|XP_002322608.1|	477.2	2e-133	predicted protein [Populus trichocarpa] >gi|222867238|gb|EEF04369.1| predicted protein [Populus trichocarpa]	--	--	--	--
CL10050.Contig1_Mpfb2	2291	500	17.6028	gi|225470260|ref|XP_002264285.1|	854	0	PREDICTED: U3 small nucleolar RNA-associated protein 18 homolog [Vitis vinifera]	sp|Q9FMU5|UTP18_ARATH	670	0	U3 small nucleolar RNA-associated protein 18 homolog OS=Arabidopsis thaliana GN=At5g14050 PE=1 SV=1
CL10051.Contig1_Mpfb2	434	34	6.3187	gi|225441337|ref|XP_002274541.1|	99.8	1e-20	PREDICTED: uncharacterized protein LOC100260688 [Vitis vinifera]	--	--	--	--
CL10052.Contig1_Mpfb2	1249	950	61.3477	gi|302399127|gb|ADL36858.1|	672.5	0	WRKY domain class transcription factor [Malus x domestica]	sp|Q9SJA8|WRK17_ARATH	410	1e-114	Probable WRKY transcription factor 17 OS=Arabidopsis thaliana GN=WRKY17 PE=2 SV=2
CL10052.Contig2_Mpfb2	1013	407	32.4058	gi|302399127|gb|ADL36858.1|	549.7	2e-155	WRKY domain class transcription factor [Malus x domestica]	sp|Q9SJA8|WRK17_ARATH	348	4e-96	Probable WRKY transcription factor 17 OS=Arabidopsis thaliana GN=WRKY17 PE=2 SV=2
CL10053.Contig1_Mpfb2	922	6	0.5249	gi|302399033|gb|ADL36811.1|	347.1	2e-94	NAC domain class transcription factor [Malus x domestica]	sp|Q84K00|NAC78_ARATH	132	4e-31	NAC domain-containing protein 78 OS=Arabidopsis thaliana GN=NAC078 PE=2 SV=2
CL10053.Contig2_Mpfb2	2332	467	16.152	gi|302399033|gb|ADL36811.1|	1162.9	0	NAC domain class transcription factor [Malus x domestica]	sp|Q84K00|NAC78_ARATH	480	1e-135	NAC domain-containing protein 78 OS=Arabidopsis thaliana GN=NAC078 PE=2 SV=2
CL10053.Contig3_Mpfb2	2304	65	2.2755	gi|302399033|gb|ADL36811.1|	1167.1	0	NAC domain class transcription factor [Malus x domestica]	sp|Q84K00|NAC78_ARATH	483	1e-136	NAC domain-containing protein 78 OS=Arabidopsis thaliana GN=NAC078 PE=2 SV=2
CL10054.Contig1_Mpfb2	1507	280	14.9859	gi|356546205|ref|XP_003541521.1|	292	1e-77	PREDICTED: replication factor A protein 2-like [Glycine max]	--	--	--	--
CL10054.Contig2_Mpfb2	384	16	3.3607	gi|357479633|ref|XP_003610102.1|	71.2	4e-12	Replication factor A protein [Medicago truncatula] >gi|355511157|gb|AES92299.1| Replication factor A protein [Medicago truncatula]	--	--	--	--
CL10054.Contig3_Mpfb2	284	3	0.852	gi|357479633|ref|XP_003610102.1|	69.7	1e-11	Replication factor A protein [Medicago truncatula] >gi|355511157|gb|AES92299.1| Replication factor A protein [Medicago truncatula]	--	--	--	--
CL10055.Contig1_Mpfb2	1191	38	2.5734	gi|225465543|ref|XP_002274382.1|	125.6	2e-72	PREDICTED: uncharacterized protein LOC100263614 [Vitis vinifera] >gi|297745113|emb|CBI38952.3| unnamed protein product [Vitis vinifera]	--	--	--	--
CL10055.Contig2_Mpfb2	1084	101	7.515	gi|225465543|ref|XP_002274382.1|	307.8	1e-82	PREDICTED: uncharacterized protein LOC100263614 [Vitis vinifera] >gi|297745113|emb|CBI38952.3| unnamed protein product [Vitis vinifera]	--	--	--	--
CL10055.Contig3_Mpfb2	426	3	0.568	gi|225465543|ref|XP_002274382.1|	74.7	4e-13	PREDICTED: uncharacterized protein LOC100263614 [Vitis vinifera] >gi|297745113|emb|CBI38952.3| unnamed protein product [Vitis vinifera]	--	--	--	--
CL10056.Contig1_Mpfb2	1744	180	8.3246	gi|225445491|ref|XP_002285177.1|	467.2	3e-130	PREDICTED: uncharacterized protein LOC100259301 [Vitis vinifera]	--	--	--	--
CL10057.Contig1_Mpfb2	2357	407	13.9275	gi|359486767|ref|XP_002271948.2|	1028.5	0	PREDICTED: uncharacterized protein ycf45-like [Vitis vinifera]	sp|P51281|YCF45_PORPU	436	2e-122	Uncharacterized protein ycf45 OS=Porphyra purpurea GN=ycf45 PE=3 SV=1
CL10057.Contig2_Mpfb2	1174	16	1.0992	gi|359486767|ref|XP_002271948.2|	484.6	1e-135	PREDICTED: uncharacterized protein ycf45-like [Vitis vinifera]	sp|P51281|YCF45_PORPU	133	2e-31	Uncharacterized protein ycf45 OS=Porphyra purpurea GN=ycf45 PE=3 SV=1
CL10058.Contig1_Mpfb2	725	19	2.1137	gi|297806359|ref|XP_002871063.1|	198	1e-49	hypothetical protein ARALYDRAFT_908267 [Arabidopsis lyrata subsp. lyrata] >gi|297316900|gb|EFH47322.1| hypothetical protein ARALYDRAFT_908267 [Arabidopsis lyrata subsp. lyrata]	sp|Q8LCY2|ISAM2_ARATH	189	1e-48	Iron-sulfur assembly protein IscA-like 2, mitochondrial OS=Arabidopsis thaliana GN=At5g03905 PE=2 SV=2
CL10058.Contig2_Mpfb2	592	18	2.4524	gi|297806359|ref|XP_002871063.1|	198	7e-50	hypothetical protein ARALYDRAFT_908267 [Arabidopsis lyrata subsp. lyrata] >gi|297316900|gb|EFH47322.1| hypothetical protein ARALYDRAFT_908267 [Arabidopsis lyrata subsp. lyrata]	sp|Q8LCY2|ISAM2_ARATH	189	7e-49	Iron-sulfur assembly protein IscA-like 2, mitochondrial OS=Arabidopsis thaliana GN=At5g03905 PE=2 SV=2
CL10058.Contig3_Mpfb2	567	13	1.8493	gi|297806359|ref|XP_002871063.1|	198	6e-50	hypothetical protein ARALYDRAFT_908267 [Arabidopsis lyrata subsp. lyrata] >gi|297316900|gb|EFH47322.1| hypothetical protein ARALYDRAFT_908267 [Arabidopsis lyrata subsp. lyrata]	sp|Q8LCY2|ISAM2_ARATH	189	7e-49	Iron-sulfur assembly protein IscA-like 2, mitochondrial OS=Arabidopsis thaliana GN=At5g03905 PE=2 SV=2
CL10059.Contig1_Mpfb2	210	18	6.9134	--	--	--	--	--	--	--	--
CL10059.Contig2_Mpfb2	263	53	16.2539	--	--	--	--	--	--	--	--
CL1006.Contig1_Mpfb2	3678	44	0.9649	gi|225423767|ref|XP_002277238.1|	1404.4	0	PREDICTED: uncharacterized protein LOC100252512 [Vitis vinifera] >gi|297737931|emb|CBI27132.3| unnamed protein product [Vitis vinifera]	sp|Q9SEX2|KTNA1_ARATH	234	3e-61	Katanin p60 ATPase-containing subunit OS=Arabidopsis thaliana GN=AAA1 PE=1 SV=1
CL1006.Contig2_Mpfb2	5159	2614	40.8674	gi|186489959|ref|NP_001117460.1|	316.2	0	P-loop containing NTPase domain-containing protein [Arabidopsis thaliana] >gi|332194398|gb|AEE32519.1| P-loop containing NTPase domain-containing protein [Arabidopsis thaliana]	sp|Q9SEX2|KTNA1_ARATH	234	5e-61	Katanin p60 ATPase-containing subunit OS=Arabidopsis thaliana GN=AAA1 PE=1 SV=1
CL1006.Contig3_Mpfb2	4757	3	0.0509	gi|186489959|ref|NP_001117460.1|	316.2	0	P-loop containing NTPase domain-containing protein [Arabidopsis thaliana] >gi|332194398|gb|AEE32519.1| P-loop containing NTPase domain-containing protein [Arabidopsis thaliana]	sp|Q9SEX2|KTNA1_ARATH	234	4e-61	Katanin p60 ATPase-containing subunit OS=Arabidopsis thaliana GN=AAA1 PE=1 SV=1
CL1006.Contig4_Mpfb2	4683	14	0.2411	gi|225423767|ref|XP_002277238.1|	1404.4	0	PREDICTED: uncharacterized protein LOC100252512 [Vitis vinifera] >gi|297737931|emb|CBI27132.3| unnamed protein product [Vitis vinifera]	sp|Q9SEX2|KTNA1_ARATH	234	4e-61	Katanin p60 ATPase-containing subunit OS=Arabidopsis thaliana GN=AAA1 PE=1 SV=1
CL10060.Contig1_Mpfb2	1524	1179	62.3973	gi|224099455|ref|XP_002311491.1|	406	7e-112	predicted protein [Populus trichocarpa] >gi|222851311|gb|EEE88858.1| predicted protein [Populus trichocarpa]	sp|Q8RY73|DOM3Z_ARATH	60.1	3e-09	Protein Dom3z homolog, chloroplastic OS=Arabidopsis thaliana GN=At4g17620 PE=1 SV=1
CL10061.Contig1_Mpfb2	220	14	5.1327	--	--	--	--	--	--	--	--
CL10062.Contig1_Mpfb2	1442	227	12.6969	gi|225463522|ref|XP_002265097.1|	434.1	2e-120	PREDICTED: WPP domain-interacting protein 2-like [Vitis vinifera]	sp|Q9FH18|WIP2_ARATH	246	2e-65	WPP domain-interacting protein 2 OS=Arabidopsis thaliana GN=WIP2 PE=1 SV=1
CL10063.Contig1_Mpfb2	3228	135	3.3732	gi|225445088|ref|XP_002280407.1|	667.9	0	PREDICTED: uncharacterized protein LOC100242436 [Vitis vinifera]	sp|Q9SP35|TIM17_ARATH	324	2e-88	Mitochondrial import inner membrane translocase subunit Tim17 OS=Arabidopsis thaliana GN=TIM17 PE=2 SV=2
CL10063.Contig2_Mpfb2	1004	55	4.4184	gi|77416941|gb|ABA81866.1|	345.1	9e-94	unknown [Solanum tuberosum]	sp|Q9SP35|TIM17_ARATH	324	5e-89	Mitochondrial import inner membrane translocase subunit Tim17 OS=Arabidopsis thaliana GN=TIM17 PE=2 SV=2
CL10063.Contig3_Mpfb2	626	58	7.4729	gi|224126157|ref|XP_002329674.1|	111.3	9e-24	predicted protein [Populus trichocarpa] >gi|222870555|gb|EEF07686.1| predicted protein [Populus trichocarpa]	sp|Q9SP35|TIM17_ARATH	98.6	2e-21	Mitochondrial import inner membrane translocase subunit Tim17 OS=Arabidopsis thaliana GN=TIM17 PE=2 SV=2
CL10063.Contig4_Mpfb2	426	30	5.68	gi|224126157|ref|XP_002329674.1|	111.3	3e-24	predicted protein [Populus trichocarpa] >gi|222870555|gb|EEF07686.1| predicted protein [Populus trichocarpa]	sp|Q9SP35|TIM17_ARATH	98.6	1e-21	Mitochondrial import inner membrane translocase subunit Tim17 OS=Arabidopsis thaliana GN=TIM17 PE=2 SV=2
CL10063.Contig5_Mpfb2	384	6	1.2603	gi|225445088|ref|XP_002280407.1|	183.3	8e-46	PREDICTED: uncharacterized protein LOC100242436 [Vitis vinifera]	--	--	--	--
CL10063.Contig6_Mpfb2	1713	67	3.1547	gi|297738755|emb|CBI28000.3|	466.1	7e-130	unnamed protein product [Vitis vinifera]	--	--	--	--
CL10064.Contig1_Mpfb2	260	8	2.4817	--	--	--	--	--	--	--	--
CL10065.Contig1_Mpfb2	948	200	17.0161	gi|225423637|ref|XP_002276048.1|	498.8	4e-140	PREDICTED: probable UDP-N-acetylglucosamine pyrophosphorylase [Vitis vinifera] >gi|297738002|emb|CBI27203.3| unnamed protein product [Vitis vinifera]	sp|O64765|UAP1_ARATH	479	9e-136	Probable UDP-N-acetylglucosamine pyrophosphorylase OS=Arabidopsis thaliana GN=At2g35020 PE=2 SV=1
CL10065.Contig2_Mpfb2	324	33	8.215	gi|224071047|ref|XP_002303345.1|	116.7	9e-26	predicted protein [Populus trichocarpa] >gi|222840777|gb|EEE78324.1| predicted protein [Populus trichocarpa]	sp|O64765|UAP1_ARATH	112	6e-26	Probable UDP-N-acetylglucosamine pyrophosphorylase OS=Arabidopsis thaliana GN=At2g35020 PE=2 SV=1
CL10067.Contig1_Mpfb2	827	63	6.1443	gi|359495723|ref|XP_002262710.2|	172.2	7e-42	PREDICTED: uncharacterized protein LOC100266659 [Vitis vinifera]	--	--	--	--
CL10068.Contig1_Mpfb2	1326	158	9.6106	gi|385271153|gb|AFI56799.1|	439.1	6e-122	no apical meristem [Medicago truncatula]	sp|O04017|NAC98_ARATH	369	3e-102	Protein CUP-SHAPED COTYLEDON 2 OS=Arabidopsis thaliana GN=NAC098 PE=1 SV=1
CL10068.Contig2_Mpfb2	219	5	1.8415	--	--	--	--	--	--	--	--
CL10069.Contig1_Mpfb2	542	3	0.4464	gi|225428088|ref|XP_002280324.1|	114	1e-24	PREDICTED: sorcin [Vitis vinifera] >gi|297744572|emb|CBI37834.3| unnamed protein product [Vitis vinifera]	--	--	--	--
CL10069.Contig2_Mpfb2	891	59	5.3409	gi|224104845|ref|XP_002313588.1|	287.7	1e-76	predicted protein [Populus trichocarpa] >gi|118484010|gb|ABK93892.1| unknown [Populus trichocarpa] >gi|222849996|gb|EEE87543.1| predicted protein [Populus trichocarpa]	sp|Q38869|CDPK4_ARATH	55.8	3e-08	Calcium-dependent protein kinase 4 OS=Arabidopsis thaliana GN=CPK4 PE=1 SV=1
CL1007.Contig1_Mpfb2	586	56	7.7077	gi|224138016|ref|XP_002326497.1|	351.3	4e-96	predicted protein [Populus trichocarpa] >gi|222833819|gb|EEE72296.1| predicted protein [Populus trichocarpa]	sp|Q9FNX5|DRP1E_ARATH	318	1e-87	Dynamin-related protein 1E OS=Arabidopsis thaliana GN=DRP1E PE=1 SV=1
CL1007.Contig2_Mpfb2	2348	1828	62.7936	gi|255571115|ref|XP_002526508.1|	1090.9	0	dynamin, putative [Ricinus communis] >gi|223534183|gb|EEF35899.1| dynamin, putative [Ricinus communis]	sp|Q9FNX5|DRP1E_ARATH	1024	0	Dynamin-related protein 1E OS=Arabidopsis thaliana GN=DRP1E PE=1 SV=1
CL10070.Contig1_Mpfb2	207	36	14.0271	--	--	--	--	--	--	--	--
CL10070.Contig2_Mpfb2	372	18	3.9027	--	--	--	--	--	--	--	--
CL10071.Contig1_Mpfb2	346	19	4.4291	--	--	--	--	--	--	--	--
CL10073.Contig1_Mpfb2	511	28	4.4195	gi|212274307|ref|NP_001130846.1|	180.3	1e-44	uncharacterized protein LOC100191950 precursor [Zea mays]	sp|Q9SS48|SDP6_ARATH	175	1e-44	Glycerol-3-phosphate dehydrogenase SDP6, mitochondrial OS=Arabidopsis thaliana GN=SDP6 PE=1 SV=1
CL10073.Contig2_Mpfb2	737	60	6.5663	gi|357439967|ref|XP_003590261.1|	221.5	9e-57	Glycerol-3-phosphate dehydrogenase SDP6 [Medicago truncatula] >gi|355479309|gb|AES60512.1| Glycerol-3-phosphate dehydrogenase SDP6 [Medicago truncatula]	sp|Q9SS48|SDP6_ARATH	219	2e-57	Glycerol-3-phosphate dehydrogenase SDP6, mitochondrial OS=Arabidopsis thaliana GN=SDP6 PE=1 SV=1
CL10073.Contig3_Mpfb2	300	6	1.6131	gi|224006039|ref|XP_002291980.1|	124.8	3e-28	predicted protein [Thalassiosira pseudonana CCMP1335] >gi|220972499|gb|EED90831.1| predicted protein [Thalassiosira pseudonana CCMP1335]	sp|Q9SS48|SDP6_ARATH	110	2e-25	Glycerol-3-phosphate dehydrogenase SDP6, mitochondrial OS=Arabidopsis thaliana GN=SDP6 PE=1 SV=1
CL10073.Contig4_Mpfb2	300	16	4.3017	gi|323449182|gb|EGB05072.1|	116.3	1e-25	hypothetical protein AURANDRAFT_72359 [Aureococcus anophagefferens]	sp|Q9SS48|SDP6_ARATH	104	1e-23	Glycerol-3-phosphate dehydrogenase SDP6, mitochondrial OS=Arabidopsis thaliana GN=SDP6 PE=1 SV=1
CL10074.Contig1_Mpfb2	655	31	3.8173	gi|255558468|ref|XP_002520259.1|	184.5	9e-46	amino acid binding protein, putative [Ricinus communis] >gi|223540478|gb|EEF42045.1| amino acid binding protein, putative [Ricinus communis]	--	--	--	--
CL10074.Contig2_Mpfb2	606	0	0	gi|255558468|ref|XP_002520259.1|	185.7	3e-46	amino acid binding protein, putative [Ricinus communis] >gi|223540478|gb|EEF42045.1| amino acid binding protein, putative [Ricinus communis]	--	--	--	--
CL10075.Contig1_Mpfb2	1219	453	29.9731	gi|296087672|emb|CBI34928.3|	469.2	5e-131	unnamed protein product [Vitis vinifera]	sp|Q04903|FNTB_PEA	467	5e-132	Protein farnesyltransferase subunit beta OS=Pisum sativum GN=FTB PE=2 SV=1
CL10075.Contig2_Mpfb2	231	39	13.6173	gi|296087672|emb|CBI34928.3|	114	6e-25	unnamed protein product [Vitis vinifera]	sp|Q04903|FNTB_PEA	112	5e-26	Protein farnesyltransferase subunit beta OS=Pisum sativum GN=FTB PE=2 SV=1
CL10076.Contig1_Mpfb2	261	14	4.3264	--	--	--	--	--	--	--	--
CL10076.Contig2_Mpfb2	218	7	2.5899	--	--	--	--	--	--	--	--
CL10077.Contig1_Mpfb2	241	23	7.6975	gi|392513752|gb|AFM77567.1|	167.9	3e-41	9-cis-epoxycarotenoid dioxygenase, partial [Pyrus pyrifolia]	sp|Q9C6Z1|NCED5_ARATH	138	8e-34	Probable 9-cis-epoxycarotenoid dioxygenase NCED5, chloroplastic OS=Arabidopsis thaliana GN=NCED5 PE=1 SV=1
CL10077.Contig2_Mpfb2	2151	151	5.6621	gi|224121552|ref|XP_002330729.1|	921.8	0	predicted protein [Populus trichocarpa] >gi|222872505|gb|EEF09636.1| predicted protein [Populus trichocarpa]	sp|Q9M6E8|NCED1_PHAVU	866	0	9-cis-epoxycarotenoid dioxygenase NCED1, chloroplastic OS=Phaseolus vulgaris GN=NCED1 PE=2 SV=1
CL10077.Contig3_Mpfb2	2092	41	1.5807	gi|198250382|gb|ACH85193.1|	917.1	0	9-cis-epoxycarotenoid dioxygenase [Malus hupehensis var. mengshanensis]	sp|Q9M6E8|NCED1_PHAVU	860	0	9-cis-epoxycarotenoid dioxygenase NCED1, chloroplastic OS=Phaseolus vulgaris GN=NCED1 PE=2 SV=1
CL10077.Contig4_Mpfb2	879	74	6.7902	gi|147856958|emb|CAN81383.1|	319.3	4e-86	hypothetical protein VITISV_018449 [Vitis vinifera]	sp|Q9M6E8|NCED1_PHAVU	294	5e-80	9-cis-epoxycarotenoid dioxygenase NCED1, chloroplastic OS=Phaseolus vulgaris GN=NCED1 PE=2 SV=1
CL10078.Contig1_Mpfb2	1228	110	7.2249	gi|255548157|ref|XP_002515135.1|	384	2e-105	structural molecule, putative [Ricinus communis] >gi|223545615|gb|EEF47119.1| structural molecule, putative [Ricinus communis]	sp|Q8W4F1|PAP10_ARATH	350	7e-97	Probable plastid-lipid-associated protein 10, chloroplastic OS=Arabidopsis thaliana GN=PAP10 PE=1 SV=1
CL10078.Contig2_Mpfb2	638	13	1.6435	gi|356521622|ref|XP_003529453.1|	282	4e-75	PREDICTED: probable plastid-lipid-associated protein 10, chloroplastic-like [Glycine max]	sp|Q8W4F1|PAP10_ARATH	254	4e-68	Probable plastid-lipid-associated protein 10, chloroplastic OS=Arabidopsis thaliana GN=PAP10 PE=1 SV=1
CL10079.Contig1_Mpfb2	966	77	6.4291	gi|388492644|gb|AFK34388.1|	127.1	3e-28	unknown [Lotus japonicus]	--	--	--	--
CL10079.Contig2_Mpfb2	351	16	3.6766	--	--	--	--	--	--	--	--
CL1008.Contig1_Mpfb2	1558	135	6.9888	gi|225431924|ref|XP_002277060.1|	607.1	2e-172	PREDICTED: uncharacterized protein LOC100248159 [Vitis vinifera]	--	--	--	--
CL10080.Contig1_Mpfb2	1963	87	3.5747	gi|255578371|ref|XP_002530052.1|	575.9	7e-163	pentatricopeptide repeat-containing protein, putative [Ricinus communis] >gi|223530468|gb|EEF32352.1| pentatricopeptide repeat-containing protein, putative [Ricinus communis]	sp|Q9SAD9|PPR40_ARATH	510	9e-145	Pentatricopeptide repeat-containing protein At1g13040, mitochondrial OS=Arabidopsis thaliana GN=At1g13040 PE=2 SV=1
CL10081.Contig1_Mpfb2	222	28	10.1728	gi|445615|prf||1909362A	101.7	3e-21	ribosomal protein L27	sp|Q02984|RL27_PYRST	84.7	1e-17	60S ribosomal protein L27 OS=Pyrobotrys stellata GN=RPL27 PE=2 SV=1
CL10081.Contig2_Mpfb2	490	101	16.625	gi|445615|prf||1909362A	157.5	6e-38	ribosomal protein L27	sp|Q02984|RL27_PYRST	146	6e-36	60S ribosomal protein L27 OS=Pyrobotrys stellata GN=RPL27 PE=2 SV=1
CL10082.Contig1_Mpfb2	2616	50	1.5416	gi|224141143|ref|XP_002323934.1|	915.6	0	predicted protein [Populus trichocarpa] >gi|222866936|gb|EEF04067.1| predicted protein [Populus trichocarpa]	sp|Q93YW0|EXEC1_ARATH	751	0	Protein EXECUTER 1, chloroplastic OS=Arabidopsis thaliana GN=EX1 PE=1 SV=1
CL10082.Contig2_Mpfb2	300	43	11.5607	gi|224141143|ref|XP_002323934.1|	75.1	3e-13	predicted protein [Populus trichocarpa] >gi|222866936|gb|EEF04067.1| predicted protein [Populus trichocarpa]	sp|Q93YW0|EXEC1_ARATH	64.3	2e-11	Protein EXECUTER 1, chloroplastic OS=Arabidopsis thaliana GN=EX1 PE=1 SV=1
CL10082.Contig3_Mpfb2	2810	26	0.7463	gi|224141143|ref|XP_002323934.1|	912.9	0	predicted protein [Populus trichocarpa] >gi|222866936|gb|EEF04067.1| predicted protein [Populus trichocarpa]	sp|Q93YW0|EXEC1_ARATH	749	0	Protein EXECUTER 1, chloroplastic OS=Arabidopsis thaliana GN=EX1 PE=1 SV=1
CL10082.Contig4_Mpfb2	2748	26	0.7631	gi|224141143|ref|XP_002323934.1|	912.9	0	predicted protein [Populus trichocarpa] >gi|222866936|gb|EEF04067.1| predicted protein [Populus trichocarpa]	sp|Q93YW0|EXEC1_ARATH	749	0	Protein EXECUTER 1, chloroplastic OS=Arabidopsis thaliana GN=EX1 PE=1 SV=1
CL10082.Contig5_Mpfb2	1144	0	0	gi|255584041|ref|XP_002532765.1|	280	4e-74	EXECUTER1 protein, chloroplast precursor, putative [Ricinus communis] >gi|223527494|gb|EEF29622.1| EXECUTER1 protein, chloroplast precursor, putative [Ricinus communis]	sp|Q93YW0|EXEC1_ARATH	266	2e-71	Protein EXECUTER 1, chloroplastic OS=Arabidopsis thaliana GN=EX1 PE=1 SV=1
CL10082.Contig6_Mpfb2	608	7	0.9286	gi|224141143|ref|XP_002323934.1|	66.2	3e-10	predicted protein [Populus trichocarpa] >gi|222866936|gb|EEF04067.1| predicted protein [Populus trichocarpa]	sp|Q93YW0|EXEC1_ARATH	62.8	1e-10	Protein EXECUTER 1, chloroplastic OS=Arabidopsis thaliana GN=EX1 PE=1 SV=1
CL10083.Contig1_Mpfb2	1607	79	3.965	gi|356535513|ref|XP_003536289.1|	535.8	6e-151	PREDICTED: RNA-binding protein Nova-1-like [Glycine max]	sp|P58223|Y4837_ARATH	77.8	2e-14	KH domain-containing protein At4g18375 OS=Arabidopsis thaliana GN=At4g18375 PE=2 SV=1
CL10083.Contig2_Mpfb2	1599	17	0.8575	gi|356535513|ref|XP_003536289.1|	537.3	2e-151	PREDICTED: RNA-binding protein Nova-1-like [Glycine max]	sp|P58223|Y4837_ARATH	75.5	8e-14	KH domain-containing protein At4g18375 OS=Arabidopsis thaliana GN=At4g18375 PE=2 SV=1
CL10083.Contig3_Mpfb2	1544	120	6.2686	gi|255583738|ref|XP_002532622.1|	498.4	1e-139	Far upstream element-binding protein, putative [Ricinus communis] >gi|223527642|gb|EEF29753.1| Far upstream element-binding protein, putative [Ricinus communis]	sp|P58223|Y4837_ARATH	75.5	8e-14	KH domain-containing protein At4g18375 OS=Arabidopsis thaliana GN=At4g18375 PE=2 SV=1
CL10083.Contig4_Mpfb2	1536	348	18.2736	gi|255583738|ref|XP_002532622.1|	502.3	8e-141	Far upstream element-binding protein, putative [Ricinus communis] >gi|223527642|gb|EEF29753.1| Far upstream element-binding protein, putative [Ricinus communis]	sp|P58223|Y4837_ARATH	72	8e-13	KH domain-containing protein At4g18375 OS=Arabidopsis thaliana GN=At4g18375 PE=2 SV=1
CL10084.Contig1_Mpfb2	320	6	1.5123	--	--	--	--	--	--	--	--
CL10084.Contig2_Mpfb2	258	3	0.9379	--	--	--	--	--	--	--	--
CL10085.Contig1_Mpfb2	3403	0	0	gi|225469990|ref|XP_002272059.1|	1093.2	0	PREDICTED: E3 ubiquitin-protein ligase UPL5-like [Vitis vinifera]	sp|Q9SU29|UPL5_ARATH	796	0	E3 ubiquitin-protein ligase UPL5 OS=Arabidopsis thaliana GN=UPL5 PE=1 SV=1
CL10085.Contig2_Mpfb2	3385	5	0.1191	gi|225469990|ref|XP_002272059.1|	1094	0	PREDICTED: E3 ubiquitin-protein ligase UPL5-like [Vitis vinifera]	sp|Q9SU29|UPL5_ARATH	796	0	E3 ubiquitin-protein ligase UPL5 OS=Arabidopsis thaliana GN=UPL5 PE=1 SV=1
CL10085.Contig3_Mpfb2	3100	0	0	gi|255583933|ref|XP_002532714.1|	225.7	3e-57	conserved hypothetical protein [Ricinus communis] >gi|223527541|gb|EEF29663.1| conserved hypothetical protein [Ricinus communis]	sp|Q9SU29|UPL5_ARATH	484	9e-137	E3 ubiquitin-protein ligase UPL5 OS=Arabidopsis thaliana GN=UPL5 PE=1 SV=1
CL10085.Contig4_Mpfb2	3082	12	0.314	gi|255583933|ref|XP_002532714.1|	225.7	3e-57	conserved hypothetical protein [Ricinus communis] >gi|223527541|gb|EEF29663.1| conserved hypothetical protein [Ricinus communis]	sp|Q9SU29|UPL5_ARATH	484	9e-137	E3 ubiquitin-protein ligase UPL5 OS=Arabidopsis thaliana GN=UPL5 PE=1 SV=1
CL10086.Contig1_Mpfb2	534	62	9.3646	gi|32526566|emb|CAD42908.1|	164.9	5e-40	catalase [Prunus persica]	sp|P17598|CATA1_GOSHI	161	2e-40	Catalase isozyme 1 OS=Gossypium hirsutum GN=CAT1 PE=2 SV=2
CL10086.Contig2_Mpfb2	991	130	10.5805	gi|224065685|ref|XP_002301920.1|	175.3	1e-42	catalase [Populus trichocarpa] >gi|222843646|gb|EEE81193.1| catalase [Populus trichocarpa]	sp|P17598|CATA1_GOSHI	173	2e-43	Catalase isozyme 1 OS=Gossypium hirsutum GN=CAT1 PE=2 SV=2
CL10087.Contig1_Mpfb2	855	10	0.9433	gi|255581050|ref|XP_002531341.1|	297.4	1e-79	conserved hypothetical protein [Ricinus communis] >gi|223529063|gb|EEF31048.1| conserved hypothetical protein [Ricinus communis]	sp|Q94AA1|UN933_ARATH	280	9e-76	UNC93-like protein 3 OS=Arabidopsis thaliana GN=At3g09470 PE=2 SV=1
CL10087.Contig2_Mpfb2	822	4	0.3925	gi|255581050|ref|XP_002531341.1|	237.3	1e-61	conserved hypothetical protein [Ricinus communis] >gi|223529063|gb|EEF31048.1| conserved hypothetical protein [Ricinus communis]	sp|Q94AA1|UN933_ARATH	225	3e-59	UNC93-like protein 3 OS=Arabidopsis thaliana GN=At3g09470 PE=2 SV=1
CL10087.Contig3_Mpfb2	316	24	6.1258	gi|359481565|ref|XP_002273762.2|	76.6	1e-13	PREDICTED: UNC93-like protein-like [Vitis vinifera] >gi|147782828|emb|CAN76819.1| hypothetical protein VITISV_029718 [Vitis vinifera] >gi|297741472|emb|CBI32604.3| unnamed protein product [Vitis vinifera]	sp|Q94AA1|UN933_ARATH	60.5	2e-10	UNC93-like protein 3 OS=Arabidopsis thaliana GN=At3g09470 PE=2 SV=1
CL10088.Contig1_Mpfb2	288	19	5.3211	gi|297740054|emb|CBI30236.3|	189.9	8e-48	unnamed protein product [Vitis vinifera]	sp|Q9LZR3|CSLA9_ARATH	176	3e-45	Glucomannan 4-beta-mannosyltransferase 9 OS=Arabidopsis thaliana GN=CSLA9 PE=2 SV=1
CL10089.Contig1_Mpfb2	285	12	3.396	--	--	--	--	--	--	--	--
CL10089.Contig2_Mpfb2	268	3	0.9029	--	--	--	--	--	--	--	--
CL1009.Contig1_Mpfb2	858	0	0	gi|159488703|ref|XP_001702342.1|	201.8	9e-51	ribosomal protein S7, component of cytosolic 80S ribosome and 40S small subunit [Chlamydomonas reinhardtii] >gi|158271136|gb|EDO96962.1| ribosomal protein S7 [Chlamydomonas reinhardtii]	sp|Q9C514|RS71_ARATH	170	8e-43	40S ribosomal protein S7-1 OS=Arabidopsis thaliana GN=RPS7A PE=2 SV=1
CL1009.Contig2_Mpfb2	848	0	0	gi|302832948|ref|XP_002948038.1|	201.4	1e-50	component of cytosolic 80S ribosome and 40S small subunit [Volvox carteri f. nagariensis] >gi|300266840|gb|EFJ51026.1| component of cytosolic 80S ribosome and 40S small subunit [Volvox carteri f. nagariensis]	sp|Q9ZNS1|RS7_AVIMR	168	3e-42	40S ribosomal protein S7 OS=Avicennia marina GN=RPS7 PE=2 SV=1
CL1009.Contig3_Mpfb2	816	0	0	gi|159488703|ref|XP_001702342.1|	203.8	2e-51	ribosomal protein S7, component of cytosolic 80S ribosome and 40S small subunit [Chlamydomonas reinhardtii] >gi|158271136|gb|EDO96962.1| ribosomal protein S7 [Chlamydomonas reinhardtii]	sp|Q9ZNS1|RS7_AVIMR	174	5e-44	40S ribosomal protein S7 OS=Avicennia marina GN=RPS7 PE=2 SV=1
CL1009.Contig4_Mpfb2	806	0	0	gi|159488703|ref|XP_001702342.1|	203.4	3e-51	ribosomal protein S7, component of cytosolic 80S ribosome and 40S small subunit [Chlamydomonas reinhardtii] >gi|158271136|gb|EDO96962.1| ribosomal protein S7 [Chlamydomonas reinhardtii]	sp|Q9ZNS1|RS7_AVIMR	172	2e-43	40S ribosomal protein S7 OS=Avicennia marina GN=RPS7 PE=2 SV=1
CL1009.Contig5_Mpfb2	787	0	0	gi|159488703|ref|XP_001702342.1|	198.7	7e-50	ribosomal protein S7, component of cytosolic 80S ribosome and 40S small subunit [Chlamydomonas reinhardtii] >gi|158271136|gb|EDO96962.1| ribosomal protein S7 [Chlamydomonas reinhardtii]	sp|Q9ZNS1|RS7_AVIMR	169	1e-42	40S ribosomal protein S7 OS=Avicennia marina GN=RPS7 PE=2 SV=1
CL1009.Contig6_Mpfb2	777	0	0	gi|302832948|ref|XP_002948038.1|	198.4	9e-50	component of cytosolic 80S ribosome and 40S small subunit [Volvox carteri f. nagariensis] >gi|300266840|gb|EFJ51026.1| component of cytosolic 80S ribosome and 40S small subunit [Volvox carteri f. nagariensis]	sp|Q9ZNS1|RS7_AVIMR	168	3e-42	40S ribosomal protein S7 OS=Avicennia marina GN=RPS7 PE=2 SV=1
CL1009.Contig7_Mpfb2	774	220	22.9255	gi|159488703|ref|XP_001702342.1|	204.9	9e-52	ribosomal protein S7, component of cytosolic 80S ribosome and 40S small subunit [Chlamydomonas reinhardtii] >gi|158271136|gb|EDO96962.1| ribosomal protein S7 [Chlamydomonas reinhardtii]	sp|Q9C514|RS71_ARATH	172	2e-43	40S ribosomal protein S7-1 OS=Arabidopsis thaliana GN=RPS7A PE=2 SV=1
CL1009.Contig8_Mpfb2	229	11	3.8743	gi|323456545|gb|EGB12412.1|	74.7	4e-13	hypothetical protein AURANDRAFT_70049 [Aureococcus anophagefferens]	sp|Q8LD03|RS73_ARATH	47.8	1e-06	40S ribosomal protein S7-3 OS=Arabidopsis thaliana GN=RPS7C PE=2 SV=2
CL10090.Contig1_Mpfb2	1153	45	3.1479	gi|21322711|emb|CAD22154.1|	127.9	2e-28	pherophorin-dz1 protein [Volvox carteri f. nagariensis]	sp|P27483|GRP1_ARATH	253	2e-67	Glycine-rich cell wall structural protein OS=Arabidopsis thaliana GN=At3g17050 PE=2 SV=2
CL10090.Contig2_Mpfb2	1015	284	22.5678	gi|21322711|emb|CAD22154.1|	140.6	3e-32	pherophorin-dz1 protein [Volvox carteri f. nagariensis]	sp|P27483|GRP1_ARATH	273	1e-73	Glycine-rich cell wall structural protein OS=Arabidopsis thaliana GN=At3g17050 PE=2 SV=2
CL10090.Contig3_Mpfb2	433	17	3.1666	--	--	--	--	--	--	--	--
CL10091.Contig1_Mpfb2	821	249	24.4621	gi|225436779|ref|XP_002268145.1|	155.2	9e-37	PREDICTED: membrane-anchored ubiquitin-fold protein 3 [Vitis vinifera] >gi|296086623|emb|CBI32258.3| unnamed protein product [Vitis vinifera]	sp|Q6Z8K4|MUB3_ORYSJ	119	3e-27	Membrane-anchored ubiquitin-fold protein 3 OS=Oryza sativa subsp. japonica GN=MUB3 PE=3 SV=1
CL10091.Contig2_Mpfb2	236	0	0	--	--	--	--	--	--	--	--
CL10092.Contig1_Mpfb2	2192	226	8.3158	gi|224074705|ref|XP_002304433.1|	33.1	2e-42	predicted protein [Populus trichocarpa] >gi|222841865|gb|EEE79412.1| predicted protein [Populus trichocarpa]	sp|Q93Z38|TAR4_ARATH	147	2e-35	Tryptophan aminotransferase-related protein 4 OS=Arabidopsis thaliana GN=TAR4 PE=2 SV=2
CL10092.Contig2_Mpfb2	295	12	3.2809	gi|224074705|ref|XP_002304433.1|	137.1	6e-32	predicted protein [Populus trichocarpa] >gi|222841865|gb|EEE79412.1| predicted protein [Populus trichocarpa]	--	--	--	--
CL10093.Contig1_Mpfb2	472	78	13.3288	--	--	--	--	--	--	--	--
CL10093.Contig2_Mpfb2	490	45	7.4072	--	--	--	--	--	--	--	--
CL10094.Contig1_Mpfb2	2825	439	12.5338	gi|255546929|ref|XP_002514522.1|	79.3	3e-13	ATP binding protein, putative [Ricinus communis] >gi|223546126|gb|EEF47628.1| ATP binding protein, putative [Ricinus communis]	sp|Q9SX31|PERK9_ARATH	747	0	Proline-rich receptor-like protein kinase PERK9 OS=Arabidopsis thaliana GN=PERK9 PE=2 SV=1
CL10094.Contig2_Mpfb2	584	93	12.8442	gi|225423802|ref|XP_002277905.1|	57.8	1e-07	PREDICTED: proline-rich receptor-like protein kinase PERK9 [Vitis vinifera] >gi|297737910|emb|CBI27111.3| unnamed protein product [Vitis vinifera]	sp|Q9SX31|PERK9_ARATH	116	1e-26	Proline-rich receptor-like protein kinase PERK9 OS=Arabidopsis thaliana GN=PERK9 PE=2 SV=1
CL10095.Contig1_Mpfb2	1692	1439	68.5958	gi|225426832|ref|XP_002276651.1|	547.7	1e-154	PREDICTED: uncharacterized protein LOC100254717 [Vitis vinifera]	sp|Q8LPG9|IQD14_ARATH	75.9	6e-21	Protein IQ-DOMAIN 14 OS=Arabidopsis thaliana GN=IQD14 PE=1 SV=1
CL10096.Contig1_Mpfb2	1762	585	26.7786	gi|255583653|ref|XP_002532581.1|	846.7	0	CBL-interacting serine/threonine-protein kinase, putative [Ricinus communis] >gi|223527690|gb|EEF29798.1| CBL-interacting serine/threonine-protein kinase, putative [Ricinus communis]	sp|Q2V452|CIPK3_ARATH	759	0	CBL-interacting serine/threonine-protein kinase 3 OS=Arabidopsis thaliana GN=CIPK3 PE=1 SV=2
CL10096.Contig2_Mpfb2	1499	54	2.9056	gi|255583653|ref|XP_002532581.1|	706.4	0	CBL-interacting serine/threonine-protein kinase, putative [Ricinus communis] >gi|223527690|gb|EEF29798.1| CBL-interacting serine/threonine-protein kinase, putative [Ricinus communis]	sp|Q2V452|CIPK3_ARATH	622	2e-178	CBL-interacting serine/threonine-protein kinase 3 OS=Arabidopsis thaliana GN=CIPK3 PE=1 SV=2
CL10096.Contig3_Mpfb2	2061	339	13.2666	gi|297740758|emb|CBI30940.3|	813.5	0	unnamed protein product [Vitis vinifera]	sp|Q93VD3|CIPKN_ARATH	762	0	CBL-interacting serine/threonine-protein kinase 23 OS=Arabidopsis thaliana GN=CIPK23 PE=1 SV=1
CL10097.Contig1_Mpfb2	1235	34	2.2205	gi|224089352|ref|XP_002308701.1|	490.3	2e-137	predicted protein [Populus trichocarpa] >gi|222854677|gb|EEE92224.1| predicted protein [Populus trichocarpa]	sp|O48700|PUB6_ARATH	90.9	1e-18	U-box domain-containing protein 6 OS=Arabidopsis thaliana GN=PUB6 PE=2 SV=2
CL10097.Contig2_Mpfb2	1806	671	29.9669	gi|255548766|ref|XP_002515439.1|	674.5	0	ubiquitin-protein ligase, putative [Ricinus communis] >gi|223545383|gb|EEF46888.1| ubiquitin-protein ligase, putative [Ricinus communis]	sp|Q9CAG5|PUB7_ARATH	128	1e-29	U-box domain-containing protein 7 OS=Arabidopsis thaliana GN=PUB7 PE=2 SV=1
CL10098.Contig1_Mpfb2	1592	43	2.1785	gi|356565252|ref|XP_003550856.1|	628.2	1e-178	PREDICTED: lysine histidine transporter-like 2-like [Glycine max]	sp|Q9SR44|LHTL2_ARATH	129	4e-30	Lysine histidine transporter-like 2 OS=Arabidopsis thaliana GN=At1g67640 PE=2 SV=1
CL10098.Contig2_Mpfb2	1002	4	0.322	gi|356565252|ref|XP_003550856.1|	342.8	4e-93	PREDICTED: lysine histidine transporter-like 2-like [Glycine max]	sp|Q9C6M2|LHTL6_ARATH	97.8	8e-21	Lysine histidine transporter-like 6 OS=Arabidopsis thaliana GN=At1g25530 PE=2 SV=1
CL10099.Contig1_Mpfb2	317	83	21.1182	gi|147820285|emb|CAN71464.1|	51.2	4e-06	hypothetical protein VITISV_038985 [Vitis vinifera]	--	--	--	--
CL101.Contig1_Mpfb2	2036	70	2.773	gi|297738802|emb|CBI28047.3|	72.8	2e-11	unnamed protein product [Vitis vinifera]	--	--	--	--
CL101.Contig2_Mpfb2	1416	51	2.905	gi|225445196|ref|XP_002284247.1|	457.2	2e-127	PREDICTED: uncharacterized protein LOC100250827 [Vitis vinifera]	sp|Q8GZ43|YZR3_ARATH	49.3	5e-06	RanBP2-type zinc finger protein At1g67325 OS=Arabidopsis thaliana GN=At1g67325 PE=1 SV=1
CL101.Contig3_Mpfb2	1281	6	0.3778	gi|255546435|ref|XP_002514277.1|	84.3	4e-15	conserved hypothetical protein [Ricinus communis] >gi|223546733|gb|EEF48231.1| conserved hypothetical protein [Ricinus communis]	--	--	--	--
CL101.Contig4_Mpfb2	1260	90	5.7611	gi|225445196|ref|XP_002284247.1|	536.6	2e-151	PREDICTED: uncharacterized protein LOC100250827 [Vitis vinifera]	sp|Q9FLQ7|FH20_ARATH	48.5	8e-06	Formin-like protein 20 OS=Arabidopsis thaliana GN=FH20 PE=2 SV=3
CL101.Contig5_Mpfb2	1220	5	0.3306	gi|255546435|ref|XP_002514277.1|	84.3	3e-15	conserved hypothetical protein [Ricinus communis] >gi|223546733|gb|EEF48231.1| conserved hypothetical protein [Ricinus communis]	--	--	--	--
CL1010.Contig1_Mpfb2	2406	842	28.2263	gi|86438845|emb|CAJ44362.1|	793.9	0	hypothetical protein Md49N23.020 [Malus x domestica]	sp|Q84TI3|OBE4_ARATH	469	4e-132	Protein OBERON 4 OS=Arabidopsis thaliana GN=OBE4 PE=1 SV=2
CL10100.Contig1_Mpfb2	253	12	3.8256	--	--	--	--	--	--	--	--
CL10102.Contig1_Mpfb2	797	940	95.1276	gi|297792627|ref|XP_002864198.1|	295.8	4e-79	hypothetical protein ARALYDRAFT_495348 [Arabidopsis lyrata subsp. lyrata] >gi|297310033|gb|EFH40457.1| hypothetical protein ARALYDRAFT_495348 [Arabidopsis lyrata subsp. lyrata]	sp|Q9FLX7|NDUA5_ARATH	291	2e-79	Probable NADH dehydrogenase [ubiquinone] 1 alpha subcomplex subunit 5, mitochondrial OS=Arabidopsis thaliana GN=At5g52840 PE=1 SV=1
CL10103.Contig1_Mpfb2	1245	565	36.603	gi|351724477|ref|NP_001236547.1|	286.6	5e-76	uncharacterized protein LOC100527474 [Glycine max]	sp|Q683I9|PP295_ARATH	50.4	2e-06	Pentatricopeptide repeat-containing protein At3g62890 OS=Arabidopsis thaliana GN=PCMP-H82 PE=2 SV=1
CL10104.Contig1_Mpfb2	1190	47	3.1856	gi|224122412|ref|XP_002318827.1|	321.2	1e-86	predicted protein [Populus trichocarpa] >gi|222859500|gb|EEE97047.1| predicted protein [Populus trichocarpa]	sp|Q9M2Z4|MSBP2_ARATH	274	6e-74	Membrane steroid-binding protein 2 OS=Arabidopsis thaliana GN=MSBP2 PE=1 SV=1
CL10104.Contig2_Mpfb2	1062	56	4.2531	gi|224122412|ref|XP_002318827.1|	321.2	1e-86	predicted protein [Populus trichocarpa] >gi|222859500|gb|EEE97047.1| predicted protein [Populus trichocarpa]	sp|Q9M2Z4|MSBP2_ARATH	274	5e-74	Membrane steroid-binding protein 2 OS=Arabidopsis thaliana GN=MSBP2 PE=1 SV=1
CL10104.Contig3_Mpfb2	402	458	91.8918	gi|255539487|ref|XP_002510808.1|	183.3	8e-46	steroid binding protein, putative [Ricinus communis] >gi|223549923|gb|EEF51410.1| steroid binding protein, putative [Ricinus communis]	sp|Q9M2Z4|MSBP2_ARATH	157	2e-39	Membrane steroid-binding protein 2 OS=Arabidopsis thaliana GN=MSBP2 PE=1 SV=1
CL10105.Contig1_Mpfb2	1289	1583	99.0524	gi|255581478|ref|XP_002531546.1|	375.9	6e-103	Nucleolar essential protein, putative [Ricinus communis] >gi|223528837|gb|EEF30840.1| Nucleolar essential protein, putative [Ricinus communis]	--	--	--	--
CL10105.Contig2_Mpfb2	389	52	10.7818	--	--	--	--	--	--	--	--
CL10106.Contig1_Mpfb2	499	14	2.2629	--	--	--	--	--	--	--	--
CL10107.Contig1_Mpfb2	3007	249	6.6789	gi|147772680|emb|CAN64936.1|	712.2	0	hypothetical protein VITISV_021553 [Vitis vinifera]	sp|Q9LME6|MBD8_ARATH	172	1e-42	Methyl-CpG-binding domain-containing protein 8 OS=Arabidopsis thaliana GN=MBD8 PE=2 SV=1
CL10107.Contig2_Mpfb2	2924	318	8.7718	gi|147772680|emb|CAN64936.1|	720.7	0	hypothetical protein VITISV_021553 [Vitis vinifera]	sp|Q9LME6|MBD8_ARATH	172	9e-43	Methyl-CpG-binding domain-containing protein 8 OS=Arabidopsis thaliana GN=MBD8 PE=2 SV=1
CL10107.Contig3_Mpfb2	1131	219	15.6178	gi|356557565|ref|XP_003547086.1|	276.6	4e-73	PREDICTED: uncharacterized protein LOC100820612 [Glycine max]	sp|Q9LME6|MBD8_ARATH	165	4e-41	Methyl-CpG-binding domain-containing protein 8 OS=Arabidopsis thaliana GN=MBD8 PE=2 SV=1
CL10107.Contig4_Mpfb2	650	12	1.489	gi|359475668|ref|XP_002264947.2|	152.1	5e-36	PREDICTED: uncharacterized protein LOC100260704 [Vitis vinifera]	--	--	--	--
CL10107.Contig5_Mpfb2	274	9	2.6493	--	--	--	--	--	--	--	--
CL10108.Contig1_Mpfb2	966	293	24.464	gi|255586170|ref|XP_002533744.1|	371.7	8e-102	catalytic, putative [Ricinus communis] >gi|223526332|gb|EEF28631.1| catalytic, putative [Ricinus communis]	--	--	--	--
CL10109.Contig1_Mpfb2	1599	96	4.8424	gi|356507252|ref|XP_003522383.1|	192.6	1e-47	PREDICTED: uncharacterized protein LOC100795319 [Glycine max]	--	--	--	--
CL10109.Contig2_Mpfb2	224	7	2.5205	gi|359476179|ref|XP_003631799.1|	55.8	1e-07	PREDICTED: uncharacterized protein LOC100853784 [Vitis vinifera]	--	--	--	--
CL10109.Contig3_Mpfb2	953	5	0.4232	gi|356518215|ref|XP_003527776.1|	152.5	8e-36	PREDICTED: uncharacterized protein LOC100779968 [Glycine max]	--	--	--	--
CL1011.Contig10_Mpfb2	2934	6	0.1649	gi|359477631|ref|XP_002274485.2|	1271.1	0	PREDICTED: uncharacterized protein LOC100252874 [Vitis vinifera]	sp|Q9SQV1|RH40_ARATH	1030	0	DEAD-box ATP-dependent RNA helicase 40 OS=Arabidopsis thaliana GN=RH40 PE=2 SV=1
CL1011.Contig11_Mpfb2	2895	0	0	gi|356532479|ref|XP_003534800.1|	1021.5	0	PREDICTED: DEAD-box ATP-dependent RNA helicase 40-like [Glycine max]	sp|Q9SQV1|RH40_ARATH	873	0	DEAD-box ATP-dependent RNA helicase 40 OS=Arabidopsis thaliana GN=RH40 PE=2 SV=1
CL1011.Contig12_Mpfb2	2824	43	1.2281	gi|356532479|ref|XP_003534800.1|	979.2	0	PREDICTED: DEAD-box ATP-dependent RNA helicase 40-like [Glycine max]	sp|Q9SQV1|RH40_ARATH	835	0	DEAD-box ATP-dependent RNA helicase 40 OS=Arabidopsis thaliana GN=RH40 PE=2 SV=1
CL1011.Contig1_Mpfb2	441	185	33.8353	--	--	--	--	--	--	--	--
CL1011.Contig2_Mpfb2	5609	12	0.1726	gi|359477631|ref|XP_002274485.2|	1470.7	0	PREDICTED: uncharacterized protein LOC100252874 [Vitis vinifera]	sp|Q9SQV1|RH40_ARATH	1141	0	DEAD-box ATP-dependent RNA helicase 40 OS=Arabidopsis thaliana GN=RH40 PE=2 SV=1
CL1011.Contig3_Mpfb2	1723	0	0	gi|356532479|ref|XP_003534800.1|	813.5	0	PREDICTED: DEAD-box ATP-dependent RNA helicase 40-like [Glycine max]	sp|Q9SQV1|RH40_ARATH	761	0	DEAD-box ATP-dependent RNA helicase 40 OS=Arabidopsis thaliana GN=RH40 PE=2 SV=1
CL1011.Contig4_Mpfb2	1652	0	0	gi|356532479|ref|XP_003534800.1|	771.2	0	PREDICTED: DEAD-box ATP-dependent RNA helicase 40-like [Glycine max]	sp|Q9SQV1|RH40_ARATH	724	0	DEAD-box ATP-dependent RNA helicase 40 OS=Arabidopsis thaliana GN=RH40 PE=2 SV=1
CL1011.Contig5_Mpfb2	5509	35	0.5124	gi|359477631|ref|XP_002274485.2|	1470.7	0	PREDICTED: uncharacterized protein LOC100252874 [Vitis vinifera]	sp|Q9SQV1|RH40_ARATH	1141	0	DEAD-box ATP-dependent RNA helicase 40 OS=Arabidopsis thaliana GN=RH40 PE=2 SV=1
CL1011.Contig6_Mpfb2	393	5	1.0262	gi|297736781|emb|CBI25982.3|	40	1e-09	unnamed protein product [Vitis vinifera]	--	--	--	--
CL1011.Contig7_Mpfb2	4437	12	0.2181	gi|359477631|ref|XP_002274485.2|	1271.1	0	PREDICTED: uncharacterized protein LOC100252874 [Vitis vinifera]	sp|Q9SQV1|RH40_ARATH	1030	0	DEAD-box ATP-dependent RNA helicase 40 OS=Arabidopsis thaliana GN=RH40 PE=2 SV=1
CL1011.Contig8_Mpfb2	4337	12	0.2232	gi|359477631|ref|XP_002274485.2|	1271.1	0	PREDICTED: uncharacterized protein LOC100252874 [Vitis vinifera]	sp|Q9SQV1|RH40_ARATH	1030	0	DEAD-box ATP-dependent RNA helicase 40 OS=Arabidopsis thaliana GN=RH40 PE=2 SV=1
CL1011.Contig9_Mpfb2	4106	8	0.1571	gi|359477631|ref|XP_002274485.2|	1470.7	0	PREDICTED: uncharacterized protein LOC100252874 [Vitis vinifera]	sp|Q9SQV1|RH40_ARATH	1141	0	DEAD-box ATP-dependent RNA helicase 40 OS=Arabidopsis thaliana GN=RH40 PE=2 SV=1
CL10110.Contig1_Mpfb2	1181	1366	93.2906	gi|224130686|ref|XP_002328351.1|	515.8	4e-145	predicted protein [Populus trichocarpa] >gi|222838066|gb|EEE76431.1| predicted protein [Populus trichocarpa]	--	--	--	--
CL10111.Contig1_Mpfb2	325	26	6.4525	gi|388495360|gb|AFK35746.1|	107.8	4e-23	unknown [Lotus japonicus]	sp|Q9STY6|RS202_ARATH	99.8	3e-22	40S ribosomal protein S20-2 OS=Arabidopsis thaliana GN=RPS20B PE=2 SV=1
CL10111.Contig2_Mpfb2	208	103	39.9403	gi|326497195|dbj|BAK02182.1|	107.5	5e-23	predicted protein [Hordeum vulgare subsp. vulgare]	sp|Q9STY6|RS202_ARATH	96.7	3e-21	40S ribosomal protein S20-2 OS=Arabidopsis thaliana GN=RPS20B PE=2 SV=1
CL10111.Contig3_Mpfb2	251	209	67.1599	gi|326497195|dbj|BAK02182.1|	131.7	2e-30	predicted protein [Hordeum vulgare subsp. vulgare]	sp|Q9STY6|RS202_ARATH	124	2e-29	40S ribosomal protein S20-2 OS=Arabidopsis thaliana GN=RPS20B PE=2 SV=1
CL10111.Contig4_Mpfb2	575	496	69.5746	gi|326497195|dbj|BAK02182.1|	162.2	3e-39	predicted protein [Hordeum vulgare subsp. vulgare]	sp|Q9STY6|RS202_ARATH	147	3e-36	40S ribosomal protein S20-2 OS=Arabidopsis thaliana GN=RPS20B PE=2 SV=1
CL10112.Contig1_Mpfb2	529	5	0.7623	--	--	--	--	--	--	--	--
CL10112.Contig2_Mpfb2	852	41	3.8813	--	--	--	--	--	--	--	--
CL10113.Contig1_Mpfb2	860	136	12.7549	gi|225432660|ref|XP_002282406.1|	267.3	1e-70	PREDICTED: uncharacterized protein LOC100259756 isoform 1 [Vitis vinifera] >gi|297737050|emb|CBI26251.3| unnamed protein product [Vitis vinifera]	sp|Q9LR64|Y1360_ARATH	51.6	6e-07	Thylakoid lumenal protein At1g03610, chloroplastic OS=Arabidopsis thaliana GN=At1g03600 PE=1 SV=1
CL10113.Contig2_Mpfb2	302	4	1.0683	gi|255552187|ref|XP_002517138.1|	82.4	2e-15	conserved hypothetical protein [Ricinus communis] >gi|223543773|gb|EEF45301.1| conserved hypothetical protein [Ricinus communis]	--	--	--	--
CL10114.Contig1_Mpfb2	3209	1353	34.0068	gi|359475304|ref|XP_003631645.1|	1571.6	0	PREDICTED: coatomer subunit gamma-2-like [Vitis vinifera] >gi|297741448|emb|CBI32579.3| unnamed protein product [Vitis vinifera]	sp|Q0WW26|COPG_ARATH	1477	0	Coatomer subunit gamma OS=Arabidopsis thaliana GN=At4g34450 PE=1 SV=2
CL10115.Contig1_Mpfb2	376	15	3.2177	gi|357446693|ref|XP_003593622.1|	73.9	6e-13	hypothetical protein MTR_2g014250 [Medicago truncatula] >gi|217075030|gb|ACJ85875.1| unknown [Medicago truncatula] >gi|355482670|gb|AES63873.1| hypothetical protein MTR_2g014250 [Medicago truncatula]	--	--	--	--
CL10115.Contig2_Mpfb2	430	77	14.4431	gi|357446693|ref|XP_003593622.1|	61.2	4e-09	hypothetical protein MTR_2g014250 [Medicago truncatula] >gi|217075030|gb|ACJ85875.1| unknown [Medicago truncatula] >gi|355482670|gb|AES63873.1| hypothetical protein MTR_2g014250 [Medicago truncatula]	--	--	--	--
CL10116.Contig1_Mpfb2	424	3	0.5707	--	--	--	--	--	--	--	--
CL10116.Contig2_Mpfb2	377	4	0.8558	--	--	--	--	--	--	--	--
CL10117.Contig1_Mpfb2	1177	404	27.6848	gi|255587842|ref|XP_002534415.1|	481.9	7e-135	Potassium transporter, putative [Ricinus communis] >gi|223525338|gb|EEF27967.1| Potassium transporter, putative [Ricinus communis]	sp|Q8W4I4|POT6_ARATH	423	8e-119	Potassium transporter 6 OS=Arabidopsis thaliana GN=POT6 PE=2 SV=1
CL10117.Contig2_Mpfb2	1129	353	25.2184	gi|224111286|ref|XP_002315804.1|	477.6	1e-133	predicted protein [Populus trichocarpa] >gi|222864844|gb|EEF01975.1| predicted protein [Populus trichocarpa]	sp|Q8W4I4|POT6_ARATH	426	9e-120	Potassium transporter 6 OS=Arabidopsis thaliana GN=POT6 PE=2 SV=1
CL10118.Contig1_Mpfb2	1745	687	31.754	gi|224073138|ref|XP_002303990.1|	744.6	0	predicted protein [Populus trichocarpa] >gi|222841422|gb|EEE78969.1| predicted protein [Populus trichocarpa]	--	--	--	--
CL10118.Contig2_Mpfb2	1099	79	5.7978	gi|224073138|ref|XP_002303990.1|	490	2e-137	predicted protein [Populus trichocarpa] >gi|222841422|gb|EEE78969.1| predicted protein [Populus trichocarpa]	--	--	--	--
CL10119.Contig1_Mpfb2	2479	5646	183.697	gi|255541252|ref|XP_002511690.1|	1340.9	0	transketolase, putative [Ricinus communis] >gi|223548870|gb|EEF50359.1| transketolase, putative [Ricinus communis]	sp|Q43848|TKTC_SOLTU	1254	0	Transketolase, chloroplastic OS=Solanum tuberosum PE=2 SV=1
CL1012.Contig1_Mpfb2	900	256	22.9422	gi|225451573|ref|XP_002275110.1|	172.6	6e-42	PREDICTED: uncharacterized protein LOC100258381 [Vitis vinifera]	sp|Q9SCQ7|AN32_ARATH	57.8	8e-09	Acidic leucine-rich nuclear phosphoprotein 32-related protein OS=Arabidopsis thaliana GN=At3g50690 PE=2 SV=1
CL1012.Contig2_Mpfb2	898	359	32.2445	gi|225451573|ref|XP_002275110.1|	176.8	3e-43	PREDICTED: uncharacterized protein LOC100258381 [Vitis vinifera]	sp|Q9SCQ7|AN32_ARATH	57	1e-08	Acidic leucine-rich nuclear phosphoprotein 32-related protein OS=Arabidopsis thaliana GN=At3g50690 PE=2 SV=1
CL10120.Contig1_Mpfb2	1965	565	23.1912	gi|225440250|ref|XP_002278728.1|	601.3	1e-170	PREDICTED: histone-lysine N-methyltransferase, H3 lysine-9 specific SUVH1 [Vitis vinifera]	sp|Q93YF5|SUVH1_TOBAC	507	1e-143	Histone-lysine N-methyltransferase, H3 lysine-9 specific SUVH1 OS=Nicotiana tabacum GN=SUVH1 PE=1 SV=1
CL10120.Contig2_Mpfb2	240	44	14.787	--	--	--	--	--	--	--	--
CL10121.Contig1_Mpfb2	278	14	4.0618	gi|255555867|ref|XP_002518969.1|	146	1e-34	beta-1,3-n-acetylglucosaminyltransferase radical fringe, putative [Ricinus communis] >gi|223541956|gb|EEF43502.1| beta-1,3-n-acetylglucosaminyltransferase radical fringe, putative [Ricinus communis]	--	--	--	--
CL10122.Contig1_Mpfb2	392	68	13.9914	--	--	--	--	--	--	--	--
CL10122.Contig2_Mpfb2	286	19	5.3583	--	--	--	--	--	--	--	--
CL10122.Contig3_Mpfb2	211	5	1.9113	--	--	--	--	--	--	--	--
CL10123.Contig1_Mpfb2	932	181	15.6639	gi|255556649|ref|XP_002519358.1|	365.5	5e-100	leucine-rich repeat-containing protein, putative [Ricinus communis] >gi|223541425|gb|EEF42975.1| leucine-rich repeat-containing protein, putative [Ricinus communis]	sp|Q40392|TMVRN_NICGU	211	4e-55	TMV resistance protein N OS=Nicotiana glutinosa GN=N PE=1 SV=1
CL10124.Contig1_Mpfb2	1085	1053	78.2773	gi|225435249|ref|XP_002284989.1|	450.7	1e-125	PREDICTED: proteasome subunit beta type-4 isoform 1 [Vitis vinifera] >gi|297746225|emb|CBI16281.3| unnamed protein product [Vitis vinifera]	sp|Q7DLR9|PSB4_ARATH	414	4e-116	Proteasome subunit beta type-4 OS=Arabidopsis thaliana GN=PBG1 PE=1 SV=2
CL10125.Contig1_Mpfb2	275	20	5.8659	--	--	--	--	--	--	--	--
CL10126.Contig1_Mpfb2	1401	969	55.7857	gi|225424246|ref|XP_002284469.1|	476.5	4e-133	PREDICTED: phytanoyl-CoA dioxygenase domain-containing protein 1 [Vitis vinifera] >gi|297737693|emb|CBI26894.3| unnamed protein product [Vitis vinifera]	--	--	--	--
CL10127.Contig1_Mpfb2	611	22	2.9041	gi|225461150|ref|XP_002282749.1|	59.7	3e-08	PREDICTED: kinesin-3 [Vitis vinifera] >gi|302143201|emb|CBI20496.3| unnamed protein product [Vitis vinifera]	--	--	--	--
CL10127.Contig2_Mpfb2	335	1	0.2408	--	--	--	--	--	--	--	--
CL10128.Contig1_Mpfb2	690	31	3.6237	gi|225442119|ref|XP_002274016.1|	260.8	1e-68	PREDICTED: mitochondrial ubiquitin ligase activator of nfkb 1 [Vitis vinifera] >gi|297743001|emb|CBI35868.3| unnamed protein product [Vitis vinifera]	--	--	--	--
CL10128.Contig2_Mpfb2	675	21	2.5093	gi|225442119|ref|XP_002274016.1|	285.4	4e-76	PREDICTED: mitochondrial ubiquitin ligase activator of nfkb 1 [Vitis vinifera] >gi|297743001|emb|CBI35868.3| unnamed protein product [Vitis vinifera]	--	--	--	--
CL10129.Contig1_Mpfb2	1707	1248	58.9683	gi|225461628|ref|XP_002285377.1|	566.6	3e-160	PREDICTED: uncharacterized protein LOC100248626 [Vitis vinifera] >gi|147789426|emb|CAN66609.1| hypothetical protein VITISV_017556 [Vitis vinifera]	sp|Q9FPQ6|GP1_CHLRE	103	2e-22	Vegetative cell wall protein gp1 OS=Chlamydomonas reinhardtii GN=GP1 PE=2 SV=1
CL10129.Contig2_Mpfb2	1178	873	59.7732	gi|225461628|ref|XP_002285377.1|	464.9	1e-129	PREDICTED: uncharacterized protein LOC100248626 [Vitis vinifera] >gi|147789426|emb|CAN66609.1| hypothetical protein VITISV_017556 [Vitis vinifera]	sp|Q04836|ROC3_ARATH	81.6	8e-16	31 kDa ribonucleoprotein, chloroplastic OS=Arabidopsis thaliana GN=RBP31 PE=1 SV=1
CL1013.Contig10_Mpfb2	1606	7	0.3516	gi|255543473|ref|XP_002512799.1|	49.3	6e-58	pentatricopeptide repeat-containing protein, putative [Ricinus communis] >gi|223547810|gb|EEF49302.1| pentatricopeptide repeat-containing protein, putative [Ricinus communis]	--	--	--	--
CL1013.Contig11_Mpfb2	1589	2	0.1015	gi|255543473|ref|XP_002512799.1|	49.3	6e-58	pentatricopeptide repeat-containing protein, putative [Ricinus communis] >gi|223547810|gb|EEF49302.1| pentatricopeptide repeat-containing protein, putative [Ricinus communis]	--	--	--	--
CL1013.Contig12_Mpfb2	1809	2	0.0892	gi|255543473|ref|XP_002512799.1|	69.7	1e-10	pentatricopeptide repeat-containing protein, putative [Ricinus communis] >gi|223547810|gb|EEF49302.1| pentatricopeptide repeat-containing protein, putative [Ricinus communis]	--	--	--	--
CL1013.Contig13_Mpfb2	1398	9	0.5192	gi|255543473|ref|XP_002512799.1|	188	2e-46	pentatricopeptide repeat-containing protein, putative [Ricinus communis] >gi|223547810|gb|EEF49302.1| pentatricopeptide repeat-containing protein, putative [Ricinus communis]	--	--	--	--
CL1013.Contig14_Mpfb2	1770	3	0.1367	gi|255543473|ref|XP_002512799.1|	69.7	1e-10	pentatricopeptide repeat-containing protein, putative [Ricinus communis] >gi|223547810|gb|EEF49302.1| pentatricopeptide repeat-containing protein, putative [Ricinus communis]	--	--	--	--
CL1013.Contig15_Mpfb2	1224	3	0.1977	gi|255543473|ref|XP_002512799.1|	49.3	4e-58	pentatricopeptide repeat-containing protein, putative [Ricinus communis] >gi|223547810|gb|EEF49302.1| pentatricopeptide repeat-containing protein, putative [Ricinus communis]	--	--	--	--
CL1013.Contig16_Mpfb2	1182	2	0.1365	gi|255543473|ref|XP_002512799.1|	49.3	4e-58	pentatricopeptide repeat-containing protein, putative [Ricinus communis] >gi|223547810|gb|EEF49302.1| pentatricopeptide repeat-containing protein, putative [Ricinus communis]	--	--	--	--
CL1013.Contig17_Mpfb2	1070	22	1.6583	gi|255543473|ref|XP_002512799.1|	243	5e-63	pentatricopeptide repeat-containing protein, putative [Ricinus communis] >gi|223547810|gb|EEF49302.1| pentatricopeptide repeat-containing protein, putative [Ricinus communis]	--	--	--	--
CL1013.Contig18_Mpfb2	1011	3	0.2393	gi|255543473|ref|XP_002512799.1|	78.2	7e-67	pentatricopeptide repeat-containing protein, putative [Ricinus communis] >gi|223547810|gb|EEF49302.1| pentatricopeptide repeat-containing protein, putative [Ricinus communis]	--	--	--	--
CL1013.Contig19_Mpfb2	969	2	0.1665	gi|255543473|ref|XP_002512799.1|	78.2	7e-67	pentatricopeptide repeat-containing protein, putative [Ricinus communis] >gi|223547810|gb|EEF49302.1| pentatricopeptide repeat-containing protein, putative [Ricinus communis]	--	--	--	--
CL1013.Contig1_Mpfb2	1366	8	0.4724	gi|255543473|ref|XP_002512799.1|	428.7	9e-119	pentatricopeptide repeat-containing protein, putative [Ricinus communis] >gi|223547810|gb|EEF49302.1| pentatricopeptide repeat-containing protein, putative [Ricinus communis]	--	--	--	--
CL1013.Contig20_Mpfb2	899	10	0.8972	gi|255543473|ref|XP_002512799.1|	271.2	1e-71	pentatricopeptide repeat-containing protein, putative [Ricinus communis] >gi|223547810|gb|EEF49302.1| pentatricopeptide repeat-containing protein, putative [Ricinus communis]	--	--	--	--
CL1013.Contig21_Mpfb2	1728	6	0.2801	gi|255543473|ref|XP_002512799.1|	69.7	1e-10	pentatricopeptide repeat-containing protein, putative [Ricinus communis] >gi|223547810|gb|EEF49302.1| pentatricopeptide repeat-containing protein, putative [Ricinus communis]	--	--	--	--
CL1013.Contig22_Mpfb2	465	3	0.5204	--	--	--	--	--	--	--	--
CL1013.Contig23_Mpfb2	1712	3	0.1413	gi|255543473|ref|XP_002512799.1|	70.1	9e-57	pentatricopeptide repeat-containing protein, putative [Ricinus communis] >gi|223547810|gb|EEF49302.1| pentatricopeptide repeat-containing protein, putative [Ricinus communis]	--	--	--	--
CL1013.Contig24_Mpfb2	1687	7	0.3347	gi|255543473|ref|XP_002512799.1|	49.3	6e-58	pentatricopeptide repeat-containing protein, putative [Ricinus communis] >gi|223547810|gb|EEF49302.1| pentatricopeptide repeat-containing protein, putative [Ricinus communis]	--	--	--	--
CL1013.Contig25_Mpfb2	1670	2	0.0966	gi|255543473|ref|XP_002512799.1|	70.1	9e-57	pentatricopeptide repeat-containing protein, putative [Ricinus communis] >gi|223547810|gb|EEF49302.1| pentatricopeptide repeat-containing protein, putative [Ricinus communis]	--	--	--	--
CL1013.Contig2_Mpfb2	1634	2	0.0987	gi|255543473|ref|XP_002512799.1|	191	4e-47	pentatricopeptide repeat-containing protein, putative [Ricinus communis] >gi|223547810|gb|EEF49302.1| pentatricopeptide repeat-containing protein, putative [Ricinus communis]	--	--	--	--
CL1013.Contig3_Mpfb2	1285	24	1.5064	gi|255543473|ref|XP_002512799.1|	441.8	1e-122	pentatricopeptide repeat-containing protein, putative [Ricinus communis] >gi|223547810|gb|EEF49302.1| pentatricopeptide repeat-containing protein, putative [Ricinus communis]	--	--	--	--
CL1013.Contig4_Mpfb2	1665	5	0.2422	gi|255543473|ref|XP_002512799.1|	211.1	4e-53	pentatricopeptide repeat-containing protein, putative [Ricinus communis] >gi|223547810|gb|EEF49302.1| pentatricopeptide repeat-containing protein, putative [Ricinus communis]	--	--	--	--
CL1013.Contig5_Mpfb2	1553	3	0.1558	gi|255543473|ref|XP_002512799.1|	204.1	4e-51	pentatricopeptide repeat-containing protein, putative [Ricinus communis] >gi|223547810|gb|EEF49302.1| pentatricopeptide repeat-containing protein, putative [Ricinus communis]	--	--	--	--
CL1013.Contig6_Mpfb2	1430	4	0.2256	gi|255543473|ref|XP_002512799.1|	224.2	3e-57	pentatricopeptide repeat-containing protein, putative [Ricinus communis] >gi|223547810|gb|EEF49302.1| pentatricopeptide repeat-containing protein, putative [Ricinus communis]	--	--	--	--
CL1013.Contig7_Mpfb2	3530	396	9.0481	gi|296082232|emb|CBI21237.3|	414.1	7e-114	unnamed protein product [Vitis vinifera]	--	--	--	--
CL1013.Contig8_Mpfb2	1648	8	0.3915	gi|255543473|ref|XP_002512799.1|	49.3	6e-58	pentatricopeptide repeat-containing protein, putative [Ricinus communis] >gi|223547810|gb|EEF49302.1| pentatricopeptide repeat-containing protein, putative [Ricinus communis]	--	--	--	--
CL1013.Contig9_Mpfb2	1631	16	0.7912	gi|255543473|ref|XP_002512799.1|	49.3	6e-58	pentatricopeptide repeat-containing protein, putative [Ricinus communis] >gi|223547810|gb|EEF49302.1| pentatricopeptide repeat-containing protein, putative [Ricinus communis]	--	--	--	--
CL10130.Contig1_Mpfb2	1846	122	5.3305	gi|255572951|ref|XP_002527406.1|	796.2	0	WD-repeat protein, putative [Ricinus communis] >gi|223533216|gb|EEF34972.1| WD-repeat protein, putative [Ricinus communis]	sp|O22607|MSI4_ARATH	765	0	WD-40 repeat-containing protein MSI4 OS=Arabidopsis thaliana GN=MSI4 PE=1 SV=3
CL10130.Contig2_Mpfb2	2031	5105	202.732	gi|255546107|ref|XP_002514113.1|	880.2	0	WD-repeat protein, putative [Ricinus communis] >gi|223546569|gb|EEF48067.1| WD-repeat protein, putative [Ricinus communis]	sp|O22607|MSI4_ARATH	825	0	WD-40 repeat-containing protein MSI4 OS=Arabidopsis thaliana GN=MSI4 PE=1 SV=3
CL10131.Contig1_Mpfb2	1638	337	16.5941	gi|255566211|ref|XP_002524093.1|	372.9	7e-102	conserved hypothetical protein [Ricinus communis] >gi|223536661|gb|EEF38303.1| conserved hypothetical protein [Ricinus communis]	--	--	--	--
CL10132.Contig1_Mpfb2	1154	633	44.242	gi|224102443|ref|XP_002312679.1|	453.8	2e-126	predicted protein [Populus trichocarpa] >gi|222852499|gb|EEE90046.1| predicted protein [Populus trichocarpa]	sp|Q9S7E9|GGT2_ARATH	441	5e-124	Glutamate--glyoxylate aminotransferase 2 OS=Arabidopsis thaliana GN=GGAT2 PE=1 SV=1
CL10132.Contig2_Mpfb2	978	524	43.2145	gi|224102443|ref|XP_002312679.1|	458	9e-128	predicted protein [Populus trichocarpa] >gi|222852499|gb|EEE90046.1| predicted protein [Populus trichocarpa]	sp|Q9S7E9|GGT2_ARATH	436	7e-123	Glutamate--glyoxylate aminotransferase 2 OS=Arabidopsis thaliana GN=GGAT2 PE=1 SV=1
CL10133.Contig1_Mpfb2	522	31	4.7899	gi|70663492|emb|CAJ15145.1|	310.8	5e-84	sialyltransferase-like protein [Gossypium raimondii]	--	--	--	--
CL10134.Contig1_Mpfb2	598	332	44.779	gi|296084598|emb|CBI25619.3|	112.5	4e-24	unnamed protein product [Vitis vinifera]	sp|P51424|RL391_ARATH	108	3e-24	60S ribosomal protein L39-1 OS=Arabidopsis thaliana GN=RPL39A PE=2 SV=2
CL10134.Contig2_Mpfb2	501	6239	1004.42	gi|296082089|emb|CBI21094.3|	114.4	6e-25	unnamed protein product [Vitis vinifera]	sp|P51424|RL391_ARATH	110	5e-25	60S ribosomal protein L39-1 OS=Arabidopsis thaliana GN=RPL39A PE=2 SV=2
CL10135.Contig1_Mpfb2	1157	34	2.3702	gi|129353|sp|P22895.1|P34_SOYBN	23.5	2e-08	RecName: Full=P34 probable thiol protease; Flags: Precursor	sp|P22895|P34_SOYBN	58.2	7e-10	P34 probable thiol protease OS=Glycine max PE=1 SV=1
CL10135.Contig2_Mpfb2	1124	32	2.2963	gi|129353|sp|P22895.1|P34_SOYBN	23.5	2e-08	RecName: Full=P34 probable thiol protease; Flags: Precursor	sp|P22895|P34_SOYBN	58.2	7e-10	P34 probable thiol protease OS=Glycine max PE=1 SV=1
CL10136.Contig1_Mpfb2	672	17	2.0404	--	--	--	--	--	--	--	--
CL10136.Contig2_Mpfb2	1205	20	1.3387	--	--	--	--	--	--	--	--
CL10136.Contig3_Mpfb2	987	10	0.8172	--	--	--	--	--	--	--	--
CL10138.Contig1_Mpfb2	241	13	4.3507	--	--	--	--	--	--	--	--
CL10138.Contig2_Mpfb2	212	15	5.7068	--	--	--	--	--	--	--	--
CL10139.Contig1_Mpfb2	632	24	3.0629	gi|224053529|ref|XP_002297858.1|	262.3	3e-69	predicted protein [Populus trichocarpa] >gi|222845116|gb|EEE82663.1| predicted protein [Populus trichocarpa]	sp|Q39659|MFPA_CUCSA	70.9	5e-13	Glyoxysomal fatty acid beta-oxidation multifunctional protein MFP-a OS=Cucumis sativus PE=1 SV=1
CL10139.Contig2_Mpfb2	371	1	0.2174	gi|15239823|ref|NP_199142.1|	103.2	1e-21	delta(3,5),delta(2,4)-dienoyl-CoA isomerase 1 [Arabidopsis thaliana] >gi|10177390|dbj|BAB10591.1| enoyl CoA hydratase-like protein [Arabidopsis thaliana] >gi|18252833|gb|AAL62343.1| enoyl CoA hydratase-like protein [Arabidopsis thaliana] >gi|25084271|gb|AAN72209.1| enoyl CoA hydratase-like protein [Arabidopsis thaliana] >gi|332007553|gb|AED94936.1| delta(3,5),delta(2,4)-dienoyl-CoA isomerase 1 [A…	--	--	--	--
CL10139.Contig3_Mpfb2	262	0	0	gi|15239823|ref|NP_199142.1|	96.3	1e-19	delta(3,5),delta(2,4)-dienoyl-CoA isomerase 1 [Arabidopsis thaliana] >gi|10177390|dbj|BAB10591.1| enoyl CoA hydratase-like protein [Arabidopsis thaliana] >gi|18252833|gb|AAL62343.1| enoyl CoA hydratase-like protein [Arabidopsis thaliana] >gi|25084271|gb|AAN72209.1| enoyl CoA hydratase-like protein [Arabidopsis thaliana] >gi|332007553|gb|AED94936.1| delta(3,5),delta(2,4)-dienoyl-CoA isomerase 1 [A…	--	--	--	--
CL1014.Contig1_Mpfb2	393	88	18.0604	gi|224120874|ref|XP_002318440.1|	166.8	8e-41	predicted protein [Populus trichocarpa] >gi|222859113|gb|EEE96660.1| predicted protein [Populus trichocarpa]	sp|P81760|TL17_ARATH	121	1e-28	Thylakoid lumenal 17.4 kDa protein, chloroplastic OS=Arabidopsis thaliana GN=At5g53490 PE=1 SV=2
CL10140.Contig1_Mpfb2	349	15	3.4666	--	--	--	--	--	--	--	--
CL10141.Contig1_Mpfb2	202	72	28.7487	--	--	--	--	--	--	--	--
CL10141.Contig2_Mpfb2	756	296	31.5796	gi|255555813|ref|XP_002518942.1|	320.1	1e-86	50S robosomal protein L11, putative [Ricinus communis] >gi|223541929|gb|EEF43475.1| 50S robosomal protein L11, putative [Ricinus communis]	sp|Q9MAP3|RK11_ARATH	307	4e-84	50S ribosomal protein L11, chloroplastic OS=Arabidopsis thaliana GN=RPL11 PE=1 SV=1
CL10142.Contig1_Mpfb2	1898	369	15.6808	gi|358248886|ref|NP_001239957.1|	762.3	0	uncharacterized protein LOC100815163 [Glycine max]	sp|Q40153|LE14B_LITER	672	0	LEC14B protein OS=Lithospermum erythrorhizon PE=2 SV=1
CL10143.Contig1_Mpfb2	467	18	3.1088	gi|297736814|emb|CBI26015.3|	162.9	1e-39	unnamed protein product [Vitis vinifera]	sp|Q8RWC9|CIPK1_ARATH	112	7e-26	CBL-interacting serine/threonine-protein kinase 1 OS=Arabidopsis thaliana GN=CIPK1 PE=1 SV=2
CL10143.Contig2_Mpfb2	1753	909	41.8234	gi|116265922|gb|ABJ91209.1|	686	0	CBL-interacting protein kinase 1 [Populus trichocarpa]	sp|Q8RWC9|CIPK1_ARATH	620	1e-177	CBL-interacting serine/threonine-protein kinase 1 OS=Arabidopsis thaliana GN=CIPK1 PE=1 SV=2
CL10143.Contig3_Mpfb2	513	8	1.2578	gi|297736814|emb|CBI26015.3|	161.8	3e-39	unnamed protein product [Vitis vinifera]	sp|Q8RWC9|CIPK1_ARATH	118	2e-27	CBL-interacting serine/threonine-protein kinase 1 OS=Arabidopsis thaliana GN=CIPK1 PE=1 SV=2
CL10144.Contig1_Mpfb2	1246	10	0.6473	--	--	--	--	--	--	--	--
CL10144.Contig2_Mpfb2	1195	35	2.3623	--	--	--	--	--	--	--	--
CL10145.Contig1_Mpfb2	1097	842	61.9074	gi|359497145|ref|XP_002264869.2|	303.1	4e-81	PREDICTED: 50S ribosomal protein L19, chloroplastic [Vitis vinifera] >gi|296088907|emb|CBI38456.3| unnamed protein product [Vitis vinifera]	sp|Q8RXX5|RK192_ARATH	283	2e-76	50S ribosomal protein L19-2, chloroplastic OS=Arabidopsis thaliana GN=At5g47190 PE=2 SV=1
CL10145.Contig2_Mpfb2	313	17	4.3807	--	--	--	--	--	--	--	--
CL10145.Contig3_Mpfb2	228	23	8.1364	--	--	--	--	--	--	--	--
CL10146.Contig1_Mpfb2	847	50	4.7613	gi|255570954|ref|XP_002526428.1|	368.2	7e-101	conserved hypothetical protein [Ricinus communis] >gi|223534208|gb|EEF35923.1| conserved hypothetical protein [Ricinus communis]	--	--	--	--
CL10147.Contig1_Mpfb2	2038	133	5.2636	gi|357517297|ref|XP_003628937.1|	153.3	0	BTB/POZ domain-containing protein [Medicago truncatula] >gi|355522959|gb|AET03413.1| BTB/POZ domain-containing protein [Medicago truncatula]	sp|Q9C9V6|Y1790_ARATH	393	2e-109	BTB/POZ domain-containing protein At1g67900 OS=Arabidopsis thaliana GN=At1g67900 PE=1 SV=1
CL10147.Contig2_Mpfb2	398	23	4.661	gi|359473103|ref|XP_002282444.2|	210.3	6e-54	PREDICTED: BTB/POZ domain-containing protein At1g67900-like [Vitis vinifera]	sp|Q9C9V6|Y1790_ARATH	138	1e-33	BTB/POZ domain-containing protein At1g67900 OS=Arabidopsis thaliana GN=At1g67900 PE=1 SV=1
CL10148.Contig1_Mpfb2	6520	2156	26.6709	gi|225445342|ref|XP_002281542.1|	736.1	0	PREDICTED: dnaJ homolog subfamily C member 13-like [Vitis vinifera]	--	--	--	--
CL10148.Contig2_Mpfb2	435	16	2.9667	gi|225445342|ref|XP_002281542.1|	209.9	8e-54	PREDICTED: dnaJ homolog subfamily C member 13-like [Vitis vinifera]	--	--	--	--
CL10149.Contig1_Mpfb2	2500	136	4.3877	gi|255584994|ref|XP_002533208.1|	1195.3	0	heat shock protein 70 (HSP70)-interacting protein, putative [Ricinus communis] >gi|223526984|gb|EEF29179.1| heat shock protein 70 (HSP70)-interacting protein, putative [Ricinus communis]	sp|Q9MUK5|TOC64_PEA	51.2	3e-06	Translocon at the outer membrane of chloroplasts 64 OS=Pisum sativum GN=TOC64 PE=1 SV=1
CL10149.Contig2_Mpfb2	578	8	1.1163	--	--	--	--	--	--	--	--
CL1015.Contig1_Mpfb2	338	11	2.6249	--	--	--	--	--	--	--	--
CL10150.Contig1_Mpfb2	1374	86	5.0483	gi|255555527|ref|XP_002518800.1|	630.6	1e-179	conserved hypothetical protein [Ricinus communis] >gi|223542181|gb|EEF43725.1| conserved hypothetical protein [Ricinus communis]	--	--	--	--
CL10150.Contig2_Mpfb2	331	14	3.4114	gi|359473525|ref|XP_003631315.1|	183.7	6e-46	PREDICTED: uncharacterized protein LOC100265010 [Vitis vinifera]	--	--	--	--
CL10151.Contig1_Mpfb2	255	14	4.4282	--	--	--	--	--	--	--	--
CL10152.Contig1_Mpfb2	574	33	4.637	gi|159480842|ref|XP_001698491.1|	120.6	1e-26	hypothetical protein CHLREDRAFT_187630 [Chlamydomonas reinhardtii] >gi|158282231|gb|EDP07984.1| predicted protein [Chlamydomonas reinhardtii]	sp|P31692|ADT_PARKE	80.1	8e-16	ADP,ATP carrier protein OS=Parachlorella kessleri PE=3 SV=1
CL10153.Contig1_Mpfb2	535	34	5.1258	gi|359487613|ref|XP_002280354.2|	166.4	1e-40	PREDICTED: uncharacterized protein LOC100254594 [Vitis vinifera]	--	--	--	--
CL10154.Contig1_Mpfb2	532	560	84.9012	gi|357520845|ref|XP_003630711.1|	102.4	3e-21	Ceramide glucosyltransferase [Medicago truncatula] >gi|355524733|gb|AET05187.1| Ceramide glucosyltransferase [Medicago truncatula]	--	--	--	--
CL10155.Contig1_Mpfb2	454	19	3.3755	gi|255537413|ref|XP_002509773.1|	203.8	6e-52	ATP binding protein, putative [Ricinus communis] >gi|223549672|gb|EEF51160.1| ATP binding protein, putative [Ricinus communis]	--	--	--	--
CL10155.Contig2_Mpfb2	382	19	4.0117	gi|356528122|ref|XP_003532654.1|	155.2	2e-37	PREDICTED: uncharacterized protein LOC100819574 isoform 2 [Glycine max]	--	--	--	--
CL10156.Contig1_Mpfb2	510	50	7.9075	gi|224088023|ref|XP_002308295.1|	188.7	2e-47	predicted protein [Populus trichocarpa] >gi|118483296|gb|ABK93550.1| unknown [Populus trichocarpa] >gi|222854271|gb|EEE91818.1| predicted protein [Populus trichocarpa]	--	--	--	--
CL10156.Contig2_Mpfb2	1517	720	38.2811	gi|224088023|ref|XP_002308295.1|	435.6	9e-121	predicted protein [Populus trichocarpa] >gi|118483296|gb|ABK93550.1| unknown [Populus trichocarpa] >gi|222854271|gb|EEE91818.1| predicted protein [Populus trichocarpa]	--	--	--	--
CL10157.Contig1_Mpfb2	209	5	1.9296	gi|223670911|dbj|BAH22705.1|	96.3	1e-19	pyruvate carboxylase [Emiliania huxleyi]	--	--	--	--
CL10158.Contig1_Mpfb2	1092	1365	100.82	gi|225431804|ref|XP_002272727.1|	377.5	1e-103	PREDICTED: 60S ribosomal protein L19-2 [Vitis vinifera] >gi|296083322|emb|CBI22958.3| unnamed protein product [Vitis vinifera]	sp|Q9LUQ6|RL192_ARATH	350	1e-96	60S ribosomal protein L19-2 OS=Arabidopsis thaliana GN=RPL19B PE=2 SV=1
CL10158.Contig2_Mpfb2	1098	2114	155.289	gi|225431804|ref|XP_002272727.1|	380.6	2e-104	PREDICTED: 60S ribosomal protein L19-2 [Vitis vinifera] >gi|296083322|emb|CBI22958.3| unnamed protein product [Vitis vinifera]	sp|Q9LUQ6|RL192_ARATH	353	1e-97	60S ribosomal protein L19-2 OS=Arabidopsis thaliana GN=RPL19B PE=2 SV=1
CL10159.Contig1_Mpfb2	731	42	4.6341	gi|293335481|ref|NP_001169157.1|	179.5	3e-44	uncharacterized protein LOC100383004 [Zea mays]	sp|P49098|CYB5_TOBAC	95.1	3e-20	Cytochrome b5 OS=Nicotiana tabacum PE=2 SV=1
CL1016.Contig1_Mpfb2	786	335	34.3763	gi|297739846|emb|CBI30028.3|	309.7	2e-83	unnamed protein product [Vitis vinifera]	--	--	--	--
CL10160.Contig1_Mpfb2	1797	1569	70.4226	gi|255552225|ref|XP_002517157.1|	415.6	1e-114	chloroplast-targeted copper chaperone, putative [Ricinus communis] >gi|223543792|gb|EEF45320.1| chloroplast-targeted copper chaperone, putative [Ricinus communis]	sp|P09789|GRP1_PETHY	133	3e-31	Glycine-rich cell wall structural protein 1 OS=Petunia hybrida GN=GRP-1 PE=1 SV=1
CL10160.Contig2_Mpfb2	2259	235	8.3905	gi|356546434|ref|XP_003541631.1|	622.1	1e-176	PREDICTED: uncharacterized protein LOC100811318 [Glycine max]	sp|P09789|GRP1_PETHY	115	1e-25	Glycine-rich cell wall structural protein 1 OS=Petunia hybrida GN=GRP-1 PE=1 SV=1
CL10160.Contig3_Mpfb2	2226	410	14.8558	gi|356546434|ref|XP_003541631.1|	619.8	5e-176	PREDICTED: uncharacterized protein LOC100811318 [Glycine max]	sp|P09789|GRP1_PETHY	115	1e-25	Glycine-rich cell wall structural protein 1 OS=Petunia hybrida GN=GRP-1 PE=1 SV=1
CL10161.Contig1_Mpfb2	1400	192	11.0614	gi|224146389|ref|XP_002325990.1|	459.1	6e-128	predicted protein [Populus trichocarpa] >gi|222862865|gb|EEF00372.1| predicted protein [Populus trichocarpa]	sp|Q8L586|Y4958_ARATH	444	6e-125	Uncharacterized membrane protein At4g09580 OS=Arabidopsis thaliana GN=At4g09580 PE=1 SV=1
CL10161.Contig2_Mpfb2	558	0	0	gi|224135539|ref|XP_002327243.1|	182.2	3e-45	predicted protein [Populus trichocarpa] >gi|222835613|gb|EEE74048.1| predicted protein [Populus trichocarpa]	sp|Q8L586|Y4958_ARATH	177	3e-45	Uncharacterized membrane protein At4g09580 OS=Arabidopsis thaliana GN=At4g09580 PE=1 SV=1
CL10161.Contig3_Mpfb2	458	46	8.1008	gi|224135539|ref|XP_002327243.1|	181.8	2e-45	predicted protein [Populus trichocarpa] >gi|222835613|gb|EEE74048.1| predicted protein [Populus trichocarpa]	sp|Q8L586|Y4958_ARATH	177	3e-45	Uncharacterized membrane protein At4g09580 OS=Arabidopsis thaliana GN=At4g09580 PE=1 SV=1
CL10162.Contig1_Mpfb2	264	16	4.8882	--	--	--	--	--	--	--	--
CL10163.Contig1_Mpfb2	3274	1559	38.4065	gi|359488959|ref|XP_003633847.1|	48.9	2e-20	PREDICTED: probable ubiquitin conjugation factor E4-like [Vitis vinifera] >gi|296082973|emb|CBI22274.3| unnamed protein product [Vitis vinifera]	sp|Q9LF41|UBE4_ARATH	1459	0	Probable ubiquitin conjugation factor E4 OS=Arabidopsis thaliana GN=PUB1 PE=1 SV=1
CL10164.Contig1_Mpfb2	909	68	6.0337	gi|224145996|ref|XP_002325841.1|	71.6	1e-11	predicted protein [Populus trichocarpa] >gi|222862716|gb|EEF00223.1| predicted protein [Populus trichocarpa]	--	--	--	--
CL10165.Contig1_Mpfb2	269	277	83.0548	--	--	--	--	--	--	--	--
CL10166.Contig1_Mpfb2	530	14	2.1305	gi|255571063|ref|XP_002526482.1|	132.9	2e-30	conserved hypothetical protein [Ricinus communis] >gi|223534157|gb|EEF35873.1| conserved hypothetical protein [Ricinus communis]	--	--	--	--
CL10166.Contig2_Mpfb2	509	12	1.9015	gi|255571063|ref|XP_002526482.1|	132.9	1e-30	conserved hypothetical protein [Ricinus communis] >gi|223534157|gb|EEF35873.1| conserved hypothetical protein [Ricinus communis]	--	--	--	--
CL10167.Contig1_Mpfb2	1470	470	25.788	gi|357466187|ref|XP_003603378.1|	533.9	2e-150	epsin N-terminal homology (ENTH) domain-containing protein [Medicago truncatula] >gi|355492426|gb|AES73629.1| epsin N-terminal homology (ENTH) domain-containing protein [Medicago truncatula]	sp|Q8S9J8|CAP1_ARATH	496	1e-140	Probable clathrin assembly protein At4g32285 OS=Arabidopsis thaliana GN=At4g32285 PE=1 SV=2
CL10167.Contig2_Mpfb2	303	42	11.1801	--	--	--	--	--	--	--	--
CL10168.Contig1_Mpfb2	423	38	7.2457	gi|224101339|ref|XP_002312240.1|	101.3	4e-21	predicted protein [Populus trichocarpa] >gi|222852060|gb|EEE89607.1| predicted protein [Populus trichocarpa]	sp|Q9FPQ6|GP1_CHLRE	38.9	9e-07	Vegetative cell wall protein gp1 OS=Chlamydomonas reinhardtii GN=GP1 PE=2 SV=1
CL10169.Contig1_Mpfb2	3367	11	0.2635	gi|224070913|ref|XP_002303293.1|	407.9	5e-112	predicted protein [Populus trichocarpa] >gi|222840725|gb|EEE78272.1| predicted protein [Populus trichocarpa]	sp|Q0WVL7|GOGC5_ARATH	793	0	Golgin candidate 5 OS=Arabidopsis thaliana GN=GC5 PE=1 SV=1
CL10169.Contig2_Mpfb2	3449	21	0.4911	gi|224070913|ref|XP_002303293.1|	407.9	5e-112	predicted protein [Populus trichocarpa] >gi|222840725|gb|EEE78272.1| predicted protein [Populus trichocarpa]	sp|Q0WVL7|GOGC5_ARATH	537	0	Golgin candidate 5 OS=Arabidopsis thaliana GN=GC5 PE=1 SV=1
CL10169.Contig3_Mpfb2	1840	17	0.7452	gi|357454907|ref|XP_003597734.1|	278.1	0	Golgin candidate [Medicago truncatula] >gi|355486782|gb|AES67985.1| Golgin candidate [Medicago truncatula]	sp|Q0WVL7|GOGC5_ARATH	486	0	Golgin candidate 5 OS=Arabidopsis thaliana GN=GC5 PE=1 SV=1
CL10169.Contig4_Mpfb2	1758	21	0.9635	gi|224070913|ref|XP_002303293.1|	785.4	0	predicted protein [Populus trichocarpa] >gi|222840725|gb|EEE78272.1| predicted protein [Populus trichocarpa]	sp|Q0WVL7|GOGC5_ARATH	741	0	Golgin candidate 5 OS=Arabidopsis thaliana GN=GC5 PE=1 SV=1
CL10169.Contig5_Mpfb2	1428	11	0.6213	gi|224070913|ref|XP_002303293.1|	266.9	5e-149	predicted protein [Populus trichocarpa] >gi|222840725|gb|EEE78272.1| predicted protein [Populus trichocarpa]	sp|Q0WVL7|GOGC5_ARATH	265	8e-143	Golgin candidate 5 OS=Arabidopsis thaliana GN=GC5 PE=1 SV=1
CL10169.Contig6_Mpfb2	1346	11	0.6592	gi|224070913|ref|XP_002303293.1|	550.8	1e-155	predicted protein [Populus trichocarpa] >gi|222840725|gb|EEE78272.1| predicted protein [Populus trichocarpa]	sp|Q0WVL7|GOGC5_ARATH	517	5e-147	Golgin candidate 5 OS=Arabidopsis thaliana GN=GC5 PE=1 SV=1
CL1017.Contig1_Mpfb2	2323	31	1.0763	gi|225438990|ref|XP_002279613.1|	806.6	0	PREDICTED: formin-like protein 6-like [Vitis vinifera]	sp|Q9FJX6|FH6_ARATH	670	0	Formin-like protein 6 OS=Arabidopsis thaliana GN=FH6 PE=1 SV=1
CL1017.Contig2_Mpfb2	3363	258	6.1877	gi|225438990|ref|XP_002279613.1|	1105.9	0	PREDICTED: formin-like protein 6-like [Vitis vinifera]	sp|Q9FJX6|FH6_ARATH	919	0	Formin-like protein 6 OS=Arabidopsis thaliana GN=FH6 PE=1 SV=1
CL10170.Contig1_Mpfb2	2787	274	7.9296	gi|296081188|emb|CBI18214.3|	416.8	0	unnamed protein product [Vitis vinifera]	--	--	--	--
CL10171.Contig1_Mpfb2	433	12	2.2353	gi|359474123|ref|XP_003631404.1|	61.2	4e-09	PREDICTED: uncharacterized protein LOC100855024 [Vitis vinifera] >gi|297742393|emb|CBI34542.3| unnamed protein product [Vitis vinifera]	--	--	--	--
CL10171.Contig2_Mpfb2	388	13	2.7024	--	--	--	--	--	--	--	--
CL10171.Contig3_Mpfb2	324	2	0.4979	--	--	--	--	--	--	--	--
CL10172.Contig1_Mpfb2	2852	141	3.9876	gi|255556137|ref|XP_002519103.1|	64.3	1e-08	NAD dependent epimerase/dehydratase, putative [Ricinus communis] >gi|223541766|gb|EEF43314.1| NAD dependent epimerase/dehydratase, putative [Ricinus communis]	sp|Q8H0U5|TIC62_ARATH	439	4e-123	Protein TIC 62, chloroplastic OS=Arabidopsis thaliana GN=TIC62 PE=1 SV=1
CL10172.Contig2_Mpfb2	1179	0	0	gi|255556137|ref|XP_002519103.1|	64.3	3e-09	NAD dependent epimerase/dehydratase, putative [Ricinus communis] >gi|223541766|gb|EEF43314.1| NAD dependent epimerase/dehydratase, putative [Ricinus communis]	sp|Q8H0U5|TIC62_ARATH	243	1e-64	Protein TIC 62, chloroplastic OS=Arabidopsis thaliana GN=TIC62 PE=1 SV=1
CL10174.Contig1_Mpfb2	434	34	6.3187	gi|356506353|ref|XP_003521949.1|	52.8	1e-06	PREDICTED: probable ATP-dependent RNA helicase DHR1-like [Glycine max]	--	--	--	--
CL10174.Contig2_Mpfb2	204	13	5.1398	--	--	--	--	--	--	--	--
CL10175.Contig1_Mpfb2	1523	396	20.9716	gi|255538116|ref|XP_002510123.1|	234.2	0	conserved hypothetical protein [Ricinus communis] >gi|223550824|gb|EEF52310.1| conserved hypothetical protein [Ricinus communis]	sp|P13983|EXTN_TOBAC	65.9	6e-11	Extensin OS=Nicotiana tabacum GN=HRGPNT3 PE=2 SV=1
CL10175.Contig2_Mpfb2	1559	355	18.3662	gi|255538116|ref|XP_002510123.1|	685.6	0	conserved hypothetical protein [Ricinus communis] >gi|223550824|gb|EEF52310.1| conserved hypothetical protein [Ricinus communis]	sp|Q9S740|AGP19_ARATH	66.2	5e-11	Lysine-rich arabinogalactan protein 19 OS=Arabidopsis thaliana GN=AGP19 PE=2 SV=2
CL10175.Contig3_Mpfb2	1607	386	19.3735	gi|255538116|ref|XP_002510123.1|	34.7	0	conserved hypothetical protein [Ricinus communis] >gi|223550824|gb|EEF52310.1| conserved hypothetical protein [Ricinus communis]	sp|Q9S740|AGP19_ARATH	65.1	1e-10	Lysine-rich arabinogalactan protein 19 OS=Arabidopsis thaliana GN=AGP19 PE=2 SV=2
CL10175.Contig4_Mpfb2	1450	1831	101.849	gi|255538116|ref|XP_002510123.1|	649.4	0	conserved hypothetical protein [Ricinus communis] >gi|223550824|gb|EEF52310.1| conserved hypothetical protein [Ricinus communis]	sp|P13983|EXTN_TOBAC	73.6	3e-13	Extensin OS=Nicotiana tabacum GN=HRGPNT3 PE=2 SV=1
CL10176.Contig1_Mpfb2	329	19	4.658	--	--	--	--	--	--	--	--
CL10177.Contig1_Mpfb2	1268	335	21.309	gi|225440340|ref|XP_002264434.1|	466.8	2e-130	PREDICTED: putative E3 ubiquitin-protein ligase XBAT31 [Vitis vinifera] >gi|297740385|emb|CBI30567.3| unnamed protein product [Vitis vinifera]	sp|Q65XV2|XB3_ORYSJ	380	7e-106	E3 ubiquitin-protein ligase XB3 OS=Oryza sativa subsp. japonica GN=XB3 PE=1 SV=1
CL10178.Contig1_Mpfb2	780	55	5.6873	gi|192910796|gb|ACF06506.1|	186.8	2e-46	RNA polymerase [Elaeis guineensis]	--	--	--	--
CL10178.Contig2_Mpfb2	2148	34	1.2767	gi|192910796|gb|ACF06506.1|	178.3	3e-43	RNA polymerase [Elaeis guineensis]	--	--	--	--
CL10178.Contig3_Mpfb2	2048	49	1.9298	gi|192910796|gb|ACF06506.1|	178.3	3e-43	RNA polymerase [Elaeis guineensis]	--	--	--	--
CL10178.Contig4_Mpfb2	1932	26	1.0854	gi|192910796|gb|ACF06506.1|	178.3	3e-43	RNA polymerase [Elaeis guineensis]	--	--	--	--
CL10178.Contig5_Mpfb2	1146	21	1.478	gi|192910796|gb|ACF06506.1|	178.3	1e-43	RNA polymerase [Elaeis guineensis]	--	--	--	--
CL10179.Contig1_Mpfb2	406	88	17.4821	--	--	--	--	--	--	--	--
CL10179.Contig2_Mpfb2	333	54	13.0794	--	--	--	--	--	--	--	--
CL1018.Contig1_Mpfb2	205	16	6.2951	gi|224074083|ref|XP_002304245.1|	57.8	5e-08	predicted protein [Populus trichocarpa] >gi|222841677|gb|EEE79224.1| predicted protein [Populus trichocarpa]	--	--	--	--
CL1018.Contig2_Mpfb2	1257	67	4.2991	gi|224074083|ref|XP_002304245.1|	421	1e-116	predicted protein [Populus trichocarpa] >gi|222841677|gb|EEE79224.1| predicted protein [Populus trichocarpa]	--	--	--	--
CL1018.Contig3_Mpfb2	1216	25	1.6582	gi|224074083|ref|XP_002304245.1|	421	1e-116	predicted protein [Populus trichocarpa] >gi|222841677|gb|EEE79224.1| predicted protein [Populus trichocarpa]	--	--	--	--
CL10180.Contig1_Mpfb2	286	8	2.2561	--	--	--	--	--	--	--	--
CL10181.Contig1_Mpfb2	1552	318	16.5262	gi|255539274|ref|XP_002510702.1|	577	2e-163	protein phosphatase 2c, putative [Ricinus communis] >gi|223551403|gb|EEF52889.1| protein phosphatase 2c, putative [Ricinus communis]	sp|P93006|P2C27_ARATH	505	3e-143	Probable protein phosphatase 2C 27 OS=Arabidopsis thaliana GN=At2g33700 PE=2 SV=1
CL10181.Contig2_Mpfb2	1589	461	23.3999	gi|255539274|ref|XP_002510702.1|	573.2	3e-162	protein phosphatase 2c, putative [Ricinus communis] >gi|223551403|gb|EEF52889.1| protein phosphatase 2c, putative [Ricinus communis]	sp|P93006|P2C27_ARATH	511	6e-145	Probable protein phosphatase 2C 27 OS=Arabidopsis thaliana GN=At2g33700 PE=2 SV=1
CL10182.Contig1_Mpfb2	5427	84	1.2484	gi|359485367|ref|XP_002273712.2|	2290.8	0	PREDICTED: transcription initiation factor TFIID subunit 1-A-like [Vitis vinifera]	sp|Q8LRK9|TAF1A_ARATH	1704	0	Transcription initiation factor TFIID subunit 1-A OS=Arabidopsis thaliana GN=HAF1 PE=2 SV=1
CL10182.Contig2_Mpfb2	6301	87	1.1136	gi|356510353|ref|XP_003523903.1|	119.8	5e-25	PREDICTED: transcription initiation factor TFIID subunit 1-A-like [Glycine max]	sp|Q8LRK9|TAF1A_ARATH	1347	0	Transcription initiation factor TFIID subunit 1-A OS=Arabidopsis thaliana GN=HAF1 PE=2 SV=1
CL10182.Contig3_Mpfb2	242	3	0.9999	gi|356529777|ref|XP_003533464.1|	66.6	1e-10	PREDICTED: transcription initiation factor TFIID subunit 1-A-like [Glycine max]	sp|Q67W65|TAF1_ORYSJ	61.6	1e-10	Transcription initiation factor TFIID subunit 1 OS=Oryza sativa subsp. japonica GN=TAF1 PE=2 SV=1
CL10183.Contig1_Mpfb2	1238	387	25.2132	gi|15430584|dbj|BAB64351.1|	486.1	4e-136	peroxisomal ascorbate peroxidase [Cucurbita cv. Kurokawa Amakuri]	sp|Q42564|APX3_ARATH	452	2e-127	L-ascorbate peroxidase 3, peroxisomal OS=Arabidopsis thaliana GN=APX3 PE=1 SV=1
CL10183.Contig2_Mpfb2	873	8	0.7391	gi|15430584|dbj|BAB64351.1|	401.4	8e-111	peroxisomal ascorbate peroxidase [Cucurbita cv. Kurokawa Amakuri]	sp|Q42564|APX3_ARATH	368	3e-102	L-ascorbate peroxidase 3, peroxisomal OS=Arabidopsis thaliana GN=APX3 PE=1 SV=1
CL10184.Contig1_Mpfb2	1013	31	2.4683	gi|296083721|emb|CBI23710.3|	291.6	1e-77	unnamed protein product [Vitis vinifera]	sp|Q8W595|SUVR4_ARATH	251	6e-67	Histone-lysine N-methyltransferase SUVR4 OS=Arabidopsis thaliana GN=SUVR4 PE=2 SV=2
CL10184.Contig2_Mpfb2	965	263	21.9819	gi|356536852|ref|XP_003536947.1|	404.8	9e-112	PREDICTED: histone-lysine N-methyltransferase SUVR1-like [Glycine max]	sp|Q8W595|SUVR4_ARATH	337	8e-93	Histone-lysine N-methyltransferase SUVR4 OS=Arabidopsis thaliana GN=SUVR4 PE=2 SV=2
CL10185.Contig1_Mpfb2	1297	153	9.5146	gi|388505896|gb|AFK41014.1|	457.2	2e-127	unknown [Lotus japonicus]	--	--	--	--
CL10185.Contig2_Mpfb2	1734	537	24.9783	gi|388505896|gb|AFK41014.1|	456.8	4e-127	unknown [Lotus japonicus]	--	--	--	--
CL10186.Contig1_Mpfb2	629	30	3.8469	gi|6523547|emb|CAB62280.1|	66.6	2e-10	hydroxyproline-rich glycoprotein DZ-HRGP [Volvox carteri f. nagariensis]	sp|Q9FPQ6|GP1_CHLRE	126	1e-29	Vegetative cell wall protein gp1 OS=Chlamydomonas reinhardtii GN=GP1 PE=2 SV=1
CL10186.Contig2_Mpfb2	273	7	2.0681	gi|326499139|dbj|BAK06060.1|	53.9	7e-07	predicted protein [Hordeum vulgare subsp. vulgare]	sp|Q9LK03|PERK2_ARATH	65.9	5e-12	Proline-rich receptor-like protein kinase PERK2 OS=Arabidopsis thaliana GN=PERK2 PE=2 SV=3
CL10188.Contig1_Mpfb2	1362	142	8.4091	gi|225463914|ref|XP_002266510.1|	584.7	1e-165	PREDICTED: SKP1-interacting partner 15 [Vitis vinifera]	sp|O49279|SKI15_ARATH	543	7e-155	SKP1-interacting partner 15 OS=Arabidopsis thaliana GN=SKIP15 PE=1 SV=1
CL10188.Contig2_Mpfb2	635	23	2.9214	gi|224062904|ref|XP_002300927.1|	223.8	1e-57	predicted protein [Populus trichocarpa] >gi|222842653|gb|EEE80200.1| predicted protein [Populus trichocarpa]	sp|O49279|SKI15_ARATH	206	6e-54	SKP1-interacting partner 15 OS=Arabidopsis thaliana GN=SKIP15 PE=1 SV=1
CL10189.Contig1_Mpfb2	1112	211	15.3043	gi|225459417|ref|XP_002285821.1|	406	5e-112	PREDICTED: uncharacterized protein LOC100250529 [Vitis vinifera] >gi|302141895|emb|CBI19098.3| unnamed protein product [Vitis vinifera]	sp|Q9FYB5|DNJ11_ARATH	58.9	5e-09	Chaperone protein dnaJ 11, chloroplastic OS=Arabidopsis thaliana GN=ATJ11 PE=1 SV=2
CL10189.Contig2_Mpfb2	686	125	14.6968	gi|356515831|ref|XP_003526601.1|	210.3	1e-53	PREDICTED: uncharacterized protein LOC100808285 [Glycine max]	sp|Q9FYB5|DNJ11_ARATH	58.9	2e-09	Chaperone protein dnaJ 11, chloroplastic OS=Arabidopsis thaliana GN=ATJ11 PE=1 SV=2
CL1019.Contig1_Mpfb2	1279	93	5.8648	gi|225426014|ref|XP_002271107.1|	323.6	4e-87	PREDICTED: uncharacterized protein LOC100243335 [Vitis vinifera]	sp|Q9FHK4|Y5519_ARATH	58.2	1e-08	Uncharacterized protein At5g05190 OS=Arabidopsis thaliana GN=Y-1 PE=1 SV=1
CL10190.Contig1_Mpfb2	805	71	7.1138	--	--	--	--	--	--	--	--
CL10190.Contig2_Mpfb2	388	9	1.8709	--	--	--	--	--	--	--	--
CL10191.Contig1_Mpfb2	1482	3780	205.722	gi|225440338|ref|XP_002270073.1|	619.4	4e-176	PREDICTED: H/ACA ribonucleoprotein complex subunit 4 [Vitis vinifera]	sp|Q9LD90|CBF5_ARATH	585	3e-167	H/ACA ribonucleoprotein complex subunit 4 OS=Arabidopsis thaliana GN=CBF5 PE=1 SV=1
CL10192.Contig1_Mpfb2	229	14	4.9309	--	--	--	--	--	--	--	--
CL10193.Contig1_Mpfb2	260	24	7.4452	--	--	--	--	--	--	--	--
CL10193.Contig2_Mpfb2	206	30	11.746	--	--	--	--	--	--	--	--
CL10194.Contig1_Mpfb2	1094	124	9.142	gi|224082196|ref|XP_002306599.1|	67	1e-95	predicted protein [Populus trichocarpa] >gi|222856048|gb|EEE93595.1| predicted protein [Populus trichocarpa]	--	--	--	--
CL10196.Contig1_Mpfb2	225	8	2.8678	--	--	--	--	--	--	--	--
CL10196.Contig2_Mpfb2	221	22	8.0291	--	--	--	--	--	--	--	--
CL10197.Contig1_Mpfb2	1629	193	9.5559	gi|224065114|ref|XP_002301677.1|	676.4	0	predicted protein [Populus trichocarpa] >gi|222843403|gb|EEE80950.1| predicted protein [Populus trichocarpa]	sp|O04086|Y1105_ARATH	545	3e-155	Probable receptor-like protein kinase At1g11050 OS=Arabidopsis thaliana GN=At1g11050 PE=2 SV=1
CL10198.Contig1_Mpfb2	1164	599	41.506	gi|255563498|ref|XP_002522751.1|	652.5	0	RNA-binding protein, putative [Ricinus communis] >gi|223537989|gb|EEF39602.1| RNA-binding protein, putative [Ricinus communis]	sp|Q2QZL4|U2A2B_ORYSJ	95.1	7e-20	Splicing factor U2af large subunit B OS=Oryza sativa subsp. japonica GN=U2AF65B PE=2 SV=2
CL10199.Contig1_Mpfb2	885	90	8.2023	--	--	--	--	--	--	--	--
CL10199.Contig2_Mpfb2	740	12	1.3079	--	--	--	--	--	--	--	--
CL1020.Contig1_Mpfb2	429	82	15.4168	--	--	--	--	--	--	--	--
CL10200.Contig1_Mpfb2	917	324	28.4979	gi|255569149|ref|XP_002525543.1|	280.8	1e-74	conserved hypothetical protein [Ricinus communis] >gi|223535122|gb|EEF36802.1| conserved hypothetical protein [Ricinus communis]	--	--	--	--
CL10201.Contig1_Mpfb2	1304	115	7.1131	gi|224089895|ref|XP_002308856.1|	473	4e-132	predicted protein [Populus trichocarpa] >gi|222854832|gb|EEE92379.1| predicted protein [Populus trichocarpa]	sp|Q8LPN7|RNG1L_ARATH	168	7e-42	E3 ubiquitin-protein ligase RING1-like OS=Arabidopsis thaliana GN=At3g19950 PE=2 SV=1
CL10201.Contig2_Mpfb2	1283	33	2.0746	gi|224089895|ref|XP_002308856.1|	473	4e-132	predicted protein [Populus trichocarpa] >gi|222854832|gb|EEE92379.1| predicted protein [Populus trichocarpa]	sp|Q8LPN7|RNG1L_ARATH	168	7e-42	E3 ubiquitin-protein ligase RING1-like OS=Arabidopsis thaliana GN=At3g19950 PE=2 SV=1
CL10201.Contig3_Mpfb2	613	169	22.2363	gi|224089895|ref|XP_002308856.1|	161	1e-38	predicted protein [Populus trichocarpa] >gi|222854832|gb|EEE92379.1| predicted protein [Populus trichocarpa]	--	--	--	--
CL10202.Contig1_Mpfb2	734	20	2.1977	gi|255583478|ref|XP_002532497.1|	256.5	2e-67	conserved hypothetical protein [Ricinus communis] >gi|223527772|gb|EEF29873.1| conserved hypothetical protein [Ricinus communis]	--	--	--	--
CL10202.Contig2_Mpfb2	467	22	3.7996	gi|255583478|ref|XP_002532497.1|	140.2	9e-33	conserved hypothetical protein [Ricinus communis] >gi|223527772|gb|EEF29873.1| conserved hypothetical protein [Ricinus communis]	--	--	--	--
CL10203.Contig1_Mpfb2	249	529	171.354	--	--	--	--	--	--	--	--
CL10203.Contig2_Mpfb2	1708	2764	130.523	gi|225444063|ref|XP_002263885.1|	747.7	0	PREDICTED: obg-like ATPase 1 [Vitis vinifera] >gi|297740845|emb|CBI31027.3| unnamed protein product [Vitis vinifera]	--	--	--	--
CL10204.Contig1_Mpfb2	864	4	0.3734	gi|224092278|ref|XP_002309540.1|	126.3	5e-28	predicted protein [Populus trichocarpa] >gi|222855516|gb|EEE93063.1| predicted protein [Populus trichocarpa]	--	--	--	--
CL10204.Contig2_Mpfb2	805	19	1.9037	gi|118485054|gb|ABK94391.1|	132.9	5e-30	unknown [Populus trichocarpa]	--	--	--	--
CL10204.Contig3_Mpfb2	713	104	11.7647	gi|224092278|ref|XP_002309540.1|	126.3	3e-28	predicted protein [Populus trichocarpa] >gi|222855516|gb|EEE93063.1| predicted protein [Populus trichocarpa]	--	--	--	--
CL10204.Contig4_Mpfb2	654	8	0.9866	gi|118485054|gb|ABK94391.1|	132.9	3e-30	unknown [Populus trichocarpa]	--	--	--	--
CL10205.Contig1_Mpfb2	746	411	44.4365	gi|224065308|ref|XP_002301767.1|	233	3e-60	predicted protein [Populus trichocarpa] >gi|222843493|gb|EEE81040.1| predicted protein [Populus trichocarpa]	sp|Q10Q99|FH8_ORYSJ	62	3e-10	Formin-like protein 8 OS=Oryza sativa subsp. japonica GN=FH8 PE=2 SV=1
CL10205.Contig2_Mpfb2	432	265	49.4765	gi|224065308|ref|XP_002301767.1|	160.6	5e-39	predicted protein [Populus trichocarpa] >gi|222843493|gb|EEE81040.1| predicted protein [Populus trichocarpa]	sp|Q10Q99|FH8_ORYSJ	52.8	7e-08	Formin-like protein 8 OS=Oryza sativa subsp. japonica GN=FH8 PE=2 SV=1
CL10206.Contig1_Mpfb2	2286	250	8.8207	gi|224126563|ref|XP_002329585.1|	1106.3	0	predicted protein [Populus trichocarpa] >gi|222870294|gb|EEF07425.1| predicted protein [Populus trichocarpa]	sp|Q94EJ6|PMTE_ARATH	1010	0	Probable methyltransferase PMT14 OS=Arabidopsis thaliana GN=At4g18030 PE=1 SV=1
CL10207.Contig1_Mpfb2	1932	659	27.5116	gi|356568070|ref|XP_003552236.1|	765	0	PREDICTED: thiamine-repressible acid phosphatase pho4-like [Glycine max]	--	--	--	--
CL10207.Contig2_Mpfb2	1464	323	17.795	gi|297736559|emb|CBI25430.3|	713.8	0	unnamed protein product [Vitis vinifera]	--	--	--	--
CL10208.Contig1_Mpfb2	2293	0	0	gi|359480927|ref|XP_002267602.2|	171.8	4e-41	PREDICTED: N-lysine methyltransferase setd6-like [Vitis vinifera] >gi|296084825|emb|CBI27707.3| unnamed protein product [Vitis vinifera]	sp|O65530|PEK14_ARATH	59.3	9e-09	Proline-rich receptor-like protein kinase PERK14 OS=Arabidopsis thaliana GN=PERK14 PE=2 SV=1
CL10208.Contig2_Mpfb2	2201	1	0.0366	gi|359480927|ref|XP_002267602.2|	204.9	4e-51	PREDICTED: N-lysine methyltransferase setd6-like [Vitis vinifera] >gi|296084825|emb|CBI27707.3| unnamed protein product [Vitis vinifera]	sp|Q9XI84|RBCMT_ARATH	62.4	1e-09	Probable ribulose-1,5 bisphosphate carboxylase/oxygenase large subunit N-methyltransferase, chloroplastic OS=Arabidopsis thaliana GN=RBCMT PE=2 SV=1
CL10208.Contig3_Mpfb2	2159	1	0.0374	gi|255553959|ref|XP_002518020.1|	167.2	1e-116	Protein SET DOMAIN GROUP, putative [Ricinus communis] >gi|223543002|gb|EEF44538.1| Protein SET DOMAIN GROUP, putative [Ricinus communis]	sp|O65530|PEK14_ARATH	59.3	8e-09	Proline-rich receptor-like protein kinase PERK14 OS=Arabidopsis thaliana GN=PERK14 PE=2 SV=1
CL10208.Contig4_Mpfb2	2067	11	0.4292	gi|224080099|ref|XP_002306017.1|	441.8	1e-122	SET domain-containing protein [Populus trichocarpa] >gi|222848981|gb|EEE86528.1| SET domain-containing protein [Populus trichocarpa]	sp|Q6NQJ8|SDG40_ARATH	76.3	6e-14	Protein SET DOMAIN GROUP 40 OS=Arabidopsis thaliana GN=SDG40 PE=2 SV=1
CL10209.Contig1_Mpfb2	1181	52	3.5513	gi|147772786|emb|CAN62839.1|	358.2	1e-97	hypothetical protein VITISV_003392 [Vitis vinifera]	sp|Q9MAH1|TTL1_ARATH	285	5e-77	TPR repeat-containing thioredoxin TTL1 OS=Arabidopsis thaliana GN=TTL1 PE=1 SV=1
CL10209.Contig2_Mpfb2	232	13	4.5195	--	--	--	--	--	--	--	--
CL1021.Contig1_Mpfb2	2147	8	0.3005	gi|225442420|ref|XP_002277538.1|	84.7	6e-15	PREDICTED: polyadenylate-binding protein, cytoplasmic and nuclear-like [Vitis vinifera]	sp|Q9ZQA8|PABPX_ARATH	223	3e-58	Probable polyadenylate-binding protein At2g36660 OS=Arabidopsis thaliana GN=At2g36660 PE=2 SV=1
CL1021.Contig2_Mpfb2	1299	5	0.3105	--	--	--	--	--	--	--	--
CL1021.Contig3_Mpfb2	1226	9	0.5921	--	--	--	--	--	--	--	--
CL1021.Contig4_Mpfb2	649	8	0.9942	--	--	--	--	--	--	--	--
CL10210.Contig1_Mpfb2	3199	300	7.5639	gi|224079219|ref|XP_002305797.1|	1006.9	0	predicted protein [Populus trichocarpa] >gi|222848761|gb|EEE86308.1| predicted protein [Populus trichocarpa]	sp|Q05758|ILV5_ARATH	989	0	Ketol-acid reductoisomerase, chloroplastic OS=Arabidopsis thaliana GN=At3g58610 PE=2 SV=2
CL10210.Contig2_Mpfb2	2265	123	4.38	gi|224079219|ref|XP_002305797.1|	1006.9	0	predicted protein [Populus trichocarpa] >gi|222848761|gb|EEE86308.1| predicted protein [Populus trichocarpa]	sp|Q05758|ILV5_ARATH	989	0	Ketol-acid reductoisomerase, chloroplastic OS=Arabidopsis thaliana GN=At3g58610 PE=2 SV=2
CL10210.Contig3_Mpfb2	332	178	43.2433	--	--	--	--	--	--	--	--
CL10211.Contig1_Mpfb2	982	33	2.7104	gi|13274154|emb|CAC33847.1|	48.9	1e-70	putative CuZn-superoxide dismutase [Populus tremula x Populus tremuloides]	sp|O49044|SODC2_MESCR	226	3e-64	Superoxide dismutase [Cu-Zn] 2 OS=Mesembryanthemum crystallinum GN=SODCC.2 PE=2 SV=1
CL10211.Contig2_Mpfb2	912	36	3.1838	gi|13274154|emb|CAC33847.1|	278.5	9e-74	putative CuZn-superoxide dismutase [Populus tremula x Populus tremuloides]	sp|O49044|SODC2_MESCR	253	1e-67	Superoxide dismutase [Cu-Zn] 2 OS=Mesembryanthemum crystallinum GN=SODCC.2 PE=2 SV=1
CL10212.Contig1_Mpfb2	309	10	2.6102	gi|297738016|emb|CBI27217.3|	151.8	2e-36	unnamed protein product [Vitis vinifera]	sp|Q0DHE3|ZIP9_ORYSJ	142	3e-35	Zinc transporter 9 OS=Oryza sativa subsp. japonica GN=ZIP9 PE=3 SV=3
CL10212.Contig2_Mpfb2	234	2	0.6894	gi|297738016|emb|CBI27217.3|	106.3	1e-22	unnamed protein product [Vitis vinifera]	sp|Q0DHE3|ZIP9_ORYSJ	102	4e-23	Zinc transporter 9 OS=Oryza sativa subsp. japonica GN=ZIP9 PE=3 SV=3
CL10213.Contig1_Mpfb2	1494	48	2.5914	gi|356556192|ref|XP_003546410.1|	541.2	1e-152	PREDICTED: G-type lectin S-receptor-like serine/threonine-protein kinase At1g34300-like [Glycine max]	sp|Q8RWZ5|SD25_ARATH	275	4e-74	G-type lectin S-receptor-like serine/threonine-protein kinase SD2-5 OS=Arabidopsis thaliana GN=SD25 PE=1 SV=1
CL10213.Contig2_Mpfb2	1492	14	0.7568	gi|356556192|ref|XP_003546410.1|	538.5	9e-152	PREDICTED: G-type lectin S-receptor-like serine/threonine-protein kinase At1g34300-like [Glycine max]	sp|Q8RWZ5|SD25_ARATH	275	4e-74	G-type lectin S-receptor-like serine/threonine-protein kinase SD2-5 OS=Arabidopsis thaliana GN=SD25 PE=1 SV=1
CL10215.Contig1_Mpfb2	472	57	9.7402	gi|325181392|emb|CCA15808.1|	150.2	9e-36	proteasome subunit beta type6 putative [Albugo laibachii Nc14]	sp|Q8LD27|PSB6_ARATH	116	7e-27	Proteasome subunit beta type-6 OS=Arabidopsis thaliana GN=PBA1 PE=1 SV=2
CL10215.Contig2_Mpfb2	364	19	4.2101	gi|325181392|emb|CCA15808.1|	165.6	1e-40	proteasome subunit beta type6 putative [Albugo laibachii Nc14]	sp|Q8LD27|PSB6_ARATH	135	7e-33	Proteasome subunit beta type-6 OS=Arabidopsis thaliana GN=PBA1 PE=1 SV=2
CL10216.Contig1_Mpfb2	533	36	5.4477	--	--	--	--	--	--	--	--
CL10217.Contig1_Mpfb2	1260	27	1.7283	gi|225423639|ref|XP_002276068.1|	470.7	1e-131	PREDICTED: urease accessory protein UreD [Vitis vinifera] >gi|297738000|emb|CBI27201.3| unnamed protein product [Vitis vinifera]	--	--	--	--
CL10217.Contig2_Mpfb2	1185	12	0.8168	gi|255585459|ref|XP_002533423.1|	411.8	1e-113	Urease accessory protein ureD, putative [Ricinus communis] >gi|223526736|gb|EEF28966.1| Urease accessory protein ureD, putative [Ricinus communis]	--	--	--	--
CL10218.Contig1_Mpfb2	599	52	7.0019	gi|224070005|ref|XP_002303100.1|	204.1	1e-51	predicted protein [Populus trichocarpa] >gi|222844826|gb|EEE82373.1| predicted protein [Populus trichocarpa]	--	--	--	--
CL10218.Contig2_Mpfb2	455	113	20.0311	gi|224070005|ref|XP_002303100.1|	204.1	4e-52	predicted protein [Populus trichocarpa] >gi|222844826|gb|EEE82373.1| predicted protein [Populus trichocarpa]	--	--	--	--
CL10219.Contig1_Mpfb2	1541	520	27.2169	gi|255538980|ref|XP_002510555.1|	540.8	2e-152	conserved hypothetical protein [Ricinus communis] >gi|223551256|gb|EEF52742.1| conserved hypothetical protein [Ricinus communis]	--	--	--	--
CL1022.Contig10_Mpfb2	809	0	0	gi|224102595|ref|XP_002312740.1|	234.2	1e-60	predicted protein [Populus trichocarpa] >gi|222852560|gb|EEE90107.1| predicted protein [Populus trichocarpa]	sp|Q9ZT66|E134_MAIZE	122	2e-28	Endo-1,3;1,4-beta-D-glucanase OS=Zea mays PE=1 SV=1
CL1022.Contig1_Mpfb2	1179	13	0.8893	gi|388504490|gb|AFK40311.1|	341.7	1e-92	unknown [Lotus japonicus]	sp|Q9ZT66|E134_MAIZE	147	9e-36	Endo-1,3;1,4-beta-D-glucanase OS=Zea mays PE=1 SV=1
CL1022.Contig2_Mpfb2	1022	416	32.8307	gi|255551495|ref|XP_002516793.1|	377.9	1e-103	endo-1,3-1,4-beta-d-glucanase, putative [Ricinus communis] >gi|223543881|gb|EEF45407.1| endo-1,3-1,4-beta-d-glucanase, putative [Ricinus communis]	sp|Q9ZT66|E134_MAIZE	164	6e-41	Endo-1,3;1,4-beta-D-glucanase OS=Zea mays PE=1 SV=1
CL1022.Contig3_Mpfb2	1022	6	0.4735	gi|224102595|ref|XP_002312740.1|	340.9	1e-92	predicted protein [Populus trichocarpa] >gi|222852560|gb|EEE90107.1| predicted protein [Populus trichocarpa]	sp|Q9ZT66|E134_MAIZE	147	7e-36	Endo-1,3;1,4-beta-D-glucanase OS=Zea mays PE=1 SV=1
CL1022.Contig4_Mpfb2	2131	129	4.8825	gi|388504490|gb|AFK40311.1|	343.6	7e-93	unknown [Lotus japonicus]	sp|Q9ZT66|E134_MAIZE	143	3e-34	Endo-1,3;1,4-beta-D-glucanase OS=Zea mays PE=1 SV=1
CL1022.Contig5_Mpfb2	652	7	0.8659	gi|255551495|ref|XP_002516793.1|	258.5	5e-68	endo-1,3-1,4-beta-d-glucanase, putative [Ricinus communis] >gi|223543881|gb|EEF45407.1| endo-1,3-1,4-beta-d-glucanase, putative [Ricinus communis]	sp|Q9ZT66|E134_MAIZE	132	2e-31	Endo-1,3;1,4-beta-D-glucanase OS=Zea mays PE=1 SV=1
CL1022.Contig6_Mpfb2	431	1	0.1871	--	--	--	--	--	--	--	--
CL1022.Contig7_Mpfb2	274	1	0.2944	--	--	--	--	--	--	--	--
CL1022.Contig8_Mpfb2	1974	52	2.1247	gi|297736970|emb|CBI26171.3|	343.6	6e-93	unnamed protein product [Vitis vinifera]	sp|Q9ZT66|E134_MAIZE	143	3e-34	Endo-1,3;1,4-beta-D-glucanase OS=Zea mays PE=1 SV=1
CL1022.Contig9_Mpfb2	865	7	0.6527	gi|255551495|ref|XP_002516793.1|	363.2	2e-99	endo-1,3-1,4-beta-d-glucanase, putative [Ricinus communis] >gi|223543881|gb|EEF45407.1| endo-1,3-1,4-beta-d-glucanase, putative [Ricinus communis]	sp|Q9ZT66|E134_MAIZE	157	6e-39	Endo-1,3;1,4-beta-D-glucanase OS=Zea mays PE=1 SV=1
CL10220.Contig1_Mpfb2	1719	882	41.3838	gi|255586867|ref|XP_002534043.1|	453.4	4e-126	GATA transcription factor, putative [Ricinus communis] >gi|223525941|gb|EEF28339.1| GATA transcription factor, putative [Ricinus communis]	sp|Q9SV30|GATA8_ARATH	260	2e-69	GATA transcription factor 8 OS=Arabidopsis thaliana GN=GATA8 PE=2 SV=1
CL10220.Contig2_Mpfb2	1496	103	5.5532	gi|255586867|ref|XP_002534043.1|	454.5	1e-126	GATA transcription factor, putative [Ricinus communis] >gi|223525941|gb|EEF28339.1| GATA transcription factor, putative [Ricinus communis]	sp|Q9SV30|GATA8_ARATH	261	9e-70	GATA transcription factor 8 OS=Arabidopsis thaliana GN=GATA8 PE=2 SV=1
CL10220.Contig3_Mpfb2	1264	90	5.7429	gi|255586867|ref|XP_002534043.1|	370.9	2e-101	GATA transcription factor, putative [Ricinus communis] >gi|223525941|gb|EEF28339.1| GATA transcription factor, putative [Ricinus communis]	sp|Q9SV30|GATA8_ARATH	203	2e-52	GATA transcription factor 8 OS=Arabidopsis thaliana GN=GATA8 PE=2 SV=1
CL10221.Contig1_Mpfb2	1032	490	38.296	gi|297850478|ref|XP_002893120.1|	442.6	4e-123	hypothetical protein ARALYDRAFT_889509 [Arabidopsis lyrata subsp. lyrata] >gi|297338962|gb|EFH69379.1| hypothetical protein ARALYDRAFT_889509 [Arabidopsis lyrata subsp. lyrata]	--	--	--	--
CL10221.Contig2_Mpfb2	556	11	1.5957	gi|18394881|ref|NP_564118.1|	193.4	1e-48	dolichol-phosphate mannosyltransferase [Arabidopsis thaliana] >gi|8886954|gb|AAF80640.1|AC069251_33 F2D10.6 [Arabidopsis thaliana] >gi|29028862|gb|AAO64810.1| At1g20575 [Arabidopsis thaliana] >gi|332191868|gb|AEE29989.1| dolichol-phosphate mannosyltransferase [Arabidopsis thaliana]	--	--	--	--
CL10222.Contig1_Mpfb2	528	13	1.9859	--	--	--	--	--	--	--	--
CL10222.Contig2_Mpfb2	445	86	15.5875	--	--	--	--	--	--	--	--
CL10223.Contig1_Mpfb2	483	25	4.1747	gi|255554987|ref|XP_002518531.1|	56.6	1e-22	triptychon and cpc, putative [Ricinus communis] >gi|223542376|gb|EEF43918.1| triptychon and cpc, putative [Ricinus communis]	sp|O22059|CPC_ARATH	44.3	3e-08	Transcription factor CPC OS=Arabidopsis thaliana GN=CPC PE=1 SV=1
CL10223.Contig2_Mpfb2	413	258	50.3856	gi|255554987|ref|XP_002518531.1|	121.3	3e-27	triptychon and cpc, putative [Ricinus communis] >gi|223542376|gb|EEF43918.1| triptychon and cpc, putative [Ricinus communis]	sp|O22059|CPC_ARATH	67.8	2e-12	Transcription factor CPC OS=Arabidopsis thaliana GN=CPC PE=1 SV=1
CL10224.Contig1_Mpfb2	401	7	1.408	--	--	--	--	--	--	--	--
CL10224.Contig2_Mpfb2	297	8	2.1726	--	--	--	--	--	--	--	--
CL10225.Contig1_Mpfb2	811	56	5.5693	gi|356535794|ref|XP_003536428.1|	144.8	1e-33	PREDICTED: uncharacterized protein LOC100812134 [Glycine max]	--	--	--	--
CL10225.Contig2_Mpfb2	546	54	7.977	gi|356535794|ref|XP_003536428.1|	155.6	3e-37	PREDICTED: uncharacterized protein LOC100812134 [Glycine max]	--	--	--	--
CL10227.Contig1_Mpfb2	2264	1840	65.5509	gi|225441082|ref|XP_002264567.1|	1080.1	0	PREDICTED: uncharacterized protein C19orf29 homolog [Vitis vinifera] >gi|297740019|emb|CBI30201.3| unnamed protein product [Vitis vinifera]	sp|Q8H0U8|RH42_ARATH	67	4e-11	DEAD-box ATP-dependent RNA helicase 42 OS=Arabidopsis thaliana GN=RH42 PE=1 SV=2
CL10228.Contig1_Mpfb2	1601	1491	75.1145	gi|225464928|ref|XP_002275011.1|	734.9	0	PREDICTED: eukaryotic initiation factor 4A-3-like [Vitis vinifera]	sp|Q5VNM3|RH2_ORYSJ	716	0	DEAD-box ATP-dependent RNA helicase 2 OS=Oryza sativa subsp. japonica GN=Os01g0639100 PE=2 SV=1
CL10228.Contig2_Mpfb2	388	50	10.3938	gi|168056517|ref|XP_001780266.1|	245	2e-64	predicted protein [Physcomitrella patens subsp. patens] >gi|162668320|gb|EDQ54930.1| predicted protein [Physcomitrella patens subsp. patens]	sp|Q10I26|RH34_ORYSJ	238	7e-64	DEAD-box ATP-dependent RNA helicase 34 OS=Oryza sativa subsp. japonica GN=Os03g0566800 PE=2 SV=1
CL10228.Contig3_Mpfb2	265	10	3.0436	gi|356530272|ref|XP_003533706.1|	127.5	5e-29	PREDICTED: DEAD-box ATP-dependent RNA helicase 2-like [Glycine max]	sp|Q10I26|RH34_ORYSJ	124	1e-29	DEAD-box ATP-dependent RNA helicase 34 OS=Oryza sativa subsp. japonica GN=Os03g0566800 PE=2 SV=1
CL10229.Contig1_Mpfb2	604	225	30.0457	gi|255550882|ref|XP_002516489.1|	96.3	3e-19	RNA polymerase sigma factor rpoD, putative [Ricinus communis] >gi|223544309|gb|EEF45830.1| RNA polymerase sigma factor rpoD, putative [Ricinus communis]	sp|O24621|SIGC_ARATH	87	7e-18	RNA polymerase sigma factor sigC OS=Arabidopsis thaliana GN=SIGC PE=2 SV=1
CL1023.Contig1_Mpfb2	489	109	17.9786	gi|5430746|gb|AAD43146.1|AC007504_1	73.6	1e-12	Hypothetical Protein [Arabidopsis thaliana]	sp|P08770|TRA1_MAIZE	57.8	3e-09	Putative AC transposase OS=Zea mays PE=2 SV=2
CL1023.Contig2_Mpfb2	1263	59	3.7678	gi|297738996|emb|CBI28241.3|	43.5	2e-25	unnamed protein product [Vitis vinifera]	sp|P08770|TRA1_MAIZE	86.7	3e-17	Putative AC transposase OS=Zea mays PE=2 SV=2
CL1023.Contig3_Mpfb2	367	4	0.8791	gi|147767977|emb|CAN60218.1|	57.4	6e-08	hypothetical protein VITISV_006612 [Vitis vinifera]	--	--	--	--
CL10230.Contig1_Mpfb2	251	5	1.6067	--	--	--	--	--	--	--	--
CL10231.Contig1_Mpfb2	1321	923	56.3555	gi|356555141|ref|XP_003545895.1|	381.7	1e-104	PREDICTED: uncharacterized protein LOC100818117 [Glycine max]	sp|Q9SKU1|CLC1_ARATH	314	6e-86	Clathrin light chain 1 OS=Arabidopsis thaliana GN=At2g20760 PE=2 SV=1
CL10231.Contig2_Mpfb2	260	10	3.1022	--	--	--	--	--	--	--	--
CL10232.Contig1_Mpfb2	706	330	37.7004	gi|297740448|emb|CBI30630.3|	175.3	6e-43	unnamed protein product [Vitis vinifera]	sp|Q8LHP0|ELOF1_ORYSJ	172	2e-43	Transcription elongation factor 1 homolog OS=Oryza sativa subsp. japonica GN=Os07g0631100 PE=3 SV=1
CL10232.Contig2_Mpfb2	505	14	2.236	--	--	--	--	--	--	--	--
CL10233.Contig1_Mpfb2	815	1062	105.1	gi|296082250|emb|CBI21255.3|	180.6	2e-44	unnamed protein product [Vitis vinifera]	sp|Q9M2F1|RS272_ARATH	177	8e-45	40S ribosomal protein S27-2 OS=Arabidopsis thaliana GN=RPS27B PE=2 SV=2
CL10233.Contig2_Mpfb2	665	3	0.3639	gi|255543244|ref|XP_002512685.1|	179.9	2e-44	40S ribosomal protein S27, putative [Ricinus communis] >gi|255556735|ref|XP_002519401.1| 40S ribosomal protein S27, putative [Ricinus communis] >gi|223541468|gb|EEF43018.1| 40S ribosomal protein S27, putative [Ricinus communis] >gi|223548646|gb|EEF50137.1| 40S ribosomal protein S27, putative [Ricinus communis]	sp|Q9M2F1|RS272_ARATH	177	6e-45	40S ribosomal protein S27-2 OS=Arabidopsis thaliana GN=RPS27B PE=2 SV=2
CL10235.Contig1_Mpfb2	1820	130	5.7611	gi|359495786|ref|XP_002272586.2|	198.7	2e-49	PREDICTED: uncharacterized protein LOC100248980 [Vitis vinifera]	--	--	--	--
CL10235.Contig2_Mpfb2	1764	217	9.922	gi|359495786|ref|XP_002272586.2|	198.7	2e-49	PREDICTED: uncharacterized protein LOC100248980 [Vitis vinifera]	--	--	--	--
CL10236.Contig1_Mpfb2	764	36	3.8005	gi|225470256|ref|XP_002264070.1|	219.2	4e-56	PREDICTED: uncharacterized protein LOC100241410 [Vitis vinifera]	--	--	--	--
CL10236.Contig2_Mpfb2	325	13	3.2262	--	--	--	--	--	--	--	--
CL10237.Contig1_Mpfb2	1474	164	8.9739	gi|359478573|ref|XP_002279931.2|	507.7	1e-142	PREDICTED: uncharacterized protein LOC100265690 [Vitis vinifera]	sp|Q9FPQ6|GP1_CHLRE	44.7	6e-08	Vegetative cell wall protein gp1 OS=Chlamydomonas reinhardtii GN=GP1 PE=2 SV=1
CL10237.Contig2_Mpfb2	652	9	1.1134	gi|255558836|ref|XP_002520441.1|	302	4e-81	conserved hypothetical protein [Ricinus communis] >gi|223540283|gb|EEF41854.1| conserved hypothetical protein [Ricinus communis]	--	--	--	--
CL10239.Contig1_Mpfb2	507	93	14.7949	--	--	--	--	--	--	--	--
CL10239.Contig2_Mpfb2	448	78	14.0428	--	--	--	--	--	--	--	--
CL1024.Contig1_Mpfb2	259	60	18.6848	--	--	--	--	--	--	--	--
CL1024.Contig2_Mpfb2	966	462	38.5747	gi|255565031|ref|XP_002523508.1|	317	2e-85	conserved hypothetical protein [Ricinus communis] >gi|223537215|gb|EEF38847.1| conserved hypothetical protein [Ricinus communis]	--	--	--	--
CL10240.Contig1_Mpfb2	202	4	1.5972	gi|255568892|ref|XP_002525416.1|	108.6	2e-23	tubulin alpha chain, putative [Ricinus communis] >gi|223535229|gb|EEF36906.1| tubulin alpha chain, putative [Ricinus communis]	sp|P33625|TBA_EUGGR	107	2e-24	Tubulin alpha chain OS=Euglena gracilis GN=TUBA PE=2 SV=1
CL10240.Contig2_Mpfb2	208	27	10.4698	gi|148362107|gb|ABQ59633.1|	105.1	2e-22	alpha-tubulin 3 [Populus tremuloides]	sp|P22275|TBA3_MAIZE	104	1e-23	Tubulin alpha-3 chain OS=Zea mays GN=TUBA3 PE=2 SV=1
CL10242.Contig1_Mpfb2	3129	334	8.6095	gi|224105823|ref|XP_002313944.1|	1146	0	predicted protein [Populus trichocarpa] >gi|222850352|gb|EEE87899.1| predicted protein [Populus trichocarpa]	sp|Q9LJM4|IKU2_ARATH	913	0	Receptor-like protein kinase HAIKU2 OS=Arabidopsis thaliana GN=IKU2 PE=1 SV=1
CL10242.Contig2_Mpfb2	1316	332	20.3479	gi|224105823|ref|XP_002313944.1|	524.2	1e-147	predicted protein [Populus trichocarpa] >gi|222850352|gb|EEE87899.1| predicted protein [Populus trichocarpa]	sp|Q9LJM4|IKU2_ARATH	405	3e-113	Receptor-like protein kinase HAIKU2 OS=Arabidopsis thaliana GN=IKU2 PE=1 SV=1
CL10243.Contig1_Mpfb2	750	184	19.7876	gi|255576260|ref|XP_002529023.1|	236.1	3e-61	acyltransferase, putative [Ricinus communis] >gi|223531503|gb|EEF33334.1| acyltransferase, putative [Ricinus communis]	sp|Q9FJ75|WAXS4_ARATH	157	6e-39	Probable long-chain-alcohol O-fatty-acyltransferase 4 OS=Arabidopsis thaliana GN=AT4 PE=2 SV=1
CL10244.Contig1_Mpfb2	1035	85	6.6239	gi|224121984|ref|XP_002330702.1|	236.9	3e-61	predicted protein [Populus trichocarpa] >gi|222872306|gb|EEF09437.1| predicted protein [Populus trichocarpa]	--	--	--	--
CL10244.Contig2_Mpfb2	794	5	0.5079	gi|224121984|ref|XP_002330702.1|	236.9	2e-61	predicted protein [Populus trichocarpa] >gi|222872306|gb|EEF09437.1| predicted protein [Populus trichocarpa]	--	--	--	--
CL10245.Contig1_Mpfb2	942	107	9.1616	gi|224069292|ref|XP_002302948.1|	273.1	4e-72	high mobility group family [Populus trichocarpa] >gi|222844674|gb|EEE82221.1| high mobility group family [Populus trichocarpa]	sp|Q00423|HMGYA_SOYBN	228	4e-60	HMG-Y-related protein A OS=Glycine max PE=2 SV=1
CL10246.Contig1_Mpfb2	3112	143	3.7062	gi|61162203|dbj|BAD91083.1|	1737.6	0	beta-D-galactosidase [Pyrus pyrifolia]	sp|Q9SCV4|BGAL8_ARATH	1271	0	Beta-galactosidase 8 OS=Arabidopsis thaliana GN=BGAL8 PE=2 SV=2
CL10246.Contig2_Mpfb2	3088	355	9.2723	gi|61162203|dbj|BAD91083.1|	1742.6	0	beta-D-galactosidase [Pyrus pyrifolia]	sp|Q9SCV4|BGAL8_ARATH	1271	0	Beta-galactosidase 8 OS=Arabidopsis thaliana GN=BGAL8 PE=2 SV=2
CL10248.Contig1_Mpfb2	1186	222	15.0975	gi|224058445|ref|XP_002299513.1|	391.3	1e-107	predicted protein [Populus trichocarpa] >gi|222846771|gb|EEE84318.1| predicted protein [Populus trichocarpa]	--	--	--	--
CL10248.Contig2_Mpfb2	385	2	0.419	gi|307135825|gb|ADN33697.1|	110.5	6e-24	hypothetical protein [Cucumis melo subsp. melo]	--	--	--	--
CL1025.Contig1_Mpfb2	2437	37	1.2246	gi|225428267|ref|XP_002282426.1|	816.6	0	PREDICTED: transmembrane protein 184C [Vitis vinifera] >gi|297744492|emb|CBI37754.3| unnamed protein product [Vitis vinifera]	--	--	--	--
CL1025.Contig2_Mpfb2	1702	12	0.5687	gi|225428267|ref|XP_002282426.1|	816.6	0	PREDICTED: transmembrane protein 184C [Vitis vinifera] >gi|297744492|emb|CBI37754.3| unnamed protein product [Vitis vinifera]	--	--	--	--
CL1025.Contig3_Mpfb2	855	2	0.1887	gi|225428267|ref|XP_002282426.1|	336.3	3e-91	PREDICTED: transmembrane protein 184C [Vitis vinifera] >gi|297744492|emb|CBI37754.3| unnamed protein product [Vitis vinifera]	--	--	--	--
CL1025.Contig4_Mpfb2	758	0	0	gi|225428267|ref|XP_002282426.1|	336.3	2e-91	PREDICTED: transmembrane protein 184C [Vitis vinifera] >gi|297744492|emb|CBI37754.3| unnamed protein product [Vitis vinifera]	--	--	--	--
CL10250.Contig1_Mpfb2	2839	32	0.9091	gi|225448649|ref|XP_002279573.1|	1367.4	0	PREDICTED: potassium transporter 2 [Vitis vinifera]	sp|O22881|POT2_ARATH	1279	0	Potassium transporter 2 OS=Arabidopsis thaliana GN=POT2 PE=1 SV=2
CL10250.Contig2_Mpfb2	1936	23	0.9582	gi|225448649|ref|XP_002279573.1|	884.4	0	PREDICTED: potassium transporter 2 [Vitis vinifera]	sp|O22881|POT2_ARATH	815	0	Potassium transporter 2 OS=Arabidopsis thaliana GN=POT2 PE=1 SV=2
CL10250.Contig3_Mpfb2	1769	19	0.8663	gi|225448649|ref|XP_002279573.1|	780.8	0	PREDICTED: potassium transporter 2 [Vitis vinifera]	sp|O22881|POT2_ARATH	709	0	Potassium transporter 2 OS=Arabidopsis thaliana GN=POT2 PE=1 SV=2
CL10250.Contig4_Mpfb2	1205	6	0.4016	gi|224128882|ref|XP_002328990.1|	496.5	3e-139	predicted protein [Populus trichocarpa] >gi|222839224|gb|EEE77575.1| predicted protein [Populus trichocarpa]	sp|O22881|POT2_ARATH	474	4e-134	Potassium transporter 2 OS=Arabidopsis thaliana GN=POT2 PE=1 SV=2
CL10251.Contig1_Mpfb2	1723	21	0.983	gi|356544016|ref|XP_003540452.1|	339	0	PREDICTED: protochlorophyllide reductase, chloroplastic-like [Glycine max]	sp|Q01289|POR_PEA	346	0	Protochlorophyllide reductase, chloroplastic OS=Pisum sativum GN=3PCR PE=1 SV=1
CL10251.Contig2_Mpfb2	1635	107	5.2784	gi|356544016|ref|XP_003540452.1|	699.9	0	PREDICTED: protochlorophyllide reductase, chloroplastic-like [Glycine max]	sp|Q41249|PORA_CUCSA	697	0	Protochlorophyllide reductase, chloroplastic OS=Cucumis sativus GN=PORA PE=2 SV=1
CL10251.Contig3_Mpfb2	1419	15	0.8526	gi|356544016|ref|XP_003540452.1|	339	0	PREDICTED: protochlorophyllide reductase, chloroplastic-like [Glycine max]	sp|Q01289|POR_PEA	346	0	Protochlorophyllide reductase, chloroplastic OS=Pisum sativum GN=3PCR PE=1 SV=1
CL10251.Contig4_Mpfb2	1331	84	5.0902	gi|356544016|ref|XP_003540452.1|	699.5	0	PREDICTED: protochlorophyllide reductase, chloroplastic-like [Glycine max]	sp|Q41249|PORA_CUCSA	696	0	Protochlorophyllide reductase, chloroplastic OS=Cucumis sativus GN=PORA PE=2 SV=1
CL10252.Contig1_Mpfb2	789	222	22.6941	gi|225457592|ref|XP_002273352.1|	258.8	5e-68	PREDICTED: protein canopy homolog 1 [Vitis vinifera] >gi|297745574|emb|CBI40739.3| unnamed protein product [Vitis vinifera]	--	--	--	--
CL10252.Contig2_Mpfb2	286	2	0.564	--	--	--	--	--	--	--	--
CL10253.Contig1_Mpfb2	447	0	0	gi|224115102|ref|XP_002316940.1|	63.2	4e-50	predicted protein [Populus trichocarpa] >gi|222860005|gb|EEE97552.1| predicted protein [Populus trichocarpa]	sp|O81832|Y4729_ARATH	142	1e-45	G-type lectin S-receptor-like serine/threonine-protein kinase At4g27290 OS=Arabidopsis thaliana GN=At4g27290 PE=2 SV=4
CL10253.Contig2_Mpfb2	2120	36	1.3696	gi|356527947|ref|XP_003532567.1|	81.3	6e-14	PREDICTED: G-type lectin S-receptor-like serine/threonine-protein kinase At1g11410-like [Glycine max]	sp|Q9LPZ3|Y1141_ARATH	274	5e-109	G-type lectin S-receptor-like serine/threonine-protein kinase At1g11410 OS=Arabidopsis thaliana GN=At1g11410 PE=3 SV=3
CL10254.Contig1_Mpfb2	300	103	27.6919	--	--	--	--	--	--	--	--
CL10254.Contig2_Mpfb2	1782	149	6.744	gi|147787642|emb|CAN63050.1|	229.6	1e-58	hypothetical protein VITISV_027808 [Vitis vinifera]	sp|B6EUA9|PR40A_ARATH	54.3	2e-07	Pre-mRNA-processing protein 40A OS=Arabidopsis thaliana GN=PRP40A PE=1 SV=1
CL10254.Contig3_Mpfb2	1630	34	1.6824	gi|147787642|emb|CAN63050.1|	191.4	3e-47	hypothetical protein VITISV_027808 [Vitis vinifera]	sp|B6EUA9|PR40A_ARATH	54.3	2e-07	Pre-mRNA-processing protein 40A OS=Arabidopsis thaliana GN=PRP40A PE=1 SV=1
CL10254.Contig4_Mpfb2	1612	200	10.007	gi|147787642|emb|CAN63050.1|	223.4	7e-57	hypothetical protein VITISV_027808 [Vitis vinifera]	--	--	--	--
CL10256.Contig1_Mpfb2	450	65	11.6503	gi|297847504|ref|XP_002891633.1|	143.3	9e-34	armadillo/beta-catenin repeat family protein [Arabidopsis lyrata subsp. lyrata] >gi|297337475|gb|EFH67892.1| armadillo/beta-catenin repeat family protein [Arabidopsis lyrata subsp. lyrata]	sp|Q9FPQ6|GP1_CHLRE	56.6	6e-09	Vegetative cell wall protein gp1 OS=Chlamydomonas reinhardtii GN=GP1 PE=2 SV=1
CL10257.Contig1_Mpfb2	585	15	2.0681	--	--	--	--	--	--	--	--
CL10257.Contig2_Mpfb2	2028	111	4.4146	gi|296089073|emb|CBI38776.3|	363.2	8e-99	unnamed protein product [Vitis vinifera]	sp|P92966|RSP41_ARATH	277	2e-74	Arginine/serine-rich-splicing factor RSP41 OS=Arabidopsis thaliana GN=RSP41 PE=1 SV=2
CL10257.Contig3_Mpfb2	1707	18	0.8505	gi|296089073|emb|CBI38776.3|	373.6	4e-102	unnamed protein product [Vitis vinifera]	sp|P92966|RSP41_ARATH	278	5e-75	Arginine/serine-rich-splicing factor RSP41 OS=Arabidopsis thaliana GN=RSP41 PE=1 SV=2
CL10258.Contig1_Mpfb2	377	60	12.8365	--	--	--	--	--	--	--	--
CL1026.Contig1_Mpfb2	3251	49	1.2157	gi|147766668|emb|CAN65069.1|	1559.3	0	hypothetical protein VITISV_003952 [Vitis vinifera]	--	--	--	--
CL1026.Contig2_Mpfb2	3191	61	1.5418	gi|147766668|emb|CAN65069.1|	1559.3	0	hypothetical protein VITISV_003952 [Vitis vinifera]	--	--	--	--
CL10260.Contig1_Mpfb2	333	19	4.602	gi|356520519|ref|XP_003528909.1|	53.9	7e-07	PREDICTED: proline-rich receptor-like protein kinase PERK15-like isoform 2 [Glycine max]	sp|Q9SN46|LRX5_ARATH	59.7	4e-10	Leucine-rich repeat extensin-like protein 5 OS=Arabidopsis thaliana GN=LRX5 PE=2 SV=2
CL10261.Contig1_Mpfb2	493	66	10.7978	gi|225468885|ref|XP_002270044.1|	188.3	3e-47	PREDICTED: uncharacterized protein LOC100251709 [Vitis vinifera]	sp|Q9FPQ6|GP1_CHLRE	47	2e-10	Vegetative cell wall protein gp1 OS=Chlamydomonas reinhardtii GN=GP1 PE=2 SV=1
CL10261.Contig2_Mpfb2	824	185	18.1085	gi|225468885|ref|XP_002270044.1|	265.4	6e-70	PREDICTED: uncharacterized protein LOC100251709 [Vitis vinifera]	sp|Q9T0K5|LRX3_ARATH	42.7	2e-10	Leucine-rich repeat extensin-like protein 3 OS=Arabidopsis thaliana GN=LRX3 PE=1 SV=1
CL10262.Contig1_Mpfb2	366	19	4.1871	--	--	--	--	--	--	--	--
CL10263.Contig1_Mpfb2	1597	57	2.8788	gi|157384600|gb|ABV49590.1|	56.2	1e-06	7S vicilin [Carya illinoinensis] >gi|157384602|gb|ABV49591.1| 7S vicilin [Carya illinoinensis] >gi|157384604|gb|ABV49592.1| 7S vicilin [Carya illinoinensis]	sp|P09799|VCLA_GOSHI	261	1e-92	Vicilin GC72-A OS=Gossypium hirsutum PE=3 SV=1
CL10263.Contig2_Mpfb2	286	5	1.4101	gi|6469907|gb|AAF13486.1|AF113055_1	60.1	1e-08	vicilin, partial [Herrania purpurea]	sp|P09801|VCLB_GOSHI	56.2	4e-09	Vicilin C72 OS=Gossypium hirsutum PE=2 SV=1
CL10263.Contig3_Mpfb2	251	2	0.6427	gi|6469907|gb|AAF13486.1|AF113055_1	61.2	4e-09	vicilin, partial [Herrania purpurea]	sp|P09801|VCLB_GOSHI	55.8	5e-09	Vicilin C72 OS=Gossypium hirsutum PE=2 SV=1
CL10264.Contig1_Mpfb2	208	4	1.5511	--	--	--	--	--	--	--	--
CL10265.Contig1_Mpfb2	432	206	38.461	--	--	--	--	--	--	--	--
CL10265.Contig2_Mpfb2	390	51	10.5473	--	--	--	--	--	--	--	--
CL10267.Contig1_Mpfb2	2855	31	0.8758	gi|296084122|emb|CBI24510.3|	1321.6	0	unnamed protein product [Vitis vinifera]	sp|Q9FGR0|CPSF1_ARATH	1187	0	Cleavage and polyadenylation specificity factor subunit 1 OS=Arabidopsis thaliana GN=CPSF160 PE=1 SV=2
CL10267.Contig2_Mpfb2	2831	77	2.1938	gi|296084122|emb|CBI24510.3|	1321.6	0	unnamed protein product [Vitis vinifera]	sp|Q9FGR0|CPSF1_ARATH	1187	0	Cleavage and polyadenylation specificity factor subunit 1 OS=Arabidopsis thaliana GN=CPSF160 PE=1 SV=2
CL10267.Contig3_Mpfb2	2704	21	0.6264	gi|296084122|emb|CBI24510.3|	1321.6	0	unnamed protein product [Vitis vinifera]	sp|Q9FGR0|CPSF1_ARATH	1187	0	Cleavage and polyadenylation specificity factor subunit 1 OS=Arabidopsis thaliana GN=CPSF160 PE=1 SV=2
CL10268.Contig1_Mpfb2	717	94	10.5742	gi|317106648|dbj|BAJ53153.1|	184.9	9e-46	JHL23J11.8 [Jatropha curcas]	--	--	--	--
CL10269.Contig1_Mpfb2	942	145	12.4152	gi|225457937|ref|XP_002273919.1|	267.3	2e-70	PREDICTED: 60S ribosomal protein L24, mitochondrial [Vitis vinifera] >gi|302142683|emb|CBI19886.3| unnamed protein product [Vitis vinifera]	--	--	--	--
CL10269.Contig2_Mpfb2	700	7	0.8066	gi|225457937|ref|XP_002273919.1|	201.1	1e-50	PREDICTED: 60S ribosomal protein L24, mitochondrial [Vitis vinifera] >gi|302142683|emb|CBI19886.3| unnamed protein product [Vitis vinifera]	--	--	--	--
CL1027.Contig1_Mpfb2	1469	2	0.1098	gi|225432416|ref|XP_002277762.1|	572.8	4e-162	PREDICTED: uncharacterized protein LOC100259554 [Vitis vinifera] >gi|297736929|emb|CBI26130.3| unnamed protein product [Vitis vinifera]	--	--	--	--
CL1027.Contig2_Mpfb2	1453	1	0.0555	gi|225432416|ref|XP_002277762.1|	572.8	4e-162	PREDICTED: uncharacterized protein LOC100259554 [Vitis vinifera] >gi|297736929|emb|CBI26130.3| unnamed protein product [Vitis vinifera]	--	--	--	--
CL1027.Contig3_Mpfb2	1356	0	0	gi|225432416|ref|XP_002277762.1|	414.1	2e-114	PREDICTED: uncharacterized protein LOC100259554 [Vitis vinifera] >gi|297736929|emb|CBI26130.3| unnamed protein product [Vitis vinifera]	--	--	--	--
CL1027.Contig4_Mpfb2	1350	30	1.7924	gi|225432416|ref|XP_002277762.1|	575.5	6e-163	PREDICTED: uncharacterized protein LOC100259554 [Vitis vinifera] >gi|297736929|emb|CBI26130.3| unnamed protein product [Vitis vinifera]	--	--	--	--
CL1027.Contig5_Mpfb2	1340	0	0	gi|225432416|ref|XP_002277762.1|	414.1	2e-114	PREDICTED: uncharacterized protein LOC100259554 [Vitis vinifera] >gi|297736929|emb|CBI26130.3| unnamed protein product [Vitis vinifera]	--	--	--	--
CL1027.Contig6_Mpfb2	1237	7	0.4564	gi|225432416|ref|XP_002277762.1|	416.8	3e-115	PREDICTED: uncharacterized protein LOC100259554 [Vitis vinifera] >gi|297736929|emb|CBI26130.3| unnamed protein product [Vitis vinifera]	--	--	--	--
CL10270.Contig1_Mpfb2	236	4	1.3671	--	--	--	--	--	--	--	--
CL10271.Contig1_Mpfb2	1419	216	12.2775	gi|359480518|ref|XP_002262605.2|	494.2	1e-138	PREDICTED: uncharacterized protein LOC100245763 [Vitis vinifera]	sp|A3AB67|FH16_ORYSJ	58.2	1e-08	Formin-like protein 16 OS=Oryza sativa subsp. japonica GN=FH16 PE=2 SV=1
CL10271.Contig2_Mpfb2	205	18	7.082	gi|356507975|ref|XP_003522738.1|	74.7	4e-13	PREDICTED: uncharacterized protein LOC100782780 [Glycine max]	--	--	--	--
CL10272.Contig1_Mpfb2	1165	358	24.7853	gi|255574163|ref|XP_002527997.1|	232.3	1e-59	transcription factor, putative [Ricinus communis] >gi|223532623|gb|EEF34409.1| transcription factor, putative [Ricinus communis]	--	--	--	--
CL10272.Contig2_Mpfb2	373	87	18.8125	gi|118487302|gb|ABK95479.1|	79.7	1e-14	unknown [Populus trichocarpa]	--	--	--	--
CL10273.Contig1_Mpfb2	442	28	5.1094	gi|224131816|ref|XP_002328115.1|	129.4	1e-29	predicted protein [Populus trichocarpa] >gi|118489609|gb|ABK96606.1| unknown [Populus trichocarpa x Populus deltoides] >gi|222837630|gb|EEE75995.1| predicted protein [Populus trichocarpa]	sp|Q3HVN1|AGUB_SOLTU	115	7e-27	N-carbamoylputrescine amidase OS=Solanum tuberosum GN=CPA PE=2 SV=1
CL10273.Contig2_Mpfb2	431	12	2.2456	gi|224131816|ref|XP_002328115.1|	129.4	1e-29	predicted protein [Populus trichocarpa] >gi|118489609|gb|ABK96606.1| unknown [Populus trichocarpa x Populus deltoides] >gi|222837630|gb|EEE75995.1| predicted protein [Populus trichocarpa]	sp|Q3HVN1|AGUB_SOLTU	115	7e-27	N-carbamoylputrescine amidase OS=Solanum tuberosum GN=CPA PE=2 SV=1
CL10275.Contig1_Mpfb2	1644	129	6.3289	gi|225426506|ref|XP_002271695.1|	394	3e-108	PREDICTED: B3 domain-containing protein Os03g0120900-like [Vitis vinifera]	sp|Q8LMR9|Y3209_ORYSJ	233	2e-61	B3 domain-containing protein Os03g0120900 OS=Oryza sativa subsp. japonica GN=Os03g0120900 PE=2 SV=1
CL10276.Contig1_Mpfb2	1717	71	3.3352	gi|225432151|ref|XP_002274846.1|	241.5	6e-130	PREDICTED: calmodulin-binding transcription activator 1 [Vitis vinifera] >gi|297736797|emb|CBI25998.3| unnamed protein product [Vitis vinifera]	sp|Q8GSA7|CMTA3_ARATH	217	2e-56	Calmodulin-binding transcription activator 3 OS=Arabidopsis thaliana GN=CMTA3 PE=1 SV=1
CL10276.Contig2_Mpfb2	791	16	1.6315	gi|225432151|ref|XP_002274846.1|	44.7	8e-55	PREDICTED: calmodulin-binding transcription activator 1 [Vitis vinifera] >gi|297736797|emb|CBI25998.3| unnamed protein product [Vitis vinifera]	sp|Q8GSA7|CMTA3_ARATH	48.5	4e-06	Calmodulin-binding transcription activator 3 OS=Arabidopsis thaliana GN=CMTA3 PE=1 SV=1
CL10276.Contig3_Mpfb2	784	1	0.1029	gi|225432151|ref|XP_002274846.1|	203.4	2e-51	PREDICTED: calmodulin-binding transcription activator 1 [Vitis vinifera] >gi|297736797|emb|CBI25998.3| unnamed protein product [Vitis vinifera]	sp|Q8GSA7|CMTA3_ARATH	48.5	4e-06	Calmodulin-binding transcription activator 3 OS=Arabidopsis thaliana GN=CMTA3 PE=1 SV=1
CL10277.Contig1_Mpfb2	699	45	5.1925	gi|388494816|gb|AFK35474.1|	81.6	1e-14	unknown [Medicago truncatula]	--	--	--	--
CL10278.Contig1_Mpfb2	1638	639	31.4647	gi|356572381|ref|XP_003554347.1|	204.5	3e-51	PREDICTED: uncharacterized protein LOC100791970 [Glycine max]	sp|Q9LK03|PERK2_ARATH	53.5	3e-07	Proline-rich receptor-like protein kinase PERK2 OS=Arabidopsis thaliana GN=PERK2 PE=2 SV=3
CL10278.Contig2_Mpfb2	1412	14	0.7997	gi|356572381|ref|XP_003554347.1|	204.9	2e-51	PREDICTED: uncharacterized protein LOC100791970 [Glycine max]	sp|Q9LK03|PERK2_ARATH	53.5	3e-07	Proline-rich receptor-like protein kinase PERK2 OS=Arabidopsis thaliana GN=PERK2 PE=2 SV=3
CL10278.Contig3_Mpfb2	1397	23	1.3279	gi|356572381|ref|XP_003554347.1|	203.4	6e-51	PREDICTED: uncharacterized protein LOC100791970 [Glycine max]	sp|Q00451|PRF1_SOLLC	50.8	2e-06	36.4 kDa proline-rich protein OS=Solanum lycopersicum GN=TPRP-F1 PE=2 SV=1
CL10278.Contig4_Mpfb2	1280	49	3.0876	gi|356572381|ref|XP_003554347.1|	204.9	2e-51	PREDICTED: uncharacterized protein LOC100791970 [Glycine max]	--	--	--	--
CL10278.Contig5_Mpfb2	1265	3	0.1913	gi|356572381|ref|XP_003554347.1|	203.4	5e-51	PREDICTED: uncharacterized protein LOC100791970 [Glycine max]	--	--	--	--
CL10279.Contig1_Mpfb2	260	10	3.1022	gi|357519465|ref|XP_003630021.1|	149.8	9e-36	Glucan endo-1,3-beta-glucosidase [Medicago truncatula] >gi|355524043|gb|AET04497.1| Glucan endo-1,3-beta-glucosidase [Medicago truncatula]	sp|Q9C7U5|E132_ARATH	103	2e-23	Glucan endo-1,3-beta-glucosidase 2 OS=Arabidopsis thaliana GN=At1g66250 PE=1 SV=2
CL1028.Contig1_Mpfb2	1199	48	3.2289	gi|359475952|ref|XP_002277697.2|	342.4	7e-93	PREDICTED: uncharacterized protein LOC100245843 [Vitis vinifera] >gi|296081562|emb|CBI20567.3| unnamed protein product [Vitis vinifera]	--	--	--	--
CL1028.Contig2_Mpfb2	569	46	6.5205	gi|356515633|ref|XP_003526503.1|	32.7	1e-22	PREDICTED: uncharacterized protein LOC100801021 [Glycine max]	--	--	--	--
CL10280.Contig1_Mpfb2	988	250	20.4089	gi|255565956|ref|XP_002523966.1|	419.9	2e-116	utp-glucose-1-phosphate uridylyltransferase, putative [Ricinus communis] >gi|223536693|gb|EEF38334.1| utp-glucose-1-phosphate uridylyltransferase, putative [Ricinus communis]	sp|Q9GCB9|RT02_ARATH	276	1e-74	Ribosomal protein S2, mitochondrial OS=Arabidopsis thaliana GN=RPS2 PE=2 SV=1
CL10282.Contig1_Mpfb2	1335	147	8.8812	gi|225462522|ref|XP_002264528.1|	44.3	1e-151	PREDICTED: galacturonokinase [Vitis vinifera] >gi|296090474|emb|CBI40670.3| unnamed protein product [Vitis vinifera]	sp|Q8VYG2|GALAK_ARATH	477	1e-140	Galacturonokinase OS=Arabidopsis thaliana GN=GALAK PE=1 SV=1
CL10283.Contig1_Mpfb2	531	18	2.7341	gi|388501244|gb|AFK38688.1|	84.7	6e-16	unknown [Medicago truncatula]	--	--	--	--
CL10284.Contig1_Mpfb2	562	50	7.1758	gi|357477793|ref|XP_003609182.1|	93.6	1e-18	hypothetical protein MTR_4g112870 [Medicago truncatula] >gi|355510237|gb|AES91379.1| hypothetical protein MTR_4g112870 [Medicago truncatula]	--	--	--	--
CL10284.Contig2_Mpfb2	247	46	15.021	gi|357477793|ref|XP_003609182.1|	73.6	9e-13	hypothetical protein MTR_4g112870 [Medicago truncatula] >gi|355510237|gb|AES91379.1| hypothetical protein MTR_4g112870 [Medicago truncatula]	--	--	--	--
CL10285.Contig1_Mpfb2	343	15	3.5272	--	--	--	--	--	--	--	--
CL10285.Contig2_Mpfb2	243	1	0.3319	--	--	--	--	--	--	--	--
CL10286.Contig1_Mpfb2	3918	1007	20.7301	gi|359486036|ref|XP_002267907.2|	1501.5	0	PREDICTED: uncharacterized protein LOC100253141 [Vitis vinifera]	--	--	--	--
CL10286.Contig2_Mpfb2	708	89	10.139	gi|356543426|ref|XP_003540161.1|	213.4	2e-54	PREDICTED: uncharacterized protein LOC100810394 [Glycine max]	--	--	--	--
CL10287.Contig1_Mpfb2	489	65	10.7212	gi|82698823|gb|ABB89212.1|	322.4	1e-87	biphenyl synthase [Sorbus aucuparia]	sp|Q9FUB7|CHSY_HYPAN	212	1e-55	Chalcone synthase OS=Hypericum androsaemum PE=1 SV=1
CL10287.Contig2_Mpfb2	1095	226	16.6468	gi|372125567|gb|AEX88417.1|	670.6	0	biphenyl synthase 3 [Malus x domestica]	sp|Q9FSB7|CHS3_RUTGR	426	9e-120	Chalcone synthase 3 OS=Ruta graveolens GN=CHS3 PE=2 SV=1
CL10288.Contig1_Mpfb2	2582	140	4.3733	gi|224065537|ref|XP_002301846.1|	963	0	glycosyltransferase, CAZy family GT47 [Populus trichocarpa] >gi|222843572|gb|EEE81119.1| glycosyltransferase, CAZy family GT47 [Populus trichocarpa]	sp|Q7XJ98|KATAM_ARATH	911	0	Xyloglucan galactosyltransferase KATAMARI1 OS=Arabidopsis thaliana GN=KAM1 PE=1 SV=1
CL10288.Contig2_Mpfb2	2671	156	4.7107	gi|224065537|ref|XP_002301846.1|	957.2	0	glycosyltransferase, CAZy family GT47 [Populus trichocarpa] >gi|222843572|gb|EEE81119.1| glycosyltransferase, CAZy family GT47 [Populus trichocarpa]	sp|Q7XJ98|KATAM_ARATH	903	0	Xyloglucan galactosyltransferase KATAMARI1 OS=Arabidopsis thaliana GN=KAM1 PE=1 SV=1
CL10288.Contig3_Mpfb2	378	269	57.3981	gi|224065537|ref|XP_002301846.1|	105.9	1e-22	glycosyltransferase, CAZy family GT47 [Populus trichocarpa] >gi|222843572|gb|EEE81119.1| glycosyltransferase, CAZy family GT47 [Populus trichocarpa]	sp|Q8H038|KATAM_ORYSJ	93.2	4e-20	Xyloglucan galactosyltransferase KATAMARI1 homolog OS=Oryza sativa subsp. japonica GN=Os03g0144800 PE=2 SV=1
CL1029.Contig1_Mpfb2	1996	56	2.2629	gi|359480142|ref|XP_002269196.2|	965.3	0	PREDICTED: uncharacterized protein LOC100267035 [Vitis vinifera]	sp|F4I171|MD15A_ARATH	49.7	6e-06	Mediator of RNA polymerase II transcription subunit 15a OS=Arabidopsis thaliana GN=MED15A PE=1 SV=1
CL1029.Contig2_Mpfb2	3913	57	1.1749	gi|359480142|ref|XP_002269196.2|	1376.3	0	PREDICTED: uncharacterized protein LOC100267035 [Vitis vinifera]	sp|F4I171|MD15A_ARATH	97.4	5e-20	Mediator of RNA polymerase II transcription subunit 15a OS=Arabidopsis thaliana GN=MED15A PE=1 SV=1
CL1029.Contig3_Mpfb2	6959	144	1.669	gi|359480142|ref|XP_002269196.2|	255.8	0	PREDICTED: uncharacterized protein LOC100267035 [Vitis vinifera]	sp|F4I171|MD15A_ARATH	111	5e-24	Mediator of RNA polymerase II transcription subunit 15a OS=Arabidopsis thaliana GN=MED15A PE=1 SV=1
CL1029.Contig4_Mpfb2	2682	3	0.0902	gi|359480142|ref|XP_002269196.2|	586.6	6e-166	PREDICTED: uncharacterized protein LOC100267035 [Vitis vinifera]	sp|F4I171|MD15A_ARATH	103	4e-22	Mediator of RNA polymerase II transcription subunit 15a OS=Arabidopsis thaliana GN=MED15A PE=1 SV=1
CL1029.Contig5_Mpfb2	2392	2	0.0674	gi|359480142|ref|XP_002269196.2|	605.1	1e-171	PREDICTED: uncharacterized protein LOC100267035 [Vitis vinifera]	sp|F4I171|MD15A_ARATH	90.9	3e-18	Mediator of RNA polymerase II transcription subunit 15a OS=Arabidopsis thaliana GN=MED15A PE=1 SV=1
CL1029.Contig6_Mpfb2	2377	20	0.6786	gi|359480142|ref|XP_002269196.2|	595.5	1e-168	PREDICTED: uncharacterized protein LOC100267035 [Vitis vinifera]	sp|F4I171|MD15A_ARATH	105	1e-22	Mediator of RNA polymerase II transcription subunit 15a OS=Arabidopsis thaliana GN=MED15A PE=1 SV=1
CL1029.Contig7_Mpfb2	573	37	5.2082	gi|147864273|emb|CAN78796.1|	239.6	1e-62	hypothetical protein VITISV_008076 [Vitis vinifera]	--	--	--	--
CL1029.Contig8_Mpfb2	2697	2	0.0598	gi|359480142|ref|XP_002269196.2|	596.3	7e-169	PREDICTED: uncharacterized protein LOC100267035 [Vitis vinifera]	sp|F4I171|MD15A_ARATH	89.7	7e-18	Mediator of RNA polymerase II transcription subunit 15a OS=Arabidopsis thaliana GN=MED15A PE=1 SV=1
CL10290.Contig1_Mpfb2	2132	3330	125.978	gi|359474971|ref|XP_002282473.2|	809.3	0	PREDICTED: ubiquilin-1-like [Vitis vinifera]	sp|P42740|UBIQP_AGLNE	53.5	5e-07	Polyubiquitin OS=Aglaothamnion neglectum PE=2 SV=2
CL10290.Contig2_Mpfb2	710	981	111.442	gi|359474971|ref|XP_002282473.2|	52.8	5e-06	PREDICTED: ubiquilin-1-like [Vitis vinifera]	--	--	--	--
CL10291.Contig1_Mpfb2	409	27	5.3245	--	--	--	--	--	--	--	--
CL10292.Contig1_Mpfb2	945	105	8.9618	gi|356542668|ref|XP_003539788.1|	214.9	1e-54	PREDICTED: probable glucuronoxylan glucuronosyltransferase IRX7-like [Glycine max]	sp|Q9ZUV3|IRX7_ARATH	172	2e-43	Probable glucuronoxylan glucuronosyltransferase IRX7 OS=Arabidopsis thaliana GN=IRX7 PE=2 SV=1
CL10293.Contig1_Mpfb2	1775	699	31.7626	gi|356523838|ref|XP_003530541.1|	701.8	0	PREDICTED: serine/threonine-protein kinase HT1-like [Glycine max]	sp|Q2MHE4|HT1_ARATH	290	2e-78	Serine/threonine-protein kinase HT1 OS=Arabidopsis thaliana GN=HT1 PE=1 SV=1
CL10293.Contig2_Mpfb2	1582	394	20.0875	gi|356523838|ref|XP_003530541.1|	703.4	0	PREDICTED: serine/threonine-protein kinase HT1-like [Glycine max]	sp|Q2MHE4|HT1_ARATH	290	2e-78	Serine/threonine-protein kinase HT1 OS=Arabidopsis thaliana GN=HT1 PE=1 SV=1
CL10293.Contig3_Mpfb2	565	206	29.4074	gi|13124865|gb|AAK11734.1|	157.9	7e-38	serine/threonine/tyrosine kinase [Arachis hypogaea]	--	--	--	--
CL10294.Contig1_Mpfb2	530	35	5.3263	gi|225424079|ref|XP_002282768.1|	180.3	1e-44	PREDICTED: probable inactive leucine-rich repeat receptor-like protein kinase At1g66830 [Vitis vinifera] >gi|297737773|emb|CBI26974.3| unnamed protein product [Vitis vinifera]	sp|Q9C9N5|Y1668_ARATH	116	8e-27	Probable inactive leucine-rich repeat receptor-like protein kinase At1g66830 OS=Arabidopsis thaliana GN=At1g66830 PE=1 SV=1
CL10294.Contig2_Mpfb2	387	2	0.4168	gi|224099409|ref|XP_002311473.1|	136.7	8e-32	predicted protein [Populus trichocarpa] >gi|222851293|gb|EEE88840.1| predicted protein [Populus trichocarpa]	sp|Q9C9N5|Y1668_ARATH	92	8e-20	Probable inactive leucine-rich repeat receptor-like protein kinase At1g66830 OS=Arabidopsis thaliana GN=At1g66830 PE=1 SV=1
CL10295.Contig1_Mpfb2	3094	299	7.7945	gi|255546686|ref|XP_002514402.1|	199.5	3e-134	transcription factor, putative [Ricinus communis] >gi|223546499|gb|EEF47998.1| transcription factor, putative [Ricinus communis]	sp|Q940Y3|ARID3_ARATH	246	9e-110	AT-rich interactive domain-containing protein 3 OS=Arabidopsis thaliana GN=ARID3 PE=2 SV=1
CL10295.Contig2_Mpfb2	230	15	5.2602	--	--	--	--	--	--	--	--
CL10295.Contig3_Mpfb2	2121	37	1.407	gi|255546686|ref|XP_002514402.1|	208	4e-52	transcription factor, putative [Ricinus communis] >gi|223546499|gb|EEF47998.1| transcription factor, putative [Ricinus communis]	sp|Q940Y3|ARID3_ARATH	181	2e-45	AT-rich interactive domain-containing protein 3 OS=Arabidopsis thaliana GN=ARID3 PE=2 SV=1
CL10296.Contig1_Mpfb2	635	40	5.0807	gi|224128083|ref|XP_002329077.1|	349.7	1e-95	predicted protein [Populus trichocarpa] >gi|222869746|gb|EEF06877.1| predicted protein [Populus trichocarpa]	sp|Q58G01|LHWL3_ARATH	73.9	7e-14	Transcription factor bHLH155 OS=Arabidopsis thaliana GN=BHLH155 PE=2 SV=1
CL10296.Contig2_Mpfb2	1356	211	12.5505	gi|224128083|ref|XP_002329077.1|	207.2	4e-52	predicted protein [Populus trichocarpa] >gi|222869746|gb|EEF06877.1| predicted protein [Populus trichocarpa]	sp|Q58G01|LHWL3_ARATH	53.9	2e-07	Transcription factor bHLH155 OS=Arabidopsis thaliana GN=BHLH155 PE=2 SV=1
CL10297.Contig1_Mpfb2	220	23	8.4322	--	--	--	--	--	--	--	--
CL10297.Contig2_Mpfb2	830	95	9.2317	gi|224124100|ref|XP_002319245.1|	223	3e-57	predicted protein [Populus trichocarpa] >gi|222857621|gb|EEE95168.1| predicted protein [Populus trichocarpa]	--	--	--	--
CL10297.Contig3_Mpfb2	804	68	6.8217	gi|224124100|ref|XP_002319245.1|	218.8	6e-56	predicted protein [Populus trichocarpa] >gi|222857621|gb|EEE95168.1| predicted protein [Populus trichocarpa]	--	--	--	--
CL10298.Contig1_Mpfb2	1621	222	11.0461	gi|255583521|ref|XP_002532518.1|	577.4	2e-163	Xyloglucan galactosyltransferase KATAMARI1, putative [Ricinus communis] >gi|223527768|gb|EEF29870.1| Xyloglucan galactosyltransferase KATAMARI1, putative [Ricinus communis]	sp|Q7XJ98|KATAM_ARATH	441	4e-124	Xyloglucan galactosyltransferase KATAMARI1 OS=Arabidopsis thaliana GN=KAM1 PE=1 SV=1
CL10298.Contig2_Mpfb2	422	40	7.6451	gi|224060331|ref|XP_002300146.1|	133.3	9e-31	predicted protein [Populus trichocarpa] >gi|222847404|gb|EEE84951.1| predicted protein [Populus trichocarpa]	sp|Q7XJ98|KATAM_ARATH	72.4	9e-14	Xyloglucan galactosyltransferase KATAMARI1 OS=Arabidopsis thaliana GN=KAM1 PE=1 SV=1
CL10298.Contig3_Mpfb2	216	11	4.1075	gi|224131492|ref|XP_002321098.1|	109.4	1e-23	predicted protein [Populus trichocarpa] >gi|222861871|gb|EEE99413.1| predicted protein [Populus trichocarpa]	sp|Q7XJ98|KATAM_ARATH	92	7e-20	Xyloglucan galactosyltransferase KATAMARI1 OS=Arabidopsis thaliana GN=KAM1 PE=1 SV=1
CL10299.Contig1_Mpfb2	2186	24	0.8855	gi|225460684|ref|XP_002266948.1|	628.6	1e-178	PREDICTED: uncharacterized protein LOC100253756 [Vitis vinifera]	sp|P48504|QCR6_SOLTU	80.1	5e-15	Cytochrome b-c1 complex subunit 6 OS=Solanum tuberosum PE=1 SV=2
CL10299.Contig2_Mpfb2	2097	11	0.4231	gi|225460684|ref|XP_002266948.1|	226.9	2e-158	PREDICTED: uncharacterized protein LOC100253756 [Vitis vinifera]	sp|P48504|QCR6_SOLTU	80.1	4e-15	Cytochrome b-c1 complex subunit 6 OS=Solanum tuberosum PE=1 SV=2
CL103.Contig1_Mpfb2	248	6	1.9514	--	--	--	--	--	--	--	--
CL1030.Contig1_Mpfb2	349	33	7.6265	gi|325179973|emb|CCA14375.1|	110.5	6e-24	proteasome subunit beta type3 putative [Albugo laibachii Nc14]	sp|O65084|PSB3_PICMA	88.6	7e-19	Proteasome subunit beta type-3 OS=Picea mariana GN=PBC1 PE=2 SV=1
CL10300.Contig1_Mpfb2	455	17	3.0135	gi|357465279|ref|XP_003602921.1|	196.4	1e-49	Serine carboxypeptidase-like protein [Medicago truncatula] >gi|355491969|gb|AES73172.1| Serine carboxypeptidase-like protein [Medicago truncatula]	sp|Q9C7Z9|SCP18_ARATH	175	1e-44	Serine carboxypeptidase-like 18 OS=Arabidopsis thaliana GN=SCPL18 PE=2 SV=2
CL10301.Contig1_Mpfb2	464	54	9.3867	gi|356543799|ref|XP_003540347.1|	139	2e-32	PREDICTED: uncharacterized protein LOC100819670 [Glycine max]	--	--	--	--
CL10301.Contig2_Mpfb2	452	56	9.9928	gi|356543799|ref|XP_003540347.1|	139	1e-32	PREDICTED: uncharacterized protein LOC100819670 [Glycine max]	--	--	--	--
CL10302.Contig1_Mpfb2	642	40	5.0253	gi|225447444|ref|XP_002266311.1|	45.1	3e-93	PREDICTED: uncharacterized protein LOC100254633 [Vitis vinifera]	--	--	--	--
CL10303.Contig1_Mpfb2	1297	552	34.327	gi|255567238|ref|XP_002524600.1|	347.8	2e-94	conserved hypothetical protein [Ricinus communis] >gi|223536153|gb|EEF37808.1| conserved hypothetical protein [Ricinus communis]	--	--	--	--
CL10303.Contig2_Mpfb2	1225	439	28.9045	gi|255567238|ref|XP_002524600.1|	351.7	1e-95	conserved hypothetical protein [Ricinus communis] >gi|223536153|gb|EEF37808.1| conserved hypothetical protein [Ricinus communis]	--	--	--	--
CL10303.Contig3_Mpfb2	416	140	27.1439	gi|225447482|ref|XP_002264683.1|	60.5	8e-09	PREDICTED: uncharacterized protein LOC100249313 isoform 1 [Vitis vinifera] >gi|359485781|ref|XP_003633334.1| PREDICTED: uncharacterized protein LOC100249313 isoform 2 [Vitis vinifera]	--	--	--	--
CL10304.Contig1_Mpfb2	456	112	19.8103	--	--	--	--	--	--	--	--
CL10305.Contig1_Mpfb2	1184	21	1.4306	gi|359494661|ref|XP_002264362.2|	537	2e-151	PREDICTED: TEL2-interacting protein 1 homolog [Vitis vinifera]	--	--	--	--
CL10305.Contig2_Mpfb2	1632	149	7.3638	gi|359494661|ref|XP_002264362.2|	753.8	0	PREDICTED: TEL2-interacting protein 1 homolog [Vitis vinifera]	--	--	--	--
CL10306.Contig1_Mpfb2	296	13	3.5423	--	--	--	--	--	--	--	--
CL10306.Contig2_Mpfb2	1630	201	9.9459	gi|224106027|ref|XP_002314017.1|	681	0	predicted protein [Populus trichocarpa] >gi|222850425|gb|EEE87972.1| predicted protein [Populus trichocarpa]	sp|Q39023|MPK3_ARATH	647	0	Mitogen-activated protein kinase 3 OS=Arabidopsis thaliana GN=MPK3 PE=1 SV=2
CL10307.Contig1_Mpfb2	450	614	110.051	gi|351725287|ref|NP_001236831.1|	179.9	9e-45	uncharacterized protein LOC100305798 [Glycine max]	sp|P40590|RL34_PEA	176	5e-45	60S ribosomal protein L34 OS=Pisum sativum GN=RPL34 PE=2 SV=1
CL10308.Contig1_Mpfb2	1750	1178	54.2931	gi|225435468|ref|XP_002285479.1|	721.9	0	PREDICTED: uncharacterized RNA-binding protein C23E6.01c-like isoform 1 [Vitis vinifera]	sp|Q8VXZ9|R47BP_ARATH	577	7e-165	Polyadenylate-binding protein RBP47B' OS=Arabidopsis thaliana GN=RBP47B' PE=2 SV=1
CL10308.Contig2_Mpfb2	276	47	13.7349	--	--	--	--	--	--	--	--
CL10309.Contig1_Mpfb2	1162	1	0.0694	gi|255547273|ref|XP_002514694.1|	356.3	4e-97	synaptosomal associated protein, putative [Ricinus communis] >gi|223546298|gb|EEF47800.1| synaptosomal associated protein, putative [Ricinus communis]	sp|Q9S7P9|SNP33_ARATH	320	1e-87	SNAP25 homologous protein SNAP33 OS=Arabidopsis thaliana GN=SNAP33 PE=1 SV=1
CL10309.Contig2_Mpfb2	897	0	0	gi|255547273|ref|XP_002514694.1|	313.9	1e-84	synaptosomal associated protein, putative [Ricinus communis] >gi|223546298|gb|EEF47800.1| synaptosomal associated protein, putative [Ricinus communis]	sp|Q9S7P9|SNP33_ARATH	280	8e-76	SNAP25 homologous protein SNAP33 OS=Arabidopsis thaliana GN=SNAP33 PE=1 SV=1
CL10309.Contig3_Mpfb2	1216	10	0.6633	gi|255547273|ref|XP_002514694.1|	374.8	1e-102	synaptosomal associated protein, putative [Ricinus communis] >gi|223546298|gb|EEF47800.1| synaptosomal associated protein, putative [Ricinus communis]	sp|Q9S7P9|SNP33_ARATH	328	4e-90	SNAP25 homologous protein SNAP33 OS=Arabidopsis thaliana GN=SNAP33 PE=1 SV=1
CL10309.Contig4_Mpfb2	951	0	0	gi|255547273|ref|XP_002514694.1|	332.4	5e-90	synaptosomal associated protein, putative [Ricinus communis] >gi|223546298|gb|EEF47800.1| synaptosomal associated protein, putative [Ricinus communis]	sp|Q9S7P9|SNP33_ARATH	288	2e-78	SNAP25 homologous protein SNAP33 OS=Arabidopsis thaliana GN=SNAP33 PE=1 SV=1
CL1031.Contig1_Mpfb2	784	1500	154.316	gi|27450530|gb|AAO14625.1|AF467900_2	245.7	5e-64	hypothetical protein [Prunus persica]	sp|Q9FPQ6|GP1_CHLRE	57	1e-08	Vegetative cell wall protein gp1 OS=Chlamydomonas reinhardtii GN=GP1 PE=2 SV=1
CL1031.Contig2_Mpfb2	372	81	17.5622	--	--	--	--	--	--	--	--
CL10311.Contig1_Mpfb2	3299	311	7.6035	gi|224106864|ref|XP_002314310.1|	868.6	0	predicted protein [Populus trichocarpa] >gi|222850718|gb|EEE88265.1| predicted protein [Populus trichocarpa]	sp|Q9XIB6|PLRX2_ARATH	50.8	5e-06	Pollen-specific leucine-rich repeat extensin-like protein 2 OS=Arabidopsis thaliana GN=PEX2 PE=1 SV=1
CL10311.Contig2_Mpfb2	216	19	7.0947	--	--	--	--	--	--	--	--
CL10311.Contig3_Mpfb2	222	13	4.7231	--	--	--	--	--	--	--	--
CL10312.Contig1_Mpfb2	361	27	6.0325	--	--	--	--	--	--	--	--
CL10312.Contig2_Mpfb2	869	113	10.4881	gi|359494663|ref|XP_002265556.2|	249.2	5e-65	PREDICTED: E3 ubiquitin-protein ligase RGLG2-like [Vitis vinifera]	sp|Q9LY87|RGLG2_ARATH	192	2e-49	E3 ubiquitin-protein ligase RGLG2 OS=Arabidopsis thaliana GN=RGLG2 PE=1 SV=1
CL10313.Contig1_Mpfb2	1630	77	3.8101	gi|224146317|ref|XP_002325962.1|	442.2	1e-122	predicted protein [Populus trichocarpa] >gi|222862837|gb|EEF00344.1| predicted protein [Populus trichocarpa]	sp|Q9FIJ6|ACCR4_ARATH	345	6e-95	Serine/threonine-protein kinase-like protein CCR4 OS=Arabidopsis thaliana GN=CCR4 PE=1 SV=1
CL10313.Contig2_Mpfb2	614	13	1.7077	gi|10998537|gb|AAG25966.1|AF302082_1	226.1	2e-58	cytokinin-regulated kinase 1 [Nicotiana tabacum]	sp|Q9FIJ6|ACCR4_ARATH	160	5e-40	Serine/threonine-protein kinase-like protein CCR4 OS=Arabidopsis thaliana GN=CCR4 PE=1 SV=1
CL10314.Contig1_Mpfb2	2241	145	5.2187	gi|147807423|emb|CAN70759.1|	319.7	1e-85	hypothetical protein VITISV_012852 [Vitis vinifera]	sp|Q8S8T8|PCR10_ARATH	271	9e-73	Protein PLANT CADMIUM RESISTANCE 10 OS=Arabidopsis thaliana GN=PCR10 PE=2 SV=1
CL10314.Contig2_Mpfb2	846	5	0.4767	gi|147807423|emb|CAN70759.1|	319.7	3e-86	hypothetical protein VITISV_012852 [Vitis vinifera]	sp|Q8S8T8|PCR10_ARATH	271	3e-73	Protein PLANT CADMIUM RESISTANCE 10 OS=Arabidopsis thaliana GN=PCR10 PE=2 SV=1
CL10314.Contig3_Mpfb2	738	0	0	gi|224089853|ref|XP_002308837.1|	56.2	5e-07	predicted protein [Populus trichocarpa] >gi|222854813|gb|EEE92360.1| predicted protein [Populus trichocarpa]	--	--	--	--
CL10314.Contig4_Mpfb2	355	31	7.0432	--	--	--	--	--	--	--	--
CL10316.Contig1_Mpfb2	1264	8942	570.591	gi|255537763|ref|XP_002509948.1|	154.1	4e-36	conserved hypothetical protein [Ricinus communis] >gi|223549847|gb|EEF51335.1| conserved hypothetical protein [Ricinus communis]	sp|Q03211|PEXLP_TOBAC	75.1	8e-14	Pistil-specific extensin-like protein OS=Nicotiana tabacum PE=2 SV=1
CL10316.Contig2_Mpfb2	233	133	46.0397	gi|255537763|ref|XP_002509948.1|	64.7	4e-10	conserved hypothetical protein [Ricinus communis] >gi|223549847|gb|EEF51335.1| conserved hypothetical protein [Ricinus communis]	--	--	--	--
CL10316.Contig3_Mpfb2	624	906	117.106	gi|118485114|gb|ABK94420.1|	124	1e-27	unknown [Populus trichocarpa]	sp|Q9SN46|LRX5_ARATH	63.2	1e-10	Leucine-rich repeat extensin-like protein 5 OS=Arabidopsis thaliana GN=LRX5 PE=2 SV=2
CL10317.Contig1_Mpfb2	529	34	5.1839	gi|225457353|ref|XP_002281793.1|	97.4	9e-20	PREDICTED: uncharacterized protein LOC100265514 [Vitis vinifera]	--	--	--	--
CL10317.Contig2_Mpfb2	1954	206	8.5032	gi|225457353|ref|XP_002281793.1|	208.8	2e-52	PREDICTED: uncharacterized protein LOC100265514 [Vitis vinifera]	--	--	--	--
CL10317.Contig3_Mpfb2	1163	55	3.8143	gi|147817752|emb|CAN66660.1|	190.3	4e-47	hypothetical protein VITISV_031720 [Vitis vinifera]	--	--	--	--
CL10317.Contig4_Mpfb2	274	65	19.1337	gi|297733948|emb|CBI15195.3|	120.9	5e-27	unnamed protein product [Vitis vinifera]	--	--	--	--
CL10317.Contig5_Mpfb2	249	14	4.5349	gi|297733948|emb|CBI15195.3|	122.9	1e-27	unnamed protein product [Vitis vinifera]	--	--	--	--
CL10318.Contig1_Mpfb2	1301	98	6.0756	gi|255563224|ref|XP_002522615.1|	451.1	1e-125	pentatricopeptide repeat-containing protein, putative [Ricinus communis] >gi|223538091|gb|EEF39702.1| pentatricopeptide repeat-containing protein, putative [Ricinus communis]	sp|Q94B59|PP372_ARATH	378	4e-105	Pentatricopeptide repeat-containing protein At5g09450, mitochondrial OS=Arabidopsis thaliana GN=At5g09450 PE=2 SV=1
CL1032.Contig1_Mpfb2	589	90	12.3244	gi|224137498|ref|XP_002327141.1|	207.6	8e-53	cytochrome P450 [Populus trichocarpa] >gi|222835456|gb|EEE73891.1| cytochrome P450 [Populus trichocarpa]	sp|Q0J185|ABAH3_ORYSJ	192	1e-49	Abscisic acid 8'-hydroxylase 3 OS=Oryza sativa subsp. japonica GN=CYP707A7 PE=2 SV=1
CL1032.Contig2_Mpfb2	1766	372	16.9898	gi|224137498|ref|XP_002327141.1|	761.5	0	cytochrome P450 [Populus trichocarpa] >gi|222835456|gb|EEE73891.1| cytochrome P450 [Populus trichocarpa]	sp|Q9LJK2|ABAH4_ARATH	649	0	Abscisic acid 8'-hydroxylase 4 OS=Arabidopsis thaliana GN=CYP707A4 PE=2 SV=2
CL1032.Contig3_Mpfb2	461	3	0.5249	gi|255538298|ref|XP_002510214.1|	134.4	5e-31	cytochrome P450, putative [Ricinus communis] >gi|223550915|gb|EEF52401.1| cytochrome P450, putative [Ricinus communis]	sp|Q0J185|ABAH3_ORYSJ	120	3e-28	Abscisic acid 8'-hydroxylase 3 OS=Oryza sativa subsp. japonica GN=CYP707A7 PE=2 SV=1
CL10320.Contig1_Mpfb2	211	4	1.529	--	--	--	--	--	--	--	--
CL10321.Contig1_Mpfb2	205	6	2.3607	--	--	--	--	--	--	--	--
CL10322.Contig1_Mpfb2	1132	296	21.0903	gi|224138684|ref|XP_002326664.1|	360.1	3e-98	predicted protein [Populus trichocarpa] >gi|222833986|gb|EEE72463.1| predicted protein [Populus trichocarpa]	sp|Q93VG8|PPDEX_ARATH	293	9e-80	DeSI-like protein At4g17486 OS=Arabidopsis thaliana GN=At4g17486 PE=2 SV=1
CL10322.Contig2_Mpfb2	1069	76	5.7342	gi|224138684|ref|XP_002326664.1|	362.8	4e-99	predicted protein [Populus trichocarpa] >gi|222833986|gb|EEE72463.1| predicted protein [Populus trichocarpa]	sp|Q93VG8|PPDEX_ARATH	293	1e-79	DeSI-like protein At4g17486 OS=Arabidopsis thaliana GN=At4g17486 PE=2 SV=1
CL10323.Contig1_Mpfb2	410	14	2.7541	gi|255078440|ref|XP_002502800.1|	54.3	5e-07	transcription elongation-nucleosome displacement protein [Micromonas sp. RCC299] >gi|226518066|gb|ACO64058.1| transcription elongation-nucleosome displacement protein [Micromonas sp. RCC299]	sp|Q42808|TBP_SOYBN	51.6	1e-07	TATA-box-binding protein OS=Glycine max GN=TBP1 PE=2 SV=1
CL10323.Contig2_Mpfb2	206	0	0	--	--	--	--	--	--	--	--
CL10324.Contig1_Mpfb2	373	57	12.3255	gi|359481103|ref|XP_002263641.2|	70.5	7e-12	PREDICTED: trafficking protein particle complex subunit 8-like [Vitis vinifera]	--	--	--	--
CL10324.Contig2_Mpfb2	808	252	25.1551	gi|356503854|ref|XP_003520717.1|	250.8	1e-65	PREDICTED: trafficking protein particle complex subunit 8-like [Glycine max]	--	--	--	--
CL10325.Contig1_Mpfb2	2322	35	1.2157	gi|388513195|gb|AFK44659.1|	653.3	0	unknown [Lotus japonicus]	sp|Q945K7|IDH5_ARATH	626	1e-179	Isocitrate dehydrogenase [NAD] catalytic subunit 5, mitochondrial OS=Arabidopsis thaliana GN=IDH5 PE=1 SV=1
CL10325.Contig2_Mpfb2	2463	17	0.5567	gi|388513195|gb|AFK44659.1|	653.3	0	unknown [Lotus japonicus]	sp|Q945K7|IDH5_ARATH	626	2e-179	Isocitrate dehydrogenase [NAD] catalytic subunit 5, mitochondrial OS=Arabidopsis thaliana GN=IDH5 PE=1 SV=1
CL10325.Contig3_Mpfb2	2506	17	0.5471	gi|388513195|gb|AFK44659.1|	653.3	0	unknown [Lotus japonicus]	sp|Q945K7|IDH5_ARATH	629	2e-180	Isocitrate dehydrogenase [NAD] catalytic subunit 5, mitochondrial OS=Arabidopsis thaliana GN=IDH5 PE=1 SV=1
CL10325.Contig4_Mpfb2	2365	17	0.5798	gi|388513195|gb|AFK44659.1|	653.3	0	unknown [Lotus japonicus]	sp|Q945K7|IDH5_ARATH	629	2e-180	Isocitrate dehydrogenase [NAD] catalytic subunit 5, mitochondrial OS=Arabidopsis thaliana GN=IDH5 PE=1 SV=1
CL10325.Contig5_Mpfb2	591	141	19.2428	gi|255556974|ref|XP_002519520.1|	248.8	3e-65	isocitrate dehydrogenase, putative [Ricinus communis] >gi|223541383|gb|EEF42934.1| isocitrate dehydrogenase, putative [Ricinus communis]	sp|Q945K7|IDH5_ARATH	225	2e-59	Isocitrate dehydrogenase [NAD] catalytic subunit 5, mitochondrial OS=Arabidopsis thaliana GN=IDH5 PE=1 SV=1
CL10326.Contig1_Mpfb2	703	60	6.8839	gi|288300158|gb|ADC45382.1|	232.6	3e-60	phosphate-repressible phosphate permease [Cleistogenes songorica]	sp|Q38954|PHT21_ARATH	60.8	7e-10	Inorganic phosphate transporter 2-1, chloroplastic OS=Arabidopsis thaliana GN=PHT2-1 PE=1 SV=1
CL10328.Contig1_Mpfb2	1037	13	1.0111	gi|353529376|gb|AER10510.1|	214.9	1e-155	choline monooxygenase [Pyrus betulifolia] >gi|353529378|gb|AER10511.1| choline monooxygenase [Pyrus betulifolia]	sp|Q9SZR0|CHMO_ARATH	209	1e-89	Choline monooxygenase, chloroplastic OS=Arabidopsis thaliana GN=At4g29890 PE=2 SV=2
CL10328.Contig2_Mpfb2	966	5	0.4175	gi|353529376|gb|AER10510.1|	251.9	8e-167	choline monooxygenase [Pyrus betulifolia] >gi|353529378|gb|AER10511.1| choline monooxygenase [Pyrus betulifolia]	sp|Q9SZR0|CHMO_ARATH	209	5e-95	Choline monooxygenase, chloroplastic OS=Arabidopsis thaliana GN=At4g29890 PE=2 SV=2
CL10329.Contig1_Mpfb2	1027	11	0.8639	gi|224117146|ref|XP_002317490.1|	458.4	7e-128	predicted protein [Populus trichocarpa] >gi|222860555|gb|EEE98102.1| predicted protein [Populus trichocarpa]	--	--	--	--
CL10329.Contig2_Mpfb2	1295	40	2.4913	gi|224117146|ref|XP_002317490.1|	465.3	8e-130	predicted protein [Populus trichocarpa] >gi|222860555|gb|EEE98102.1| predicted protein [Populus trichocarpa]	--	--	--	--
CL1033.Contig10_Mpfb2	933	0	0	gi|224127522|ref|XP_002320095.1|	194.9	1e-48	predicted protein [Populus trichocarpa] >gi|222860868|gb|EEE98410.1| predicted protein [Populus trichocarpa]	sp|P14918|EXTN_MAIZE	55.1	6e-08	Extensin OS=Zea mays GN=HRGP PE=2 SV=1
CL1033.Contig11_Mpfb2	917	1	0.088	gi|224127522|ref|XP_002320095.1|	202.2	8e-51	predicted protein [Populus trichocarpa] >gi|222860868|gb|EEE98410.1| predicted protein [Populus trichocarpa]	sp|Q9FPQ6|GP1_CHLRE	37	2e-07	Vegetative cell wall protein gp1 OS=Chlamydomonas reinhardtii GN=GP1 PE=2 SV=1
CL1033.Contig12_Mpfb2	896	1	0.09	gi|224127522|ref|XP_002320095.1|	202.2	8e-51	predicted protein [Populus trichocarpa] >gi|222860868|gb|EEE98410.1| predicted protein [Populus trichocarpa]	--	--	--	--
CL1033.Contig1_Mpfb2	3813	394	8.3343	gi|359486422|ref|XP_002271131.2|	686	0	PREDICTED: uncharacterized protein LOC100267324 [Vitis vinifera] >gi|297736633|emb|CBI25504.3| unnamed protein product [Vitis vinifera]	sp|P14918|EXTN_MAIZE	55.1	3e-07	Extensin OS=Zea mays GN=HRGP PE=2 SV=1
CL1033.Contig2_Mpfb2	1738	42	1.9491	gi|224127522|ref|XP_002320095.1|	194.9	3e-48	predicted protein [Populus trichocarpa] >gi|222860868|gb|EEE98410.1| predicted protein [Populus trichocarpa]	sp|P14918|EXTN_MAIZE	55.1	1e-07	Extensin OS=Zea mays GN=HRGP PE=2 SV=1
CL1033.Contig3_Mpfb2	1475	0	0	gi|224127522|ref|XP_002320095.1|	194.9	2e-48	predicted protein [Populus trichocarpa] >gi|222860868|gb|EEE98410.1| predicted protein [Populus trichocarpa]	sp|P14918|EXTN_MAIZE	55.1	1e-07	Extensin OS=Zea mays GN=HRGP PE=2 SV=1
CL1033.Contig4_Mpfb2	804	2	0.2006	gi|224127522|ref|XP_002320095.1|	202.2	6e-51	predicted protein [Populus trichocarpa] >gi|222860868|gb|EEE98410.1| predicted protein [Populus trichocarpa]	sp|Q9FPQ6|GP1_CHLRE	37	2e-07	Vegetative cell wall protein gp1 OS=Chlamydomonas reinhardtii GN=GP1 PE=2 SV=1
CL1033.Contig5_Mpfb2	798	6	0.6064	gi|224127522|ref|XP_002320095.1|	202.2	6e-51	predicted protein [Populus trichocarpa] >gi|222860868|gb|EEE98410.1| predicted protein [Populus trichocarpa]	sp|Q9FPQ6|GP1_CHLRE	37	2e-07	Vegetative cell wall protein gp1 OS=Chlamydomonas reinhardtii GN=GP1 PE=2 SV=1
CL1033.Contig6_Mpfb2	783	1	0.103	gi|224127522|ref|XP_002320095.1|	202.2	6e-51	predicted protein [Populus trichocarpa] >gi|222860868|gb|EEE98410.1| predicted protein [Populus trichocarpa]	--	--	--	--
CL1033.Contig7_Mpfb2	777	1	0.1038	gi|224127522|ref|XP_002320095.1|	202.2	6e-51	predicted protein [Populus trichocarpa] >gi|222860868|gb|EEE98410.1| predicted protein [Populus trichocarpa]	--	--	--	--
CL1033.Contig8_Mpfb2	1362	1	0.0592	gi|224127522|ref|XP_002320095.1|	194.9	2e-48	predicted protein [Populus trichocarpa] >gi|222860868|gb|EEE98410.1| predicted protein [Populus trichocarpa]	sp|P14918|EXTN_MAIZE	55.1	9e-08	Extensin OS=Zea mays GN=HRGP PE=2 SV=1
CL1033.Contig9_Mpfb2	939	0	0	gi|224127522|ref|XP_002320095.1|	194.9	1e-48	predicted protein [Populus trichocarpa] >gi|222860868|gb|EEE98410.1| predicted protein [Populus trichocarpa]	sp|P14918|EXTN_MAIZE	55.1	6e-08	Extensin OS=Zea mays GN=HRGP PE=2 SV=1
CL10330.Contig1_Mpfb2	1103	5	0.3656	gi|225464410|ref|XP_002269194.1|	87.4	3e-16	PREDICTED: pentatricopeptide repeat-containing protein At5g04810, chloroplastic [Vitis vinifera]	sp|Q0WMY5|PP365_ARATH	484	3e-137	Pentatricopeptide repeat-containing protein At5g04810, chloroplastic OS=Arabidopsis thaliana GN=PPR4 PE=1 SV=1
CL10330.Contig2_Mpfb2	1522	108	5.7233	gi|225464410|ref|XP_002269194.1|	129.8	1e-28	PREDICTED: pentatricopeptide repeat-containing protein At5g04810, chloroplastic [Vitis vinifera]	sp|Q0WMY5|PP365_ARATH	761	0	Pentatricopeptide repeat-containing protein At5g04810, chloroplastic OS=Arabidopsis thaliana GN=PPR4 PE=1 SV=1
CL10331.Contig1_Mpfb2	2031	151	5.9966	gi|255550884|ref|XP_002516490.1|	1033.1	0	conserved hypothetical protein [Ricinus communis] >gi|223544310|gb|EEF45831.1| conserved hypothetical protein [Ricinus communis]	sp|Q9LK03|PERK2_ARATH	78.2	2e-14	Proline-rich receptor-like protein kinase PERK2 OS=Arabidopsis thaliana GN=PERK2 PE=2 SV=3
CL10331.Contig2_Mpfb2	1424	6	0.3398	gi|255550884|ref|XP_002516490.1|	708.4	0	conserved hypothetical protein [Ricinus communis] >gi|223544310|gb|EEF45831.1| conserved hypothetical protein [Ricinus communis]	sp|Q9LK03|PERK2_ARATH	78.2	1e-14	Proline-rich receptor-like protein kinase PERK2 OS=Arabidopsis thaliana GN=PERK2 PE=2 SV=3
CL10332.Contig1_Mpfb2	309	113	29.4956	gi|225449951|ref|XP_002270909.1|	103.2	1e-21	PREDICTED: uncharacterized protein LOC100261896 [Vitis vinifera] >gi|296085119|emb|CBI28614.3| unnamed protein product [Vitis vinifera]	--	--	--	--
CL10332.Contig2_Mpfb2	459	225	39.5373	gi|147774145|emb|CAN76949.1|	119.8	1e-26	hypothetical protein VITISV_007275 [Vitis vinifera]	--	--	--	--
CL10333.Contig1_Mpfb2	343	33	7.7599	gi|384253123|gb|EIE26598.1|	195.3	2e-49	ser/thr kinase, partial [Coccomyxa subellipsoidea C-169]	sp|P42158|KC1D_ARATH	177	9e-46	Casein kinase I isoform delta-like OS=Arabidopsis thaliana GN=At4g26100 PE=2 SV=2
CL10334.Contig1_Mpfb2	673	20	2.3969	--	--	--	--	--	--	--	--
CL10334.Contig2_Mpfb2	819	349	34.3699	--	--	--	--	--	--	--	--
CL10335.Contig1_Mpfb2	1960	65	2.6748	gi|225427967|ref|XP_002277572.1|	543.9	3e-153	PREDICTED: methyltransferase-like protein 16-like [Vitis vinifera]	--	--	--	--
CL10335.Contig2_Mpfb2	1553	22	1.1426	gi|225427967|ref|XP_002277572.1|	518.1	1e-145	PREDICTED: methyltransferase-like protein 16-like [Vitis vinifera]	--	--	--	--
CL10335.Contig3_Mpfb2	518	101	15.7264	gi|334184347|ref|NP_001189567.1|	29.6	8e-09	ribosomal RNA large subunit methyltransferase F [Arabidopsis thaliana] >gi|330252026|gb|AEC07120.1| ribosomal RNA large subunit methyltransferase F [Arabidopsis thaliana]	--	--	--	--
CL10336.Contig1_Mpfb2	637	1620	205.122	gi|357494497|ref|XP_003617537.1|	291.6	5e-78	Bi-ubiquitin [Medicago truncatula] >gi|355518872|gb|AET00496.1| Bi-ubiquitin [Medicago truncatula]	sp|P0C031|RUB2_ORYSJ	290	6e-79	Ubiquitin-NEDD8-like protein RUB2 OS=Oryza sativa subsp. japonica GN=RUB2 PE=2 SV=2
CL10336.Contig2_Mpfb2	330	108	26.3965	gi|224096634|ref|XP_002310680.1|	79.3	1e-14	predicted protein [Populus trichocarpa] >gi|222853583|gb|EEE91130.1| predicted protein [Populus trichocarpa]	sp|P0C031|RUB2_ORYSJ	160	2e-40	Ubiquitin-NEDD8-like protein RUB2 OS=Oryza sativa subsp. japonica GN=RUB2 PE=2 SV=2
CL10337.Contig1_Mpfb2	1341	84	5.0523	gi|255553177|ref|XP_002517631.1|	303.5	4e-81	conserved hypothetical protein [Ricinus communis] >gi|223543263|gb|EEF44795.1| conserved hypothetical protein [Ricinus communis]	sp|O65375|LRX1_ARATH	54.7	1e-07	Leucine-rich repeat extensin-like protein 1 OS=Arabidopsis thaliana GN=LRX1 PE=1 SV=1
CL10337.Contig2_Mpfb2	1168	23	1.5883	gi|255553177|ref|XP_002517631.1|	167.9	2e-40	conserved hypothetical protein [Ricinus communis] >gi|223543263|gb|EEF44795.1| conserved hypothetical protein [Ricinus communis]	sp|O65375|LRX1_ARATH	54.7	1e-07	Leucine-rich repeat extensin-like protein 1 OS=Arabidopsis thaliana GN=LRX1 PE=1 SV=1
CL10337.Contig3_Mpfb2	707	0	0	gi|297743453|emb|CBI36320.3|	152.5	4e-36	unnamed protein product [Vitis vinifera]	--	--	--	--
CL10337.Contig4_Mpfb2	534	5	0.7552	gi|356526215|ref|XP_003531714.1|	63.2	2e-09	PREDICTED: uncharacterized protein LOC100788549 [Glycine max]	--	--	--	--
CL10338.Contig1_Mpfb2	609	24	3.1786	gi|357495089|ref|XP_003617833.1|	331.6	4e-90	Nicotinamide mononucleotide adenylyltransferase [Medicago truncatula] >gi|355519168|gb|AET00792.1| Nicotinamide mononucleotide adenylyltransferase [Medicago truncatula]	--	--	--	--
CL10339.Contig1_Mpfb2	246	10	3.2787	gi|302142813|emb|CBI20108.3|	101.7	3e-21	unnamed protein product [Vitis vinifera]	sp|P08770|TRA1_MAIZE	60.5	2e-10	Putative AC transposase OS=Zea mays PE=2 SV=2
CL10339.Contig2_Mpfb2	2607	452	13.9841	gi|224118994|ref|XP_002331299.1|	295.4	0	predicted protein [Populus trichocarpa] >gi|222873882|gb|EEF11013.1| predicted protein [Populus trichocarpa]	sp|P08770|TRA1_MAIZE	215	7e-84	Putative AC transposase OS=Zea mays PE=2 SV=2
CL10339.Contig3_Mpfb2	474	2	0.3403	--	--	--	--	--	--	--	--
CL1034.Contig1_Mpfb2	515	25	3.9153	gi|296090277|emb|CBI40096.3|	29.3	4e-47	unnamed protein product [Vitis vinifera]	sp|Q9S7I0|TADA_ARATH	58.5	2e-09	tRNA-specific adenosine deaminase, chloroplastic OS=Arabidopsis thaliana GN=TADA PE=1 SV=1
CL1034.Contig2_Mpfb2	553	43	6.2716	gi|296090277|emb|CBI40096.3|	224.2	7e-58	unnamed protein product [Vitis vinifera]	sp|Q9S7I0|TADA_ARATH	80.9	4e-16	tRNA-specific adenosine deaminase, chloroplastic OS=Arabidopsis thaliana GN=TADA PE=1 SV=1
CL1034.Contig3_Mpfb2	270	5	1.4936	--	--	--	--	--	--	--	--
CL1034.Contig4_Mpfb2	246	11	3.6066	--	--	--	--	--	--	--	--
CL10340.Contig1_Mpfb2	822	446	43.7623	gi|33772193|gb|AAQ54533.1|	300.1	2e-80	putative DnaJ protein [Malus x domestica]	sp|Q9SAG8|DNAJ8_ARATH	179	2e-45	Chaperone protein dnaJ 8, chloroplastic OS=Arabidopsis thaliana GN=ATJ8 PE=2 SV=1
CL10340.Contig2_Mpfb2	874	65	5.9985	gi|33772193|gb|AAQ54533.1|	269.6	3e-71	putative DnaJ protein [Malus x domestica]	sp|Q9SAG8|DNAJ8_ARATH	176	1e-44	Chaperone protein dnaJ 8, chloroplastic OS=Arabidopsis thaliana GN=ATJ8 PE=2 SV=1
CL10342.Contig1_Mpfb2	2089	818	31.5829	gi|255556600|ref|XP_002519334.1|	1000.4	0	cytosolic purine 5-nucleotidase, putative [Ricinus communis] >gi|223541649|gb|EEF43198.1| cytosolic purine 5-nucleotidase, putative [Ricinus communis]	--	--	--	--
CL10342.Contig2_Mpfb2	266	22	6.6708	--	--	--	--	--	--	--	--
CL10343.Contig1_Mpfb2	2572	1235	38.7287	gi|225432654|ref|XP_002278361.1|	1060.8	0	PREDICTED: serine/threonine-protein kinase WNK1-like [Vitis vinifera]	sp|Q9CAV6|WNK1_ARATH	728	0	Serine/threonine-protein kinase WNK1 OS=Arabidopsis thaliana GN=WNK1 PE=1 SV=1
CL10343.Contig2_Mpfb2	584	65	8.9771	gi|255542364|ref|XP_002512245.1|	374.4	5e-103	kinase, putative [Ricinus communis] >gi|223548206|gb|EEF49697.1| kinase, putative [Ricinus communis]	sp|Q9CAV6|WNK1_ARATH	368	1e-102	Serine/threonine-protein kinase WNK1 OS=Arabidopsis thaliana GN=WNK1 PE=1 SV=1
CL10343.Contig3_Mpfb2	1384	186	10.8396	gi|224125588|ref|XP_002319623.1|	97.8	3e-19	predicted protein [Populus trichocarpa] >gi|222857999|gb|EEE95546.1| predicted protein [Populus trichocarpa]	sp|Q9CAV6|WNK1_ARATH	210	2e-54	Serine/threonine-protein kinase WNK1 OS=Arabidopsis thaliana GN=WNK1 PE=1 SV=1
CL10343.Contig4_Mpfb2	2040	448	17.7127	gi|359487822|ref|XP_003633655.1|	652.1	0	PREDICTED: serine/threonine-protein kinase WNK1-like [Vitis vinifera]	sp|Q9CAV6|WNK1_ARATH	440	2e-123	Serine/threonine-protein kinase WNK1 OS=Arabidopsis thaliana GN=WNK1 PE=1 SV=1
CL10343.Contig5_Mpfb2	326	104	25.7308	gi|225432654|ref|XP_002278361.1|	77.8	4e-14	PREDICTED: serine/threonine-protein kinase WNK1-like [Vitis vinifera]	--	--	--	--
CL10344.Contig1_Mpfb2	1050	95	7.2975	gi|255563114|ref|XP_002522561.1|	469.9	2e-131	conserved hypothetical protein [Ricinus communis] >gi|223538252|gb|EEF39861.1| conserved hypothetical protein [Ricinus communis]	--	--	--	--
CL10344.Contig2_Mpfb2	453	3	0.5341	gi|255563114|ref|XP_002522561.1|	97.8	4e-20	conserved hypothetical protein [Ricinus communis] >gi|223538252|gb|EEF39861.1| conserved hypothetical protein [Ricinus communis]	--	--	--	--
CL10345.Contig1_Mpfb2	238	75	25.4168	gi|356551322|ref|XP_003544025.1|	32.3	2e-06	PREDICTED: uncharacterized protein LOC100800483 [Glycine max]	--	--	--	--
CL10345.Contig2_Mpfb2	236	70	23.9234	--	--	--	--	--	--	--	--
CL10346.Contig1_Mpfb2	960	7	0.5881	gi|356519932|ref|XP_003528622.1|	387.9	1e-106	PREDICTED: calmodulin-binding transcription activator 5-like [Glycine max]	sp|O23463|CMTA5_ARATH	327	6e-90	Calmodulin-binding transcription activator 5 OS=Arabidopsis thaliana GN=CMTA5 PE=2 SV=2
CL10346.Contig2_Mpfb2	3311	1423	34.6643	gi|255556328|ref|XP_002519198.1|	332.4	0	calmodulin-binding transcription activator (camta), plants, putative [Ricinus communis] >gi|223541513|gb|EEF43062.1| calmodulin-binding transcription activator (camta), plants, putative [Ricinus communis]	sp|O23463|CMTA5_ARATH	782	0	Calmodulin-binding transcription activator 5 OS=Arabidopsis thaliana GN=CMTA5 PE=2 SV=2
CL10346.Contig3_Mpfb2	264	26	7.9434	gi|356564630|ref|XP_003550554.1|	70.5	7e-12	PREDICTED: calmodulin-binding transcription activator 5-like [Glycine max]	sp|O23463|CMTA5_ARATH	48.9	7e-07	Calmodulin-binding transcription activator 5 OS=Arabidopsis thaliana GN=CMTA5 PE=2 SV=2
CL10347.Contig1_Mpfb2	1596	48	2.4257	gi|255551523|ref|XP_002516807.1|	225.7	1e-57	ubiquitin-protein ligase, putative [Ricinus communis] >gi|223543895|gb|EEF45421.1| ubiquitin-protein ligase, putative [Ricinus communis]	sp|Q8GXC7|FBK50_ARATH	178	7e-45	F-box/kelch-repeat protein At3g06240 OS=Arabidopsis thaliana GN=At3g06240 PE=2 SV=1
CL10347.Contig2_Mpfb2	1468	17	0.934	gi|255551523|ref|XP_002516807.1|	225.7	1e-57	ubiquitin-protein ligase, putative [Ricinus communis] >gi|223543895|gb|EEF45421.1| ubiquitin-protein ligase, putative [Ricinus communis]	sp|Q8GXC7|FBK50_ARATH	178	6e-45	F-box/kelch-repeat protein At3g06240 OS=Arabidopsis thaliana GN=At3g06240 PE=2 SV=1
CL10348.Contig1_Mpfb2	990	41	3.3403	gi|224104393|ref|XP_002313422.1|	443.4	2e-123	predicted protein [Populus trichocarpa] >gi|222849830|gb|EEE87377.1| predicted protein [Populus trichocarpa]	sp|Q9M2S6|SDIR1_ARATH	395	2e-110	E3 ubiquitin-protein ligase SDIR1 OS=Arabidopsis thaliana GN=SDIR1 PE=1 SV=1
CL10348.Contig2_Mpfb2	816	9	0.8896	gi|224104393|ref|XP_002313422.1|	324.3	1e-87	predicted protein [Populus trichocarpa] >gi|222849830|gb|EEE87377.1| predicted protein [Populus trichocarpa]	sp|Q9M2S6|SDIR1_ARATH	297	4e-81	E3 ubiquitin-protein ligase SDIR1 OS=Arabidopsis thaliana GN=SDIR1 PE=1 SV=1
CL10349.Contig1_Mpfb2	245	6	1.9753	gi|255548908|ref|XP_002515510.1|	39.3	6e-25	s-receptor kinase, putative [Ricinus communis] >gi|223545454|gb|EEF46959.1| s-receptor kinase, putative [Ricinus communis]	sp|Q8RWZ5|SD25_ARATH	75.9	1e-17	G-type lectin S-receptor-like serine/threonine-protein kinase SD2-5 OS=Arabidopsis thaliana GN=SD25 PE=1 SV=1
CL10349.Contig2_Mpfb2	221	3	1.0949	gi|255548908|ref|XP_002515510.1|	112.8	1e-24	s-receptor kinase, putative [Ricinus communis] >gi|223545454|gb|EEF46959.1| s-receptor kinase, putative [Ricinus communis]	sp|Q8RWZ5|SD25_ARATH	90.5	2e-19	G-type lectin S-receptor-like serine/threonine-protein kinase SD2-5 OS=Arabidopsis thaliana GN=SD25 PE=1 SV=1
CL1035.Contig1_Mpfb2	1539	719	37.6814	gi|225445438|ref|XP_002285069.1|	664.8	0	PREDICTED: nudix hydrolase 19, chloroplastic-like [Vitis vinifera]	sp|Q94A82|NUD19_ARATH	620	5e-178	Nudix hydrolase 19, chloroplastic OS=Arabidopsis thaliana GN=NUDT19 PE=1 SV=1
CL10350.Contig1_Mpfb2	757	104	11.0809	gi|359488463|ref|XP_002274725.2|	152.5	5e-36	PREDICTED: uncharacterized protein LOC100256726 [Vitis vinifera]	--	--	--	--
CL10350.Contig2_Mpfb2	740	109	11.8804	gi|359488463|ref|XP_002274725.2|	156.4	3e-37	PREDICTED: uncharacterized protein LOC100256726 [Vitis vinifera]	--	--	--	--
CL10350.Contig3_Mpfb2	1958	264	10.875	gi|296082317|emb|CBI21322.3|	437.6	3e-121	unnamed protein product [Vitis vinifera]	--	--	--	--
CL10350.Contig4_Mpfb2	657	218	26.7626	gi|224060287|ref|XP_002300124.1|	199.9	2e-50	predicted protein [Populus trichocarpa] >gi|222847382|gb|EEE84929.1| predicted protein [Populus trichocarpa]	sp|Q7XYY2|MED25_ARATH	67	9e-12	Mediator of RNA polymerase II transcription subunit 25 OS=Arabidopsis thaliana GN=MED25 PE=1 SV=1
CL10352.Contig1_Mpfb2	1071	144	10.8445	gi|224145021|ref|XP_002325498.1|	64.7	2e-09	tir-nbs-lrr resistance protein [Populus trichocarpa] >gi|222862373|gb|EEE99879.1| tir-nbs-lrr resistance protein [Populus trichocarpa]	sp|O23530|SNC1_ARATH	106	3e-23	Protein SUPPRESSOR OF npr1-1, CONSTITUTIVE 1 OS=Arabidopsis thaliana GN=SNC1 PE=1 SV=3
CL10353.Contig1_Mpfb2	827	53	5.169	gi|147802498|emb|CAN64161.1|	283.1	3e-75	hypothetical protein VITISV_040644 [Vitis vinifera]	sp|Q3EC77|PMT5_ARATH	215	3e-56	Probable methyltransferase PMT5 OS=Arabidopsis thaliana GN=At2g03480 PE=2 SV=2
CL10354.Contig1_Mpfb2	1787	118	5.3259	gi|225441571|ref|XP_002276694.1|	531.6	1e-149	PREDICTED: uncharacterized protein LOC100246957 [Vitis vinifera] >gi|297739780|emb|CBI29962.3| unnamed protein product [Vitis vinifera]	sp|Q56ZI2|PATL2_ARATH	50.4	3e-06	Patellin-2 OS=Arabidopsis thaliana GN=PATL2 PE=1 SV=2
CL10354.Contig2_Mpfb2	582	11	1.5244	gi|299469719|emb|CBN76573.1|	58.9	4e-08	hypothetical protein Esi_0000_0269 [Ectocarpus siliculosus]	sp|Q56ZI2|PATL2_ARATH	47	7e-06	Patellin-2 OS=Arabidopsis thaliana GN=PATL2 PE=1 SV=2
CL10354.Contig3_Mpfb2	901	250	22.3796	gi|300122646|emb|CBK23213.2|	71.6	1e-11	unnamed protein product [Blastocystis hominis]	sp|Q8H0U8|RH42_ARATH	51.2	8e-07	DEAD-box ATP-dependent RNA helicase 42 OS=Arabidopsis thaliana GN=RH42 PE=1 SV=2
CL10355.Contig1_Mpfb2	362	33	7.3526	gi|359491950|ref|XP_003634345.1|	84.7	4e-16	PREDICTED: cirhin-like [Vitis vinifera]	--	--	--	--
CL10355.Contig2_Mpfb2	302	41	10.95	gi|359491950|ref|XP_003634345.1|	84	6e-16	PREDICTED: cirhin-like [Vitis vinifera]	--	--	--	--
CL10356.Contig1_Mpfb2	2861	177	4.9899	gi|224078650|ref|XP_002305591.1|	1436	0	predicted protein [Populus trichocarpa] >gi|222848555|gb|EEE86102.1| predicted protein [Populus trichocarpa]	--	--	--	--
CL10356.Contig2_Mpfb2	2846	227	6.4332	gi|224078650|ref|XP_002305591.1|	1421.4	0	predicted protein [Populus trichocarpa] >gi|222848555|gb|EEE86102.1| predicted protein [Populus trichocarpa]	--	--	--	--
CL10357.Contig1_Mpfb2	996	97	7.8551	gi|255542586|ref|XP_002512356.1|	322.4	6e-87	conserved hypothetical protein [Ricinus communis] >gi|223548317|gb|EEF49808.1| conserved hypothetical protein [Ricinus communis]	--	--	--	--
CL10357.Contig2_Mpfb2	899	54	4.8447	gi|28558784|gb|AAO45755.1|	346.3	3e-94	heat-shock protein-like protein [Cucumis melo subsp. melo]	--	--	--	--
CL10357.Contig3_Mpfb2	735	1	0.1097	gi|28558784|gb|AAO45755.1|	256.5	2e-67	heat-shock protein-like protein [Cucumis melo subsp. melo]	--	--	--	--
CL10358.Contig1_Mpfb2	1359	179	10.6236	gi|73486705|dbj|BAE19760.1|	701.4	0	ACAULIS5 protein [Malus sylvestris]	sp|Q9S7X6|ACL5_ARATH	512	2e-145	Thermospermine synthase ACAULIS5 OS=Arabidopsis thaliana GN=ACL5 PE=1 SV=1
CL10358.Contig2_Mpfb2	242	10	3.3329	gi|73486703|dbj|BAE19759.1|	167.5	4e-41	ACAULIS5 protein [Malus sylvestris]	sp|Q9S7X6|ACL5_ARATH	83.2	3e-17	Thermospermine synthase ACAULIS5 OS=Arabidopsis thaliana GN=ACL5 PE=1 SV=1
CL10359.Contig1_Mpfb2	2168	163	6.0641	gi|255562306|ref|XP_002522160.1|	57.8	7e-07	conserved hypothetical protein [Ricinus communis] >gi|223538598|gb|EEF40201.1| conserved hypothetical protein [Ricinus communis]	--	--	--	--
CL10359.Contig2_Mpfb2	287	38	10.6792	--	--	--	--	--	--	--	--
CL1036.Contig1_Mpfb2	1612	950	47.5331	gi|359489625|ref|XP_002275132.2|	319.7	7e-86	PREDICTED: uncharacterized protein LOC100244782 [Vitis vinifera]	--	--	--	--
CL1036.Contig2_Mpfb2	1071	316	23.7977	gi|359489625|ref|XP_002275132.2|	271.6	1e-71	PREDICTED: uncharacterized protein LOC100244782 [Vitis vinifera]	--	--	--	--
CL10360.Contig1_Mpfb2	382	31	6.5454	gi|255538900|ref|XP_002510515.1|	127.5	5e-29	carboxy-lyase, putative [Ricinus communis] >gi|223551216|gb|EEF52702.1| carboxy-lyase, putative [Ricinus communis]	sp|B9F166|LOGL2_ORYSJ	102	5e-23	Probable cytokinin riboside 5'-monophosphate phosphoribohydrolase LOGL2 OS=Oryza sativa subsp. japonica GN=LOGL2 PE=3 SV=1
CL10361.Contig1_Mpfb2	291	9	2.4945	gi|297852302|ref|XP_002894032.1|	52.4	2e-06	F2G19.31/F2G19.31 [Arabidopsis lyrata subsp. lyrata] >gi|297339874|gb|EFH70291.1| F2G19.31/F2G19.31 [Arabidopsis lyrata subsp. lyrata]	sp|P43297|RD21A_ARATH	52.4	6e-08	Cysteine proteinase RD21a OS=Arabidopsis thaliana GN=RD21A PE=1 SV=1
CL10362.Contig1_Mpfb2	1081	5	0.3731	gi|225454032|ref|XP_002274864.1|	260.8	2e-68	PREDICTED: uncharacterized protein LOC100262506 [Vitis vinifera]	--	--	--	--
CL10362.Contig2_Mpfb2	994	26	2.1097	gi|225454032|ref|XP_002274864.1|	275	1e-72	PREDICTED: uncharacterized protein LOC100262506 [Vitis vinifera]	--	--	--	--
CL10362.Contig3_Mpfb2	830	0	0	gi|225454032|ref|XP_002274864.1|	171.4	1e-41	PREDICTED: uncharacterized protein LOC100262506 [Vitis vinifera]	--	--	--	--
CL10362.Contig4_Mpfb2	743	0	0	gi|225454032|ref|XP_002274864.1|	185.7	5e-46	PREDICTED: uncharacterized protein LOC100262506 [Vitis vinifera]	--	--	--	--
CL10363.Contig1_Mpfb2	798	64	6.4687	gi|224080231|ref|XP_002306063.1|	177.6	1e-43	predicted protein [Populus trichocarpa] >gi|222849027|gb|EEE86574.1| predicted protein [Populus trichocarpa]	--	--	--	--
CL10363.Contig2_Mpfb2	926	78	6.7939	gi|224080231|ref|XP_002306063.1|	246.1	5e-64	predicted protein [Populus trichocarpa] >gi|222849027|gb|EEE86574.1| predicted protein [Populus trichocarpa]	sp|Q9LDD4|ARID2_ARATH	63.2	2e-10	AT-rich interactive domain-containing protein 2 OS=Arabidopsis thaliana GN=ARID2 PE=2 SV=1
CL10364.Contig1_Mpfb2	1179	196	13.4085	gi|359483998|ref|XP_002276731.2|	303.9	2e-81	PREDICTED: protein LSD1 [Vitis vinifera]	sp|P94077|LSD1_ARATH	253	1e-67	Protein LSD1 OS=Arabidopsis thaliana GN=LSD1 PE=1 SV=1
CL10364.Contig2_Mpfb2	1168	318	21.9595	gi|359483998|ref|XP_002276731.2|	302.8	6e-81	PREDICTED: protein LSD1 [Vitis vinifera]	sp|P94077|LSD1_ARATH	253	2e-67	Protein LSD1 OS=Arabidopsis thaliana GN=LSD1 PE=1 SV=1
CL10365.Contig1_Mpfb2	282	24	6.8643	gi|298708186|emb|CBJ30526.1|	117.5	5e-26	Serine/threonine-protein kinase SRPK1, putative [Ectocarpus siliculosus]	--	--	--	--
CL10366.Contig1_Mpfb2	2929	378	10.409	gi|255567094|ref|XP_002524529.1|	603.6	5e-171	conserved hypothetical protein [Ricinus communis] >gi|223536203|gb|EEF37856.1| conserved hypothetical protein [Ricinus communis]	--	--	--	--
CL10366.Contig2_Mpfb2	1748	219	10.1051	gi|224114764|ref|XP_002316851.1|	562.8	5e-159	predicted protein [Populus trichocarpa] >gi|222859916|gb|EEE97463.1| predicted protein [Populus trichocarpa]	--	--	--	--
CL10367.Contig1_Mpfb2	265	15	4.5654	gi|326511343|dbj|BAJ87685.1|	174.9	2e-43	predicted protein [Hordeum vulgare subsp. vulgare]	sp|Q9CAI7|IF4A3_ARATH	123	3e-29	Eukaryotic initiation factor 4A-3 OS=Arabidopsis thaliana GN=TIF4A-3 PE=1 SV=1
CL10368.Contig1_Mpfb2	367	32	7.0327	--	--	--	--	--	--	--	--
CL10368.Contig2_Mpfb2	276	16	4.6757	--	--	--	--	--	--	--	--
CL10369.Contig1_Mpfb2	2929	608	16.7425	gi|225443241|ref|XP_002271570.1|	1425.2	0	PREDICTED: vacuolar protein sorting-associated protein 53 homolog [Vitis vinifera] >gi|298204761|emb|CBI25259.3| unnamed protein product [Vitis vinifera]	--	--	--	--
CL10369.Contig2_Mpfb2	984	17	1.3934	gi|225443241|ref|XP_002271570.1|	249.6	5e-65	PREDICTED: vacuolar protein sorting-associated protein 53 homolog [Vitis vinifera] >gi|298204761|emb|CBI25259.3| unnamed protein product [Vitis vinifera]	--	--	--	--
CL1037.Contig1_Mpfb2	2467	294	9.612	gi|297742250|emb|CBI34399.3|	526.9	5e-148	unnamed protein product [Vitis vinifera]	--	--	--	--
CL1037.Contig2_Mpfb2	2588	69	2.1504	gi|297742250|emb|CBI34399.3|	531.9	1e-149	unnamed protein product [Vitis vinifera]	--	--	--	--
CL1037.Contig3_Mpfb2	2476	39	1.2704	gi|297742250|emb|CBI34399.3|	532.7	9e-150	unnamed protein product [Vitis vinifera]	--	--	--	--
CL1037.Contig4_Mpfb2	2379	17	0.5764	gi|297742250|emb|CBI34399.3|	531.9	1e-149	unnamed protein product [Vitis vinifera]	--	--	--	--
CL1037.Contig5_Mpfb2	2744	41	1.2051	gi|297742250|emb|CBI34399.3|	575.1	1e-162	unnamed protein product [Vitis vinifera]	--	--	--	--
CL1037.Contig6_Mpfb2	1091	17	1.2568	gi|297742250|emb|CBI34399.3|	229.6	6e-59	unnamed protein product [Vitis vinifera]	--	--	--	--
CL1037.Contig7_Mpfb2	1040	26	2.0164	gi|297742250|emb|CBI34399.3|	230.3	3e-59	unnamed protein product [Vitis vinifera]	--	--	--	--
CL10370.Contig1_Mpfb2	888	296	26.8854	gi|255585128|ref|XP_002533269.1|	113.6	2e-82	conserved hypothetical protein [Ricinus communis] >gi|223526894|gb|EEF29101.1| conserved hypothetical protein [Ricinus communis]	--	--	--	--
CL10370.Contig2_Mpfb2	1187	55	3.7372	gi|225430856|ref|XP_002269123.1|	215.7	1e-54	PREDICTED: uncharacterized protein LOC100251398 [Vitis vinifera] >gi|297735214|emb|CBI17576.3| unnamed protein product [Vitis vinifera]	--	--	--	--
CL10370.Contig3_Mpfb2	760	10	1.0613	gi|225430856|ref|XP_002269123.1|	249.2	4e-65	PREDICTED: uncharacterized protein LOC100251398 [Vitis vinifera] >gi|297735214|emb|CBI17576.3| unnamed protein product [Vitis vinifera]	--	--	--	--
CL10372.Contig1_Mpfb2	219	18	6.6293	--	--	--	--	--	--	--	--
CL10372.Contig2_Mpfb2	533	58	8.7768	--	--	--	--	--	--	--	--
CL10373.Contig1_Mpfb2	689	171	20.0177	gi|224101069|ref|XP_002312129.1|	175.3	6e-43	predicted protein [Populus trichocarpa] >gi|222851949|gb|EEE89496.1| predicted protein [Populus trichocarpa]	--	--	--	--
CL10374.Contig1_Mpfb2	545	114	16.8712	--	--	--	--	--	--	--	--
CL10374.Contig2_Mpfb2	1952	282	11.6522	gi|255548592|ref|XP_002515352.1|	686.4	0	protein binding protein, putative [Ricinus communis] >gi|223545296|gb|EEF46801.1| protein binding protein, putative [Ricinus communis]	--	--	--	--
CL10375.Contig1_Mpfb2	798	28	2.83	gi|225457921|ref|XP_002272757.1|	164.5	1e-39	PREDICTED: extended synaptotagmin-2 isoform 1 [Vitis vinifera] >gi|302142694|emb|CBI19897.3| unnamed protein product [Vitis vinifera]	--	--	--	--
CL10376.Contig1_Mpfb2	1812	2	0.089	gi|224109884|ref|XP_002315343.1|	88.6	3e-16	predicted protein [Populus trichocarpa] >gi|222864383|gb|EEF01514.1| predicted protein [Populus trichocarpa]	--	--	--	--
CL10376.Contig2_Mpfb2	1706	13	0.6146	gi|224109884|ref|XP_002315343.1|	862.8	0	predicted protein [Populus trichocarpa] >gi|222864383|gb|EEF01514.1| predicted protein [Populus trichocarpa]	sp|Q7XI08|XB34_ORYSJ	61.6	1e-09	Probable E3 ubiquitin-protein ligase XBOS34 OS=Oryza sativa subsp. japonica GN=XBOS34 PE=2 SV=1
CL10376.Contig3_Mpfb2	739	9	0.9823	gi|255586963|ref|XP_002534079.1|	90.5	2e-17	conserved hypothetical protein [Ricinus communis] >gi|223525880|gb|EEF28302.1| conserved hypothetical protein [Ricinus communis]	sp|Q9FH83|WRK52_ARATH	63.5	1e-10	Probable WRKY transcription factor 52 OS=Arabidopsis thaliana GN=WRKY52 PE=2 SV=3
CL10377.Contig1_Mpfb2	2321	201	6.9849	gi|297610165|ref|NP_001064234.2|	32.7	9e-11	Os10g0170600 [Oryza sativa Japonica Group] >gi|31430424|gb|AAP52341.1| hAT family dimerisation domain containing protein [Oryza sativa Japonica Group] >gi|255679241|dbj|BAF26148.2| Os10g0170600 [Oryza sativa Japonica Group]	sp|P03010|TRAC9_MAIZE	55.5	2e-10	Putative AC9 transposase OS=Zea mays PE=4 SV=1
CL10377.Contig2_Mpfb2	857	40	3.7646	gi|118483904|gb|ABK93842.1|	72	1e-11	unknown [Populus trichocarpa] >gi|118489953|gb|ABK96773.1| unknown [Populus trichocarpa x Populus deltoides]	--	--	--	--
CL10377.Contig3_Mpfb2	967	588	49.0442	gi|118483904|gb|ABK93842.1|	136.7	4e-31	unknown [Populus trichocarpa] >gi|118489953|gb|ABK96773.1| unknown [Populus trichocarpa x Populus deltoides]	--	--	--	--
CL10378.Contig1_Mpfb2	3427	301	7.0842	gi|225452950|ref|XP_002284243.1|	1637.5	0	PREDICTED: chaperone protein ClpB3, chloroplastic-like [Vitis vinifera]	sp|Q9LF37|CLPB3_ARATH	1564	0	Chaperone protein ClpB3, chloroplastic OS=Arabidopsis thaliana GN=CLPB3 PE=1 SV=1
CL10378.Contig2_Mpfb2	3343	555	13.3904	gi|225452950|ref|XP_002284243.1|	1635.2	0	PREDICTED: chaperone protein ClpB3, chloroplastic-like [Vitis vinifera]	sp|Q9LF37|CLPB3_ARATH	1561	0	Chaperone protein ClpB3, chloroplastic OS=Arabidopsis thaliana GN=CLPB3 PE=1 SV=1
CL10379.Contig1_Mpfb2	227	54	19.1869	--	--	--	--	--	--	--	--
CL1038.Contig1_Mpfb2	1146	6520	458.881	gi|357468567|ref|XP_003604568.1|	513.1	3e-144	40S ribosomal protein S4 [Medicago truncatula] >gi|355505623|gb|AES86765.1| 40S ribosomal protein S4 [Medicago truncatula]	sp|P46300|RS4_SOLTU	505	2e-143	40S ribosomal protein S4 OS=Solanum tuberosum GN=RPS4 PE=2 SV=1
CL1038.Contig2_Mpfb2	1146	727	51.1667	gi|225448546|ref|XP_002276986.1|	512.7	4e-144	PREDICTED: 40S ribosomal protein S4-like [Vitis vinifera]	sp|P46300|RS4_SOLTU	504	3e-143	40S ribosomal protein S4 OS=Solanum tuberosum GN=RPS4 PE=2 SV=1
CL10380.Contig1_Mpfb2	771	480	50.2139	gi|255547169|ref|XP_002514642.1|	216.9	2e-55	conserved hypothetical protein [Ricinus communis] >gi|223546246|gb|EEF47748.1| conserved hypothetical protein [Ricinus communis]	--	--	--	--
CL10380.Contig2_Mpfb2	244	16	5.2889	--	--	--	--	--	--	--	--
CL10380.Contig3_Mpfb2	249	159	51.5033	gi|224080165|ref|XP_002306039.1|	106.7	9e-23	predicted protein [Populus trichocarpa] >gi|222849003|gb|EEE86550.1| predicted protein [Populus trichocarpa]	--	--	--	--
CL10380.Contig4_Mpfb2	223	23	8.3188	gi|255547169|ref|XP_002514642.1|	130.6	6e-30	conserved hypothetical protein [Ricinus communis] >gi|223546246|gb|EEF47748.1| conserved hypothetical protein [Ricinus communis]	--	--	--	--
CL10381.Contig1_Mpfb2	2377	243	8.2454	gi|356553522|ref|XP_003545104.1|	998.4	0	PREDICTED: DUF21 domain-containing protein At1g55930, chloroplastic-like [Glycine max]	sp|Q84R21|Y1559_ARATH	869	0	DUF21 domain-containing protein At1g55930, chloroplastic OS=Arabidopsis thaliana GN=CBSDUFCH2 PE=2 SV=2
CL10381.Contig2_Mpfb2	465	20	3.4691	gi|356501616|ref|XP_003519620.1|	156.4	1e-37	PREDICTED: DUF21 domain-containing protein At1g55930, chloroplastic-like [Glycine max]	sp|Q84R21|Y1559_ARATH	87.4	3e-18	DUF21 domain-containing protein At1g55930, chloroplastic OS=Arabidopsis thaliana GN=CBSDUFCH2 PE=2 SV=2
CL10382.Contig1_Mpfb2	904	73	6.5132	gi|255538320|ref|XP_002510225.1|	74.3	2e-12	conserved hypothetical protein [Ricinus communis] >gi|223550926|gb|EEF52412.1| conserved hypothetical protein [Ricinus communis]	sp|Q8RZB5|CML10_ORYSJ	60.8	1e-09	Probable calcium-binding protein CML10 OS=Oryza sativa subsp. japonica GN=CML10 PE=2 SV=1
CL10382.Contig2_Mpfb2	346	24	5.5946	gi|359492046|ref|XP_003634357.1|	61.6	3e-09	PREDICTED: probable calcium-binding protein CML10-like [Vitis vinifera]	--	--	--	--
CL10382.Contig3_Mpfb2	257	6	1.883	--	--	--	--	--	--	--	--
CL10382.Contig4_Mpfb2	535	32	4.8243	gi|147866710|emb|CAN78405.1|	73.2	2e-12	hypothetical protein VITISV_023174 [Vitis vinifera]	sp|Q8RZB5|CML10_ORYSJ	55.5	2e-08	Probable calcium-binding protein CML10 OS=Oryza sativa subsp. japonica GN=CML10 PE=2 SV=1
CL10383.Contig1_Mpfb2	706	64	7.3116	--	--	--	--	--	--	--	--
CL10384.Contig1_Mpfb2	1744	181	8.3708	gi|302399015|gb|ADL36802.1|	782.7	0	NAC domain class transcription factor [Malus x domestica]	sp|Q84K00|NAC78_ARATH	231	1e-60	NAC domain-containing protein 78 OS=Arabidopsis thaliana GN=NAC078 PE=2 SV=2
CL10384.Contig2_Mpfb2	206	14	5.4815	gi|302399015|gb|ADL36802.1|	109.8	1e-23	NAC domain class transcription factor [Malus x domestica]	--	--	--	--
CL10385.Contig1_Mpfb2	1277	210	13.2637	gi|296087147|emb|CBI33521.3|	388.7	1e-106	unnamed protein product [Vitis vinifera]	--	--	--	--
CL10385.Contig2_Mpfb2	421	31	5.939	--	--	--	--	--	--	--	--
CL10386.Contig1_Mpfb2	694	10	1.1622	gi|225430615|ref|XP_002266663.1|	241.9	5e-63	PREDICTED: exosome complex component CSL4 [Vitis vinifera] >gi|296085148|emb|CBI28643.3| unnamed protein product [Vitis vinifera]	--	--	--	--
CL10386.Contig2_Mpfb2	935	624	53.8282	gi|225430615|ref|XP_002266663.1|	304.3	1e-81	PREDICTED: exosome complex component CSL4 [Vitis vinifera] >gi|296085148|emb|CBI28643.3| unnamed protein product [Vitis vinifera]	--	--	--	--
CL10388.Contig1_Mpfb2	1324	2729	166.247	gi|255547524|ref|XP_002514819.1|	412.5	6e-114	conserved hypothetical protein [Ricinus communis] >gi|223545870|gb|EEF47373.1| conserved hypothetical protein [Ricinus communis]	--	--	--	--
CL10389.Contig1_Mpfb2	1889	763	32.5784	gi|255576657|ref|XP_002529218.1|	738.8	0	methionine aminopeptidase, putative [Ricinus communis] >gi|223531336|gb|EEF33174.1| methionine aminopeptidase, putative [Ricinus communis]	sp|Q56Y85|AMP2B_ARATH	719	0	Methionine aminopeptidase 2B OS=Arabidopsis thaliana GN=MAP2B PE=2 SV=2
CL10389.Contig2_Mpfb2	888	28	2.5432	gi|356573919|ref|XP_003555103.1|	319.7	3e-86	PREDICTED: methionine aminopeptidase 2B-like [Glycine max]	sp|Q56Y85|AMP2B_ARATH	313	6e-86	Methionine aminopeptidase 2B OS=Arabidopsis thaliana GN=MAP2B PE=2 SV=2
CL1039.Contig1_Mpfb2	1292	4	0.2497	gi|255557357|ref|XP_002519709.1|	369	8e-101	conserved hypothetical protein [Ricinus communis] >gi|223541126|gb|EEF42682.1| conserved hypothetical protein [Ricinus communis]	sp|P46314|YCF23_ANTSP	162	3e-40	Uncharacterized protein ycf23 OS=Antithamnion sp. GN=ycf23 PE=3 SV=1
CL1039.Contig2_Mpfb2	1407	0	0	gi|255557357|ref|XP_002519709.1|	365.2	1e-99	conserved hypothetical protein [Ricinus communis] >gi|223541126|gb|EEF42682.1| conserved hypothetical protein [Ricinus communis]	sp|P46314|YCF23_ANTSP	162	3e-40	Uncharacterized protein ycf23 OS=Antithamnion sp. GN=ycf23 PE=3 SV=1
CL1039.Contig3_Mpfb2	1203	0	0	gi|255557357|ref|XP_002519709.1|	458.4	9e-128	conserved hypothetical protein [Ricinus communis] >gi|223541126|gb|EEF42682.1| conserved hypothetical protein [Ricinus communis]	sp|Q1XDB4|YCF23_PORYE	187	1e-47	Uncharacterized protein ycf23 OS=Porphyra yezoensis GN=ycf23 PE=3 SV=1
CL1039.Contig4_Mpfb2	1088	3	0.2224	gi|255557357|ref|XP_002519709.1|	462.2	5e-129	conserved hypothetical protein [Ricinus communis] >gi|223541126|gb|EEF42682.1| conserved hypothetical protein [Ricinus communis]	sp|Q1XDB4|YCF23_PORYE	187	1e-47	Uncharacterized protein ycf23 OS=Porphyra yezoensis GN=ycf23 PE=3 SV=1
CL10390.Contig1_Mpfb2	1413	32	1.8266	gi|225448150|ref|XP_002263889.1|	96.3	6e-131	PREDICTED: ATP-dependent RNA helicase DHX29 [Vitis vinifera] >gi|297739540|emb|CBI29722.3| unnamed protein product [Vitis vinifera]	--	--	--	--
CL10390.Contig2_Mpfb2	268	1	0.301	gi|255576211|ref|XP_002528999.1|	98.2	3e-20	ATP-dependent RNA helicase, putative [Ricinus communis] >gi|223531539|gb|EEF33369.1| ATP-dependent RNA helicase, putative [Ricinus communis]	--	--	--	--
CL10391.Contig1_Mpfb2	951	77	6.5305	gi|297821068|ref|XP_002878417.1|	72	1e-11	arginine/serine-rich splicing factor 31 [Arabidopsis lyrata subsp. lyrata] >gi|297324255|gb|EFH54676.1| arginine/serine-rich splicing factor 31 [Arabidopsis lyrata subsp. lyrata]	sp|P92964|RSP31_ARATH	65.9	3e-11	Arginine/serine-rich-splicing factor RSP31 OS=Arabidopsis thaliana GN=RSP31 PE=1 SV=2
CL10391.Contig2_Mpfb2	1840	403	17.6654	gi|297745508|emb|CBI40588.3|	347.8	3e-94	unnamed protein product [Vitis vinifera]	sp|P92964|RSP31_ARATH	302	4e-82	Arginine/serine-rich-splicing factor RSP31 OS=Arabidopsis thaliana GN=RSP31 PE=1 SV=2
CL10391.Contig3_Mpfb2	1771	58	2.6415	gi|297745508|emb|CBI40588.3|	347.8	3e-94	unnamed protein product [Vitis vinifera]	sp|P92964|RSP31_ARATH	302	3e-82	Arginine/serine-rich-splicing factor RSP31 OS=Arabidopsis thaliana GN=RSP31 PE=1 SV=2
CL10391.Contig4_Mpfb2	1159	90	6.2632	gi|225470972|ref|XP_002267297.1|	410.2	2e-113	PREDICTED: arginine/serine-rich-splicing factor RSP31-like [Vitis vinifera]	sp|P92964|RSP31_ARATH	364	4e-101	Arginine/serine-rich-splicing factor RSP31 OS=Arabidopsis thaliana GN=RSP31 PE=1 SV=2
CL10392.Contig1_Mpfb2	803	0	0	gi|356496743|ref|XP_003517225.1|	381.7	6e-105	PREDICTED: putative glucose-6-phosphate 1-epimerase-like [Glycine max]	sp|Q40784|AAPC_CENCI	104	5e-23	Putative glucose-6-phosphate 1-epimerase OS=Cenchrus ciliaris PE=2 SV=1
CL10392.Contig2_Mpfb2	1173	110	7.5637	gi|356496743|ref|XP_003517225.1|	482.3	6e-135	PREDICTED: putative glucose-6-phosphate 1-epimerase-like [Glycine max]	sp|Q40784|AAPC_CENCI	151	8e-37	Putative glucose-6-phosphate 1-epimerase OS=Cenchrus ciliaris PE=2 SV=1
CL10392.Contig3_Mpfb2	203	26	10.3303	--	--	--	--	--	--	--	--
CL10394.Contig1_Mpfb2	733	296	32.5705	gi|255551795|ref|XP_002516943.1|	141.7	9e-33	conserved hypothetical protein [Ricinus communis] >gi|223544031|gb|EEF45557.1| conserved hypothetical protein [Ricinus communis]	--	--	--	--
CL10394.Contig2_Mpfb2	435	187	34.6729	gi|255551795|ref|XP_002516943.1|	113.2	1e-24	conserved hypothetical protein [Ricinus communis] >gi|223544031|gb|EEF45557.1| conserved hypothetical protein [Ricinus communis]	--	--	--	--
CL10394.Contig3_Mpfb2	244	30	9.9167	gi|224107110|ref|XP_002314378.1|	50.8	6e-06	predicted protein [Populus trichocarpa] >gi|222863418|gb|EEF00549.1| predicted protein [Populus trichocarpa]	--	--	--	--
CL10396.Contig1_Mpfb2	2302	1144	40.0828	gi|255575774|ref|XP_002528786.1|	980.3	0	Zuotin, putative [Ricinus communis] >gi|223531789|gb|EEF33608.1| Zuotin, putative [Ricinus communis]	sp|Q6XL73|DNJ39_ARATH	54.3	3e-07	Chaperone protein dnaJ 39 OS=Arabidopsis thaliana GN=ATJ39 PE=2 SV=2
CL10396.Contig2_Mpfb2	229	90	31.6989	gi|359472800|ref|XP_002274720.2|	114.8	3e-25	PREDICTED: dnaJ homolog subfamily C member 2-like [Vitis vinifera]	--	--	--	--
CL10397.Contig1_Mpfb2	732	3	0.3306	gi|225436446|ref|XP_002274311.1|	228.8	5e-59	PREDICTED: 50S ribosomal protein L9, chloroplastic [Vitis vinifera]	sp|P25864|RK9_ARATH	219	2e-57	50S ribosomal protein L9, chloroplastic OS=Arabidopsis thaliana GN=RPL9 PE=1 SV=1
CL10397.Contig2_Mpfb2	1032	40	3.1262	gi|225436446|ref|XP_002274311.1|	289.3	6e-77	PREDICTED: 50S ribosomal protein L9, chloroplastic [Vitis vinifera]	sp|P25864|RK9_ARATH	277	8e-75	50S ribosomal protein L9, chloroplastic OS=Arabidopsis thaliana GN=RPL9 PE=1 SV=1
CL10398.Contig1_Mpfb2	1771	185	8.4254	gi|225435142|ref|XP_002284629.1|	515	1e-144	PREDICTED: uncharacterized protein LOC100250176 [Vitis vinifera]	--	--	--	--
CL10399.Contig1_Mpfb2	869	117	10.8593	gi|13434998|gb|AAK26104.1|AF132729_1	188	1e-46	SKP1-like protein ASK10, partial [Arabidopsis thaliana]	sp|Q9FHW7|SKP1B_ARATH	157	7e-39	SKP1-like protein 1B OS=Arabidopsis thaliana GN=SKP1B PE=1 SV=1
CL10399.Contig2_Mpfb2	203	11	4.3705	gi|13434998|gb|AAK26104.1|AF132729_1	71.6	3e-12	SKP1-like protein ASK10, partial [Arabidopsis thaliana]	sp|Q9SY65|ASK18_ARATH	54.7	1e-08	SKP1-like protein 18 OS=Arabidopsis thaliana GN=ASK18 PE=1 SV=2
CL104.Contig1_Mpfb2	945	677	57.7822	gi|255586471|ref|XP_002533879.1|	217.2	2e-55	poly(A) polymerase, putative [Ricinus communis] >gi|223526180|gb|EEF28510.1| poly(A) polymerase, putative [Ricinus communis]	--	--	--	--
CL104.Contig2_Mpfb2	212	10	3.8045	gi|255586471|ref|XP_002533879.1|	60.5	8e-09	poly(A) polymerase, putative [Ricinus communis] >gi|223526180|gb|EEF28510.1| poly(A) polymerase, putative [Ricinus communis]	--	--	--	--
CL1040.Contig1_Mpfb2	2147	637	23.9301	gi|255542696|ref|XP_002512411.1|	1004.6	0	transcription factor, putative [Ricinus communis] >gi|223548372|gb|EEF49863.1| transcription factor, putative [Ricinus communis]	--	--	--	--
CL10400.Contig1_Mpfb2	1846	236	10.3114	gi|225463932|ref|XP_002266169.1|	762.3	0	PREDICTED: embryogenesis-associated protein EMB8-like [Vitis vinifera]	sp|Q40863|EMB8_PICGL	216	3e-56	Embryogenesis-associated protein EMB8 OS=Picea glauca GN=EMB8 PE=2 SV=1
CL10400.Contig2_Mpfb2	565	249	35.5458	gi|225463932|ref|XP_002266169.1|	162.9	2e-39	PREDICTED: embryogenesis-associated protein EMB8-like [Vitis vinifera]	--	--	--	--
CL10401.Contig1_Mpfb2	1450	1	0.0556	gi|225434189|ref|XP_002279359.1|	422.9	5e-117	PREDICTED: NADP-dependent alkenal double bond reductase P2 [Vitis vinifera] >gi|147792339|emb|CAN61471.1| hypothetical protein VITISV_043825 [Vitis vinifera]	sp|Q39173|P2_ARATH	399	2e-111	NADP-dependent alkenal double bond reductase P2 OS=Arabidopsis thaliana GN=P2 PE=2 SV=2
CL10401.Contig2_Mpfb2	1259	120	7.6876	gi|225434189|ref|XP_002279359.1|	443.7	2e-123	PREDICTED: NADP-dependent alkenal double bond reductase P2 [Vitis vinifera] >gi|147792339|emb|CAN61471.1| hypothetical protein VITISV_043825 [Vitis vinifera]	sp|Q39173|P2_ARATH	422	2e-118	NADP-dependent alkenal double bond reductase P2 OS=Arabidopsis thaliana GN=P2 PE=2 SV=2
CL10402.Contig1_Mpfb2	2594	38	1.1815	gi|357467443|ref|XP_003604006.1|	894.8	0	Flavonol synthase/flavanone 3-hydroxylase [Medicago truncatula] >gi|355493054|gb|AES74257.1| Flavonol synthase/flavanone 3-hydroxylase [Medicago truncatula]	sp|Q9SIV5|C3H19_ARATH	789	0	Zinc finger CCCH domain-containing protein 19 OS=Arabidopsis thaliana GN=At2g16485/At2g16480/At2g16470 PE=1 SV=3
CL10402.Contig2_Mpfb2	1113	22	1.5943	gi|76262500|gb|ABA41400.1|	82	1e-14	pherophorin-C2 protein precursor [Chlamydomonas reinhardtii]	sp|Q9T0K5|LRX3_ARATH	128	5e-30	Leucine-rich repeat extensin-like protein 3 OS=Arabidopsis thaliana GN=LRX3 PE=1 SV=1
CL10402.Contig3_Mpfb2	1086	19	1.4111	gi|76262500|gb|ABA41400.1|	82	1e-14	pherophorin-C2 protein precursor [Chlamydomonas reinhardtii]	sp|Q9T0K5|LRX3_ARATH	130	1e-30	Leucine-rich repeat extensin-like protein 3 OS=Arabidopsis thaliana GN=LRX3 PE=1 SV=1
CL10402.Contig4_Mpfb2	716	37	4.168	gi|76262500|gb|ABA41400.1|	53.1	4e-06	pherophorin-C2 protein precursor [Chlamydomonas reinhardtii]	sp|Q9T0K5|LRX3_ARATH	125	2e-29	Leucine-rich repeat extensin-like protein 3 OS=Arabidopsis thaliana GN=LRX3 PE=1 SV=1
CL10403.Contig1_Mpfb2	1595	235	11.8835	gi|313184318|emb|CBL94183.1|	1004.2	0	putative type-b response regulator (sensor histidine kinase) [Malus x domestica]	sp|Q940D0|ARR1_ARATH	565	2e-161	Two-component response regulator ARR1 OS=Arabidopsis thaliana GN=ARR1 PE=1 SV=2
CL10403.Contig2_Mpfb2	774	3	0.3126	gi|313184318|emb|CBL94183.1|	328.2	7e-89	putative type-b response regulator (sensor histidine kinase) [Malus x domestica]	sp|Q9ZWJ9|ARR2_ARATH	252	1e-67	Two-component response regulator ARR2 OS=Arabidopsis thaliana GN=ARR2 PE=1 SV=1
CL10403.Contig3_Mpfb2	848	4	0.3805	gi|313184318|emb|CBL94183.1|	411.8	6e-114	putative type-b response regulator (sensor histidine kinase) [Malus x domestica]	sp|Q940D0|ARR1_ARATH	284	5e-77	Two-component response regulator ARR1 OS=Arabidopsis thaliana GN=ARR1 PE=1 SV=2
CL10403.Contig4_Mpfb2	812	1	0.0993	gi|313184318|emb|CBL94183.1|	473	2e-132	putative type-b response regulator (sensor histidine kinase) [Malus x domestica]	sp|Q9ZWJ9|ARR2_ARATH	332	1e-91	Two-component response regulator ARR2 OS=Arabidopsis thaliana GN=ARR2 PE=1 SV=1
CL10404.Contig1_Mpfb2	2328	7	0.2425	gi|255553179|ref|XP_002517632.1|	921.4	0	s-receptor kinase, putative [Ricinus communis] >gi|223543264|gb|EEF44796.1| s-receptor kinase, putative [Ricinus communis]	sp|Q8RWZ5|SD25_ARATH	706	0	G-type lectin S-receptor-like serine/threonine-protein kinase SD2-5 OS=Arabidopsis thaliana GN=SD25 PE=1 SV=1
CL10404.Contig2_Mpfb2	2288	4	0.141	gi|255553179|ref|XP_002517632.1|	921.4	0	s-receptor kinase, putative [Ricinus communis] >gi|223543264|gb|EEF44796.1| s-receptor kinase, putative [Ricinus communis]	sp|Q8RWZ5|SD25_ARATH	706	0	G-type lectin S-receptor-like serine/threonine-protein kinase SD2-5 OS=Arabidopsis thaliana GN=SD25 PE=1 SV=1
CL10405.Contig1_Mpfb2	505	11	1.7569	gi|147780666|emb|CAN73475.1|	152.1	2e-36	hypothetical protein VITISV_042532 [Vitis vinifera]	sp|P50160|TS2_MAIZE	92	2e-19	Sex determination protein tasselseed-2 OS=Zea mays GN=TS2 PE=2 SV=1
CL10405.Contig2_Mpfb2	898	125	11.2272	gi|225456656|ref|XP_002267041.1|	328.9	5e-89	PREDICTED: momilactone A synthase [Vitis vinifera]	sp|Q7FAE1|MOMAS_ORYSJ	199	2e-51	Momilactone A synthase OS=Oryza sativa subsp. japonica GN=Os04g0179200 PE=2 SV=1
CL10406.Contig1_Mpfb2	240	2	0.6721	--	--	--	--	--	--	--	--
CL10406.Contig2_Mpfb2	222	2	0.7266	--	--	--	--	--	--	--	--
CL10407.Contig1_Mpfb2	1828	36	1.5884	gi|357502907|ref|XP_003621742.1|	347.8	0	Sphingosine-1-phosphate lyase [Medicago truncatula] >gi|355496757|gb|AES77960.1| Sphingosine-1-phosphate lyase [Medicago truncatula]	sp|Q9C509|SGPL_ARATH	557	0	Sphingosine-1-phosphate lyase OS=Arabidopsis thaliana GN=At1g27980 PE=2 SV=1
CL10407.Contig2_Mpfb2	1808	35	1.5614	gi|357502907|ref|XP_003621742.1|	248.4	0	Sphingosine-1-phosphate lyase [Medicago truncatula] >gi|355496757|gb|AES77960.1| Sphingosine-1-phosphate lyase [Medicago truncatula]	sp|Q9C509|SGPL_ARATH	557	0	Sphingosine-1-phosphate lyase OS=Arabidopsis thaliana GN=At1g27980 PE=2 SV=1
CL10407.Contig3_Mpfb2	694	2	0.2324	gi|357502907|ref|XP_003621742.1|	328.9	3e-89	Sphingosine-1-phosphate lyase [Medicago truncatula] >gi|355496757|gb|AES77960.1| Sphingosine-1-phosphate lyase [Medicago truncatula]	sp|Q9C509|SGPL_ARATH	310	6e-85	Sphingosine-1-phosphate lyase OS=Arabidopsis thaliana GN=At1g27980 PE=2 SV=1
CL10408.Contig1_Mpfb2	1813	115	5.1161	gi|224077626|ref|XP_002305334.1|	805.8	0	predicted protein [Populus trichocarpa] >gi|222848298|gb|EEE85845.1| predicted protein [Populus trichocarpa]	sp|P52410|KASC1_ARATH	773	0	3-oxoacyl-[acyl-carrier-protein] synthase I, chloroplastic OS=Arabidopsis thaliana GN=KAS1 PE=1 SV=2
CL10408.Contig2_Mpfb2	2183	87	3.2144	gi|224077626|ref|XP_002305334.1|	807.7	0	predicted protein [Populus trichocarpa] >gi|222848298|gb|EEE85845.1| predicted protein [Populus trichocarpa]	sp|P52410|KASC1_ARATH	775	0	3-oxoacyl-[acyl-carrier-protein] synthase I, chloroplastic OS=Arabidopsis thaliana GN=KAS1 PE=1 SV=2
CL10408.Contig3_Mpfb2	998	147	11.8802	gi|351724925|ref|NP_001238610.1|	471.9	6e-132	beta-ketoacyl-ACP synthetase I [Glycine max] >gi|7385201|gb|AAF61730.1|AF243182_1 beta-ketoacyl-ACP synthetase I [Glycine max]	sp|P52410|KASC1_ARATH	444	5e-125	3-oxoacyl-[acyl-carrier-protein] synthase I, chloroplastic OS=Arabidopsis thaliana GN=KAS1 PE=1 SV=2
CL10409.Contig1_Mpfb2	1423	125	7.085	gi|297737812|emb|CBI27013.3|	287.3	3e-76	unnamed protein product [Vitis vinifera]	sp|Q6S591|JAG_ARATH	191	1e-48	Zinc finger protein JAGGED OS=Arabidopsis thaliana GN=JAG PE=2 SV=1
CL1041.Contig1_Mpfb2	2515	1102	35.3412	gi|255576268|ref|XP_002529027.1|	1002.7	0	glycerophosphoryl diester phosphodiesterase, putative [Ricinus communis] >gi|223531507|gb|EEF33338.1| glycerophosphoryl diester phosphodiesterase, putative [Ricinus communis]	sp|Q9SZ11|GLPQ2_ARATH	874	0	Probable glycerophosphoryl diester phosphodiesterase 2 OS=Arabidopsis thaliana GN=GPDL2 PE=1 SV=3
CL10410.Contig1_Mpfb2	2018	162	6.4749	gi|224130284|ref|XP_002320799.1|	517.3	3e-145	predicted protein [Populus trichocarpa] >gi|222861572|gb|EEE99114.1| predicted protein [Populus trichocarpa]	--	--	--	--
CL10410.Contig2_Mpfb2	338	10	2.3863	gi|356530072|ref|XP_003533608.1|	105.1	2e-22	PREDICTED: uncharacterized protein LOC100783243 [Glycine max]	--	--	--	--
CL10411.Contig1_Mpfb2	825	492	48.1004	gi|225431527|ref|XP_002281739.1|	292	6e-78	PREDICTED: 50S ribosomal protein L17 [Vitis vinifera] >gi|296088573|emb|CBI37564.3| unnamed protein product [Vitis vinifera]	sp|O80363|RK17_TOBAC	115	4e-26	50S ribosomal protein L17, chloroplastic OS=Nicotiana tabacum GN=RPL17 PE=2 SV=1
CL10411.Contig2_Mpfb2	348	46	10.6614	--	--	--	--	--	--	--	--
CL10412.Contig1_Mpfb2	492	10	1.6394	gi|225442739|ref|XP_002280592.1|	79.3	2e-14	PREDICTED: cyclin-A2-4 [Vitis vinifera] >gi|297743331|emb|CBI36198.3| unnamed protein product [Vitis vinifera]	sp|Q9C968|CCA24_ARATH	73.9	4e-14	Cyclin-A2-4 OS=Arabidopsis thaliana GN=CYCA2-4 PE=2 SV=1
CL10412.Contig2_Mpfb2	292	5	1.3811	--	--	--	--	--	--	--	--
CL10413.Contig1_Mpfb2	1014	143	11.3746	gi|255570831|ref|XP_002526368.1|	561.6	6e-159	acyl-CoA dehydrogenase, putative [Ricinus communis] >gi|223534327|gb|EEF36039.1| acyl-CoA dehydrogenase, putative [Ricinus communis]	sp|Q9FS88|IVD1_SOLTU	534	4e-152	Isovaleryl-CoA dehydrogenase 1, mitochondrial OS=Solanum tuberosum GN=IVD1 PE=2 SV=1
CL10413.Contig2_Mpfb2	210	5	1.9204	gi|375152080|gb|AFA36498.1|	103.6	8e-22	isovaleryl-CoA dehydrogenase, partial [Lolium perenne]	sp|Q9FS88|IVD1_SOLTU	102	6e-23	Isovaleryl-CoA dehydrogenase 1, mitochondrial OS=Solanum tuberosum GN=IVD1 PE=2 SV=1
CL10414.Contig1_Mpfb2	209	5	1.9296	--	--	--	--	--	--	--	--
CL10414.Contig2_Mpfb2	245	8	2.6337	--	--	--	--	--	--	--	--
CL10415.Contig1_Mpfb2	1367	720	42.4816	gi|302398823|gb|ADL36706.1|	567	2e-160	HD domain class transcription factor [Malus x domestica]	sp|P46604|HAT22_ARATH	310	1e-84	Homeobox-leucine zipper protein HAT22 OS=Arabidopsis thaliana GN=HAT22 PE=1 SV=1
CL10415.Contig2_Mpfb2	533	18	2.7238	gi|302398823|gb|ADL36706.1|	198	5e-50	HD domain class transcription factor [Malus x domestica]	sp|P46604|HAT22_ARATH	160	5e-40	Homeobox-leucine zipper protein HAT22 OS=Arabidopsis thaliana GN=HAT22 PE=1 SV=1
CL10416.Contig1_Mpfb2	3821	497	10.491	gi|359472780|ref|XP_002275485.2|	1089	0	PREDICTED: probable RNA-binding protein 19-like [Vitis vinifera]	sp|P42731|PABP2_ARATH	84.7	3e-16	Polyadenylate-binding protein 2 OS=Arabidopsis thaliana GN=PAB2 PE=1 SV=1
CL10417.Contig1_Mpfb2	359	11	2.4714	--	--	--	--	--	--	--	--
CL10417.Contig2_Mpfb2	346	9	2.098	--	--	--	--	--	--	--	--
CL10418.Contig1_Mpfb2	968	6	0.4999	gi|224136360|ref|XP_002322310.1|	253.1	4e-66	predicted protein [Populus trichocarpa] >gi|222869306|gb|EEF06437.1| predicted protein [Populus trichocarpa]	--	--	--	--
CL10418.Contig2_Mpfb2	902	0	0	gi|224136360|ref|XP_002322310.1|	252.3	6e-66	predicted protein [Populus trichocarpa] >gi|222869306|gb|EEF06437.1| predicted protein [Populus trichocarpa]	--	--	--	--
CL10418.Contig3_Mpfb2	886	0	0	gi|224136360|ref|XP_002322310.1|	249.2	5e-65	predicted protein [Populus trichocarpa] >gi|222869306|gb|EEF06437.1| predicted protein [Populus trichocarpa]	--	--	--	--
CL10418.Contig4_Mpfb2	820	0	0	gi|224136360|ref|XP_002322310.1|	248.4	8e-65	predicted protein [Populus trichocarpa] >gi|222869306|gb|EEF06437.1| predicted protein [Populus trichocarpa]	--	--	--	--
CL10420.Contig1_Mpfb2	1025	90	7.082	gi|302142916|emb|CBI20211.3|	130.6	3e-29	unnamed protein product [Vitis vinifera]	--	--	--	--
CL10420.Contig2_Mpfb2	570	36	5.0941	gi|359493798|ref|XP_002283041.2|	112.8	2e-24	PREDICTED: uncharacterized protein LOC100246901 [Vitis vinifera]	--	--	--	--
CL10420.Contig3_Mpfb2	490	7	1.1522	gi|356514595|ref|XP_003525991.1|	118.6	3e-26	PREDICTED: uncharacterized protein LOC100803672 [Glycine max]	--	--	--	--
CL10420.Contig4_Mpfb2	449	0	0	gi|356514595|ref|XP_003525991.1|	120.9	5e-27	PREDICTED: uncharacterized protein LOC100803672 [Glycine max]	--	--	--	--
CL10421.Contig1_Mpfb2	973	207	17.1591	gi|359488670|ref|XP_002273438.2|	231.5	1e-59	PREDICTED: zinc finger CCCH domain-containing protein 41-like [Vitis vinifera]	sp|Q0JDM0|C3H27_ORYSJ	122	4e-28	Zinc finger CCCH domain-containing protein 27 OS=Oryza sativa subsp. japonica GN=Os04g0394300 PE=2 SV=2
CL10422.Contig1_Mpfb2	457	34	6.0007	gi|224064968|ref|XP_002301615.1|	71.2	4e-12	predicted protein [Populus trichocarpa] >gi|222843341|gb|EEE80888.1| predicted protein [Populus trichocarpa]	--	--	--	--
CL10422.Contig2_Mpfb2	910	35	3.1022	gi|224131622|ref|XP_002321136.1|	198	1e-49	cytochrome P450 fatty acid hydroperoxide lyase [Populus trichocarpa] >gi|222861909|gb|EEE99451.1| cytochrome P450 fatty acid hydroperoxide lyase [Populus trichocarpa]	sp|Q40778|C74A2_PARAR	73.9	1e-13	Allene oxide synthase OS=Parthenium argentatum GN=CYP74A2 PE=1 SV=2
CL10423.Contig1_Mpfb2	537	29	4.3557	gi|255586806|ref|XP_002534017.1|	278.5	3e-74	conserved hypothetical protein [Ricinus communis] >gi|223525976|gb|EEF28365.1| conserved hypothetical protein [Ricinus communis]	sp|F4I4P3|MED23_ARATH	206	6e-54	Mediator of RNA polymerase II transcription subunit 23 OS=Arabidopsis thaliana GN=MED23 PE=1 SV=1
CL10425.Contig1_Mpfb2	590	38	5.1948	gi|255585906|ref|XP_002533626.1|	215.7	3e-55	WD-repeat protein, putative [Ricinus communis] >gi|223526484|gb|EEF28755.1| WD-repeat protein, putative [Ricinus communis]	--	--	--	--
CL10426.Contig1_Mpfb2	1314	17	1.0435	gi|118483602|gb|ABK93697.1|	496.1	4e-139	unknown [Populus trichocarpa] >gi|118486849|gb|ABK95259.1| unknown [Populus trichocarpa]	sp|Q9C5S0|AGP9_ARATH	55.1	9e-08	Classical arabinogalactan protein 9 OS=Arabidopsis thaliana GN=AGP9 PE=1 SV=2
CL10426.Contig2_Mpfb2	1340	6	0.3611	gi|255582022|ref|XP_002531808.1|	496.9	2e-139	conserved hypothetical protein [Ricinus communis] >gi|223528542|gb|EEF30565.1| conserved hypothetical protein [Ricinus communis]	sp|Q9S740|AGP19_ARATH	48.9	6e-06	Lysine-rich arabinogalactan protein 19 OS=Arabidopsis thaliana GN=AGP19 PE=2 SV=2
CL10426.Contig3_Mpfb2	1315	1	0.0613	gi|255582022|ref|XP_002531808.1|	496.9	2e-139	conserved hypothetical protein [Ricinus communis] >gi|223528542|gb|EEF30565.1| conserved hypothetical protein [Ricinus communis]	sp|Q9S740|AGP19_ARATH	48.9	6e-06	Lysine-rich arabinogalactan protein 19 OS=Arabidopsis thaliana GN=AGP19 PE=2 SV=2
CL10426.Contig4_Mpfb2	1289	1	0.0626	gi|118483602|gb|ABK93697.1|	496.1	4e-139	unknown [Populus trichocarpa] >gi|118486849|gb|ABK95259.1| unknown [Populus trichocarpa]	sp|Q9C5S0|AGP9_ARATH	55.1	9e-08	Classical arabinogalactan protein 9 OS=Arabidopsis thaliana GN=AGP9 PE=1 SV=2
CL10427.Contig1_Mpfb2	1676	180	8.6623	gi|255542882|ref|XP_002512504.1|	619.4	5e-176	peptide chain release factor, putative [Ricinus communis] >gi|223548465|gb|EEF49956.1| peptide chain release factor, putative [Ricinus communis]	--	--	--	--
CL10427.Contig2_Mpfb2	341	8	1.8922	gi|356571075|ref|XP_003553706.1|	90.5	7e-18	PREDICTED: peptide chain release factor 2-like [Glycine max]	--	--	--	--
CL10428.Contig1_Mpfb2	260	30	9.3065	gi|351720703|ref|NP_001237953.1|	67	8e-11	bZIP protein [Glycine max] >gi|183014149|dbj|BAG24402.1| bZIP protein [Glycine max]	sp|Q99090|CPRF2_PETCR	61.6	1e-10	Light-inducible protein CPRF2 OS=Petroselinum crispum GN=CPRF2 PE=2 SV=2
CL10429.Contig1_Mpfb2	1657	102	4.9649	gi|225452376|ref|XP_002275607.1|	518.1	1e-145	PREDICTED: uncharacterized protein LOC100264681 [Vitis vinifera]	sp|P08297|NO75_SOYBN	93.6	3e-19	Early nodulin-75 OS=Glycine max GN=ENOD2A PE=2 SV=2
CL10429.Contig2_Mpfb2	1619	30	1.4946	gi|225452376|ref|XP_002275607.1|	518.1	1e-145	PREDICTED: uncharacterized protein LOC100264681 [Vitis vinifera]	sp|P08297|NO75_SOYBN	93.6	3e-19	Early nodulin-75 OS=Glycine max GN=ENOD2A PE=2 SV=2
CL10429.Contig3_Mpfb2	1220	275	18.1807	gi|225452376|ref|XP_002275607.1|	511.5	9e-144	PREDICTED: uncharacterized protein LOC100264681 [Vitis vinifera]	sp|P08297|NO75_SOYBN	93.6	2e-19	Early nodulin-75 OS=Glycine max GN=ENOD2A PE=2 SV=2
CL1043.Contig1_Mpfb2	3514	1584	36.3572	gi|359478503|ref|XP_002276796.2|	1544.6	0	PREDICTED: protein TIC110, chloroplastic-like [Vitis vinifera] >gi|297745792|emb|CBI15848.3| unnamed protein product [Vitis vinifera]	sp|Q8LPR9|TI110_ARATH	1373	0	Protein TIC110, chloroplastic OS=Arabidopsis thaliana GN=TIC110 PE=1 SV=1
CL1043.Contig2_Mpfb2	213	25	9.4667	gi|147789732|emb|CAN60839.1|	55.1	3e-07	hypothetical protein VITISV_038562 [Vitis vinifera]	--	--	--	--
CL1043.Contig3_Mpfb2	752	0	0	gi|147789732|emb|CAN60839.1|	201.4	1e-50	hypothetical protein VITISV_038562 [Vitis vinifera]	sp|Q8LPR9|TI110_ARATH	170	7e-43	Protein TIC110, chloroplastic OS=Arabidopsis thaliana GN=TIC110 PE=1 SV=1
CL1043.Contig4_Mpfb2	390	28	5.7907	gi|255553373|ref|XP_002517728.1|	132.1	2e-30	conserved hypothetical protein [Ricinus communis] >gi|223543126|gb|EEF44660.1| conserved hypothetical protein [Ricinus communis]	sp|O24303|TI110_PEA	119	5e-28	Protein TIC110, chloroplastic OS=Pisum sativum GN=TIC110 PE=1 SV=1
CL10430.Contig1_Mpfb2	2227	194	7.0262	gi|356535501|ref|XP_003536283.1|	988	0	PREDICTED: pullulanase 1, chloroplastic-like [Glycine max]	sp|Q8GTR4|PULA1_ARATH	921	0	Pullulanase 1, chloroplastic OS=Arabidopsis thaliana GN=PU1 PE=1 SV=2
CL10430.Contig2_Mpfb2	482	5	0.8367	gi|359486863|ref|XP_002271820.2|	256.1	1e-67	PREDICTED: pullulanase 1, chloroplastic-like [Vitis vinifera]	sp|Q8GTR4|PULA1_ARATH	234	2e-62	Pullulanase 1, chloroplastic OS=Arabidopsis thaliana GN=PU1 PE=1 SV=2
CL10431.Contig1_Mpfb2	1227	33	2.1692	gi|224141771|ref|XP_002324238.1|	453	4e-126	predicted protein [Populus trichocarpa] >gi|222865672|gb|EEF02803.1| predicted protein [Populus trichocarpa]	--	--	--	--
CL10431.Contig2_Mpfb2	877	27	2.4831	gi|224141771|ref|XP_002324238.1|	464.5	8e-130	predicted protein [Populus trichocarpa] >gi|222865672|gb|EEF02803.1| predicted protein [Populus trichocarpa]	--	--	--	--
CL10432.Contig1_Mpfb2	1472	138	7.5615	gi|356549339|ref|XP_003543051.1|	367.9	2e-100	PREDICTED: uncharacterized protein LOC100808122 [Glycine max]	--	--	--	--
CL10433.Contig1_Mpfb2	1316	675	41.37	gi|255570903|ref|XP_002526403.1|	411	1e-113	conserved hypothetical protein [Ricinus communis] >gi|223534265|gb|EEF35979.1| conserved hypothetical protein [Ricinus communis]	sp|Q9XIL9|PLRX3_ARATH	49.7	4e-06	Pollen-specific leucine-rich repeat extensin-like protein 3 OS=Arabidopsis thaliana GN=PEX3 PE=2 SV=1
CL10433.Contig2_Mpfb2	492	287	47.0494	gi|357455541|ref|XP_003598051.1|	116.7	1e-25	hypothetical protein MTR_3g005710 [Medicago truncatula] >gi|355487099|gb|AES68302.1| hypothetical protein MTR_3g005710 [Medicago truncatula] >gi|388503858|gb|AFK39995.1| unknown [Medicago truncatula]	sp|O65530|PEK14_ARATH	54.3	1e-10	Proline-rich receptor-like protein kinase PERK14 OS=Arabidopsis thaliana GN=PERK14 PE=2 SV=1
CL10434.Contig1_Mpfb2	1209	18	1.2008	gi|225463689|ref|XP_002273898.1|	437.6	1e-121	PREDICTED: myosin-J heavy chain-like [Vitis vinifera]	--	--	--	--
CL10434.Contig2_Mpfb2	1005	10	0.8025	gi|225463689|ref|XP_002273898.1|	437.6	1e-121	PREDICTED: myosin-J heavy chain-like [Vitis vinifera]	--	--	--	--
CL10434.Contig3_Mpfb2	991	1	0.0814	gi|225463689|ref|XP_002273898.1|	437.6	1e-121	PREDICTED: myosin-J heavy chain-like [Vitis vinifera]	--	--	--	--
CL10435.Contig1_Mpfb2	297	13	3.5304	gi|297819380|ref|XP_002877573.1|	112.8	1e-24	hypothetical protein ARALYDRAFT_485135 [Arabidopsis lyrata subsp. lyrata] >gi|297323411|gb|EFH53832.1| hypothetical protein ARALYDRAFT_485135 [Arabidopsis lyrata subsp. lyrata]	sp|Q84K47|AB2A_ARATH	110	2e-25	ABC transporter A family member 2 OS=Arabidopsis thaliana GN=ABCA2 PE=2 SV=1
CL10436.Contig1_Mpfb2	1375	1405	82.4159	gi|13431949|sp|Q9M4S8.1|TPIC_FRAAN	554.7	1e-156	RecName: Full=Triosephosphate isomerase, chloroplastic; Short=TIM; Short=Triose-phosphate isomerase; Flags: Precursor >gi|7650502|gb|AAF66071.1|AF257322_1 triosephosphate isomerase [Fragaria x ananassa]	sp|Q9M4S8|TPIC_FRAAN	554	4e-158	Triosephosphate isomerase, chloroplastic OS=Fragaria ananassa GN=TPI PE=2 SV=1
CL10436.Contig2_Mpfb2	227	435	154.561	gi|13431949|sp|Q9M4S8.1|TPIC_FRAAN	67.8	4e-11	RecName: Full=Triosephosphate isomerase, chloroplastic; Short=TIM; Short=Triose-phosphate isomerase; Flags: Precursor >gi|7650502|gb|AAF66071.1|AF257322_1 triosephosphate isomerase [Fragaria x ananassa]	sp|Q9M4S8|TPIC_FRAAN	67.8	1e-12	Triosephosphate isomerase, chloroplastic OS=Fragaria ananassa GN=TPI PE=2 SV=1
CL10437.Contig1_Mpfb2	206	4	1.5661	--	--	--	--	--	--	--	--
CL10439.Contig1_Mpfb2	447	19	3.4283	--	--	--	--	--	--	--	--
CL1044.Contig1_Mpfb2	1864	15	0.6491	gi|224144018|ref|XP_002325158.1|	842.8	0	predicted protein [Populus trichocarpa] >gi|222866592|gb|EEF03723.1| predicted protein [Populus trichocarpa]	sp|Q10710|STA_RICCO	841	0	Sugar carrier protein A OS=Ricinus communis GN=STA PE=2 SV=1
CL1044.Contig2_Mpfb2	1728	0	0	gi|224144018|ref|XP_002325158.1|	765	0	predicted protein [Populus trichocarpa] >gi|222866592|gb|EEF03723.1| predicted protein [Populus trichocarpa]	sp|Q10710|STA_RICCO	762	0	Sugar carrier protein A OS=Ricinus communis GN=STA PE=2 SV=1
CL1044.Contig3_Mpfb2	1305	6	0.3708	gi|224144018|ref|XP_002325158.1|	608.6	6e-173	predicted protein [Populus trichocarpa] >gi|222866592|gb|EEF03723.1| predicted protein [Populus trichocarpa]	sp|O04249|STP7_ARATH	593	5e-170	Sugar transport protein 7 OS=Arabidopsis thaliana GN=STP7 PE=2 SV=1
CL1044.Contig4_Mpfb2	1169	2	0.138	gi|224144018|ref|XP_002325158.1|	530.8	1e-149	predicted protein [Populus trichocarpa] >gi|222866592|gb|EEF03723.1| predicted protein [Populus trichocarpa]	sp|Q10710|STA_RICCO	514	3e-146	Sugar carrier protein A OS=Ricinus communis GN=STA PE=2 SV=1
CL10440.Contig1_Mpfb2	491	5	0.8213	gi|302142955|emb|CBI20250.3|	219.6	1e-56	unnamed protein product [Vitis vinifera]	sp|Q8W566|Y3514_ARATH	190	4e-49	Uncharacterized exonuclease domain-containing protein At3g15140 OS=Arabidopsis thaliana GN=At3g15140 PE=2 SV=1
CL10440.Contig2_Mpfb2	1202	55	3.6906	gi|225461547|ref|XP_002282697.1|	58.2	3e-128	PREDICTED: uncharacterized exonuclease domain-containing protein At3g15140 [Vitis vinifera]	sp|Q8W566|Y3514_ARATH	346	2e-101	Uncharacterized exonuclease domain-containing protein At3g15140 OS=Arabidopsis thaliana GN=At3g15140 PE=2 SV=1
CL10440.Contig3_Mpfb2	469	15	2.5796	gi|302142955|emb|CBI20250.3|	122.9	1e-27	unnamed protein product [Vitis vinifera]	sp|Q8W566|Y3514_ARATH	91.7	2e-19	Uncharacterized exonuclease domain-containing protein At3g15140 OS=Arabidopsis thaliana GN=At3g15140 PE=2 SV=1
CL10441.Contig1_Mpfb2	670	891	107.261	gi|307135877|gb|ADN33743.1|	222.6	3e-57	hypothetical protein [Cucumis melo subsp. melo]	--	--	--	--
CL10442.Contig1_Mpfb2	672	58	6.9614	--	--	--	--	--	--	--	--
CL10443.Contig1_Mpfb2	915	101	8.903	gi|224125634|ref|XP_002329680.1|	217.2	2e-55	white-brown-complex ABC transporter family [Populus trichocarpa] >gi|222870588|gb|EEF07719.1| white-brown-complex ABC transporter family [Populus trichocarpa]	sp|Q9FLX5|AB8G_ARATH	190	1e-48	ABC transporter G family member 8 OS=Arabidopsis thaliana GN=ABCG8 PE=2 SV=1
CL10443.Contig2_Mpfb2	510	13	2.0559	gi|224125634|ref|XP_002329680.1|	217.2	7e-56	white-brown-complex ABC transporter family [Populus trichocarpa] >gi|222870588|gb|EEF07719.1| white-brown-complex ABC transporter family [Populus trichocarpa]	sp|Q9FLX5|AB8G_ARATH	190	4e-49	ABC transporter G family member 8 OS=Arabidopsis thaliana GN=ABCG8 PE=2 SV=1
CL10444.Contig1_Mpfb2	2026	213	8.4796	gi|225439783|ref|XP_002273633.1|	221.9	0	PREDICTED: uncharacterized protein LOC100248309 [Vitis vinifera]	--	--	--	--
CL10445.Contig1_Mpfb2	790	265	27.0555	gi|118486114|gb|ABK94900.1|	265	8e-70	unknown [Populus trichocarpa]	sp|P51412|RK21_ARATH	236	1e-62	50S ribosomal protein L21, chloroplastic OS=Arabidopsis thaliana GN=RPL21 PE=2 SV=1
CL10445.Contig2_Mpfb2	420	14	2.6885	gi|255571748|ref|XP_002526817.1|	205.3	2e-52	50S ribosomal protein L21, putative [Ricinus communis] >gi|223533821|gb|EEF35552.1| 50S ribosomal protein L21, putative [Ricinus communis]	sp|P24613|RK21_SPIOL	190	2e-49	50S ribosomal protein L21, chloroplastic OS=Spinacia oleracea GN=RPL21 PE=1 SV=1
CL10446.Contig1_Mpfb2	1024	82	6.4588	gi|224091491|ref|XP_002309272.1|	444.9	8e-124	predicted protein [Populus trichocarpa] >gi|222855248|gb|EEE92795.1| predicted protein [Populus trichocarpa]	sp|Q9FG13|CXE15_ARATH	366	1e-101	Probable carboxylesterase 15 OS=Arabidopsis thaliana GN=CXE15 PE=2 SV=1
CL10447.Contig1_Mpfb2	330	161	39.3504	gi|388493504|gb|AFK34818.1|	64.3	5e-10	unknown [Medicago truncatula]	--	--	--	--
CL10447.Contig2_Mpfb2	216	5	1.867	--	--	--	--	--	--	--	--
CL10448.Contig1_Mpfb2	1264	285	18.1859	gi|359478683|ref|XP_002282058.2|	425.2	9e-118	PREDICTED: probable ribose-5-phosphate isomerase-like [Vitis vinifera]	sp|Q9ZU38|RPIA_ARATH	377	7e-105	Probable ribose-5-phosphate isomerase OS=Arabidopsis thaliana GN=At2g01290 PE=2 SV=1
CL10449.Contig1_Mpfb2	1434	201	11.3054	gi|225464208|ref|XP_002264706.1|	177.6	4e-43	PREDICTED: putative kinase-like protein TMKL1-like [Vitis vinifera]	sp|Q9SCT4|IMK2_ARATH	189	3e-48	Probably inactive leucine-rich repeat receptor-like protein kinase IMK2 OS=Arabidopsis thaliana GN=IMK2 PE=1 SV=1
CL1045.Contig1_Mpfb2	1837	59	2.5905	gi|255552277|ref|XP_002517183.1|	709.5	0	conserved hypothetical protein [Ricinus communis] >gi|223543818|gb|EEF45346.1| conserved hypothetical protein [Ricinus communis]	--	--	--	--
CL1045.Contig2_Mpfb2	329	21	5.1483	--	--	--	--	--	--	--	--
CL1045.Contig3_Mpfb2	1344	7	0.4201	gi|255552277|ref|XP_002517183.1|	498.8	7e-140	conserved hypothetical protein [Ricinus communis] >gi|223543818|gb|EEF45346.1| conserved hypothetical protein [Ricinus communis]	--	--	--	--
CL1045.Contig4_Mpfb2	977	5	0.4128	gi|356546422|ref|XP_003541625.1|	271.6	1e-71	PREDICTED: uncharacterized protein LOC100806510 [Glycine max]	--	--	--	--
CL10450.Contig1_Mpfb2	781	43	4.4407	gi|225436926|ref|XP_002275123.1|	317	1e-85	PREDICTED: uncharacterized protein LOC100261455 [Vitis vinifera] >gi|296086700|emb|CBI32335.3| unnamed protein product [Vitis vinifera]	--	--	--	--
CL10451.Contig1_Mpfb2	1359	81	4.8073	gi|255544996|ref|XP_002513559.1|	249.6	9e-160	receptor serine/threonine kinase, putative [Ricinus communis] >gi|223547467|gb|EEF48962.1| receptor serine/threonine kinase, putative [Ricinus communis]	sp|Q9FID6|Y5392_ARATH	167	2e-75	Probable receptor-like protein kinase At5g39020 OS=Arabidopsis thaliana GN=At5g39020 PE=2 SV=1
CL10451.Contig2_Mpfb2	639	4	0.5049	gi|255545004|ref|XP_002513563.1|	268.1	6e-71	receptor serine/threonine kinase, putative [Ricinus communis] >gi|223547471|gb|EEF48966.1| receptor serine/threonine kinase, putative [Ricinus communis]	sp|Q3ECH2|Y1670_ARATH	144	5e-35	Probable receptor-like protein kinase At1g67000 OS=Arabidopsis thaliana GN=At1g67000 PE=2 SV=2
CL10452.Contig1_Mpfb2	733	2	0.2201	gi|224128682|ref|XP_002329064.1|	62.4	7e-09	predicted protein [Populus trichocarpa] >gi|222839735|gb|EEE78058.1| predicted protein [Populus trichocarpa]	--	--	--	--
CL10452.Contig2_Mpfb2	656	11	1.3525	gi|224128682|ref|XP_002329064.1|	62.4	5e-09	predicted protein [Populus trichocarpa] >gi|222839735|gb|EEE78058.1| predicted protein [Populus trichocarpa]	--	--	--	--
CL10452.Contig3_Mpfb2	599	0	0	--	--	--	--	--	--	--	--
CL10452.Contig4_Mpfb2	522	4	0.6181	--	--	--	--	--	--	--	--
CL10453.Contig1_Mpfb2	1161	268	18.6183	gi|225434269|ref|XP_002280840.1|	301.2	1e-80	PREDICTED: aminoacyl tRNA synthase complex-interacting multifunctional protein 1-like [Vitis vinifera]	sp|Q9ZTS1|SYM_ORYSJ	140	1e-33	Probable methionine--tRNA ligase OS=Oryza sativa subsp. japonica GN=Os06g0508700 PE=2 SV=2
CL10453.Contig2_Mpfb2	315	49	12.5465	--	--	--	--	--	--	--	--
CL10454.Contig1_Mpfb2	1930	1189	49.6892	gi|292668929|gb|ADE41119.1|	483.4	5e-135	AP2 domain class transcription factor [Malus x domestica]	sp|Q9LYU3|EF113_ARATH	187	2e-47	Ethylene-responsive transcription factor ERF113 OS=Arabidopsis thaliana GN=ERF113 PE=2 SV=1
CL10454.Contig2_Mpfb2	1199	157	10.5613	gi|292668929|gb|ADE41119.1|	396	5e-109	AP2 domain class transcription factor [Malus x domestica]	sp|Q9LYU3|EF113_ARATH	171	1e-42	Ethylene-responsive transcription factor ERF113 OS=Arabidopsis thaliana GN=ERF113 PE=2 SV=1
CL10454.Contig3_Mpfb2	200	101	40.7313	--	--	--	--	--	--	--	--
CL10455.Contig1_Mpfb2	1403	96	5.5189	gi|255546475|ref|XP_002514297.1|	90.1	8e-17	ATP binding protein, putative [Ricinus communis] >gi|223546753|gb|EEF48251.1| ATP binding protein, putative [Ricinus communis]	sp|Q9LV48|PERK1_ARATH	412	2e-115	Proline-rich receptor-like protein kinase PERK1 OS=Arabidopsis thaliana GN=PERK1 PE=1 SV=1
CL10455.Contig2_Mpfb2	884	136	12.4086	gi|255546475|ref|XP_002514297.1|	118.2	1e-25	ATP binding protein, putative [Ricinus communis] >gi|223546753|gb|EEF48251.1| ATP binding protein, putative [Ricinus communis]	sp|Q9LK03|PERK2_ARATH	135	4e-32	Proline-rich receptor-like protein kinase PERK2 OS=Arabidopsis thaliana GN=PERK2 PE=2 SV=3
CL10455.Contig3_Mpfb2	2593	592	18.4143	gi|255546475|ref|XP_002514297.1|	90.1	1e-16	ATP binding protein, putative [Ricinus communis] >gi|223546753|gb|EEF48251.1| ATP binding protein, putative [Ricinus communis]	sp|Q9LV48|PERK1_ARATH	880	0	Proline-rich receptor-like protein kinase PERK1 OS=Arabidopsis thaliana GN=PERK1 PE=1 SV=1
CL10456.Contig1_Mpfb2	1860	1174	50.9087	gi|297740639|emb|CBI30821.3|	318.5	2e-85	unnamed protein product [Vitis vinifera]	sp|Q6Z844|COPZ2_ORYSJ	274	1e-73	Coatomer subunit zeta-2 OS=Oryza sativa subsp. japonica GN=COPZ2 PE=2 SV=1
CL10456.Contig2_Mpfb2	383	50	10.5295	gi|225463402|ref|XP_002273897.1|	114	6e-25	PREDICTED: putative pterin-4-alpha-carbinolamine dehydratase isoform 1 [Vitis vinifera] >gi|297740640|emb|CBI30822.3| unnamed protein product [Vitis vinifera]	--	--	--	--
CL10457.Contig1_Mpfb2	650	0	0	gi|302141746|emb|CBI18949.3|	57.4	1e-07	unnamed protein product [Vitis vinifera]	sp|Q9LMN7|WAK5_ARATH	109	1e-24	Wall-associated receptor kinase 5 OS=Arabidopsis thaliana GN=WAK5 PE=2 SV=1
CL10457.Contig2_Mpfb2	583	1	0.1383	gi|302141746|emb|CBI18949.3|	57.4	1e-07	unnamed protein product [Vitis vinifera]	sp|Q9LMN6|WAK4_ARATH	65.5	3e-24	Wall-associated receptor kinase 4 OS=Arabidopsis thaliana GN=WAK4 PE=2 SV=1
CL10458.Contig1_Mpfb2	1705	338	15.9893	gi|224075499|ref|XP_002304655.1|	695.3	0	predicted protein [Populus trichocarpa] >gi|222842087|gb|EEE79634.1| predicted protein [Populus trichocarpa]	sp|Q9C660|PEK10_ARATH	90.5	3e-18	Proline-rich receptor-like protein kinase PERK10 OS=Arabidopsis thaliana GN=PERK10 PE=1 SV=2
CL10459.Contig1_Mpfb2	1669	486	23.4864	gi|327412657|emb|CCA29117.1|	433.3	5e-120	putative MYB transcription factor [Rosa hybrid cultivar]	sp|Q8VWK4|TRB1_ARATH	353	2e-97	Telomere repeat-binding factor 1 OS=Arabidopsis thaliana GN=TRB1 PE=1 SV=1
CL10459.Contig2_Mpfb2	252	18	5.7611	--	--	--	--	--	--	--	--
CL1046.Contig1_Mpfb2	1940	107	4.4486	gi|392465167|dbj|BAM24707.1|	67.4	8e-10	Heat shock protein 70 [Nicotiana tabacum]	sp|P09189|HSP7C_PETHY	609	2e-174	Heat shock cognate 70 kDa protein OS=Petunia hybrida GN=HSP70 PE=2 SV=1
CL1046.Contig2_Mpfb2	449	19	3.4131	gi|224112795|ref|XP_002316294.1|	211.1	3e-54	predicted protein [Populus trichocarpa] >gi|222865334|gb|EEF02465.1| predicted protein [Populus trichocarpa]	sp|P09189|HSP7C_PETHY	208	1e-54	Heat shock cognate 70 kDa protein OS=Petunia hybrida GN=HSP70 PE=2 SV=1
CL1046.Contig3_Mpfb2	628	20	2.5687	gi|357449963|ref|XP_003595258.1|	129.8	2e-29	Heat shock protein [Medicago truncatula] >gi|355484306|gb|AES65509.1| Heat shock protein [Medicago truncatula]	sp|Q9LHA8|MD37C_ARATH	118	3e-27	Probable mediator of RNA polymerase II transcription subunit 37c OS=Arabidopsis thaliana GN=MED37C PE=1 SV=1
CL1046.Contig4_Mpfb2	1270	81	5.1442	gi|225440324|ref|XP_002263599.1|	509.6	3e-143	PREDICTED: heat shock cognate 70 kDa protein isoform 1 [Vitis vinifera]	sp|P09189|HSP7C_PETHY	501	3e-142	Heat shock cognate 70 kDa protein OS=Petunia hybrida GN=HSP70 PE=2 SV=1
CL1046.Contig5_Mpfb2	724	3	0.3342	gi|255575054|ref|XP_002528432.1|	377.9	7e-104	heat shock protein, putative [Ricinus communis] >gi|223532108|gb|EEF33915.1| heat shock protein, putative [Ricinus communis]	sp|P09189|HSP7C_PETHY	370	3e-103	Heat shock cognate 70 kDa protein OS=Petunia hybrida GN=HSP70 PE=2 SV=1
CL10460.Contig1_Mpfb2	391	28	5.7759	gi|32400975|gb|AAP80693.1|	112.8	1e-24	proteasome subunit [Griffithsia japonica]	sp|Q8LD27|PSB6_ARATH	94.7	1e-20	Proteasome subunit beta type-6 OS=Arabidopsis thaliana GN=PBA1 PE=1 SV=2
CL10461.Contig1_Mpfb2	590	78	10.663	gi|359495712|ref|XP_003635068.1|	116.3	2e-25	PREDICTED: uncharacterized protein LOC100246768 isoform 2 [Vitis vinifera]	--	--	--	--
CL10461.Contig2_Mpfb2	636	144	18.2618	gi|359495712|ref|XP_003635068.1|	114	1e-24	PREDICTED: uncharacterized protein LOC100246768 isoform 2 [Vitis vinifera]	--	--	--	--
CL10462.Contig1_Mpfb2	699	5	0.5769	gi|15808674|gb|AAL06644.1|	195.3	6e-49	putative quinone oxidoreductase [Fragaria x ananassa]	sp|Q9ZUC1|QORL_ARATH	143	1e-34	Quinone oxidoreductase-like protein At1g23740, chloroplastic OS=Arabidopsis thaliana GN=At1g23740 PE=1 SV=2
CL10462.Contig2_Mpfb2	1429	574	32.3979	gi|15808674|gb|AAL06644.1|	201.4	1e-146	putative quinone oxidoreductase [Fragaria x ananassa]	sp|Q9ZUC1|QORL_ARATH	295	2e-120	Quinone oxidoreductase-like protein At1g23740, chloroplastic OS=Arabidopsis thaliana GN=At1g23740 PE=1 SV=2
CL10463.Contig1_Mpfb2	692	41	4.7788	gi|359479850|ref|XP_003632362.1|	276.6	2e-73	PREDICTED: probable LRR receptor-like serine/threonine-protein kinase RKF3-like [Vitis vinifera]	sp|P93050|RKF3_ARATH	238	2e-63	Probable LRR receptor-like serine/threonine-protein kinase RKF3 OS=Arabidopsis thaliana GN=RKF3 PE=1 SV=1
CL10464.Contig1_Mpfb2	1099	772	56.6574	gi|75324631|sp|Q6RYA0.1|SABP2_TOBAC	346.7	3e-94	RecName: Full=Salicylic acid-binding protein 2; Short=NtSABP2; AltName: Full=Methyl salicylate esterase >gi|40549303|gb|AAR87711.1| salicylic acid-binding protein 2 [Nicotiana tabacum]	sp|Q6RYA0|SABP2_TOBAC	346	1e-95	Salicylic acid-binding protein 2 OS=Nicotiana tabacum GN=SABP2 PE=1 SV=1
CL10464.Contig2_Mpfb2	730	18	1.9888	gi|225468680|ref|XP_002270043.1|	235.3	6e-61	PREDICTED: polyneuridine-aldehyde esterase [Vitis vinifera] >gi|297735849|emb|CBI18569.3| unnamed protein product [Vitis vinifera]	sp|Q6RYA0|SABP2_TOBAC	228	2e-60	Salicylic acid-binding protein 2 OS=Nicotiana tabacum GN=SABP2 PE=1 SV=1
CL10465.Contig1_Mpfb2	204	30	11.8612	--	--	--	--	--	--	--	--
CL10466.Contig1_Mpfb2	1491	9	0.4869	gi|255580872|ref|XP_002531255.1|	162.5	1e-38	conserved hypothetical protein [Ricinus communis] >gi|223529140|gb|EEF31119.1| conserved hypothetical protein [Ricinus communis]	sp|Q9FKR3|PP404_ARATH	74.3	2e-13	Pentatricopeptide repeat-containing protein At5g38730 OS=Arabidopsis thaliana GN=At5g38730 PE=2 SV=1
CL10466.Contig2_Mpfb2	2535	335	10.6587	gi|255580872|ref|XP_002531255.1|	545.4	1e-153	conserved hypothetical protein [Ricinus communis] >gi|223529140|gb|EEF31119.1| conserved hypothetical protein [Ricinus communis]	sp|Q9FKR3|PP404_ARATH	74.3	3e-13	Pentatricopeptide repeat-containing protein At5g38730 OS=Arabidopsis thaliana GN=At5g38730 PE=2 SV=1
CL10467.Contig1_Mpfb2	853	348	32.9054	gi|302399037|gb|ADL36813.1|	337	1e-91	SCL domain class transcription factor [Malus x domestica]	sp|Q9SDQ3|SCL1_ARATH	184	7e-47	Scarecrow-like protein 1 OS=Arabidopsis thaliana GN=SCL1 PE=2 SV=1
CL10467.Contig2_Mpfb2	904	210	18.7365	gi|302399037|gb|ADL36813.1|	385.6	5e-106	SCL domain class transcription factor [Malus x domestica]	sp|Q9SDQ3|SCL1_ARATH	188	3e-48	Scarecrow-like protein 1 OS=Arabidopsis thaliana GN=SCL1 PE=2 SV=1
CL10468.Contig1_Mpfb2	829	107	10.4104	gi|225446841|ref|XP_002279555.1|	292	6e-78	PREDICTED: probable calcium-activated outward-rectifying potassium channel 6 [Vitis vinifera]	sp|Q9FL25|TPK2_ARATH	152	2e-37	Two-pore potassium channel 2 OS=Arabidopsis thaliana GN=TPK2 PE=2 SV=1
CL10469.Contig1_Mpfb2	1746	370	17.0921	gi|42475462|dbj|BAD10885.1|	897.1	0	zinc finger protein [Malus x domestica]	sp|Q9ZWA6|MGP_ARATH	337	1e-92	Zinc finger protein MAGPIE OS=Arabidopsis thaliana GN=MGP PE=1 SV=1
CL10469.Contig2_Mpfb2	715	58	6.5427	gi|42475462|dbj|BAD10885.1|	93.6	2e-18	zinc finger protein [Malus x domestica]	sp|Q9FFH3|NUC_ARATH	110	6e-25	Zinc finger protein NUTCRACKER OS=Arabidopsis thaliana GN=NUC PE=2 SV=1
CL10469.Contig3_Mpfb2	1029	42	3.2921	gi|42475462|dbj|BAD10885.1|	466.5	2e-130	zinc finger protein [Malus x domestica]	--	--	--	--
CL10469.Contig4_Mpfb2	690	427	49.9133	gi|42475462|dbj|BAD10885.1|	449.9	1e-125	zinc finger protein [Malus x domestica]	--	--	--	--
CL1047.Contig1_Mpfb2	252	9	2.8806	gi|356513321|ref|XP_003525362.1|	117.9	4e-26	PREDICTED: potassium transporter 3-like [Glycine max]	sp|Q9FE38|POT3_ARATH	107	2e-24	Potassium transporter 3 OS=Arabidopsis thaliana GN=POT3 PE=1 SV=1
CL1047.Contig2_Mpfb2	236	7	2.3923	gi|356513321|ref|XP_003525362.1|	130.2	8e-30	PREDICTED: potassium transporter 3-like [Glycine max]	sp|Q9FE38|POT3_ARATH	113	2e-26	Potassium transporter 3 OS=Arabidopsis thaliana GN=POT3 PE=1 SV=1
CL10470.Contig1_Mpfb2	862	6102	570.955	gi|359479174|ref|XP_003632230.1|	71.2	2e-11	PREDICTED: calmodulin-related protein isoform 4 [Vitis vinifera]	sp|P62201|CALM_LILLO	298	3e-81	Calmodulin OS=Lilium longiflorum PE=2 SV=2
CL10471.Contig1_Mpfb2	2476	7788	253.695	gi|57639078|gb|AAW55475.1|	1304.3	0	ER-binding protein [Malus pumila]	sp|Q03685|BIP5_TOBAC	1239	0	Luminal-binding protein 5 OS=Nicotiana tabacum GN=BIP5 PE=2 SV=1
CL10471.Contig2_Mpfb2	2155	339	12.6879	gi|224123092|ref|XP_002318993.1|	1153.3	0	predicted protein [Populus trichocarpa] >gi|222857369|gb|EEE94916.1| predicted protein [Populus trichocarpa]	sp|Q03685|BIP5_TOBAC	1093	0	Luminal-binding protein 5 OS=Nicotiana tabacum GN=BIP5 PE=2 SV=1
CL10472.Contig1_Mpfb2	1036	100	7.7853	gi|255544818|ref|XP_002513470.1|	473.8	1e-132	integral membrane protein, putative [Ricinus communis] >gi|223547378|gb|EEF48873.1| integral membrane protein, putative [Ricinus communis]	sp|Q940Q3|ZTP29_ARATH	459	9e-130	Zinc transporter ZTP29 OS=Arabidopsis thaliana GN=ZTP29 PE=2 SV=1
CL10473.Contig1_Mpfb2	1861	7511	325.528	gi|224062651|ref|XP_002300867.1|	704.1	0	predicted protein [Populus trichocarpa] >gi|222842593|gb|EEE80140.1| predicted protein [Populus trichocarpa]	sp|P93836|HPPD_ARATH	653	0	4-hydroxyphenylpyruvate dioxygenase OS=Arabidopsis thaliana GN=HPD PE=1 SV=2
CL10474.Contig1_Mpfb2	1241	21	1.3648	gi|224070901|ref|XP_002303288.1|	324.3	2e-87	predicted protein [Populus trichocarpa] >gi|222840720|gb|EEE78267.1| predicted protein [Populus trichocarpa]	--	--	--	--
CL10474.Contig2_Mpfb2	1112	59	4.2794	gi|224070901|ref|XP_002303288.1|	345.1	1e-93	predicted protein [Populus trichocarpa] >gi|222840720|gb|EEE78267.1| predicted protein [Populus trichocarpa]	--	--	--	--
CL10475.Contig1_Mpfb2	644	5	0.6262	gi|356522462|ref|XP_003529865.1|	95.9	4e-19	PREDICTED: NAC domain-containing protein 69-like [Glycine max]	sp|Q7GCL7|NAC74_ORYSJ	80.1	9e-16	NAC domain-containing protein 74 OS=Oryza sativa subsp. japonica GN=NAC74 PE=2 SV=1
CL10475.Contig2_Mpfb2	1162	25	1.7353	gi|356522462|ref|XP_003529865.1|	95.9	1e-18	PREDICTED: NAC domain-containing protein 69-like [Glycine max]	sp|Q7GCL7|NAC74_ORYSJ	80.1	2e-15	NAC domain-containing protein 74 OS=Oryza sativa subsp. japonica GN=NAC74 PE=2 SV=1
CL10476.Contig1_Mpfb2	284	36	10.224	--	--	--	--	--	--	--	--
CL10477.Contig1_Mpfb2	1343	427	25.6442	gi|225431747|ref|XP_002269760.1|	559.3	4e-158	PREDICTED: uncharacterized protein At1g18480-like [Vitis vinifera]	sp|Q944L7|Y1480_ARATH	516	1e-146	Uncharacterized protein At1g18480 OS=Arabidopsis thaliana GN=At1g18480 PE=2 SV=1
CL10477.Contig2_Mpfb2	945	320	27.3121	gi|296083352|emb|CBI22988.3|	382.9	3e-105	unnamed protein product [Vitis vinifera]	sp|Q944L7|Y1480_ARATH	346	9e-96	Uncharacterized protein At1g18480 OS=Arabidopsis thaliana GN=At1g18480 PE=2 SV=1
CL10478.Contig1_Mpfb2	681	1578	186.895	gi|296086730|emb|CBI32365.3|	228.8	5e-59	unnamed protein product [Vitis vinifera]	sp|Q9LGE6|LSM4_ORYSJ	58.9	2e-09	Probable U6 snRNA-associated Sm-like protein LSm4 OS=Oryza sativa subsp. japonica GN=Os01g0256900 PE=2 SV=1
CL10479.Contig1_Mpfb2	553	13	1.8961	--	--	--	--	--	--	--	--
CL10479.Contig2_Mpfb2	385	23	4.8184	--	--	--	--	--	--	--	--
CL10479.Contig3_Mpfb2	393	259	53.155	--	--	--	--	--	--	--	--
CL10479.Contig4_Mpfb2	644	8	1.0019	--	--	--	--	--	--	--	--
CL1048.Contig1_Mpfb2	363	18	3.9995	gi|356498290|ref|XP_003517986.1|	176	1e-43	PREDICTED: uncharacterized protein LOC100819936 [Glycine max]	sp|P92516|M750_ARATH	74.7	1e-14	Uncharacterized mitochondrial protein AtMg00750 OS=Arabidopsis thaliana GN=AtMg00750 PE=4 SV=1
CL10481.Contig1_Mpfb2	1511	145	7.74	gi|255539761|ref|XP_002510945.1|	612.5	5e-174	trehalose-6-phosphate synthase, putative [Ricinus communis] >gi|223550060|gb|EEF51547.1| trehalose-6-phosphate synthase, putative [Ricinus communis]	sp|O64896|TPPA_ARATH	523	1e-148	Trehalose-phosphate phosphatase A OS=Arabidopsis thaliana GN=TPPA PE=1 SV=1
CL10481.Contig2_Mpfb2	356	8	1.8125	gi|147771549|emb|CAN71555.1|	69.7	1e-11	hypothetical protein VITISV_039552 [Vitis vinifera] >gi|296084198|emb|CBI24586.3| unnamed protein product [Vitis vinifera]	sp|O64896|TPPA_ARATH	64.7	2e-15	Trehalose-phosphate phosphatase A OS=Arabidopsis thaliana GN=TPPA PE=1 SV=1
CL10482.Contig1_Mpfb2	1392	123	7.1269	gi|255556739|ref|XP_002519403.1|	119.4	1e-174	conserved hypothetical protein [Ricinus communis] >gi|223541470|gb|EEF43020.1| conserved hypothetical protein [Ricinus communis]	--	--	--	--
CL10483.Contig1_Mpfb2	493	26	4.2537	gi|356559851|ref|XP_003548210.1|	55.5	3e-07	PREDICTED: E3 ubiquitin-protein ligase XBAT33-like [Glycine max]	sp|Q4FE45|XB33_ARATH	53.9	4e-08	E3 ubiquitin-protein ligase XBAT33 OS=Arabidopsis thaliana GN=XBAT33 PE=2 SV=1
CL10484.Contig1_Mpfb2	1017	216	17.1305	gi|24745880|dbj|BAC23035.1|	136.3	6e-70	26S proteasome AAA-ATPase subunit RPT4a [Solanum tuberosum] >gi|76160929|gb|ABA40428.1| 26S proteasome AAA-ATPase subunit RPT4a-like protein [Solanum tuberosum]	sp|Q9MAK9|PS10B_ARATH	141	8e-68	26S protease regulatory subunit S10B homolog B OS=Arabidopsis thaliana GN=RPT4B PE=2 SV=1
CL10484.Contig2_Mpfb2	1592	670	33.9445	gi|224080385|ref|XP_002306121.1|	763.5	0	predicted protein [Populus trichocarpa] >gi|222849085|gb|EEE86632.1| predicted protein [Populus trichocarpa]	sp|Q9MAK9|PS10B_ARATH	735	0	26S protease regulatory subunit S10B homolog B OS=Arabidopsis thaliana GN=RPT4B PE=2 SV=1
CL10484.Contig3_Mpfb2	1588	760	38.6012	gi|224080385|ref|XP_002306121.1|	763.5	0	predicted protein [Populus trichocarpa] >gi|222849085|gb|EEE86632.1| predicted protein [Populus trichocarpa]	sp|Q9MAK9|PS10B_ARATH	735	0	26S protease regulatory subunit S10B homolog B OS=Arabidopsis thaliana GN=RPT4B PE=2 SV=1
CL10485.Contig1_Mpfb2	1787	136	6.1383	gi|302141779|emb|CBI18982.3|	46.2	1e-148	unnamed protein product [Vitis vinifera]	sp|Q0INT0|CCA13_ORYSJ	396	2e-110	Cyclin-A1-3 OS=Oryza sativa subsp. japonica GN=CYCA1-3 PE=2 SV=2
CL10485.Contig2_Mpfb2	249	34	11.0133	gi|351723701|ref|NP_001237800.1|	117.5	5e-26	mitotic cyclin a2-type [Glycine max] >gi|857397|dbj|BAA09466.1| mitotic cyclin a2-type [Glycine max]	sp|Q0INT0|CCA13_ORYSJ	105	4e-24	Cyclin-A1-3 OS=Oryza sativa subsp. japonica GN=CYCA1-3 PE=2 SV=2
CL10485.Contig3_Mpfb2	206	1	0.3915	gi|281485186|gb|ADA70359.1|	101.3	4e-21	mitotic cyclin A1-like protein [Persea americana]	sp|Q0JPA4|CCA12_ORYSJ	98.6	7e-22	Cyclin-A1-2 OS=Oryza sativa subsp. japonica GN=CYCA1-2 PE=3 SV=2
CL10486.Contig1_Mpfb2	777	831	86.2615	gi|296086351|emb|CBI31940.3|	190.3	2e-47	unnamed protein product [Vitis vinifera]	--	--	--	--
CL10486.Contig2_Mpfb2	926	571	49.735	gi|296086351|emb|CBI31940.3|	182.6	6e-45	unnamed protein product [Vitis vinifera]	--	--	--	--
CL10487.Contig1_Mpfb2	669	5481	660.801	gi|225445005|ref|XP_002282984.1|	224.2	1e-57	PREDICTED: 60S ribosomal protein L31 [Vitis vinifera]	sp|Q9MAV7|RL31_PANGI	219	8e-58	60S ribosomal protein L31 OS=Panax ginseng GN=RPL31 PE=2 SV=1
CL10488.Contig1_Mpfb2	2033	2623	104.063	gi|255574875|ref|XP_002528344.1|	924.9	0	3-isopropylmalate dehydratase, putative [Ricinus communis] >gi|223532212|gb|EEF34016.1| 3-isopropylmalate dehydratase, putative [Ricinus communis]	sp|Q94AR8|LEUC_ARATH	852	0	3-isopropylmalate dehydratase OS=Arabidopsis thaliana GN=IIL1 PE=2 SV=1
CL10488.Contig2_Mpfb2	223	4	1.4467	gi|115443927|ref|NP_001045743.1|	156.4	1e-37	Os02g0125100 [Oryza sativa Japonica Group] >gi|113535274|dbj|BAF07657.1| Os02g0125100 [Oryza sativa Japonica Group]	sp|Q94AR8|LEUC_ARATH	151	9e-38	3-isopropylmalate dehydratase OS=Arabidopsis thaliana GN=IIL1 PE=2 SV=1
CL10489.Contig1_Mpfb2	2017	444	17.7547	gi|255543250|ref|XP_002512688.1|	1151.7	0	conserved hypothetical protein [Ricinus communis] >gi|223548649|gb|EEF50140.1| conserved hypothetical protein [Ricinus communis]	--	--	--	--
CL1049.Contig1_Mpfb2	2571	1	0.0314	gi|224111702|ref|XP_002332890.1|	60.1	1e-07	predicted protein [Populus trichocarpa] >gi|222833735|gb|EEE72212.1| predicted protein [Populus trichocarpa]	sp|Q9C9H7|RLP12_ARATH	95.1	2e-26	Receptor-like protein 12 OS=Arabidopsis thaliana GN=RLP12 PE=2 SV=2
CL1049.Contig2_Mpfb2	3000	21	0.5646	gi|359490156|ref|XP_003634044.1|	88.6	6e-16	PREDICTED: receptor-like protein 12-like [Vitis vinifera]	sp|Q9C9H7|RLP12_ARATH	95.1	2e-26	Receptor-like protein 12 OS=Arabidopsis thaliana GN=RLP12 PE=2 SV=2
CL1049.Contig3_Mpfb2	2917	13	0.3595	gi|359485824|ref|XP_003633343.1|	32.3	1e-18	PREDICTED: receptor-like protein 12-like [Vitis vinifera]	sp|Q9C9H7|RLP12_ARATH	142	2e-40	Receptor-like protein 12 OS=Arabidopsis thaliana GN=RLP12 PE=2 SV=2
CL1049.Contig4_Mpfb2	581	1	0.1388	gi|147782974|emb|CAN66148.1|	61.2	9e-09	hypothetical protein VITISV_036826 [Vitis vinifera]	sp|Q9C9H7|RLP12_ARATH	102	1e-22	Receptor-like protein 12 OS=Arabidopsis thaliana GN=RLP12 PE=2 SV=2
CL10490.Contig1_Mpfb2	909	633	56.1665	gi|296086695|emb|CBI32330.3|	189.9	4e-47	unnamed protein product [Vitis vinifera]	--	--	--	--
CL10490.Contig2_Mpfb2	378	264	56.3312	--	--	--	--	--	--	--	--
CL10491.Contig1_Mpfb2	265	9	2.7393	--	--	--	--	--	--	--	--
CL10492.Contig1_Mpfb2	711	60	6.8064	gi|307135949|gb|ADN33809.1|	294.3	1e-78	nuclease ascorbate transporter [Cucumis melo subsp. melo]	sp|P93039|NAT4_ARATH	282	1e-76	Nucleobase-ascorbate transporter 4 OS=Arabidopsis thaliana GN=NAT4 PE=2 SV=2
CL10493.Contig1_Mpfb2	1494	5	0.2699	gi|356535760|ref|XP_003536411.1|	542	8e-153	PREDICTED: mitochondrial ubiquitin ligase activator of nfkb 1-like isoform 1 [Glycine max]	--	--	--	--
CL10493.Contig2_Mpfb2	1529	15	0.7913	gi|356535760|ref|XP_003536411.1|	513.8	2e-144	PREDICTED: mitochondrial ubiquitin ligase activator of nfkb 1-like isoform 1 [Glycine max]	--	--	--	--
CL10493.Contig3_Mpfb2	522	67	10.3524	gi|357442691|ref|XP_003591623.1|	50.4	3e-31	Baculoviral IAP repeat-containing protein [Medicago truncatula] >gi|355480671|gb|AES61874.1| Baculoviral IAP repeat-containing protein [Medicago truncatula]	--	--	--	--
CL10494.Contig1_Mpfb2	1090	95	7.0297	gi|359486510|ref|XP_002271317.2|	35.8	3e-25	PREDICTED: probable LRR receptor-like serine/threonine-protein kinase At3g47570-like, partial [Vitis vinifera]	sp|C0LGT6|EFR_ARATH	69.3	8e-20	LRR receptor-like serine/threonine-protein kinase EFR OS=Arabidopsis thaliana GN=EFR PE=1 SV=1
CL10494.Contig2_Mpfb2	877	3	0.2759	gi|359486510|ref|XP_002271317.2|	70.5	3e-11	PREDICTED: probable LRR receptor-like serine/threonine-protein kinase At3g47570-like, partial [Vitis vinifera]	sp|C0LGT6|EFR_ARATH	65.1	5e-11	LRR receptor-like serine/threonine-protein kinase EFR OS=Arabidopsis thaliana GN=EFR PE=1 SV=1
CL10494.Contig3_Mpfb2	262	12	3.6942	--	--	--	--	--	--	--	--
CL10495.Contig1_Mpfb2	668	12	1.4489	gi|225440702|ref|XP_002274939.1|	288.5	5e-77	PREDICTED: uncharacterized protein LOC100242503 [Vitis vinifera]	--	--	--	--
CL10495.Contig2_Mpfb2	250	1	0.3226	gi|224054292|ref|XP_002298187.1|	80.5	7e-15	predicted protein [Populus trichocarpa] >gi|222845445|gb|EEE82992.1| predicted protein [Populus trichocarpa]	--	--	--	--
CL10496.Contig1_Mpfb2	459	10	1.7572	gi|147834258|emb|CAN72702.1|	201.8	2e-51	hypothetical protein VITISV_001471 [Vitis vinifera]	sp|Q9FNI6|SM3L2_ARATH	167	2e-42	Putative SWI/SNF-related matrix-associated actin-dependent regulator of chromatin subfamily A member 3-like 2 OS=Arabidopsis thaliana GN=At5g22750 PE=2 SV=1
CL10497.Contig1_Mpfb2	292	87	24.0311	--	--	--	--	--	--	--	--
CL10498.Contig1_Mpfb2	1331	212	12.8468	gi|224066237|ref|XP_002302040.1|	231.1	2e-59	predicted protein [Populus trichocarpa] >gi|118483855|gb|ABK93818.1| unknown [Populus trichocarpa] >gi|222843766|gb|EEE81313.1| predicted protein [Populus trichocarpa]	sp|Q9M1T1|SETH3_ARATH	223	1e-58	Probable arabinose 5-phosphate isomerase OS=Arabidopsis thaliana GN=SETH3 PE=2 SV=1
CL10499.Contig1_Mpfb2	1851	54	2.353	gi|224125392|ref|XP_002329794.1|	110.5	8e-23	hypothetical protein POPTRDRAFT_743829 [Populus trichocarpa] >gi|222870856|gb|EEF07987.1| hypothetical protein POPTRDRAFT_743829 [Populus trichocarpa]	sp|Q38741|SBP1_ANTMA	97.8	2e-20	Squamosa promoter-binding protein 1 OS=Antirrhinum majus GN=SBP1 PE=2 SV=1
CL105.Contig10_Mpfb2	426	2	0.3787	gi|313184298|emb|CBL94163.1|	161.4	3e-39	putative RNA-directed DNA polymerase (Reverse transcriptase) [Malus x domestica]	--	--	--	--
CL105.Contig11_Mpfb2	379	0	0	gi|313184298|emb|CBL94163.1|	108.2	3e-23	putative RNA-directed DNA polymerase (Reverse transcriptase) [Malus x domestica]	--	--	--	--
CL105.Contig12_Mpfb2	372	1	0.2168	gi|313184298|emb|CBL94163.1|	194.1	4e-49	putative RNA-directed DNA polymerase (Reverse transcriptase) [Malus x domestica]	--	--	--	--
CL105.Contig1_Mpfb2	3224	77	1.9263	gi|342365838|gb|AEL30371.1|	258.1	6e-67	TIR-NBS-LRR type disease resistance protein [Arachis hypogaea]	--	--	--	--
CL105.Contig2_Mpfb2	1264	14	0.8933	gi|313184298|emb|CBL94163.1|	74.7	2e-104	putative RNA-directed DNA polymerase (Reverse transcriptase) [Malus x domestica]	sp|Q9SHZ8|PP168_ARATH	82.4	5e-16	Pentatricopeptide repeat-containing protein At2g22070 OS=Arabidopsis thaliana GN=PCMP-H41 PE=2 SV=1
CL105.Contig3_Mpfb2	3338	266	6.4274	gi|313184298|emb|CBL94163.1|	97.1	1e-110	putative RNA-directed DNA polymerase (Reverse transcriptase) [Malus x domestica]	--	--	--	--
CL105.Contig4_Mpfb2	1180	170	11.6199	gi|313184298|emb|CBL94163.1|	22.3	4e-100	putative RNA-directed DNA polymerase (Reverse transcriptase) [Malus x domestica]	--	--	--	--
CL105.Contig5_Mpfb2	564	17	2.4311	gi|313184298|emb|CBL94163.1|	87.4	8e-63	putative RNA-directed DNA polymerase (Reverse transcriptase) [Malus x domestica]	sp|Q9M0R2|PATL5_ARATH	60.8	5e-10	Patellin-5 OS=Arabidopsis thaliana GN=PATL5 PE=1 SV=2
CL105.Contig6_Mpfb2	501	2	0.322	gi|313184298|emb|CBL94163.1|	54.7	2e-75	putative RNA-directed DNA polymerase (Reverse transcriptase) [Malus x domestica]	--	--	--	--
CL105.Contig7_Mpfb2	215	10	3.7514	gi|313184298|emb|CBL94163.1|	107.8	4e-23	putative RNA-directed DNA polymerase (Reverse transcriptase) [Malus x domestica]	--	--	--	--
CL105.Contig8_Mpfb2	310	35	9.1063	gi|313184298|emb|CBL94163.1|	146.7	8e-35	putative RNA-directed DNA polymerase (Reverse transcriptase) [Malus x domestica]	--	--	--	--
CL105.Contig9_Mpfb2	334	20	4.8297	gi|313184298|emb|CBL94163.1|	43.5	1e-35	putative RNA-directed DNA polymerase (Reverse transcriptase) [Malus x domestica]	--	--	--	--
CL1050.Contig1_Mpfb2	2381	181	6.1314	gi|356549325|ref|XP_003543044.1|	959.9	0	PREDICTED: L-type lectin-domain containing receptor kinase VII.1-like [Glycine max]	sp|Q9S9U1|LRK71_ARATH	802	0	L-type lectin-domain containing receptor kinase VII.1 OS=Arabidopsis thaliana GN=LECRK71 PE=2 SV=1
CL1050.Contig2_Mpfb2	286	0	0	gi|356549325|ref|XP_003543044.1|	139.4	1e-32	PREDICTED: L-type lectin-domain containing receptor kinase VII.1-like [Glycine max]	sp|Q9S9U1|LRK71_ARATH	113	3e-26	L-type lectin-domain containing receptor kinase VII.1 OS=Arabidopsis thaliana GN=LECRK71 PE=2 SV=1
CL10500.Contig1_Mpfb2	2110	551	21.0623	gi|224133420|ref|XP_002321563.1|	637.5	0	predicted protein [Populus trichocarpa] >gi|222868559|gb|EEF05690.1| predicted protein [Populus trichocarpa]	sp|Q9FJP6|PUB38_ARATH	530	1e-150	U-box domain-containing protein 38 OS=Arabidopsis thaliana GN=PUB38 PE=1 SV=1
CL10501.Contig1_Mpfb2	2389	2274	76.7735	gi|255571162|ref|XP_002526531.1|	1035.8	0	nucleotide binding protein, putative [Ricinus communis] >gi|223534092|gb|EEF35809.1| nucleotide binding protein, putative [Ricinus communis]	sp|Q3Y8L7|WDR69_CHLRE	77	4e-14	Outer row dynein assembly protein 16 OS=Chlamydomonas reinhardtii GN=ODA16 PE=1 SV=1
CL10501.Contig2_Mpfb2	349	76	17.5641	gi|15225344|ref|NP_179623.1|	55.8	1e-07	WD40 domain-containing protein [Arabidopsis thaliana] >gi|13605895|gb|AAK32933.1|AF367346_1 At2g20330/F11A3.12 [Arabidopsis thaliana] >gi|16226753|gb|AAL16252.1|AF428322_1 At2g20330/F11A3.12 [Arabidopsis thaliana] >gi|22137162|gb|AAM91426.1| At2g20330/F11A3.12 [Arabidopsis thaliana] >gi|330251900|gb|AEC06994.1| WD40 domain-containing protein [Arabidopsis thaliana]	--	--	--	--
CL10502.Contig1_Mpfb2	297	12	3.2588	--	--	--	--	--	--	--	--
CL10502.Contig2_Mpfb2	217	0	0	--	--	--	--	--	--	--	--
CL10504.Contig1_Mpfb2	357	154	34.7928	gi|297735093|emb|CBI17455.3|	100.9	5e-21	unnamed protein product [Vitis vinifera]	--	--	--	--
CL10505.Contig1_Mpfb2	695	209	24.2549	gi|255569225|ref|XP_002525581.1|	113.6	2e-24	histone-lysine n-methyltransferase, suvh, putative [Ricinus communis] >gi|223535160|gb|EEF36840.1| histone-lysine n-methyltransferase, suvh, putative [Ricinus communis]	sp|Q9C5P4|SUVH3_ARATH	88.6	3e-18	Histone-lysine N-methyltransferase, H3 lysine-9 specific SUVH3 OS=Arabidopsis thaliana GN=SUVH3 PE=2 SV=2
CL10506.Contig1_Mpfb2	1730	1491	69.5134	gi|255578989|ref|XP_002530347.1|	720.3	0	sorting nexin 3, putative [Ricinus communis] >gi|223530151|gb|EEF32063.1| sorting nexin 3, putative [Ricinus communis]	sp|Q9FG38|SNX1_ARATH	662	0	Sorting nexin 1 OS=Arabidopsis thaliana GN=SNX1 PE=1 SV=1
CL10507.Contig1_Mpfb2	461	42	7.3483	gi|42573439|ref|NP_974816.1|	167.9	4e-41	uncharacterized protein [Arabidopsis thaliana] >gi|332005480|gb|AED92863.1| uncharacterized protein [Arabidopsis thaliana]	--	--	--	--
CL10508.Contig1_Mpfb2	2419	1098	36.6103	gi|255583651|ref|XP_002532580.1|	865.5	0	cop9 signalosome complex subunit, putative [Ricinus communis] >gi|223527689|gb|EEF29797.1| cop9 signalosome complex subunit, putative [Ricinus communis]	sp|Q8W207|CSN2_ARATH	784	0	COP9 signalosome complex subunit 2 OS=Arabidopsis thaliana GN=CSN2 PE=1 SV=1
CL10508.Contig2_Mpfb2	814	22	2.1799	gi|281190720|ref|YP_003330957.1|	80.9	2e-49	photosystem II protein D2 [Parthenium argentatum] >gi|269924833|gb|ACZ52706.1| photosystem II protein D2 [Parthenium argentatum]	sp|Q2PMT8|PSBD_SOYBN	139	5e-48	Photosystem II D2 protein OS=Glycine max GN=psbD PE=3 SV=1
CL10509.Contig1_Mpfb2	1906	11428	483.598	gi|147835623|emb|CAN66272.1|	292.4	1e-77	hypothetical protein VITISV_018033 [Vitis vinifera]	sp|Q8LD46|R23A1_ARATH	275	5e-74	60S ribosomal protein L23a-1 OS=Arabidopsis thaliana GN=RPL23AA PE=2 SV=2
CL1051.Contig1_Mpfb2	231	28	9.7765	gi|359491530|ref|XP_002279127.2|	92	2e-18	PREDICTED: probable inactive receptor kinase At1g48480-like [Vitis vinifera]	sp|Q9LP77|Y1848_ARATH	77.4	2e-15	Probable inactive receptor kinase At1g48480 OS=Arabidopsis thaliana GN=RKL1 PE=1 SV=1
CL1051.Contig2_Mpfb2	2360	922	31.5106	gi|255585468|ref|XP_002533427.1|	968.4	0	ATP binding protein, putative [Ricinus communis] >gi|223526727|gb|EEF28958.1| ATP binding protein, putative [Ricinus communis]	sp|Q9LP77|Y1848_ARATH	827	0	Probable inactive receptor kinase At1g48480 OS=Arabidopsis thaliana GN=RKL1 PE=1 SV=1
CL10510.Contig1_Mpfb2	217	14	5.2036	--	--	--	--	--	--	--	--
CL10513.Contig1_Mpfb2	756	139	14.8296	gi|224128452|ref|XP_002320335.1|	206.5	3e-52	predicted protein [Populus trichocarpa] >gi|222861108|gb|EEE98650.1| predicted protein [Populus trichocarpa]	sp|Q9M015|Y5161_ARATH	66.6	1e-11	Uncharacterized protein At5g01610 OS=Arabidopsis thaliana GN=At5g01610 PE=1 SV=1
CL10513.Contig2_Mpfb2	525	91	13.9804	gi|224128452|ref|XP_002320335.1|	202.2	2e-51	predicted protein [Populus trichocarpa] >gi|222861108|gb|EEE98650.1| predicted protein [Populus trichocarpa]	sp|Q9M015|Y5161_ARATH	67.8	3e-12	Uncharacterized protein At5g01610 OS=Arabidopsis thaliana GN=At5g01610 PE=1 SV=1
CL10514.Contig1_Mpfb2	1102	69	5.0502	gi|225435441|ref|XP_002282785.1|	539.6	2e-152	PREDICTED: armadillo repeat-containing protein 8 [Vitis vinifera] >gi|297746314|emb|CBI16370.3| unnamed protein product [Vitis vinifera]	--	--	--	--
CL10515.Contig1_Mpfb2	1041	366	28.3575	gi|327412639|emb|CCA29108.1|	194.1	9e-110	putative MYB transcription factor [Rosa hybrid cultivar]	sp|Q8GUN5|PHL1_ARATH	103	1e-38	Protein PHR1-LIKE 1 OS=Arabidopsis thaliana GN=PHL1 PE=1 SV=1
CL10515.Contig2_Mpfb2	360	10	2.2404	gi|327412639|emb|CCA29108.1|	152.1	2e-36	putative MYB transcription factor [Rosa hybrid cultivar]	--	--	--	--
CL10516.Contig1_Mpfb2	566	62	8.8351	--	--	--	--	--	--	--	--
CL10517.Contig1_Mpfb2	404	32	6.3886	gi|358346447|ref|XP_003637279.1|	172.6	1e-42	Magnesium transporter MRS2-like protein [Medicago truncatula] >gi|355503214|gb|AES84417.1| Magnesium transporter MRS2-like protein [Medicago truncatula]	sp|Q9S9N4|MRS21_ARATH	166	5e-42	Magnesium transporter MRS2-1 OS=Arabidopsis thaliana GN=MRS2-1 PE=2 SV=1
CL10518.Contig1_Mpfb2	1093	60	4.4276	gi|356557110|ref|XP_003546861.1|	255	1e-66	PREDICTED: homeobox-leucine zipper protein HOX27-like [Glycine max]	sp|P46665|HAT14_ARATH	221	4e-58	Homeobox-leucine zipper protein HAT14 OS=Arabidopsis thaliana GN=HAT14 PE=2 SV=3
CL10519.Contig1_Mpfb2	777	22	2.2837	gi|224107447|ref|XP_002314482.1|	212.2	6e-54	predicted protein [Populus trichocarpa] >gi|222863522|gb|EEF00653.1| predicted protein [Populus trichocarpa]	--	--	--	--
CL10519.Contig2_Mpfb2	684	57	6.7213	gi|224107447|ref|XP_002314482.1|	228.4	6e-59	predicted protein [Populus trichocarpa] >gi|222863522|gb|EEF00653.1| predicted protein [Populus trichocarpa]	--	--	--	--
CL1052.Contig1_Mpfb2	1482	330	17.9599	gi|255574357|ref|XP_002528092.1|	547	2e-154	ubiquitin-protein ligase, putative [Ricinus communis] >gi|223532481|gb|EEF34271.1| ubiquitin-protein ligase, putative [Ricinus communis]	sp|Q7XI08|XB34_ORYSJ	54.7	1e-07	Probable E3 ubiquitin-protein ligase XBOS34 OS=Oryza sativa subsp. japonica GN=XBOS34 PE=2 SV=1
CL1052.Contig2_Mpfb2	881	64	5.8592	gi|255574357|ref|XP_002528092.1|	73.2	1e-92	ubiquitin-protein ligase, putative [Ricinus communis] >gi|223532481|gb|EEF34271.1| ubiquitin-protein ligase, putative [Ricinus communis]	--	--	--	--
CL1052.Contig3_Mpfb2	710	46	5.2256	gi|255574357|ref|XP_002528092.1|	321.6	6e-87	ubiquitin-protein ligase, putative [Ricinus communis] >gi|223532481|gb|EEF34271.1| ubiquitin-protein ligase, putative [Ricinus communis]	--	--	--	--
CL10524.Contig1_Mpfb2	200	6	2.4197	gi|356563590|ref|XP_003550044.1|	140.6	6e-33	PREDICTED: probable WRKY transcription factor 15-like [Glycine max]	sp|O22176|WRK15_ARATH	132	3e-32	Probable WRKY transcription factor 15 OS=Arabidopsis thaliana GN=WRKY15 PE=2 SV=1
CL10524.Contig2_Mpfb2	1468	1937	106.424	gi|302399117|gb|ADL36853.1|	630.6	1e-179	WRKY domain class transcription factor [Malus x domestica]	sp|Q9STX0|WRKY7_ARATH	286	2e-77	Probable WRKY transcription factor 7 OS=Arabidopsis thaliana GN=WRKY7 PE=1 SV=1
CL10525.Contig1_Mpfb2	250	7	2.2584	--	--	--	--	--	--	--	--
CL10526.Contig1_Mpfb2	2140	788	29.6995	gi|255573030|ref|XP_002527445.1|	923.7	0	transferase, transferring glycosyl groups, putative [Ricinus communis] >gi|223533180|gb|EEF34937.1| transferase, transferring glycosyl groups, putative [Ricinus communis]	sp|Q9FNI7|CSLA2_ARATH	892	0	Glucomannan 4-beta-mannosyltransferase 2 OS=Arabidopsis thaliana GN=CSLA2 PE=2 SV=1
CL10526.Contig2_Mpfb2	1500	230	12.3673	gi|225441006|ref|XP_002283672.1|	730.7	0	PREDICTED: glucomannan 4-beta-mannosyltransferase 9 [Vitis vinifera]	sp|Q9LZR3|CSLA9_ARATH	694	0	Glucomannan 4-beta-mannosyltransferase 9 OS=Arabidopsis thaliana GN=CSLA9 PE=2 SV=1
CL10526.Contig3_Mpfb2	684	5	0.5896	gi|356505314|ref|XP_003521436.1|	431.4	5e-120	PREDICTED: glucomannan 4-beta-mannosyltransferase 9-like [Glycine max]	sp|Q9FNI7|CSLA2_ARATH	425	1e-119	Glucomannan 4-beta-mannosyltransferase 2 OS=Arabidopsis thaliana GN=CSLA2 PE=2 SV=1
CL10527.Contig1_Mpfb2	229	6	2.1133	gi|302832287|ref|XP_002947708.1|	87.8	4e-17	hypothetical protein VOLCADRAFT_103521 [Volvox carteri f. nagariensis] >gi|300267056|gb|EFJ51241.1| hypothetical protein VOLCADRAFT_103521 [Volvox carteri f. nagariensis]	sp|P29763|RLA1_CHLRE	80.9	2e-16	60S acidic ribosomal protein P1 OS=Chlamydomonas reinhardtii PE=3 SV=1
CL10527.Contig2_Mpfb2	256	23	7.2464	gi|255089200|ref|XP_002506522.1|	80.5	7e-15	predicted protein [Micromonas sp. RCC299] >gi|226521794|gb|ACO67780.1| predicted protein [Micromonas sp. RCC299]	sp|P29763|RLA1_CHLRE	73.9	2e-14	60S acidic ribosomal protein P1 OS=Chlamydomonas reinhardtii PE=3 SV=1
CL10527.Contig3_Mpfb2	376	81	17.3754	gi|242077995|ref|XP_002443766.1|	108.2	3e-23	hypothetical protein SORBIDRAFT_07g001570 [Sorghum bicolor] >gi|241940116|gb|EES13261.1| hypothetical protein SORBIDRAFT_07g001570 [Sorghum bicolor]	sp|P52855|RLA1_MAIZE	106	4e-24	60S acidic ribosomal protein P1 OS=Zea mays GN=RPP1A PE=1 SV=1
CL10528.Contig1_Mpfb2	788	68	6.9602	gi|147838921|emb|CAN77067.1|	147.9	1e-34	hypothetical protein VITISV_022410 [Vitis vinifera] >gi|297735648|emb|CBI18142.3| unnamed protein product [Vitis vinifera]	sp|Q9M041|BH140_ARATH	117	7e-27	Transcription factor bHLH140 OS=Arabidopsis thaliana GN=BHLH140 PE=4 SV=1
CL10529.Contig1_Mpfb2	4012	2279	45.8164	gi|255577920|ref|XP_002529832.1|	1020.8	0	electron carrier, putative [Ricinus communis] >gi|223530660|gb|EEF32533.1| electron carrier, putative [Ricinus communis]	sp|B5WWZ9|FAO2_LOTJA	985	0	Long-chain-alcohol oxidase FAO2 OS=Lotus japonicus GN=FAO2 PE=2 SV=1
CL10529.Contig2_Mpfb2	266	12	3.6386	gi|359480305|ref|XP_002272123.2|	95.5	2e-19	PREDICTED: long-chain-alcohol oxidase FAO2-like [Vitis vinifera]	sp|B5WWZ9|FAO2_LOTJA	93.2	3e-20	Long-chain-alcohol oxidase FAO2 OS=Lotus japonicus GN=FAO2 PE=2 SV=1
CL10529.Contig3_Mpfb2	251	9	2.8921	gi|356572276|ref|XP_003554295.1|	123.2	1e-27	PREDICTED: long-chain-alcohol oxidase FAO2-like [Glycine max]	sp|B5WWZ9|FAO2_LOTJA	114	1e-26	Long-chain-alcohol oxidase FAO2 OS=Lotus japonicus GN=FAO2 PE=2 SV=1
CL10529.Contig4_Mpfb2	262	31	9.5433	gi|224107463|ref|XP_002314488.1|	136.7	8e-32	predicted protein [Populus trichocarpa] >gi|222863528|gb|EEF00659.1| predicted protein [Populus trichocarpa]	sp|Q9LW56|FAO3_ARATH	123	2e-29	Long-chain-alcohol oxidase FAO3 OS=Arabidopsis thaliana GN=FAO3 PE=1 SV=1
CL1053.Contig1_Mpfb2	1931	85	3.5504	gi|359489614|ref|XP_002274612.2|	782.7	0	PREDICTED: beta-amylase 2, chloroplastic-like [Vitis vinifera] >gi|297745290|emb|CBI40370.3| unnamed protein product [Vitis vinifera]	sp|O65258|BAM2_ARATH	763	0	Beta-amylase 2, chloroplastic OS=Arabidopsis thaliana GN=BAM2 PE=1 SV=2
CL1053.Contig2_Mpfb2	1371	154	9.0598	gi|359489614|ref|XP_002274612.2|	174.9	0	PREDICTED: beta-amylase 2, chloroplastic-like [Vitis vinifera] >gi|297745290|emb|CBI40370.3| unnamed protein product [Vitis vinifera]	sp|O65258|BAM2_ARATH	509	0	Beta-amylase 2, chloroplastic OS=Arabidopsis thaliana GN=BAM2 PE=1 SV=2
CL1053.Contig3_Mpfb2	1985	98	3.982	gi|359489614|ref|XP_002274612.2|	751.5	0	PREDICTED: beta-amylase 2, chloroplastic-like [Vitis vinifera] >gi|297745290|emb|CBI40370.3| unnamed protein product [Vitis vinifera]	sp|O65258|BAM2_ARATH	739	0	Beta-amylase 2, chloroplastic OS=Arabidopsis thaliana GN=BAM2 PE=1 SV=2
CL10530.Contig1_Mpfb2	926	214	18.6397	gi|224064880|ref|XP_002301597.1|	322.4	5e-87	predicted protein [Populus trichocarpa] >gi|222843323|gb|EEE80870.1| predicted protein [Populus trichocarpa]	sp|O48626|ZW10_ARATH	311	3e-85	Centromere/kinetochore protein zw10 homolog OS=Arabidopsis thaliana GN=ZW10 PE=2 SV=1
CL10530.Contig2_Mpfb2	220	82	30.0627	--	--	--	--	sp|O48626|ZW10_ARATH	48.5	8e-07	Centromere/kinetochore protein zw10 homolog OS=Arabidopsis thaliana GN=ZW10 PE=2 SV=1
CL10532.Contig1_Mpfb2	1195	12	0.8099	gi|224086020|ref|XP_002307781.1|	443.4	3e-123	predicted protein [Populus trichocarpa] >gi|222857230|gb|EEE94777.1| predicted protein [Populus trichocarpa]	sp|Q6NPN9|DWA2_ARATH	403	9e-113	WD repeat-containing protein DWA2 OS=Arabidopsis thaliana GN=DWA2 PE=1 SV=1
CL10532.Contig2_Mpfb2	586	2	0.2753	gi|22329691|ref|NP_173478.2|	322	3e-87	transducin/WD-40 repeat-containing protein [Arabidopsis thaliana] >gi|332191863|gb|AEE29984.1| transducin/WD-40 repeat-containing protein [Arabidopsis thaliana]	sp|Q6NPN9|DWA2_ARATH	284	3e-77	WD repeat-containing protein DWA2 OS=Arabidopsis thaliana GN=DWA2 PE=1 SV=1
CL10533.Contig1_Mpfb2	352	15	3.437	gi|225430832|ref|XP_002273030.1|	75.9	1e-13	PREDICTED: minor allergen Alt a 7-like [Vitis vinifera]	--	--	--	--
CL10533.Contig2_Mpfb2	1044	171	13.2109	gi|225430832|ref|XP_002273030.1|	388.3	1e-106	PREDICTED: minor allergen Alt a 7-like [Vitis vinifera]	sp|Q9C6S1|FH14_ARATH	52	3e-09	Formin-like protein 14 OS=Arabidopsis thaliana GN=FH14 PE=3 SV=3
CL10533.Contig3_Mpfb2	1017	5	0.3965	gi|225430832|ref|XP_002273030.1|	388.3	9e-107	PREDICTED: minor allergen Alt a 7-like [Vitis vinifera]	sp|Q9C6S1|FH14_ARATH	52	3e-09	Formin-like protein 14 OS=Arabidopsis thaliana GN=FH14 PE=3 SV=3
CL10534.Contig1_Mpfb2	362	26	5.793	--	--	--	--	--	--	--	--
CL10535.Contig1_Mpfb2	491	12	1.9712	--	--	--	--	--	--	--	--
CL10536.Contig1_Mpfb2	566	704	100.321	gi|224087331|ref|XP_002308124.1|	114.8	7e-25	predicted protein [Populus trichocarpa] >gi|222854100|gb|EEE91647.1| predicted protein [Populus trichocarpa]	sp|Q3ECI7|TOM7B_ARATH	92.8	1e-19	Mitochondrial import receptor subunit TOM7-2 OS=Arabidopsis thaliana GN=TOM7-2 PE=3 SV=1
CL10536.Contig2_Mpfb2	222	63	22.8889	--	--	--	--	--	--	--	--
CL10537.Contig1_Mpfb2	1475	971	53.0963	gi|224112613|ref|XP_002316241.1|	510.8	2e-143	predicted protein [Populus trichocarpa] >gi|222865281|gb|EEF02412.1| predicted protein [Populus trichocarpa]	sp|P59277|SYP81_ARATH	452	3e-127	Syntaxin-81 OS=Arabidopsis thaliana GN=SYP81 PE=2 SV=2
CL10538.Contig1_Mpfb2	2010	602	24.1567	gi|225435731|ref|XP_002285703.1|	354.4	3e-96	PREDICTED: uncharacterized protein LOC100263951 [Vitis vinifera]	sp|Q42404|RU17_ARATH	78.2	2e-14	U1 small nuclear ribonucleoprotein 70 kDa OS=Arabidopsis thaliana GN=RNU1 PE=1 SV=1
CL10538.Contig2_Mpfb2	541	114	16.9959	gi|359478454|ref|XP_002285704.2|	260	1e-68	PREDICTED: transcription initiation factor TFIID subunit 7-like [Vitis vinifera]	--	--	--	--
CL10538.Contig3_Mpfb2	489	41	6.7626	gi|359478454|ref|XP_002285704.2|	79	2e-14	PREDICTED: transcription initiation factor TFIID subunit 7-like [Vitis vinifera]	--	--	--	--
CL10538.Contig4_Mpfb2	480	16	2.6885	gi|359478454|ref|XP_002285704.2|	105.1	3e-22	PREDICTED: transcription initiation factor TFIID subunit 7-like [Vitis vinifera]	--	--	--	--
CL10538.Contig5_Mpfb2	1176	452	31.0005	gi|225435731|ref|XP_002285703.1|	357.5	2e-97	PREDICTED: uncharacterized protein LOC100263951 [Vitis vinifera]	sp|Q9FYB7|RSZ32_ARATH	79.3	4e-15	Serine/arginine-rich splicing factor RS2Z32 OS=Arabidopsis thaliana GN=RS2Z32 PE=1 SV=1
CL10538.Contig6_Mpfb2	507	21	3.3408	gi|118481107|gb|ABK92507.1|	85.1	4e-16	unknown [Populus trichocarpa]	sp|O22315|SRSF1_ARATH	50.4	5e-07	Pre-mRNA-splicing factor SF2 OS=Arabidopsis thaliana GN=SF2 PE=1 SV=1
CL1054.Contig1_Mpfb2	1263	1668	106.52	gi|302398949|gb|ADL36769.1|	576.6	2e-163	MYB domain class transcription factor [Malus x domestica]	sp|Q9FDW1|MYB44_ARATH	258	5e-69	Transcription factor MYB44 OS=Arabidopsis thaliana GN=MYB44 PE=2 SV=1
CL1054.Contig2_Mpfb2	1558	149	7.7136	gi|302398939|gb|ADL36764.1|	554.7	1e-156	MYB domain class transcription factor [Malus x domestica]	sp|Q9FDW1|MYB44_ARATH	301	5e-82	Transcription factor MYB44 OS=Arabidopsis thaliana GN=MYB44 PE=2 SV=1
CL1054.Contig3_Mpfb2	1529	57	3.0068	gi|302398939|gb|ADL36764.1|	592	7e-168	MYB domain class transcription factor [Malus x domestica]	sp|Q9FDW1|MYB44_ARATH	302	3e-82	Transcription factor MYB44 OS=Arabidopsis thaliana GN=MYB44 PE=2 SV=1
CL1054.Contig4_Mpfb2	1439	351	19.6736	gi|302398939|gb|ADL36764.1|	592.4	5e-168	MYB domain class transcription factor [Malus x domestica]	sp|Q9FDW1|MYB44_ARATH	302	4e-82	Transcription factor MYB44 OS=Arabidopsis thaliana GN=MYB44 PE=2 SV=1
CL1054.Contig5_Mpfb2	1576	226	11.5662	gi|71041082|gb|AAZ20429.1|	568.9	7e-161	MYB6 [Malus x domestica] >gi|302398951|gb|ADL36770.1| MYB domain class transcription factor [Malus x domestica]	sp|Q9FDW1|MYB44_ARATH	296	2e-80	Transcription factor MYB44 OS=Arabidopsis thaliana GN=MYB44 PE=2 SV=1
CL1054.Contig6_Mpfb2	1070	371	27.9658	gi|302398941|gb|ADL36765.1|	439.1	5e-122	MYB domain class transcription factor [Malus x domestica]	sp|Q9FDW1|MYB44_ARATH	150	1e-36	Transcription factor MYB44 OS=Arabidopsis thaliana GN=MYB44 PE=2 SV=1
CL1054.Contig7_Mpfb2	903	419	37.4251	gi|302398941|gb|ADL36765.1|	443	2e-123	MYB domain class transcription factor [Malus x domestica]	sp|Q9FDW1|MYB44_ARATH	152	2e-37	Transcription factor MYB44 OS=Arabidopsis thaliana GN=MYB44 PE=2 SV=1
CL10540.Contig1_Mpfb2	1621	288	14.33	gi|147799468|emb|CAN70606.1|	611.7	1e-173	hypothetical protein VITISV_040196 [Vitis vinifera]	--	--	--	--
CL10540.Contig2_Mpfb2	256	18	5.6711	gi|15239155|ref|NP_196734.1|	95.5	2e-19	Core-2/I-branching beta-1,6-N-acetylglucosaminyltransferase family protein [Arabidopsis thaliana] >gi|31711872|gb|AAP68292.1| At5g11730 [Arabidopsis thaliana] >gi|332004332|gb|AED91715.1| Core-2/I-branching beta-1,6-N-acetylglucosaminyltransferase family protein [Arabidopsis thaliana]	--	--	--	--
CL10541.Contig1_Mpfb2	2655	45	1.3671	gi|356569368|ref|XP_003552874.1|	509.2	1e-142	PREDICTED: actin-related protein 5-like [Glycine max]	sp|Q940Z2|ARP5_ARATH	657	0	Actin-related protein 5 OS=Arabidopsis thaliana GN=ARP5 PE=1 SV=2
CL10541.Contig2_Mpfb2	2392	59	1.9894	gi|356569368|ref|XP_003552874.1|	1210.7	0	PREDICTED: actin-related protein 5-like [Glycine max]	sp|Q940Z2|ARP5_ARATH	1127	0	Actin-related protein 5 OS=Arabidopsis thaliana GN=ARP5 PE=1 SV=2
CL10541.Contig3_Mpfb2	1801	35	1.5674	gi|255581531|ref|XP_002531571.1|	158.7	2e-37	conserved hypothetical protein [Ricinus communis] >gi|223528801|gb|EEF30807.1| conserved hypothetical protein [Ricinus communis]	sp|Q940Z2|ARP5_ARATH	482	2e-137	Actin-related protein 5 OS=Arabidopsis thaliana GN=ARP5 PE=1 SV=2
CL10542.Contig1_Mpfb2	334	28	6.7616	--	--	--	--	--	--	--	--
CL10543.Contig1_Mpfb2	425	14	2.6569	--	--	--	--	--	--	--	--
CL10543.Contig2_Mpfb2	508	36	5.7158	--	--	--	--	--	--	--	--
CL10544.Contig1_Mpfb2	558	127	18.3572	gi|302398923|gb|ADL36756.1|	285.8	2e-76	MYB domain class transcription factor [Malus x domestica]	sp|P81393|MYB08_ANTMA	142	9e-35	Myb-related protein 308 OS=Antirrhinum majus GN=MYB308 PE=2 SV=1
CL10545.Contig1_Mpfb2	3213	36251	910.011	gi|12082281|dbj|BAB20799.1|	1633.6	0	sucrose synthase 1 [Pyrus pyrifolia]	sp|O24301|SUS2_PEA	1377	0	Sucrose synthase 2 OS=Pisum sativum GN=SUS2 PE=2 SV=1
CL10546.Contig1_Mpfb2	575	9	1.2624	gi|255571750|ref|XP_002526818.1|	314.7	4e-85	NAC domain-containing protein, putative [Ricinus communis] >gi|223533822|gb|EEF35553.1| NAC domain-containing protein, putative [Ricinus communis]	sp|Q9FWX2|NAC7_ARATH	260	4e-70	NAC domain-containing protein 7 OS=Arabidopsis thaliana GN=NAC007 PE=2 SV=2
CL10546.Contig2_Mpfb2	532	6	0.9097	gi|255571750|ref|XP_002526818.1|	314.7	4e-85	NAC domain-containing protein, putative [Ricinus communis] >gi|223533822|gb|EEF35553.1| NAC domain-containing protein, putative [Ricinus communis]	sp|Q9FWX2|NAC7_ARATH	260	4e-70	NAC domain-containing protein 7 OS=Arabidopsis thaliana GN=NAC007 PE=2 SV=2
CL10547.Contig1_Mpfb2	1283	3	0.1886	gi|224054570|ref|XP_002298326.1|	605.5	5e-172	predicted protein [Populus trichocarpa] >gi|222845584|gb|EEE83131.1| predicted protein [Populus trichocarpa]	sp|Q66GI9|ANTR4_ARATH	556	7e-159	Probable anion transporter 4, chloroplastic OS=Arabidopsis thaliana GN=ANTR4 PE=2 SV=1
CL10547.Contig2_Mpfb2	491	10	1.6427	gi|255558820|ref|XP_002520433.1|	198.7	2e-50	Sialin, putative [Ricinus communis] >gi|223540275|gb|EEF41846.1| Sialin, putative [Ricinus communis]	sp|Q66GI9|ANTR4_ARATH	194	3e-50	Probable anion transporter 4, chloroplastic OS=Arabidopsis thaliana GN=ANTR4 PE=2 SV=1
CL10547.Contig3_Mpfb2	912	4	0.3538	gi|224054570|ref|XP_002298326.1|	321.6	9e-87	predicted protein [Populus trichocarpa] >gi|222845584|gb|EEE83131.1| predicted protein [Populus trichocarpa]	sp|Q66GI9|ANTR4_ARATH	306	1e-83	Probable anion transporter 4, chloroplastic OS=Arabidopsis thaliana GN=ANTR4 PE=2 SV=1
CL10548.Contig1_Mpfb2	598	19	2.5627	--	--	--	--	--	--	--	--
CL10549.Contig1_Mpfb2	358	5	1.1265	--	--	--	--	--	--	--	--
CL10549.Contig2_Mpfb2	317	1	0.2544	--	--	--	--	--	--	--	--
CL1055.Contig1_Mpfb2	4225	1093	20.8656	gi|255587410|ref|XP_002534264.1|	2081.6	0	microtubule associated protein xmap215, putative [Ricinus communis] >gi|223525620|gb|EEF28119.1| microtubule associated protein xmap215, putative [Ricinus communis]	sp|Q94FN2|MOR1_ARATH	1769	0	Protein MOR1 OS=Arabidopsis thaliana GN=MOR1 PE=1 SV=1
CL1055.Contig2_Mpfb2	4280	675	12.7203	gi|255587410|ref|XP_002534264.1|	2100.1	0	microtubule associated protein xmap215, putative [Ricinus communis] >gi|223525620|gb|EEF28119.1| microtubule associated protein xmap215, putative [Ricinus communis]	sp|Q94FN2|MOR1_ARATH	1769	0	Protein MOR1 OS=Arabidopsis thaliana GN=MOR1 PE=1 SV=1
CL10550.Contig1_Mpfb2	515	79	12.3725	gi|334187550|ref|NP_001190267.1|	88.6	4e-17	calmodulin-binding transcription activator 1 [Arabidopsis thaliana] >gi|332004007|gb|AED91390.1| calmodulin-binding transcription activator 1 [Arabidopsis thaliana]	sp|Q9FY74|CMTA1_ARATH	88.6	2e-18	Calmodulin-binding transcription activator 1 OS=Arabidopsis thaliana GN=CMTA1 PE=2 SV=2
CL10550.Contig2_Mpfb2	317	10	2.5444	--	--	--	--	--	--	--	--
CL10551.Contig1_Mpfb2	1526	326	17.2306	gi|255560590|ref|XP_002521309.1|	626.7	2e-178	IAA-amino acid hydrolase ILR1 precursor, putative [Ricinus communis] >gi|223539494|gb|EEF41083.1| IAA-amino acid hydrolase ILR1 precursor, putative [Ricinus communis]	sp|Q7XUA8|ILL5_ORYSJ	530	9e-151	IAA-amino acid hydrolase ILR1-like 5 OS=Oryza sativa subsp. japonica GN=ILL5 PE=2 SV=1
CL10551.Contig2_Mpfb2	692	7	0.8159	gi|255560590|ref|XP_002521309.1|	271.6	6e-72	IAA-amino acid hydrolase ILR1 precursor, putative [Ricinus communis] >gi|223539494|gb|EEF41083.1| IAA-amino acid hydrolase ILR1 precursor, putative [Ricinus communis]	sp|Q7XUA8|ILL5_ORYSJ	219	8e-58	IAA-amino acid hydrolase ILR1-like 5 OS=Oryza sativa subsp. japonica GN=ILL5 PE=2 SV=1
CL10552.Contig1_Mpfb2	812	10	0.9933	--	--	--	--	--	--	--	--
CL10552.Contig2_Mpfb2	743	8	0.8684	--	--	--	--	--	--	--	--
CL10553.Contig1_Mpfb2	1749	146	6.7329	gi|359475862|ref|XP_002283008.2|	682.6	0	PREDICTED: neurochondrin-like [Vitis vinifera]	--	--	--	--
CL10553.Contig2_Mpfb2	1100	5	0.3666	gi|359475862|ref|XP_002283008.2|	377.1	2e-103	PREDICTED: neurochondrin-like [Vitis vinifera]	--	--	--	--
CL10554.Contig1_Mpfb2	288	27	7.5615	--	--	--	--	--	--	--	--
CL10555.Contig1_Mpfb2	1864	615	26.6113	gi|226510502|ref|NP_001141021.1|	924.9	0	uncharacterized protein LOC100273100 [Zea mays]	sp|P26854|ATPAM_MARPO	682	0	ATP synthase subunit alpha, mitochondrial OS=Marchantia polymorpha GN=ATPA PE=3 SV=2
CL10555.Contig2_Mpfb2	668	101	12.195	gi|226510502|ref|NP_001141021.1|	401.4	5e-111	uncharacterized protein LOC100273100 [Zea mays]	sp|P26854|ATPAM_MARPO	305	1e-83	ATP synthase subunit alpha, mitochondrial OS=Marchantia polymorpha GN=ATPA PE=3 SV=2
CL10555.Contig3_Mpfb2	576	84	11.7623	gi|226510502|ref|NP_001141021.1|	338.6	3e-92	uncharacterized protein LOC100273100 [Zea mays]	sp|P26854|ATPAM_MARPO	263	4e-71	ATP synthase subunit alpha, mitochondrial OS=Marchantia polymorpha GN=ATPA PE=3 SV=2
CL10555.Contig4_Mpfb2	567	52	7.397	gi|326516490|dbj|BAJ92400.1|	366.3	1e-100	predicted protein [Hordeum vulgare subsp. vulgare]	sp|P26854|ATPAM_MARPO	312	7e-86	ATP synthase subunit alpha, mitochondrial OS=Marchantia polymorpha GN=ATPA PE=3 SV=2
CL10555.Contig5_Mpfb2	431	36	6.7369	gi|326516490|dbj|BAJ92400.1|	267.3	4e-71	predicted protein [Hordeum vulgare subsp. vulgare]	sp|P26854|ATPAM_MARPO	151	1e-37	ATP synthase subunit alpha, mitochondrial OS=Marchantia polymorpha GN=ATPA PE=3 SV=2
CL10556.Contig1_Mpfb2	1237	59	3.847	gi|359491974|ref|XP_002283285.2|	300.1	4e-80	PREDICTED: uncharacterized protein LOC100252311 [Vitis vinifera]	--	--	--	--
CL10556.Contig2_Mpfb2	3016	715	19.1211	gi|359491974|ref|XP_002283285.2|	1101.3	0	PREDICTED: uncharacterized protein LOC100252311 [Vitis vinifera]	--	--	--	--
CL10557.Contig1_Mpfb2	837	56	5.3963	gi|359494621|ref|XP_002265771.2|	300.4	1e-80	PREDICTED: aspartic proteinase nepenthesin-2-like [Vitis vinifera]	sp|Q9LS40|ASPG1_ARATH	115	2e-26	Protein ASPARTIC PROTEASE IN GUARD CELL 1 OS=Arabidopsis thaliana GN=ASPG1 PE=1 SV=1
CL10557.Contig2_Mpfb2	538	43	6.4465	gi|359494621|ref|XP_002265771.2|	201.8	3e-51	PREDICTED: aspartic proteinase nepenthesin-2-like [Vitis vinifera]	sp|Q9LS40|ASPG1_ARATH	80.9	4e-16	Protein ASPARTIC PROTEASE IN GUARD CELL 1 OS=Arabidopsis thaliana GN=ASPG1 PE=1 SV=1
CL10558.Contig1_Mpfb2	774	103	10.7333	gi|356568529|ref|XP_003552463.1|	324.3	1e-87	PREDICTED: phosphoglycolate phosphatase-like [Glycine max]	--	--	--	--
CL10558.Contig2_Mpfb2	1223	138	9.101	gi|356568529|ref|XP_003552463.1|	577.4	1e-163	PREDICTED: phosphoglycolate phosphatase-like [Glycine max]	--	--	--	--
CL10558.Contig3_Mpfb2	524	11	1.6932	gi|357507861|ref|XP_003624219.1|	263.8	7e-70	Phosphoglycolate phosphatase [Medicago truncatula] >gi|355499234|gb|AES80437.1| Phosphoglycolate phosphatase [Medicago truncatula]	--	--	--	--
CL10559.Contig1_Mpfb2	1152	187	13.0926	gi|356577029|ref|XP_003556632.1|	444.9	1e-123	PREDICTED: flavonol synthase/flavanone 3-hydroxylase-like [Glycine max]	sp|Q0JH50|GAOX2_ORYSJ	192	4e-49	Gibberellin 20 oxidase 2 OS=Oryza sativa subsp. japonica GN=20ox2 PE=1 SV=1
CL10559.Contig2_Mpfb2	538	35	5.2471	gi|224123248|ref|XP_002330269.1|	262.3	2e-69	2-oxoglutarate-dependent dioxygenase [Populus trichocarpa] >gi|222871304|gb|EEF08435.1| 2-oxoglutarate-dependent dioxygenase [Populus trichocarpa]	sp|Q39112|GAOX3_ARATH	142	1e-34	Gibberellin 20 oxidase 3 OS=Arabidopsis thaliana GN=20ox3 PE=2 SV=1
CL1056.Contig1_Mpfb2	2103	809	31.0275	gi|18379088|ref|NP_563683.1|	98.2	5e-19	BSD domain-containing protein [Arabidopsis thaliana] >gi|3850569|gb|AAC72109.1| ESTs gb|T21276, gb|T45403, and gb|AA586113 come from this gene [Arabidopsis thaliana] >gi|332189441|gb|AEE27562.1| BSD domain-containing protein [Arabidopsis thaliana]	sp|Q1PEP5|NUCL2_ARATH	55.5	1e-07	Nucleolin 2 OS=Arabidopsis thaliana GN=NUCL2 PE=2 SV=1
CL1056.Contig2_Mpfb2	324	18	4.4809	gi|357442685|ref|XP_003591620.1|	42.4	3e-10	BSD domain-containing protein [Medicago truncatula] >gi|355480668|gb|AES61871.1| BSD domain-containing protein [Medicago truncatula]	--	--	--	--
CL1056.Contig3_Mpfb2	994	196	15.904	gi|297848554|ref|XP_002892158.1|	346.3	4e-94	hypothetical protein ARALYDRAFT_470313 [Arabidopsis lyrata subsp. lyrata] >gi|297338000|gb|EFH68417.1| hypothetical protein ARALYDRAFT_470313 [Arabidopsis lyrata subsp. lyrata]	--	--	--	--
CL10560.Contig1_Mpfb2	874	38	3.5068	gi|359481960|ref|XP_003632697.1|	78.2	1e-13	PREDICTED: uncharacterized protein LOC100854636 [Vitis vinifera]	--	--	--	--
CL10561.Contig1_Mpfb2	354	14	3.1898	--	--	--	--	--	--	--	--
CL10563.Contig1_Mpfb2	1085	1644	122.211	gi|225465520|ref|XP_002272916.1|	351.7	1e-95	PREDICTED: 60S ribosomal protein L7-1 [Vitis vinifera] >gi|297745096|emb|CBI38935.3| unnamed protein product [Vitis vinifera]	sp|Q9SAI5|RL71_ARATH	273	1e-73	60S ribosomal protein L7-1 OS=Arabidopsis thaliana GN=RPL7A PE=2 SV=1
CL10564.Contig1_Mpfb2	1302	216	13.3807	gi|307136477|gb|ADN34278.1|	260.8	3e-68	zinc finger protein [Cucumis melo subsp. melo]	sp|Q8LPN7|RNG1L_ARATH	114	2e-25	E3 ubiquitin-protein ligase RING1-like OS=Arabidopsis thaliana GN=At3g19950 PE=2 SV=1
CL10564.Contig2_Mpfb2	237	120	40.8385	--	--	--	--	--	--	--	--
CL10564.Contig3_Mpfb2	1092	252	18.6129	gi|307136477|gb|ADN34278.1|	241.1	2e-62	zinc finger protein [Cucumis melo subsp. melo]	sp|P0CH30|RING1_GOSHI	108	5e-24	E3 ubiquitin-protein ligase RING1 OS=Gossypium hirsutum GN=RING1 PE=2 SV=1
CL10565.Contig1_Mpfb2	1278	369	23.288	gi|224066179|ref|XP_002302022.1|	60.5	6e-08	predicted protein [Populus trichocarpa] >gi|222843748|gb|EEE81295.1| predicted protein [Populus trichocarpa]	sp|F4JJP1|Y4759_ARATH	50.1	3e-06	WEB family protein At4g27595, chloroplastic OS=Arabidopsis thaliana GN=At4g27595 PE=2 SV=1
CL10565.Contig2_Mpfb2	236	42	14.3541	--	--	--	--	--	--	--	--
CL10566.Contig1_Mpfb2	1597	107	5.404	gi|255540393|ref|XP_002511261.1|	142.1	2e-32	phosphopentothenoylcysteine decarboxylase, putative [Ricinus communis] >gi|223550376|gb|EEF51863.1| phosphopentothenoylcysteine decarboxylase, putative [Ricinus communis]	sp|P94063|HAL3B_ARATH	144	8e-62	Probable phosphopantothenoylcysteine decarboxylase OS=Arabidopsis thaliana GN=HAL3B PE=2 SV=2
CL10568.Contig1_Mpfb2	307	13	3.4154	--	--	--	--	--	--	--	--
CL10569.Contig1_Mpfb2	1426	136	7.6923	gi|224082302|ref|XP_002306640.1|	200.3	2e-180	iaa-amino acid hydrolase 8 [Populus trichocarpa] >gi|222856089|gb|EEE93636.1| iaa-amino acid hydrolase 8 [Populus trichocarpa]	sp|Q8VYX0|ILL6_ARATH	365	3e-154	IAA-amino acid hydrolase ILR1-like 6 OS=Arabidopsis thaliana GN=ILL6 PE=2 SV=2
CL10569.Contig2_Mpfb2	521	9	1.3933	gi|17978838|gb|AAL47552.1|	38.1	5e-56	IAA-amino acid conjugate hydrolase-like protein [Arabidopsis thaliana]	sp|Q8VYX0|ILL6_ARATH	197	3e-56	IAA-amino acid hydrolase ILR1-like 6 OS=Arabidopsis thaliana GN=ILL6 PE=2 SV=2
CL1057.Contig1_Mpfb2	1434	0	0	gi|255566464|ref|XP_002524217.1|	712.2	0	ATP binding protein, putative [Ricinus communis] >gi|223536494|gb|EEF38141.1| ATP binding protein, putative [Ricinus communis]	sp|O22285|PMTB_ARATH	695	0	Probable methyltransferase PMT11 OS=Arabidopsis thaliana GN=At2g39750 PE=2 SV=1
CL1057.Contig2_Mpfb2	1550	5	0.2602	gi|255566464|ref|XP_002524217.1|	694.1	0	ATP binding protein, putative [Ricinus communis] >gi|223536494|gb|EEF38141.1| ATP binding protein, putative [Ricinus communis]	sp|O22285|PMTB_ARATH	677	0	Probable methyltransferase PMT11 OS=Arabidopsis thaliana GN=At2g39750 PE=2 SV=1
CL1057.Contig3_Mpfb2	1463	0	0	gi|255566464|ref|XP_002524217.1|	694.1	0	ATP binding protein, putative [Ricinus communis] >gi|223536494|gb|EEF38141.1| ATP binding protein, putative [Ricinus communis]	sp|O22285|PMTB_ARATH	677	0	Probable methyltransferase PMT11 OS=Arabidopsis thaliana GN=At2g39750 PE=2 SV=1
CL1057.Contig4_Mpfb2	1370	5	0.2944	gi|255566464|ref|XP_002524217.1|	712.2	0	ATP binding protein, putative [Ricinus communis] >gi|223536494|gb|EEF38141.1| ATP binding protein, putative [Ricinus communis]	sp|O22285|PMTB_ARATH	695	0	Probable methyltransferase PMT11 OS=Arabidopsis thaliana GN=At2g39750 PE=2 SV=1
CL10570.Contig1_Mpfb2	1402	67	3.8545	gi|255565988|ref|XP_002523982.1|	591.7	8e-168	conserved hypothetical protein [Ricinus communis] >gi|223536709|gb|EEF38350.1| conserved hypothetical protein [Ricinus communis]	--	--	--	--
CL10571.Contig1_Mpfb2	1450	351	19.5243	gi|359474075|ref|XP_002279230.2|	535.4	7e-151	PREDICTED: homeobox protein BEL1 homolog [Vitis vinifera]	sp|Q38897|BEL1_ARATH	346	2e-95	Homeobox protein BEL1 homolog OS=Arabidopsis thaliana GN=BEL1 PE=1 SV=2
CL10572.Contig1_Mpfb2	428	52	9.7993	gi|296087907|emb|CBI35190.3|	72.8	1e-12	unnamed protein product [Vitis vinifera]	--	--	--	--
CL10574.Contig1_Mpfb2	517	2	0.312	gi|255581829|ref|XP_002531715.1|	127.5	8e-29	Cytochrome c oxidase copper chaperone, putative [Ricinus communis] >gi|223528658|gb|EEF30674.1| Cytochrome c oxidase copper chaperone, putative [Ricinus communis]	--	--	--	--
CL10574.Contig2_Mpfb2	530	17	2.5871	gi|255581829|ref|XP_002531715.1|	127.5	9e-29	Cytochrome c oxidase copper chaperone, putative [Ricinus communis] >gi|223528658|gb|EEF30674.1| Cytochrome c oxidase copper chaperone, putative [Ricinus communis]	--	--	--	--
CL10575.Contig1_Mpfb2	1105	223	16.2772	gi|356523624|ref|XP_003530437.1|	495.4	6e-139	PREDICTED: uncharacterized protein LOC100799102 [Glycine max]	--	--	--	--
CL10576.Contig1_Mpfb2	1297	832	51.7393	gi|388505266|gb|AFK40699.1|	239.2	1e-61	unknown [Lotus japonicus]	--	--	--	--
CL10577.Contig1_Mpfb2	1156	340	23.7224	gi|356513159|ref|XP_003525281.1|	621.3	8e-177	PREDICTED: casein kinase I isoform delta-like [Glycine max]	sp|P42158|KC1D_ARATH	501	3e-142	Casein kinase I isoform delta-like OS=Arabidopsis thaliana GN=At4g26100 PE=2 SV=2
CL10577.Contig2_Mpfb2	243	40	13.2767	gi|255546395|ref|XP_002514257.1|	54.3	5e-07	casein kinase, putative [Ricinus communis] >gi|223546713|gb|EEF48211.1| casein kinase, putative [Ricinus communis]	--	--	--	--
CL10578.Contig1_Mpfb2	1758	257	11.791	gi|356499040|ref|XP_003518352.1|	983	0	PREDICTED: uncharacterized protein LOC100787339 [Glycine max]	sp|Q9LSB1|GUX1_ARATH	780	0	UDP-glucuronate:xylan alpha-glucuronosyltransferase 1 OS=Arabidopsis thaliana GN=GUX1 PE=2 SV=1
CL10579.Contig1_Mpfb2	732	54	5.95	gi|225457807|ref|XP_002266022.1|	267.7	1e-70	PREDICTED: thioredoxin M-type, chloroplastic [Vitis vinifera] >gi|302142749|emb|CBI19952.3| unnamed protein product [Vitis vinifera]	sp|P07591|TRXM_SPIOL	219	9e-58	Thioredoxin M-type, chloroplastic OS=Spinacia oleracea PE=1 SV=2
CL10579.Contig2_Mpfb2	423	0	0	gi|225457807|ref|XP_002266022.1|	75.9	1e-13	PREDICTED: thioredoxin M-type, chloroplastic [Vitis vinifera] >gi|302142749|emb|CBI19952.3| unnamed protein product [Vitis vinifera]	sp|P07591|TRXM_SPIOL	52	1e-07	Thioredoxin M-type, chloroplastic OS=Spinacia oleracea PE=1 SV=2
CL1058.Contig1_Mpfb2	1572	631	32.3753	gi|118487292|gb|ABK95474.1|	345.5	1e-93	unknown [Populus trichocarpa]	sp|Q9FLQ7|FH20_ARATH	87	3e-17	Formin-like protein 20 OS=Arabidopsis thaliana GN=FH20 PE=2 SV=3
CL1058.Contig2_Mpfb2	1306	2136	131.915	gi|118487292|gb|ABK95474.1|	337	3e-91	unknown [Populus trichocarpa]	sp|Q9T0K5|LRX3_ARATH	75.5	6e-14	Leucine-rich repeat extensin-like protein 3 OS=Arabidopsis thaliana GN=LRX3 PE=1 SV=1
CL10581.Contig1_Mpfb2	2126	3797	144.05	gi|225456620|ref|XP_002269071.1|	776.2	0	PREDICTED: uncharacterized protein LOC100251842 isoform 1 [Vitis vinifera] >gi|297734049|emb|CBI15296.3| unnamed protein product [Vitis vinifera]	sp|Q84ZL0|FH5_ORYSJ	150	2e-36	Formin-like protein 5 OS=Oryza sativa subsp. japonica GN=FH5 PE=2 SV=2
CL10581.Contig2_Mpfb2	228	112	39.6205	gi|337733636|gb|AEI72267.1|	78.6	2e-14	early flowering 5 protein [Citrus trifoliata]	--	--	--	--
CL10582.Contig1_Mpfb2	1531	1737	91.5086	gi|302399057|gb|ADL36823.1|	722.6	0	SPL domain class transcription factor [Malus x domestica]	sp|Q7EXZ2|SPL14_ORYSJ	268	5e-72	Squamosa promoter-binding-like protein 14 OS=Oryza sativa subsp. japonica GN=SPL14 PE=2 SV=1
CL10583.Contig1_Mpfb2	1887	162	6.9244	gi|118481185|gb|ABK92544.1|	659.8	0	unknown [Populus trichocarpa]	sp|Q38799|ODPB_ARATH	610	8e-175	Pyruvate dehydrogenase E1 component subunit beta, mitochondrial OS=Arabidopsis thaliana GN=PDH2 PE=1 SV=2
CL10583.Contig2_Mpfb2	1987	12	0.4871	gi|224053535|ref|XP_002297861.1|	642.5	0	predicted protein [Populus trichocarpa] >gi|222845119|gb|EEE82666.1| predicted protein [Populus trichocarpa]	sp|Q38799|ODPB_ARATH	603	1e-172	Pyruvate dehydrogenase E1 component subunit beta, mitochondrial OS=Arabidopsis thaliana GN=PDH2 PE=1 SV=2
CL10583.Contig3_Mpfb2	321	154	38.6948	--	--	--	--	--	--	--	--
CL10584.Contig1_Mpfb2	3202	392	9.8742	gi|46093888|gb|AAS79797.1|	865.1	0	alcohol acyl transferase [Malus x domestica]	sp|Q8GT20|BEBT_TOBAC	515	7e-146	Benzyl alcohol O-benzoyltransferase OS=Nicotiana tabacum GN=HSR201 PE=1 SV=1
CL10585.Contig1_Mpfb2	804	1188	119.178	gi|357484393|ref|XP_003612484.1|	94.7	1e-18	hypothetical protein MTR_5g025520 [Medicago truncatula] >gi|355513819|gb|AES95442.1| hypothetical protein MTR_5g025520 [Medicago truncatula]	--	--	--	--
CL10586.Contig1_Mpfb2	2014	65	2.6031	gi|255569821|ref|XP_002525874.1|	579.3	7e-164	Nibrin, putative [Ricinus communis] >gi|223534788|gb|EEF36478.1| Nibrin, putative [Ricinus communis]	--	--	--	--
CL10586.Contig2_Mpfb2	1984	7	0.2846	gi|255569821|ref|XP_002525874.1|	579.3	7e-164	Nibrin, putative [Ricinus communis] >gi|223534788|gb|EEF36478.1| Nibrin, putative [Ricinus communis]	--	--	--	--
CL10587.Contig1_Mpfb2	330	59	14.4203	gi|225460698|ref|XP_002270464.1|	139.8	1e-32	PREDICTED: exosome complex component rrp45-like [Vitis vinifera]	--	--	--	--
CL10588.Contig1_Mpfb2	555	70	10.1728	gi|255543276|ref|XP_002512701.1|	235.7	2e-61	conserved hypothetical protein [Ricinus communis] >gi|223548662|gb|EEF50153.1| conserved hypothetical protein [Ricinus communis]	--	--	--	--
CL10589.Contig1_Mpfb2	990	205	16.7015	gi|225427490|ref|XP_002263265.1|	374.8	1e-102	PREDICTED: uncharacterized protein LOC100261374 [Vitis vinifera]	--	--	--	--
CL10589.Contig2_Mpfb2	251	10	3.2134	gi|224139126|ref|XP_002326774.1|	58.2	3e-08	predicted protein [Populus trichocarpa] >gi|222834096|gb|EEE72573.1| predicted protein [Populus trichocarpa]	--	--	--	--
CL1059.Contig1_Mpfb2	4758	542	9.1878	gi|224136262|ref|XP_002322285.1|	55.5	9e-06	predicted protein [Populus trichocarpa] >gi|222869281|gb|EEF06412.1| predicted protein [Populus trichocarpa]	--	--	--	--
CL1059.Contig2_Mpfb2	523	21	3.2386	gi|224122118|ref|XP_002318757.1|	211.1	5e-54	predicted protein [Populus trichocarpa] >gi|222859430|gb|EEE96977.1| predicted protein [Populus trichocarpa]	--	--	--	--
CL1059.Contig3_Mpfb2	361	19	4.2451	gi|224136274|ref|XP_002322288.1|	175.6	1e-43	predicted protein [Populus trichocarpa] >gi|222869284|gb|EEF06415.1| predicted protein [Populus trichocarpa]	--	--	--	--
CL1059.Contig4_Mpfb2	3203	225	5.6658	gi|224122118|ref|XP_002318757.1|	1172.2	0	predicted protein [Populus trichocarpa] >gi|222859430|gb|EEE96977.1| predicted protein [Populus trichocarpa]	--	--	--	--
CL1059.Contig5_Mpfb2	704	21	2.4059	gi|224099189|ref|XP_002334505.1|	83.2	3e-15	predicted protein [Populus trichocarpa] >gi|222872537|gb|EEF09668.1| predicted protein [Populus trichocarpa]	--	--	--	--
CL10590.Contig1_Mpfb2	251	13	4.1774	--	--	--	--	--	--	--	--
CL10590.Contig2_Mpfb2	1179	158	10.8089	gi|359482865|ref|XP_002276359.2|	508.1	1e-142	PREDICTED: anoctamin-7-like [Vitis vinifera] >gi|297743119|emb|CBI35986.3| unnamed protein product [Vitis vinifera]	sp|A0MFS9|CACLC_ARATH	454	3e-128	Anoctamin-like protein At1g73020 OS=Arabidopsis thaliana GN=At1g73020 PE=2 SV=1
CL10591.Contig1_Mpfb2	608	24	3.1838	gi|224067838|ref|XP_002302558.1|	131	1e-29	predicted protein [Populus trichocarpa] >gi|222844284|gb|EEE81831.1| predicted protein [Populus trichocarpa]	--	--	--	--
CL10591.Contig2_Mpfb2	233	19	6.5771	gi|224127526|ref|XP_002320096.1|	58.9	2e-08	predicted protein [Populus trichocarpa] >gi|222860869|gb|EEE98411.1| predicted protein [Populus trichocarpa]	--	--	--	--
CL10592.Contig1_Mpfb2	626	266	34.2724	gi|255580479|ref|XP_002531065.1|	254.6	7e-67	metal ion binding protein, putative [Ricinus communis] >gi|223529360|gb|EEF31326.1| metal ion binding protein, putative [Ricinus communis]	sp|Q9SZN7|HIP26_ARATH	169	9e-43	Heavy metal-associated isoprenylated plant protein 26 OS=Arabidopsis thaliana GN=HIPP26 PE=1 SV=1
CL10593.Contig1_Mpfb2	966	157	13.1087	gi|359497024|ref|XP_003635400.1|	137.9	2e-31	PREDICTED: uncharacterized protein LOC100852642 [Vitis vinifera]	sp|Q9FPQ6|GP1_CHLRE	94.4	9e-20	Vegetative cell wall protein gp1 OS=Chlamydomonas reinhardtii GN=GP1 PE=2 SV=1
CL10593.Contig2_Mpfb2	942	103	8.8191	gi|359497024|ref|XP_003635400.1|	142.5	8e-33	PREDICTED: uncharacterized protein LOC100852642 [Vitis vinifera]	sp|Q9C5S0|AGP9_ARATH	93.2	2e-19	Classical arabinogalactan protein 9 OS=Arabidopsis thaliana GN=AGP9 PE=1 SV=2
CL10594.Contig1_Mpfb2	865	202	18.8353	gi|359472760|ref|XP_003631193.1|	301.2	1e-80	PREDICTED: uncharacterized protein LOC100247555 [Vitis vinifera]	--	--	--	--
CL10594.Contig2_Mpfb2	858	232	21.8091	gi|255565329|ref|XP_002523656.1|	297.7	1e-79	chromodomain helicase DNA binding protein, putative [Ricinus communis] >gi|223537108|gb|EEF38742.1| chromodomain helicase DNA binding protein, putative [Ricinus communis]	--	--	--	--
CL10595.Contig1_Mpfb2	312	21	5.4288	--	--	--	--	--	--	--	--
CL10595.Contig2_Mpfb2	305	5	1.3222	--	--	--	--	--	--	--	--
CL10596.Contig1_Mpfb2	265	17	5.1742	--	--	--	--	--	--	--	--
CL10596.Contig2_Mpfb2	270	10	2.9873	--	--	--	--	--	--	--	--
CL10597.Contig1_Mpfb2	1008	98	7.8416	gi|255565085|ref|XP_002523535.1|	99.8	6e-20	Receptor protein kinase CLAVATA1 precursor, putative [Ricinus communis] >gi|223537242|gb|EEF38874.1| Receptor protein kinase CLAVATA1 precursor, putative [Ricinus communis]	sp|Q9FII5|TDR_ARATH	256	1e-68	Leucine-rich repeat receptor-like protein kinase TDR OS=Arabidopsis thaliana GN=TDR PE=1 SV=1
CL10597.Contig2_Mpfb2	208	11	4.2655	--	--	--	--	--	--	--	--
CL10598.Contig1_Mpfb2	1693	102	4.8594	gi|296081544|emb|CBI20067.3|	397.9	2e-109	unnamed protein product [Vitis vinifera]	sp|Q10QL5|BIP2C_ORYSJ	338	5e-93	Probable protein phosphatase 2C BIPP2C1 OS=Oryza sativa subsp. japonica GN=BIPP2C1 PE=2 SV=1
CL10598.Contig2_Mpfb2	1141	37	2.6155	gi|296081544|emb|CBI20067.3|	52	6e-101	unnamed protein product [Vitis vinifera]	sp|Q10QL5|BIP2C_ORYSJ	301	6e-84	Probable protein phosphatase 2C BIPP2C1 OS=Oryza sativa subsp. japonica GN=BIPP2C1 PE=2 SV=1
CL10599.Contig1_Mpfb2	417	25	4.8355	--	--	--	--	--	--	--	--
CL106.Contig1_Mpfb2	878	0	0	gi|225453334|ref|XP_002270272.1|	57.4	3e-07	PREDICTED: uncharacterized protein LOC100263384 [Vitis vinifera]	--	--	--	--
CL106.Contig2_Mpfb2	743	0	0	gi|225453334|ref|XP_002270272.1|	57.4	2e-07	PREDICTED: uncharacterized protein LOC100263384 [Vitis vinifera]	sp|Q0JM17|RH56_ORYSJ	53.9	9e-08	DEAD-box ATP-dependent RNA helicase 56 OS=Oryza sativa subsp. japonica GN=Os01g0549700 PE=2 SV=2
CL106.Contig3_Mpfb2	383	0	0	--	--	--	--	sp|Q0JM17|RH56_ORYSJ	46.6	4e-06	DEAD-box ATP-dependent RNA helicase 56 OS=Oryza sativa subsp. japonica GN=Os01g0549700 PE=2 SV=2
CL106.Contig4_Mpfb2	248	8	2.6018	gi|255592393|ref|XP_002535684.1|	54.3	5e-07	dead box ATP-dependent RNA helicase, putative [Ricinus communis] >gi|223522292|gb|EEF26699.1| dead box ATP-dependent RNA helicase, putative [Ricinus communis]	sp|Q0JM17|RH56_ORYSJ	53.1	3e-08	DEAD-box ATP-dependent RNA helicase 56 OS=Oryza sativa subsp. japonica GN=Os01g0549700 PE=2 SV=2
CL1060.Contig1_Mpfb2	1611	145	7.2595	gi|255587677|ref|XP_002534353.1|	498.4	1e-139	conserved hypothetical protein [Ricinus communis] >gi|223525445|gb|EEF28033.1| conserved hypothetical protein [Ricinus communis]	--	--	--	--
CL10600.Contig1_Mpfb2	1050	622	47.7791	gi|225452406|ref|XP_002273842.1|	206.8	4e-52	PREDICTED: uncharacterized protein LOC100247330 [Vitis vinifera] >gi|296087638|emb|CBI34894.3| unnamed protein product [Vitis vinifera]	sp|Q9ZR41|GLRX_SOLLC	175	4e-44	Glutaredoxin OS=Solanum lycopersicum PE=3 SV=1
CL10600.Contig2_Mpfb2	1035	268	20.8849	gi|225452406|ref|XP_002273842.1|	206.8	4e-52	PREDICTED: uncharacterized protein LOC100247330 [Vitis vinifera] >gi|296087638|emb|CBI34894.3| unnamed protein product [Vitis vinifera]	sp|Q9FNE2|GRXC2_ARATH	175	3e-44	Glutaredoxin-C2 OS=Arabidopsis thaliana GN=GRXC2 PE=2 SV=1
CL10601.Contig1_Mpfb2	1330	209	12.6745	gi|255580004|ref|XP_002530836.1|	303.1	5e-81	conserved hypothetical protein [Ricinus communis] >gi|223529600|gb|EEF31549.1| conserved hypothetical protein [Ricinus communis]	--	--	--	--
CL10602.Contig1_Mpfb2	2202	2378	87.1027	gi|359494079|ref|XP_002277391.2|	981.1	0	PREDICTED: LOW QUALITY PROTEIN: 65-kDa microtubule-associated protein 1-like [Vitis vinifera]	sp|Q9FLP0|MA651_ARATH	884	0	65-kDa microtubule-associated protein 1 OS=Arabidopsis thaliana GN=MAP65-1 PE=1 SV=1
CL10603.Contig1_Mpfb2	1264	295	18.824	gi|224105945|ref|XP_002313988.1|	607.1	1e-172	predicted protein [Populus trichocarpa] >gi|222850396|gb|EEE87943.1| predicted protein [Populus trichocarpa]	--	--	--	--
CL10603.Contig2_Mpfb2	456	11	1.9457	gi|224055329|ref|XP_002298483.1|	188.3	2e-47	predicted protein [Populus trichocarpa] >gi|222845741|gb|EEE83288.1| predicted protein [Populus trichocarpa]	--	--	--	--
CL10604.Contig1_Mpfb2	450	46	8.2448	gi|225464565|ref|XP_002272986.1|	125.9	1e-28	PREDICTED: probable receptor-like protein kinase At5g24010 [Vitis vinifera]	sp|Q9FLW0|Y5241_ARATH	91.3	2e-19	Probable receptor-like protein kinase At5g24010 OS=Arabidopsis thaliana GN=At5g24010 PE=1 SV=1
CL10604.Contig2_Mpfb2	404	26	5.1907	gi|225464565|ref|XP_002272986.1|	120.2	8e-27	PREDICTED: probable receptor-like protein kinase At5g24010 [Vitis vinifera]	sp|Q9FLW0|Y5241_ARATH	90.9	2e-19	Probable receptor-like protein kinase At5g24010 OS=Arabidopsis thaliana GN=At5g24010 PE=1 SV=1
CL10605.Contig1_Mpfb2	3392	430	10.2247	gi|224125918|ref|XP_002329749.1|	1440.6	0	predicted protein [Populus trichocarpa] >gi|222870657|gb|EEF07788.1| predicted protein [Populus trichocarpa]	--	--	--	--
CL10605.Contig2_Mpfb2	243	4	1.3277	gi|356529455|ref|XP_003533307.1|	68.6	2e-11	PREDICTED: UPF0614 protein C14orf102-like [Glycine max]	--	--	--	--
CL10606.Contig1_Mpfb2	760	82	8.7024	gi|4887129|gb|AAD32205.1|AF134731_1	201.1	1e-50	putative allergen protein [Prunus armeniaca]	sp|Q39967|ALL5_HEVBR	102	2e-22	Major latex allergen Hev b 5 OS=Hevea brasiliensis PE=1 SV=3
CL10606.Contig2_Mpfb2	726	108	11.9984	gi|4887129|gb|AAD32205.1|AF134731_1	198	1e-49	putative allergen protein [Prunus armeniaca]	sp|Q39967|ALL5_HEVBR	103	1e-22	Major latex allergen Hev b 5 OS=Hevea brasiliensis PE=1 SV=3
CL10607.Contig1_Mpfb2	1156	652	45.4912	gi|357505379|ref|XP_003622978.1|	56.2	1e-06	Ribonuclease P protein subunit p25 [Medicago truncatula] >gi|355497993|gb|AES79196.1| Ribonuclease P protein subunit p25 [Medicago truncatula]	sp|P10496|GRP2_PHAVU	91.7	2e-27	Glycine-rich cell wall structural protein 1.8 OS=Phaseolus vulgaris PE=2 SV=1
CL10608.Contig1_Mpfb2	3321	544	13.212	gi|225437451|ref|XP_002268905.1|	1382.1	0	PREDICTED: probable ATP-dependent RNA helicase DHX37-like [Vitis vinifera]	sp|Q38953|DHX8_ARATH	206	9e-53	Probable pre-mRNA-splicing factor ATP-dependent RNA helicase OS=Arabidopsis thaliana GN=At3g26560 PE=1 SV=2
CL10609.Contig1_Mpfb2	1903	24	1.0172	gi|356575034|ref|XP_003555647.1|	615.1	1e-174	PREDICTED: sn1-specific diacylglycerol lipase beta-like [Glycine max]	--	--	--	--
CL10609.Contig2_Mpfb2	1710	15	0.7075	gi|356575034|ref|XP_003555647.1|	405.2	1e-111	PREDICTED: sn1-specific diacylglycerol lipase beta-like [Glycine max]	--	--	--	--
CL1061.Contig1_Mpfb2	4221	741	14.1592	gi|255570334|ref|XP_002526126.1|	1871.3	0	Ran GTPase binding protein, putative [Ricinus communis] >gi|223534503|gb|EEF36202.1| Ran GTPase binding protein, putative [Ricinus communis]	sp|Q8GYL9|BRXL2_ARATH	97.4	6e-20	Protein Brevis radix-like 2 OS=Arabidopsis thaliana GN=BRXL2 PE=2 SV=1
CL1061.Contig2_Mpfb2	1128	22	1.5731	gi|255570334|ref|XP_002526126.1|	274.6	1e-72	Ran GTPase binding protein, putative [Ricinus communis] >gi|223534503|gb|EEF36202.1| Ran GTPase binding protein, putative [Ricinus communis]	--	--	--	--
CL1061.Contig3_Mpfb2	233	94	32.5394	gi|296088111|emb|CBI35500.3|	61.6	3e-09	unnamed protein product [Vitis vinifera]	--	--	--	--
CL10610.Contig1_Mpfb2	1823	13	0.5752	gi|356511672|ref|XP_003524547.1|	920.2	0	PREDICTED: mitogen-activated protein kinase kinase 6-like [Glycine max]	sp|Q9FJV0|M2K6_ARATH	252	4e-67	Mitogen-activated protein kinase kinase 6 OS=Arabidopsis thaliana GN=MKK6 PE=1 SV=1
CL10610.Contig2_Mpfb2	1921	11	0.4619	gi|21655213|gb|AAM19158.1|	296.6	0	mitogen-activated protein kinase kinase [Suaeda salsa]	sp|Q9FJV0|M2K6_ARATH	194	3e-62	Mitogen-activated protein kinase kinase 6 OS=Arabidopsis thaliana GN=MKK6 PE=1 SV=1
CL10610.Contig3_Mpfb2	482	17	2.8447	gi|225452356|ref|XP_002274862.1|	40.4	8e-28	PREDICTED: mitogen-activated protein kinase kinase 6 [Vitis vinifera] >gi|296087617|emb|CBI34873.3| unnamed protein product [Vitis vinifera]	sp|Q9FJV0|M2K6_ARATH	55.8	1e-12	Mitogen-activated protein kinase kinase 6 OS=Arabidopsis thaliana GN=MKK6 PE=1 SV=1
CL10610.Contig4_Mpfb2	552	2	0.2922	gi|168040019|ref|XP_001772493.1|	48.1	1e-16	predicted protein [Physcomitrella patens subsp. patens] >gi|162676183|gb|EDQ62669.1| predicted protein [Physcomitrella patens subsp. patens]	sp|Q5QN75|M2K1_ORYSJ	47.8	4e-06	Mitogen-activated protein kinase kinase 1 OS=Oryza sativa subsp. japonica GN=MEK1 PE=1 SV=1
CL10610.Contig5_Mpfb2	1096	5	0.368	gi|255560894|ref|XP_002521460.1|	504.6	1e-141	serine/threonine protein kinase, putative [Ricinus communis] >gi|223539359|gb|EEF40950.1| serine/threonine protein kinase, putative [Ricinus communis]	sp|Q9FJV0|M2K6_ARATH	133	2e-31	Mitogen-activated protein kinase kinase 6 OS=Arabidopsis thaliana GN=MKK6 PE=1 SV=1
CL10611.Contig1_Mpfb2	1599	152	7.6671	gi|255574181|ref|XP_002528006.1|	521.2	1e-146	conserved hypothetical protein [Ricinus communis] >gi|223532632|gb|EEF34418.1| conserved hypothetical protein [Ricinus communis]	sp|Q9M086|DCAF1_ARATH	343	2e-94	DDB1- and CUL4-associated factor homolog 1 OS=Arabidopsis thaliana GN=DCAF1 PE=1 SV=2
CL10612.Contig1_Mpfb2	1817	686	30.4513	gi|224135377|ref|XP_002322058.1|	805.1	0	plant synaptotagmin [Populus trichocarpa] >gi|222869054|gb|EEF06185.1| plant synaptotagmin [Populus trichocarpa]	sp|Q93XX4|C2D61_ARATH	75.1	1e-13	C2 domain-containing protein At1g53590 OS=Arabidopsis thaliana GN=NTMC2T6.1 PE=1 SV=2
CL10612.Contig2_Mpfb2	854	210	19.8335	gi|255582757|ref|XP_002532155.1|	54.7	1e-06	synaptotagmin, putative [Ricinus communis] >gi|223528165|gb|EEF30229.1| synaptotagmin, putative [Ricinus communis]	sp|Q93XX4|C2D61_ARATH	64.7	6e-11	C2 domain-containing protein At1g53590 OS=Arabidopsis thaliana GN=NTMC2T6.1 PE=1 SV=2
CL10613.Contig1_Mpfb2	1597	14451	729.844	gi|381141804|gb|AFF57839.1|	891.3	0	hydroxycinnamoyl-coenzyme A shikimate/quinate hydroxycinnamoyltransferase 1 [Pyrus x bretschneideri]	sp|Q9FI78|HCT_ARATH	644	0	Hydroxycinnamoyl-Coenzyme A shikimate/quinate hydroxycinnamoyltransferase OS=Arabidopsis thaliana GN=HCT PE=2 SV=1
CL10613.Contig2_Mpfb2	607	33	4.3849	gi|387912818|gb|AFK10218.1|	302.4	2e-81	hydroxycinnamoyl-coenzyme A shikimate/quinate hydroxycinnamoyltransferase 4 [Pyrus x bretschneideri]	sp|Q9FI78|HCT_ARATH	216	1e-56	Hydroxycinnamoyl-Coenzyme A shikimate/quinate hydroxycinnamoyltransferase OS=Arabidopsis thaliana GN=HCT PE=2 SV=1
CL10613.Contig3_Mpfb2	768	55	5.7762	gi|387912818|gb|AFK10218.1|	454.1	9e-127	hydroxycinnamoyl-coenzyme A shikimate/quinate hydroxycinnamoyltransferase 4 [Pyrus x bretschneideri]	sp|Q9FI78|HCT_ARATH	288	2e-78	Hydroxycinnamoyl-Coenzyme A shikimate/quinate hydroxycinnamoyltransferase OS=Arabidopsis thaliana GN=HCT PE=2 SV=1
CL10613.Contig4_Mpfb2	247	104	33.9605	gi|381141804|gb|AFF57839.1|	151.8	2e-36	hydroxycinnamoyl-coenzyme A shikimate/quinate hydroxycinnamoyltransferase 1 [Pyrus x bretschneideri]	sp|Q9FI78|HCT_ARATH	144	1e-35	Hydroxycinnamoyl-Coenzyme A shikimate/quinate hydroxycinnamoyltransferase OS=Arabidopsis thaliana GN=HCT PE=2 SV=1
CL10614.Contig1_Mpfb2	729	24	2.6553	gi|147797812|emb|CAN74078.1|	136.3	3e-31	hypothetical protein VITISV_000979 [Vitis vinifera]	sp|Q944A7|Y4523_ARATH	122	2e-28	Probable serine/threonine-protein kinase At4g35230 OS=Arabidopsis thaliana GN=At4g35230 PE=1 SV=1
CL10614.Contig2_Mpfb2	569	0	0	gi|147797812|emb|CAN74078.1|	91.7	6e-18	hypothetical protein VITISV_000979 [Vitis vinifera]	sp|Q944A7|Y4523_ARATH	75.1	2e-14	Probable serine/threonine-protein kinase At4g35230 OS=Arabidopsis thaliana GN=At4g35230 PE=1 SV=1
CL10614.Contig3_Mpfb2	399	72	14.5545	gi|147797812|emb|CAN74078.1|	91.7	3e-18	hypothetical protein VITISV_000979 [Vitis vinifera]	sp|Q944A7|Y4523_ARATH	75.1	1e-14	Probable serine/threonine-protein kinase At4g35230 OS=Arabidopsis thaliana GN=At4g35230 PE=1 SV=1
CL10615.Contig1_Mpfb2	368	17	3.726	--	--	--	--	--	--	--	--
CL10616.Contig1_Mpfb2	1207	8	0.5346	gi|359487428|ref|XP_002263448.2|	432.2	7e-120	PREDICTED: chaperone protein dnaJ 1, mitochondrial-like [Vitis vinifera] >gi|297736212|emb|CBI24850.3| unnamed protein product [Vitis vinifera]	sp|Q38813|DNAJ1_ARATH	194	8e-50	Chaperone protein dnaJ 1, mitochondrial OS=Arabidopsis thaliana GN=ATJ1 PE=2 SV=2
CL10616.Contig2_Mpfb2	1563	5	0.258	gi|359487428|ref|XP_002263448.2|	572	8e-162	PREDICTED: chaperone protein dnaJ 1, mitochondrial-like [Vitis vinifera] >gi|297736212|emb|CBI24850.3| unnamed protein product [Vitis vinifera]	sp|Q38813|DNAJ1_ARATH	283	1e-76	Chaperone protein dnaJ 1, mitochondrial OS=Arabidopsis thaliana GN=ATJ1 PE=2 SV=2
CL10616.Contig3_Mpfb2	1847	94	4.1049	gi|359487428|ref|XP_002263448.2|	621.7	1e-176	PREDICTED: chaperone protein dnaJ 1, mitochondrial-like [Vitis vinifera] >gi|297736212|emb|CBI24850.3| unnamed protein product [Vitis vinifera]	sp|Q38813|DNAJ1_ARATH	282	5e-76	Chaperone protein dnaJ 1, mitochondrial OS=Arabidopsis thaliana GN=ATJ1 PE=2 SV=2
CL10617.Contig1_Mpfb2	1001	642	51.7295	gi|21322711|emb|CAD22154.1|	133.7	4e-30	pherophorin-dz1 protein [Volvox carteri f. nagariensis]	sp|Q9T0K5|LRX3_ARATH	138	4e-33	Leucine-rich repeat extensin-like protein 3 OS=Arabidopsis thaliana GN=LRX3 PE=1 SV=1
CL10617.Contig2_Mpfb2	956	535	45.137	gi|21322711|emb|CAD22154.1|	104.8	1e-21	pherophorin-dz1 protein [Volvox carteri f. nagariensis]	sp|P21997|SSGP_VOLCA	116	2e-26	Sulfated surface glycoprotein 185 OS=Volvox carteri PE=1 SV=1
CL10618.Contig1_Mpfb2	997	87	7.0382	gi|297738007|emb|CBI27208.3|	95.9	9e-19	unnamed protein product [Vitis vinifera]	sp|Q93VQ9|TRXO2_ARATH	77	2e-14	Thioredoxin O2, mitochondrial OS=Arabidopsis thaliana GN=At1g31020 PE=2 SV=1
CL10618.Contig2_Mpfb2	902	35	3.1297	gi|297738007|emb|CBI27208.3|	70.5	3e-11	unnamed protein product [Vitis vinifera]	sp|O64764|TRXO1_ARATH	58.5	5e-09	Thioredoxin O1, mitochondrial OS=Arabidopsis thaliana GN=At2g35010 PE=2 SV=1
CL10619.Contig1_Mpfb2	526	186	28.521	gi|225443584|ref|XP_002278515.1|	167.9	5e-41	PREDICTED: glutaredoxin-C9-like [Vitis vinifera]	sp|Q9SGP6|GRXC9_ARATH	136	6e-33	Glutaredoxin-C9 OS=Arabidopsis thaliana GN=GRXC9 PE=1 SV=1
CL10619.Contig2_Mpfb2	356	41	9.289	gi|225443584|ref|XP_002278515.1|	120.9	4e-27	PREDICTED: glutaredoxin-C9-like [Vitis vinifera]	sp|Q9SGP6|GRXC9_ARATH	98.2	1e-21	Glutaredoxin-C9 OS=Arabidopsis thaliana GN=GRXC9 PE=1 SV=1
CL10621.Contig1_Mpfb2	689	24	2.8095	--	--	--	--	--	--	--	--
CL10621.Contig2_Mpfb2	308	13	3.4043	--	--	--	--	--	--	--	--
CL10622.Contig1_Mpfb2	737	47	5.1436	gi|359489392|ref|XP_003633919.1|	313.2	2e-84	PREDICTED: glyoxylate reductase isoform 1 [Vitis vinifera]	sp|P13443|DHGY_CUCSA	80.9	7e-16	Glycerate dehydrogenase OS=Cucumis sativus GN=HPR-A PE=2 SV=1
CL10625.Contig1_Mpfb2	308	9	2.3568	--	--	--	--	--	--	--	--
CL10625.Contig2_Mpfb2	308	7	1.8331	--	--	--	--	--	--	--	--
CL10625.Contig3_Mpfb2	324	4	0.9958	--	--	--	--	--	--	--	--
CL10625.Contig4_Mpfb2	280	3	0.8642	--	--	--	--	--	--	--	--
CL10627.Contig1_Mpfb2	1805	1804	80.6114	gi|255548035|ref|XP_002515074.1|	736.5	0	pyruvate dehydrogenase, putative [Ricinus communis] >gi|223545554|gb|EEF47058.1| pyruvate dehydrogenase, putative [Ricinus communis]	sp|Q1XDM0|ODPA_PORYE	447	1e-125	Pyruvate dehydrogenase E1 component subunit alpha OS=Porphyra yezoensis GN=pdhA PE=3 SV=1
CL10627.Contig2_Mpfb2	271	110	32.7386	gi|145353583|ref|XP_001421089.1|	26.6	2e-07	predicted protein [Ostreococcus lucimarinus CCE9901] >gi|144581325|gb|ABO99382.1| predicted protein [Ostreococcus lucimarinus CCE9901]	sp|P40602|APG_ARATH	47	1e-06	Anter-specific proline-rich protein APG OS=Arabidopsis thaliana GN=APG PE=2 SV=2
CL10628.Contig1_Mpfb2	2031	219	8.697	gi|297738859|emb|CBI28104.3|	889	0	unnamed protein product [Vitis vinifera]	sp|Q20EV4|MIND_OLTVI	60.5	4e-09	Putative septum site-determining protein MinD OS=Oltmannsiellopsis viridis GN=minD PE=3 SV=1
CL10628.Contig2_Mpfb2	959	2	0.1682	gi|297738859|emb|CBI28104.3|	417.9	1e-115	unnamed protein product [Vitis vinifera]	sp|P56346|MIND_CHLVU	50.8	1e-06	Putative septum site-determining protein MinD OS=Chlorella vulgaris GN=minD PE=3 SV=1
CL10629.Contig1_Mpfb2	1961	1340	55.1143	gi|18447765|gb|AAL67993.1|	926.8	0	fiddlehead-like protein [Gossypium hirsutum]	sp|Q570B4|KCS10_ARATH	858	0	3-ketoacyl-CoA synthase 10 OS=Arabidopsis thaliana GN=FDH PE=1 SV=2
CL10629.Contig2_Mpfb2	1689	233	11.1266	gi|356507127|ref|XP_003522322.1|	691.4	0	PREDICTED: 3-ketoacyl-CoA synthase 10-like [Glycine max]	sp|Q570B4|KCS10_ARATH	632	0	3-ketoacyl-CoA synthase 10 OS=Arabidopsis thaliana GN=FDH PE=1 SV=2
CL10629.Contig3_Mpfb2	388	304	63.1945	gi|28864534|gb|AAO47729.1|	94	6e-19	fiddlehead-like protein [Tropaeolum majus] >gi|30144607|gb|AAP14903.1| fiddlehead-like protein [Tropaeolum majus]	sp|Q570B4|KCS10_ARATH	84.7	1e-17	3-ketoacyl-CoA synthase 10 OS=Arabidopsis thaliana GN=FDH PE=1 SV=2
CL1063.Contig1_Mpfb2	1750	55	2.5349	gi|147857536|emb|CAN80381.1|	771.2	0	hypothetical protein VITISV_015320 [Vitis vinifera]	--	--	--	--
CL1063.Contig2_Mpfb2	1643	11	0.54	gi|147857536|emb|CAN80381.1|	678.3	0	hypothetical protein VITISV_015320 [Vitis vinifera]	--	--	--	--
CL1063.Contig3_Mpfb2	1034	1	0.078	gi|255554182|ref|XP_002518131.1|	316.6	3e-85	protein binding protein, putative [Ricinus communis] >gi|223542727|gb|EEF44264.1| protein binding protein, putative [Ricinus communis]	--	--	--	--
CL1063.Contig4_Mpfb2	927	35	3.0453	gi|147857536|emb|CAN80381.1|	223.4	3e-57	hypothetical protein VITISV_015320 [Vitis vinifera]	--	--	--	--
CL10631.Contig1_Mpfb2	1993	254	10.2793	gi|225463643|ref|XP_002272321.1|	483	6e-135	PREDICTED: zinc finger CCCH domain-containing protein 48 [Vitis vinifera]	sp|Q9FNZ2|C3H48_ARATH	465	4e-131	Zinc finger CCCH domain-containing protein 48 OS=Arabidopsis thaliana GN=ZFWD1 PE=2 SV=1
CL10631.Contig2_Mpfb2	300	9	2.4197	gi|357504341|ref|XP_003622459.1|	69.7	1e-11	Zinc finger CCCH domain-containing protein [Medicago truncatula] >gi|355497474|gb|AES78677.1| Zinc finger CCCH domain-containing protein [Medicago truncatula]	sp|Q9FNZ1|C3H63_ARATH	67.4	2e-12	Zinc finger CCCH domain-containing protein 63 OS=Arabidopsis thaliana GN=ZFWD2 PE=2 SV=1
CL10632.Contig1_Mpfb2	1559	11	0.5691	gi|302398847|gb|ADL36718.1|	352.1	1e-95	HD domain class transcription factor [Malus x domestica]	sp|P46667|ATHB5_ARATH	82	8e-16	Homeobox-leucine zipper protein ATHB-5 OS=Arabidopsis thaliana GN=ATHB-5 PE=1 SV=1
CL10632.Contig2_Mpfb2	1000	2	0.1613	gi|302398847|gb|ADL36718.1|	352.8	4e-96	HD domain class transcription factor [Malus x domestica]	sp|P46667|ATHB5_ARATH	82.8	3e-16	Homeobox-leucine zipper protein ATHB-5 OS=Arabidopsis thaliana GN=ATHB-5 PE=1 SV=1
CL10632.Contig3_Mpfb2	2259	151	5.3914	gi|302398847|gb|ADL36718.1|	526.6	6e-148	HD domain class transcription factor [Malus x domestica]	sp|P46668|ATHB6_ARATH	273	3e-73	Homeobox-leucine zipper protein ATHB-6 OS=Arabidopsis thaliana GN=ATHB-6 PE=1 SV=1
CL10632.Contig4_Mpfb2	1700	22	1.0438	gi|302398847|gb|ADL36718.1|	527.3	2e-148	HD domain class transcription factor [Malus x domestica]	sp|P46668|ATHB6_ARATH	273	2e-73	Homeobox-leucine zipper protein ATHB-6 OS=Arabidopsis thaliana GN=ATHB-6 PE=1 SV=1
CL10632.Contig5_Mpfb2	580	211	29.3421	--	--	--	--	--	--	--	--
CL10633.Contig1_Mpfb2	324	48	11.9491	--	--	--	--	--	--	--	--
CL10634.Contig1_Mpfb2	882	388	35.4814	gi|226713609|sp|A7NW78.1|CSPL5_VITVI	227.6	1e-58	RecName: Full=CASP-like protein VIT_05s0020g01820	sp|A7NW78|CSPL5_VITVI	227	6e-60	CASP-like protein VIT_05s0020g01820 OS=Vitis vinifera GN=VIT_05s0020g01820 PE=2 SV=1
CL10634.Contig2_Mpfb2	572	14	1.9741	gi|297736906|emb|CBI26107.3|	144.1	1e-33	unnamed protein product [Vitis vinifera]	sp|A7NW78|CSPL5_VITVI	144	4e-35	CASP-like protein VIT_05s0020g01820 OS=Vitis vinifera GN=VIT_05s0020g01820 PE=2 SV=1
CL10635.Contig1_Mpfb2	858	47	4.4182	gi|296086438|emb|CBI32027.3|	157.9	1e-37	unnamed protein product [Vitis vinifera]	--	--	--	--
CL10635.Contig2_Mpfb2	218	24	8.8796	gi|224134180|ref|XP_002321756.1|	79.7	1e-14	predicted protein [Populus trichocarpa] >gi|222868752|gb|EEF05883.1| predicted protein [Populus trichocarpa]	--	--	--	--
CL10636.Contig1_Mpfb2	415	19	3.6927	gi|339715876|gb|AEJ88222.1|	211.5	2e-54	UDP-glucose:flavonoid 3-O-glucosyltransferase [Prunus persica]	sp|Q5NTH0|UGAT_BELPE	162	5e-41	Cyanidin-3-O-glucoside 2-O-glucuronosyltransferase OS=Bellis perennis GN=UGAT PE=1 SV=1
CL10636.Contig2_Mpfb2	216	7	2.6139	gi|339715876|gb|AEJ88222.1|	101.7	3e-21	UDP-glucose:flavonoid 3-O-glucosyltransferase [Prunus persica]	sp|Q5NTH0|UGAT_BELPE	77.4	2e-15	Cyanidin-3-O-glucoside 2-O-glucuronosyltransferase OS=Bellis perennis GN=UGAT PE=1 SV=1
CL10637.Contig1_Mpfb2	1077	171	12.8061	gi|255584380|ref|XP_002532924.1|	584.7	7e-166	transferase, transferring glycosyl groups, putative [Ricinus communis] >gi|223527317|gb|EEF29466.1| transferase, transferring glycosyl groups, putative [Ricinus communis]	--	--	--	--
CL10639.Contig1_Mpfb2	2109	46	1.7592	gi|297740394|emb|CBI30576.3|	360.9	4e-98	unnamed protein product [Vitis vinifera]	--	--	--	--
CL10639.Contig2_Mpfb2	2049	5	0.1968	gi|297740394|emb|CBI30576.3|	335.5	1e-90	unnamed protein product [Vitis vinifera]	--	--	--	--
CL1064.Contig1_Mpfb2	1627	5	0.2479	gi|147861987|emb|CAN78763.1|	97.4	6e-19	hypothetical protein VITISV_003315 [Vitis vinifera]	--	--	--	--
CL1064.Contig2_Mpfb2	234	130	44.8089	--	--	--	--	--	--	--	--
CL1064.Contig3_Mpfb2	938	1	0.086	gi|147861987|emb|CAN78763.1|	92	1e-17	hypothetical protein VITISV_003315 [Vitis vinifera]	--	--	--	--
CL1064.Contig4_Mpfb2	744	1	0.1084	gi|147861987|emb|CAN78763.1|	60.1	3e-08	hypothetical protein VITISV_003315 [Vitis vinifera]	--	--	--	--
CL10640.Contig1_Mpfb2	467	28	4.8359	--	--	--	--	--	--	--	--
CL10640.Contig2_Mpfb2	222	9	3.2698	--	--	--	--	--	--	--	--
CL10641.Contig1_Mpfb2	1740	783	36.2952	gi|255577167|ref|XP_002529467.1|	708.8	0	ubiquitin-activating enzyme E1, putative [Ricinus communis] >gi|223531083|gb|EEF32933.1| ubiquitin-activating enzyme E1, putative [Ricinus communis]	sp|Q9ZNW0|MOCS3_ARATH	653	0	Adenylyltransferase and sulfurtransferase MOCS3 OS=Arabidopsis thaliana GN=MOCS3 PE=2 SV=1
CL10641.Contig2_Mpfb2	704	0	0	gi|255577167|ref|XP_002529467.1|	220.7	1e-56	ubiquitin-activating enzyme E1, putative [Ricinus communis] >gi|223531083|gb|EEF32933.1| ubiquitin-activating enzyme E1, putative [Ricinus communis]	sp|Q9ZNW0|MOCS3_ARATH	203	8e-53	Adenylyltransferase and sulfurtransferase MOCS3 OS=Arabidopsis thaliana GN=MOCS3 PE=2 SV=1
CL10641.Contig3_Mpfb2	639	61	7.6996	gi|255577167|ref|XP_002529467.1|	220.3	1e-56	ubiquitin-activating enzyme E1, putative [Ricinus communis] >gi|223531083|gb|EEF32933.1| ubiquitin-activating enzyme E1, putative [Ricinus communis]	sp|Q9ZNW0|MOCS3_ARATH	195	2e-50	Adenylyltransferase and sulfurtransferase MOCS3 OS=Arabidopsis thaliana GN=MOCS3 PE=2 SV=1
CL10643.Contig1_Mpfb2	867	15	1.3954	gi|297737338|emb|CBI26539.3|	127.5	1e-82	unnamed protein product [Vitis vinifera]	sp|Q9LK03|PERK2_ARATH	63.2	2e-10	Proline-rich receptor-like protein kinase PERK2 OS=Arabidopsis thaliana GN=PERK2 PE=2 SV=3
CL10643.Contig2_Mpfb2	542	4	0.5952	gi|255557973|ref|XP_002520015.1|	41.2	3e-39	guanosine-3&apos;,5&apos;-bis(diphosphate) 3&apos;-pyrophosphohydrolase, putative [Ricinus communis] >gi|223540779|gb|EEF42339.1| guanosine-3&apos;,5&apos;-bis(diphosphate) 3&apos;-pyrophosphohydrolase, putative [Ricinus communis]	sp|Q9LK03|PERK2_ARATH	63.2	9e-11	Proline-rich receptor-like protein kinase PERK2 OS=Arabidopsis thaliana GN=PERK2 PE=2 SV=3
CL10644.Contig1_Mpfb2	235	461	158.223	--	--	--	--	--	--	--	--
CL10645.Contig1_Mpfb2	1284	365	22.9279	gi|359491489|ref|XP_002277893.2|	55.1	2e-06	PREDICTED: probable S-adenosylmethionine-dependent methyltransferase At5g38780-like [Vitis vinifera]	sp|Q9LS10|MT810_ARATH	260	1e-69	Probable S-adenosylmethionine-dependent methyltransferase At5g38100 OS=Arabidopsis thaliana GN=At5g38100 PE=2 SV=1
CL10646.Contig1_Mpfb2	768	8	0.8402	gi|225439584|ref|XP_002265642.1|	171.4	1e-41	PREDICTED: uncharacterized protein LOC100243041 isoform 1 [Vitis vinifera] >gi|359481191|ref|XP_003632590.1| PREDICTED: uncharacterized protein LOC100243041 [Vitis vinifera]	--	--	--	--
CL10646.Contig2_Mpfb2	837	18	1.7345	gi|225439584|ref|XP_002265642.1|	171.4	1e-41	PREDICTED: uncharacterized protein LOC100243041 isoform 1 [Vitis vinifera] >gi|359481191|ref|XP_003632590.1| PREDICTED: uncharacterized protein LOC100243041 [Vitis vinifera]	--	--	--	--
CL10647.Contig1_Mpfb2	1263	10	0.6386	gi|359479836|ref|XP_002270286.2|	59.7	1e-07	PREDICTED: auxin response factor 23-like [Vitis vinifera]	sp|Q94JM3|ARFB_ARATH	169	3e-42	Auxin response factor 2 OS=Arabidopsis thaliana GN=ARF2 PE=1 SV=2
CL10647.Contig2_Mpfb2	1219	19	1.2571	gi|359479836|ref|XP_002270286.2|	376.3	4e-103	PREDICTED: auxin response factor 23-like [Vitis vinifera]	sp|Q94JM3|ARFB_ARATH	174	7e-44	Auxin response factor 2 OS=Arabidopsis thaliana GN=ARF2 PE=1 SV=2
CL10648.Contig1_Mpfb2	908	88	7.8169	gi|307105951|gb|EFN54198.1|	245.4	8e-64	hypothetical protein CHLNCDRAFT_24794 [Chlorella variabilis]	sp|O82514|KAD1_ARATH	243	1e-64	Adenylate kinase 1 OS=Arabidopsis thaliana GN=ADK1 PE=2 SV=2
CL10649.Contig1_Mpfb2	381	68	14.3953	gi|255546475|ref|XP_002514297.1|	25.8	2e-07	ATP binding protein, putative [Ricinus communis] >gi|223546753|gb|EEF48251.1| ATP binding protein, putative [Ricinus communis]	sp|Q9C660|PEK10_ARATH	46.6	4e-06	Proline-rich receptor-like protein kinase PERK10 OS=Arabidopsis thaliana GN=PERK10 PE=1 SV=2
CL1065.Contig1_Mpfb2	2090	10	0.3859	gi|224126707|ref|XP_002329453.1|	431	0	predicted protein [Populus trichocarpa] >gi|222870133|gb|EEF07264.1| predicted protein [Populus trichocarpa]	sp|Q9STW5|MACP2_ARATH	436	0	MACPF domain-containing protein At4g24290 OS=Arabidopsis thaliana GN=At4g24290 PE=2 SV=1
CL1065.Contig2_Mpfb2	2008	0	0	gi|224126707|ref|XP_002329453.1|	100.5	0	predicted protein [Populus trichocarpa] >gi|222870133|gb|EEF07264.1| predicted protein [Populus trichocarpa]	sp|Q9STW5|MACP2_ARATH	436	0	MACPF domain-containing protein At4g24290 OS=Arabidopsis thaliana GN=At4g24290 PE=2 SV=1
CL1065.Contig3_Mpfb2	1346	2	0.1198	gi|224126707|ref|XP_002329453.1|	432.2	8e-120	predicted protein [Populus trichocarpa] >gi|222870133|gb|EEF07264.1| predicted protein [Populus trichocarpa]	sp|Q9STW5|MACP2_ARATH	381	4e-106	MACPF domain-containing protein At4g24290 OS=Arabidopsis thaliana GN=At4g24290 PE=2 SV=1
CL1065.Contig4_Mpfb2	1264	0	0	gi|224126707|ref|XP_002329453.1|	100.5	1e-101	predicted protein [Populus trichocarpa] >gi|222870133|gb|EEF07264.1| predicted protein [Populus trichocarpa]	sp|Q9STW5|MACP2_ARATH	258	5e-69	MACPF domain-containing protein At4g24290 OS=Arabidopsis thaliana GN=At4g24290 PE=2 SV=1
CL1065.Contig5_Mpfb2	992	4	0.3252	gi|356527126|ref|XP_003532164.1|	469.5	3e-131	PREDICTED: uncharacterized protein LOC100806737 [Glycine max]	sp|Q9STW5|MACP2_ARATH	436	1e-122	MACPF domain-containing protein At4g24290 OS=Arabidopsis thaliana GN=At4g24290 PE=2 SV=1
CL10650.Contig1_Mpfb2	3139	585	15.0315	gi|359472765|ref|XP_002276004.2|	1613.2	0	PREDICTED: copper-transporting ATPase RAN1-like [Vitis vinifera] >gi|147778109|emb|CAN69730.1| hypothetical protein VITISV_011925 [Vitis vinifera]	sp|Q9S7J8|HMA7_ARATH	1499	0	Copper-transporting ATPase RAN1 OS=Arabidopsis thaliana GN=RAN1 PE=1 SV=1
CL10650.Contig2_Mpfb2	1064	230	17.4351	gi|224071055|ref|XP_002303349.1|	402.1	6e-111	heavy metal ATPase [Populus trichocarpa] >gi|222840781|gb|EEE78328.1| heavy metal ATPase [Populus trichocarpa]	sp|Q9S7J8|HMA7_ARATH	379	1e-105	Copper-transporting ATPase RAN1 OS=Arabidopsis thaliana GN=RAN1 PE=1 SV=1
CL10651.Contig1_Mpfb2	406	56	11.125	gi|212275197|ref|NP_001130485.1|	129	1e-29	uncharacterized protein LOC100191583 [Zea mays]	sp|P22778|ATPO_IPOBA	79	8e-16	ATP synthase subunit O, mitochondrial OS=Ipomoea batatas PE=1 SV=1
CL10652.Contig1_Mpfb2	1195	198	13.3639	gi|224056779|ref|XP_002299019.1|	440.7	2e-122	predicted protein [Populus trichocarpa] >gi|222846277|gb|EEE83824.1| predicted protein [Populus trichocarpa]	sp|Q94C59|PATL4_ARATH	353	8e-98	Patellin-4 OS=Arabidopsis thaliana GN=PATL4 PE=1 SV=2
CL10652.Contig2_Mpfb2	1176	144	9.8763	gi|255564301|ref|XP_002523147.1|	449.5	4e-125	Patellin-4, putative [Ricinus communis] >gi|223537554|gb|EEF39178.1| Patellin-4, putative [Ricinus communis]	sp|Q94C59|PATL4_ARATH	350	9e-97	Patellin-4 OS=Arabidopsis thaliana GN=PATL4 PE=1 SV=2
CL10653.Contig1_Mpfb2	602	58	7.7709	gi|218187601|gb|EEC70028.1|	201.1	8e-51	hypothetical protein OsI_00602 [Oryza sativa Indica Group]	sp|P83291|NCB5R_ARATH	191	3e-49	NADH-cytochrome b5 reductase-like protein OS=Arabidopsis thaliana GN=At5g20080 PE=1 SV=2
CL10653.Contig2_Mpfb2	236	24	8.2023	gi|357443909|ref|XP_003592232.1|	103.6	8e-22	NADH cytochrome b5 reductase [Medicago truncatula] >gi|357462095|ref|XP_003601329.1| NADH cytochrome b5 reductase [Medicago truncatula] >gi|355481280|gb|AES62483.1| NADH cytochrome b5 reductase [Medicago truncatula] >gi|355490377|gb|AES71580.1| NADH cytochrome b5 reductase [Medicago truncatula]	sp|P83291|NCB5R_ARATH	72.8	4e-14	NADH-cytochrome b5 reductase-like protein OS=Arabidopsis thaliana GN=At5g20080 PE=1 SV=2
CL10654.Contig1_Mpfb2	948	2728	232.099	gi|255557991|ref|XP_002520024.1|	77.4	3e-13	conserved hypothetical protein [Ricinus communis] >gi|223540788|gb|EEF42348.1| conserved hypothetical protein [Ricinus communis]	--	--	--	--
CL10655.Contig1_Mpfb2	1991	10	0.4051	gi|225451050|ref|XP_002284951.1|	184.9	0	PREDICTED: glutathione synthetase, chloroplastic-like [Vitis vinifera]	sp|O23732|GSHB_BRAJU	591	0	Glutathione synthetase, chloroplastic OS=Brassica juncea GN=GSH2 PE=2 SV=1
CL10655.Contig2_Mpfb2	1945	28	1.1611	gi|225451050|ref|XP_002284951.1|	811.6	0	PREDICTED: glutathione synthetase, chloroplastic-like [Vitis vinifera]	sp|O23732|GSHB_BRAJU	748	0	Glutathione synthetase, chloroplastic OS=Brassica juncea GN=GSH2 PE=2 SV=1
CL10655.Contig3_Mpfb2	1079	5	0.3738	gi|298205043|emb|CBI34350.3|	184.9	2e-113	unnamed protein product [Vitis vinifera]	sp|O23732|GSHB_BRAJU	228	2e-102	Glutathione synthetase, chloroplastic OS=Brassica juncea GN=GSH2 PE=2 SV=1
CL10655.Contig4_Mpfb2	1005	6	0.4815	gi|298205043|emb|CBI34350.3|	426.4	3e-118	unnamed protein product [Vitis vinifera]	sp|O23732|GSHB_BRAJU	384	3e-107	Glutathione synthetase, chloroplastic OS=Brassica juncea GN=GSH2 PE=2 SV=1
CL10655.Contig5_Mpfb2	239	12	4.0497	--	--	--	--	--	--	--	--
CL10656.Contig1_Mpfb2	1317	9	0.5512	gi|255545632|ref|XP_002513876.1|	541.2	1e-152	sulfate transporter, putative [Ricinus communis] >gi|223546962|gb|EEF48459.1| sulfate transporter, putative [Ricinus communis]	sp|P53393|SUT3_STYHA	503	7e-143	Low affinity sulfate transporter 3 OS=Stylosanthes hamata GN=ST3 PE=2 SV=1
CL10656.Contig2_Mpfb2	1239	29	1.8878	gi|255545632|ref|XP_002513876.1|	555.4	6e-157	sulfate transporter, putative [Ricinus communis] >gi|223546962|gb|EEF48459.1| sulfate transporter, putative [Ricinus communis]	sp|P53393|SUT3_STYHA	518	3e-147	Low affinity sulfate transporter 3 OS=Stylosanthes hamata GN=ST3 PE=2 SV=1
CL10657.Contig1_Mpfb2	461	13	2.2745	gi|359488845|ref|XP_002274643.2|	166	1e-40	PREDICTED: methyl-CpG-binding domain-containing protein 9-like [Vitis vinifera]	sp|Q9SGH2|MBD9_ARATH	89.4	8e-19	Methyl-CpG-binding domain-containing protein 9 OS=Arabidopsis thaliana GN=MBD9 PE=2 SV=1
CL10657.Contig2_Mpfb2	230	7	2.4548	gi|359488845|ref|XP_002274643.2|	87.8	4e-17	PREDICTED: methyl-CpG-binding domain-containing protein 9-like [Vitis vinifera]	--	--	--	--
CL10658.Contig1_Mpfb2	1980	1776	72.3461	gi|255579936|ref|XP_002530803.1|	899.8	0	6-phosphogluconate dehydrogenase, putative [Ricinus communis] >gi|223529624|gb|EEF31571.1| 6-phosphogluconate dehydrogenase, putative [Ricinus communis]	--	--	--	--
CL10658.Contig2_Mpfb2	2029	1426	56.6859	gi|255579936|ref|XP_002530803.1|	901.7	0	6-phosphogluconate dehydrogenase, putative [Ricinus communis] >gi|223529624|gb|EEF31571.1| 6-phosphogluconate dehydrogenase, putative [Ricinus communis]	--	--	--	--
CL10659.Contig1_Mpfb2	699	29	3.3462	gi|359472626|ref|XP_002280664.2|	347.1	1e-94	PREDICTED: ATP-dependent DNA helicase recG-like [Vitis vinifera]	sp|Q0ILZ4|RH9_ORYSJ	51.2	5e-07	DEAD-box ATP-dependent RNA helicase 9 OS=Oryza sativa subsp. japonica GN=Os12g0611200 PE=2 SV=1
CL10659.Contig2_Mpfb2	698	10	1.1555	gi|359472626|ref|XP_002280664.2|	342.8	2e-93	PREDICTED: ATP-dependent DNA helicase recG-like [Vitis vinifera]	sp|Q0ILZ4|RH9_ORYSJ	51.2	5e-07	DEAD-box ATP-dependent RNA helicase 9 OS=Oryza sativa subsp. japonica GN=Os12g0611200 PE=2 SV=1
CL1066.Contig1_Mpfb2	3131	62	1.5972	gi|224105407|ref|XP_002313800.1|	949.1	0	chromatin remodeling complex subunit [Populus trichocarpa] >gi|222850208|gb|EEE87755.1| chromatin remodeling complex subunit [Populus trichocarpa]	sp|Q8VY05|SWI3D_ARATH	777	0	SWI/SNF complex subunit SWI3D OS=Arabidopsis thaliana GN=SWI3D PE=1 SV=3
CL1066.Contig2_Mpfb2	3238	187	4.658	gi|224105407|ref|XP_002313800.1|	346.7	0	chromatin remodeling complex subunit [Populus trichocarpa] >gi|222850208|gb|EEE87755.1| chromatin remodeling complex subunit [Populus trichocarpa]	sp|Q8VY05|SWI3D_ARATH	584	9e-167	SWI/SNF complex subunit SWI3D OS=Arabidopsis thaliana GN=SWI3D PE=1 SV=3
CL10660.Contig1_Mpfb2	1803	1902	85.0848	gi|225434853|ref|XP_002282322.1|	553.1	4e-156	PREDICTED: uncharacterized protein LOC100241598 [Vitis vinifera] >gi|297746029|emb|CBI16085.3| unnamed protein product [Vitis vinifera]	--	--	--	--
CL10660.Contig2_Mpfb2	234	52	17.9236	--	--	--	--	--	--	--	--
CL10661.Contig1_Mpfb2	2770	53	1.5432	gi|110630091|gb|ABD64063.1|	128.3	6e-28	copper P1B-ATPase [Glycine max]	sp|B9DFX7|HMA8_ARATH	1058	0	Copper-transporting ATPase PAA2, chloroplastic OS=Arabidopsis thaliana GN=PAA2 PE=2 SV=1
CL10661.Contig2_Mpfb2	2690	137	4.1078	gi|110630091|gb|ABD64063.1|	1248.4	0	copper P1B-ATPase [Glycine max]	sp|B9DFX7|HMA8_ARATH	1186	0	Copper-transporting ATPase PAA2, chloroplastic OS=Arabidopsis thaliana GN=PAA2 PE=2 SV=1
CL10662.Contig1_Mpfb2	1236	608	39.6755	gi|359486863|ref|XP_002271820.2|	447.6	1e-124	PREDICTED: pullulanase 1, chloroplastic-like [Vitis vinifera]	sp|Q8GTR4|PULA1_ARATH	408	4e-114	Pullulanase 1, chloroplastic OS=Arabidopsis thaliana GN=PU1 PE=1 SV=2
CL10663.Contig1_Mpfb2	308	17	4.4518	gi|242042449|ref|XP_002468619.1|	97.4	5e-20	hypothetical protein SORBIDRAFT_01g049120 [Sorghum bicolor] >gi|241922473|gb|EER95617.1| hypothetical protein SORBIDRAFT_01g049120 [Sorghum bicolor]	sp|Q8LGC6|NACA5_ARATH	92	7e-20	Nascent polypeptide-associated complex subunit alpha-like protein 5 OS=Arabidopsis thaliana GN=At1g33040 PE=2 SV=2
CL10663.Contig2_Mpfb2	293	39	10.7358	gi|357464241|ref|XP_003602402.1|	95.1	2e-19	Nascent polypeptide-associated complex subunit alpha [Medicago truncatula] >gi|355491450|gb|AES72653.1| Nascent polypeptide-associated complex subunit alpha [Medicago truncatula]	sp|Q8LGC6|NACA5_ARATH	91.7	9e-20	Nascent polypeptide-associated complex subunit alpha-like protein 5 OS=Arabidopsis thaliana GN=At1g33040 PE=2 SV=2
CL10664.Contig1_Mpfb2	550	29	4.2528	gi|356532423|ref|XP_003534772.1|	264.6	5e-70	PREDICTED: probable receptor-like protein kinase At1g30570-like [Glycine max]	sp|Q9SA72|Y1357_ARATH	204	2e-53	Probable receptor-like protein kinase At1g30570 OS=Arabidopsis thaliana GN=At1g30570 PE=1 SV=1
CL10665.Contig1_Mpfb2	762	5161	546.281	gi|225424750|ref|XP_002267612.1|	162.5	5e-39	PREDICTED: gibberellin-regulated protein 14 [Vitis vinifera] >gi|296086511|emb|CBI32100.3| unnamed protein product [Vitis vinifera]	sp|Q9LFR3|GASAE_ARATH	96.3	2e-20	Gibberellin-regulated protein 14 OS=Arabidopsis thaliana GN=GASA14 PE=1 SV=1
CL10666.Contig1_Mpfb2	420	20	3.8408	gi|356495317|ref|XP_003516525.1|	62	2e-09	PREDICTED: protein RKD5-like [Glycine max]	--	--	--	--
CL10667.Contig1_Mpfb2	1962	155	6.3719	gi|255556179|ref|XP_002519124.1|	755.4	0	GTP-binding protein alpha subunit, gna, putative [Ricinus communis] >gi|223541787|gb|EEF43335.1| GTP-binding protein alpha subunit, gna, putative [Ricinus communis]	sp|P93163|GPA2_SOYBN	95.1	1e-19	Guanine nucleotide-binding protein alpha-2 subunit OS=Glycine max GN=GPA2 PE=2 SV=1
CL10668.Contig1_Mpfb2	694	6	0.6973	gi|297808923|ref|XP_002872345.1|	57.8	1e-07	hypothetical protein ARALYDRAFT_327035 [Arabidopsis lyrata subsp. lyrata] >gi|297318182|gb|EFH48604.1| hypothetical protein ARALYDRAFT_327035 [Arabidopsis lyrata subsp. lyrata]	sp|Q9FHA3|DPOLA_ARATH	81.6	4e-16	DNA polymerase alpha catalytic subunit OS=Arabidopsis thaliana GN=POLA PE=3 SV=2
CL10668.Contig2_Mpfb2	848	17	1.6169	gi|359480801|ref|XP_002277947.2|	67	3e-10	PREDICTED: DNA polymerase alpha catalytic subunit-like [Vitis vinifera]	sp|O48653|DPOLA_ORYSJ	152	2e-37	DNA polymerase alpha catalytic subunit OS=Oryza sativa subsp. japonica GN=Os01g0868300 PE=2 SV=2
CL10669.Contig1_Mpfb2	2294	305	10.7237	gi|225423637|ref|XP_002276048.1|	460.7	4e-128	PREDICTED: probable UDP-N-acetylglucosamine pyrophosphorylase [Vitis vinifera] >gi|297738002|emb|CBI27203.3| unnamed protein product [Vitis vinifera]	sp|O64765|UAP1_ARATH	424	1e-118	Probable UDP-N-acetylglucosamine pyrophosphorylase OS=Arabidopsis thaliana GN=At2g35020 PE=2 SV=1
CL1067.Contig1_Mpfb2	1453	198	10.991	gi|356574534|ref|XP_003555401.1|	221.9	1e-56	PREDICTED: uncharacterized protein LOC100796913 [Glycine max]	--	--	--	--
CL10670.Contig1_Mpfb2	1846	4	0.1748	gi|224061849|ref|XP_002300629.1|	865.5	0	predicted protein [Populus trichocarpa] >gi|222842355|gb|EEE79902.1| predicted protein [Populus trichocarpa]	sp|Q8LPQ8|MSSP2_ARATH	702	0	Monosaccharide-sensing protein 2 OS=Arabidopsis thaliana GN=MSSP2 PE=2 SV=2
CL10670.Contig2_Mpfb2	2643	1214	37.0475	gi|255559173|ref|XP_002520608.1|	1218.8	0	sugar transporter, putative [Ricinus communis] >gi|223540207|gb|EEF41781.1| sugar transporter, putative [Ricinus communis]	sp|Q8LPQ8|MSSP2_ARATH	1095	0	Monosaccharide-sensing protein 2 OS=Arabidopsis thaliana GN=MSSP2 PE=2 SV=2
CL10670.Contig3_Mpfb2	2613	137	4.2288	gi|224061849|ref|XP_002300629.1|	1219.9	0	predicted protein [Populus trichocarpa] >gi|222842355|gb|EEE79902.1| predicted protein [Populus trichocarpa]	sp|Q8LPQ8|MSSP2_ARATH	1046	0	Monosaccharide-sensing protein 2 OS=Arabidopsis thaliana GN=MSSP2 PE=2 SV=2
CL10671.Contig1_Mpfb2	393	127	26.0644	gi|301105188|ref|XP_002901678.1|	149.8	1e-35	60S ribosomal protein L32-1 [Phytophthora infestans T30-4] >gi|262100682|gb|EEY58734.1| 60S ribosomal protein L32-1 [Phytophthora infestans T30-4]	sp|P49211|RL321_ARATH	138	1e-33	60S ribosomal protein L32-1 OS=Arabidopsis thaliana GN=RPL32A PE=2 SV=2
CL10672.Contig1_Mpfb2	662	0	0	gi|326531004|dbj|BAK04853.1|	103.6	2e-21	predicted protein [Hordeum vulgare subsp. vulgare]	sp|P37900|HSP7M_PEA	65.5	2e-11	Heat shock 70 kDa protein, mitochondrial OS=Pisum sativum GN=HSP1 PE=2 SV=1
CL10672.Contig2_Mpfb2	660	6	0.7332	gi|326531004|dbj|BAK04853.1|	103.6	2e-21	predicted protein [Hordeum vulgare subsp. vulgare]	sp|P37900|HSP7M_PEA	65.5	2e-11	Heat shock 70 kDa protein, mitochondrial OS=Pisum sativum GN=HSP1 PE=2 SV=1
CL10673.Contig1_Mpfb2	868	89	8.27	--	--	--	--	--	--	--	--
CL10673.Contig2_Mpfb2	395	16	3.2671	--	--	--	--	--	--	--	--
CL10674.Contig1_Mpfb2	1920	289	12.1404	gi|357473601|ref|XP_003607085.1|	907.9	0	Amidophosphoribosyltransferase [Medicago truncatula] >gi|355508140|gb|AES89282.1| Amidophosphoribosyltransferase [Medicago truncatula]	sp|P52418|PUR1_SOYBN	808	0	Amidophosphoribosyltransferase, chloroplastic OS=Glycine max GN=PUR1 PE=2 SV=1
CL10675.Contig1_Mpfb2	641	0	0	gi|357484741|ref|XP_003612658.1|	159.8	2e-38	50S ribosomal protein L35 [Medicago truncatula] >gi|355513993|gb|AES95616.1| 50S ribosomal protein L35 [Medicago truncatula]	--	--	--	--
CL10675.Contig2_Mpfb2	917	236	20.7577	gi|357484741|ref|XP_003612658.1|	182.2	8e-45	50S ribosomal protein L35 [Medicago truncatula] >gi|355513993|gb|AES95616.1| 50S ribosomal protein L35 [Medicago truncatula]	--	--	--	--
CL10676.Contig1_Mpfb2	1344	0	0	gi|296085156|emb|CBI28651.3|	646	0	unnamed protein product [Vitis vinifera]	--	--	--	--
CL10676.Contig2_Mpfb2	1093	0	0	gi|296085156|emb|CBI28651.3|	508.1	9e-143	unnamed protein product [Vitis vinifera]	--	--	--	--
CL10677.Contig1_Mpfb2	234	22	7.5831	gi|388490538|gb|AFK33335.1|	127.9	4e-29	unknown [Lotus japonicus]	--	--	--	--
CL10678.Contig1_Mpfb2	777	84	8.7196	gi|118483783|gb|ABK93784.1|	235.3	6e-61	unknown [Populus trichocarpa]	--	--	--	--
CL10679.Contig1_Mpfb2	2192	388	14.2767	gi|1345933|sp|P49299.1|CYSZ_CUCMA	893.6	0	RecName: Full=Citrate synthase, glyoxysomal; AltName: Full=GCS; Flags: Precursor >gi|975633|dbj|BAA07328.1| glyoxysomal citrate synthase [Cucurbita cv. Kurokawa Amakuri]	sp|P49299|CYSZ_CUCMA	893	0	Citrate synthase, glyoxysomal OS=Cucurbita maxima PE=1 SV=1
CL10679.Contig2_Mpfb2	2146	364	13.6807	gi|225446893|ref|XP_002284064.1|	894.4	0	PREDICTED: citrate synthase, glyoxysomal [Vitis vinifera] >gi|296086334|emb|CBI31775.3| unnamed protein product [Vitis vinifera]	sp|P49299|CYSZ_CUCMA	893	0	Citrate synthase, glyoxysomal OS=Cucurbita maxima PE=1 SV=1
CL10679.Contig3_Mpfb2	1903	19	0.8053	gi|1345933|sp|P49299.1|CYSZ_CUCMA	897.1	0	RecName: Full=Citrate synthase, glyoxysomal; AltName: Full=GCS; Flags: Precursor >gi|975633|dbj|BAA07328.1| glyoxysomal citrate synthase [Cucurbita cv. Kurokawa Amakuri]	sp|P49299|CYSZ_CUCMA	897	0	Citrate synthase, glyoxysomal OS=Cucurbita maxima PE=1 SV=1
CL1068.Contig1_Mpfb2	1093	121	8.929	gi|224142541|ref|XP_002324614.1|	597.8	8e-170	predicted protein [Populus trichocarpa] >gi|222866048|gb|EEF03179.1| predicted protein [Populus trichocarpa]	sp|O82730|MGDG2_ARATH	569	1e-162	Monogalactosyldiacylglycerol synthase 2, chloroplastic OS=Arabidopsis thaliana GN=MGD2 PE=1 SV=1
CL10680.Contig1_Mpfb2	273	12	3.5453	--	--	--	--	--	--	--	--
CL10681.Contig1_Mpfb2	721	32	3.5797	gi|242093784|ref|XP_002437382.1|	60.5	2e-08	hypothetical protein SORBIDRAFT_10g025910 [Sorghum bicolor] >gi|241915605|gb|EER88749.1| hypothetical protein SORBIDRAFT_10g025910 [Sorghum bicolor]	sp|P10495|GRP1_PHAVU	56.2	2e-08	Glycine-rich cell wall structural protein 1.0 OS=Phaseolus vulgaris PE=2 SV=1
CL10681.Contig2_Mpfb2	385	0	0	gi|147775988|emb|CAN75721.1|	57.8	5e-08	hypothetical protein VITISV_013094 [Vitis vinifera]	sp|P40602|APG_ARATH	46.2	5e-06	Anter-specific proline-rich protein APG OS=Arabidopsis thaliana GN=APG PE=2 SV=2
CL10682.Contig1_Mpfb2	205	16	6.2951	--	--	--	--	--	--	--	--
CL10686.Contig1_Mpfb2	816	157	15.5184	gi|255586321|ref|XP_002533811.1|	323.6	2e-87	methylenetetrahydrofolate dehydrogenase, putative [Ricinus communis] >gi|223526248|gb|EEF28564.1| methylenetetrahydrofolate dehydrogenase, putative [Ricinus communis]	--	--	--	--
CL10686.Contig2_Mpfb2	219	46	16.9415	--	--	--	--	--	--	--	--
CL10687.Contig1_Mpfb2	332	132	32.0681	gi|147787439|emb|CAN66601.1|	64.3	5e-10	hypothetical protein VITISV_000431 [Vitis vinifera]	--	--	--	--
CL10687.Contig2_Mpfb2	1473	259	14.1819	gi|296085527|emb|CBI29259.3|	306.2	7e-82	unnamed protein product [Vitis vinifera]	sp|P37707|B2_DAUCA	89	6e-18	B2 protein OS=Daucus carota PE=2 SV=1
CL10688.Contig1_Mpfb2	916	16	1.4088	gi|357461633|ref|XP_003601098.1|	419.5	3e-116	Holocarboxylase synthetase hcs2 [Medicago truncatula] >gi|355490146|gb|AES71349.1| Holocarboxylase synthetase hcs2 [Medicago truncatula]	--	--	--	--
CL10688.Contig2_Mpfb2	414	9	1.7534	gi|357461633|ref|XP_003601098.1|	87.4	6e-17	Holocarboxylase synthetase hcs2 [Medicago truncatula] >gi|355490146|gb|AES71349.1| Holocarboxylase synthetase hcs2 [Medicago truncatula]	--	--	--	--
CL10688.Contig3_Mpfb2	402	0	0	gi|357461633|ref|XP_003601098.1|	85.1	3e-16	Holocarboxylase synthetase hcs2 [Medicago truncatula] >gi|355490146|gb|AES71349.1| Holocarboxylase synthetase hcs2 [Medicago truncatula]	--	--	--	--
CL10689.Contig1_Mpfb2	869	299	27.7516	gi|388509572|gb|AFK42852.1|	133.3	4e-30	unknown [Lotus japonicus]	sp|Q9FWT2|UBC16_ARATH	127	8e-30	Probable ubiquitin-conjugating enzyme E2 16 OS=Arabidopsis thaliana GN=UBC16 PE=2 SV=1
CL10689.Contig2_Mpfb2	513	34	5.3456	--	--	--	--	--	--	--	--
CL1069.Contig1_Mpfb2	1532	49	2.5797	gi|359482434|ref|XP_002270860.2|	53.5	9e-06	PREDICTED: tyrosine-sulfated glycopeptide receptor 1-like [Vitis vinifera]	sp|O22476|BRI1_ARATH	137	1e-53	Protein BRASSINOSTEROID INSENSITIVE 1 OS=Arabidopsis thaliana GN=BRI1 PE=1 SV=1
CL1069.Contig2_Mpfb2	2350	8	0.2746	gi|359482434|ref|XP_002270860.2|	704.1	0	PREDICTED: tyrosine-sulfated glycopeptide receptor 1-like [Vitis vinifera]	sp|Q9C7S5|PSYR1_ARATH	570	1e-162	Tyrosine-sulfated glycopeptide receptor 1 OS=Arabidopsis thaliana GN=PSYR1 PE=2 SV=1
CL1069.Contig3_Mpfb2	2649	83	2.5272	gi|359482434|ref|XP_002270860.2|	672.9	0	PREDICTED: tyrosine-sulfated glycopeptide receptor 1-like [Vitis vinifera]	sp|Q9C7S5|PSYR1_ARATH	571	8e-163	Tyrosine-sulfated glycopeptide receptor 1 OS=Arabidopsis thaliana GN=PSYR1 PE=2 SV=1
CL1069.Contig4_Mpfb2	2625	19	0.5838	gi|359482434|ref|XP_002270860.2|	674.9	0	PREDICTED: tyrosine-sulfated glycopeptide receptor 1-like [Vitis vinifera]	sp|Q9C7S5|PSYR1_ARATH	576	3e-164	Tyrosine-sulfated glycopeptide receptor 1 OS=Arabidopsis thaliana GN=PSYR1 PE=2 SV=1
CL1069.Contig5_Mpfb2	2326	1	0.0347	gi|359482434|ref|XP_002270860.2|	706.1	0	PREDICTED: tyrosine-sulfated glycopeptide receptor 1-like [Vitis vinifera]	sp|Q9C7S5|PSYR1_ARATH	575	4e-164	Tyrosine-sulfated glycopeptide receptor 1 OS=Arabidopsis thaliana GN=PSYR1 PE=2 SV=1
CL10690.Contig1_Mpfb2	1176	198	13.5799	gi|225432550|ref|XP_002280741.1|	401.7	1e-110	PREDICTED: nuclear transcription factor Y subunit C-9-like [Vitis vinifera]	sp|Q8L4B2|NFYC9_ARATH	270	9e-73	Nuclear transcription factor Y subunit C-9 OS=Arabidopsis thaliana GN=NFYC9 PE=2 SV=1
CL10690.Contig2_Mpfb2	1011	412	32.8688	gi|225432550|ref|XP_002280741.1|	392.5	5e-108	PREDICTED: nuclear transcription factor Y subunit C-9-like [Vitis vinifera]	sp|Q8L4B2|NFYC9_ARATH	266	1e-71	Nuclear transcription factor Y subunit C-9 OS=Arabidopsis thaliana GN=NFYC9 PE=2 SV=1
CL10691.Contig1_Mpfb2	1563	178	9.1854	gi|255566253|ref|XP_002524114.1|	599.4	4e-170	amino acid transporter, putative [Ricinus communis] >gi|223536682|gb|EEF38324.1| amino acid transporter, putative [Ricinus communis]	sp|O80592|AAP8_ARATH	80.5	2e-15	Amino acid permease 8 OS=Arabidopsis thaliana GN=AAP8 PE=1 SV=1
CL10691.Contig2_Mpfb2	660	8	0.9776	gi|255566253|ref|XP_002524114.1|	191	1e-47	amino acid transporter, putative [Ricinus communis] >gi|223536682|gb|EEF38324.1| amino acid transporter, putative [Ricinus communis]	--	--	--	--
CL10692.Contig1_Mpfb2	2368	259	8.8218	gi|356568702|ref|XP_003552549.1|	98.2	0	PREDICTED: cyclic nucleotide-gated ion channel 2-like [Glycine max]	sp|Q94AS9|CNGC4_ARATH	395	1e-172	Cyclic nucleotide-gated ion channel 4 OS=Arabidopsis thaliana GN=CNGC4 PE=2 SV=2
CL10693.Contig1_Mpfb2	635	18	2.2863	--	--	--	--	--	--	--	--
CL10693.Contig2_Mpfb2	549	5	0.7346	--	--	--	--	--	--	--	--
CL10694.Contig1_Mpfb2	1156	9	0.6279	gi|296081073|emb|CBI18267.3|	446	4e-124	unnamed protein product [Vitis vinifera]	sp|Q38953|DHX8_ARATH	69.3	4e-12	Probable pre-mRNA-splicing factor ATP-dependent RNA helicase OS=Arabidopsis thaliana GN=At3g26560 PE=1 SV=2
CL10694.Contig2_Mpfb2	1067	9	0.6803	gi|296081073|emb|CBI18267.3|	446	4e-124	unnamed protein product [Vitis vinifera]	sp|Q38953|DHX8_ARATH	69.3	3e-12	Probable pre-mRNA-splicing factor ATP-dependent RNA helicase OS=Arabidopsis thaliana GN=At3g26560 PE=1 SV=2
CL10695.Contig1_Mpfb2	210	33	12.6745	gi|224146215|ref|XP_002336294.1|	76.3	1e-13	predicted protein [Populus trichocarpa] >gi|222834226|gb|EEE72703.1| predicted protein [Populus trichocarpa]	--	--	--	--
CL10695.Contig2_Mpfb2	488	89	14.7098	gi|225424590|ref|XP_002282172.1|	142.1	2e-33	PREDICTED: uncharacterized protein LOC100261038 [Vitis vinifera] >gi|296081390|emb|CBI16823.3| unnamed protein product [Vitis vinifera]	--	--	--	--
CL10696.Contig1_Mpfb2	811	32	3.1825	gi|255552129|ref|XP_002517109.1|	25	1e-12	conserved hypothetical protein [Ricinus communis] >gi|223543744|gb|EEF45272.1| conserved hypothetical protein [Ricinus communis]	--	--	--	--
CL10696.Contig2_Mpfb2	478	9	1.5186	--	--	--	--	--	--	--	--
CL10697.Contig1_Mpfb2	1403	86	4.944	gi|255544826|ref|XP_002513474.1|	640.2	0	transcription factor, putative [Ricinus communis] >gi|223547382|gb|EEF48877.1| transcription factor, putative [Ricinus communis]	--	--	--	--
CL10698.Contig1_Mpfb2	1134	83	5.9034	gi|224089509|ref|XP_002308739.1|	425.2	8e-118	predicted protein [Populus trichocarpa] >gi|118487262|gb|ABK95459.1| unknown [Populus trichocarpa] >gi|222854715|gb|EEE92262.1| predicted protein [Populus trichocarpa]	sp|P92963|RAB1C_ARATH	422	2e-118	Ras-related protein RABB1c OS=Arabidopsis thaliana GN=RABB1C PE=2 SV=1
CL10698.Contig2_Mpfb2	1064	197	14.9335	gi|224089509|ref|XP_002308739.1|	425.2	7e-118	predicted protein [Populus trichocarpa] >gi|118487262|gb|ABK95459.1| unknown [Populus trichocarpa] >gi|222854715|gb|EEE92262.1| predicted protein [Populus trichocarpa]	sp|P92963|RAB1C_ARATH	422	2e-118	Ras-related protein RABB1c OS=Arabidopsis thaliana GN=RABB1C PE=2 SV=1
CL10699.Contig1_Mpfb2	796	103	10.4367	gi|255583387|ref|XP_002532454.1|	172.2	7e-42	conserved hypothetical protein [Ricinus communis] >gi|223527844|gb|EEF29940.1| conserved hypothetical protein [Ricinus communis]	sp|Q9SE97|FH1_ARATH	146	1e-35	Formin-like protein 1 OS=Arabidopsis thaliana GN=FH1 PE=1 SV=1
CL10699.Contig2_Mpfb2	442	87	15.8757	gi|356560292|ref|XP_003548427.1|	106.3	1e-22	PREDICTED: uncharacterized protein LOC100802678 [Glycine max]	sp|Q9SE97|FH1_ARATH	88.2	2e-18	Formin-like protein 1 OS=Arabidopsis thaliana GN=FH1 PE=1 SV=1
CL107.Contig10_Mpfb2	1816	10	0.4441	gi|297745427|emb|CBI40507.3|	65.9	3e-131	unnamed protein product [Vitis vinifera]	--	--	--	--
CL107.Contig11_Mpfb2	1769	7	0.3192	gi|297745427|emb|CBI40507.3|	241.1	7e-166	unnamed protein product [Vitis vinifera]	--	--	--	--
CL107.Contig12_Mpfb2	2151	9	0.3375	gi|297745427|emb|CBI40507.3|	241.1	9e-166	unnamed protein product [Vitis vinifera]	--	--	--	--
CL107.Contig13_Mpfb2	1715	7	0.3292	gi|297745427|emb|CBI40507.3|	241.1	4e-156	unnamed protein product [Vitis vinifera]	--	--	--	--
CL107.Contig14_Mpfb2	1663	9	0.4365	gi|297745427|emb|CBI40507.3|	65.9	1e-140	unnamed protein product [Vitis vinifera]	--	--	--	--
CL107.Contig15_Mpfb2	1609	7	0.3509	gi|297745427|emb|CBI40507.3|	65.9	7e-131	unnamed protein product [Vitis vinifera]	--	--	--	--
CL107.Contig16_Mpfb2	1440	1	0.056	gi|359489725|ref|XP_002281449.2|	179.9	1e-147	PREDICTED: uncharacterized protein LOC100265382 [Vitis vinifera]	--	--	--	--
CL107.Contig17_Mpfb2	1386	1	0.0582	gi|359489725|ref|XP_002281449.2|	179.9	8e-138	PREDICTED: uncharacterized protein LOC100265382 [Vitis vinifera]	--	--	--	--
CL107.Contig18_Mpfb2	2097	9	0.3462	gi|297745427|emb|CBI40507.3|	241.1	6e-156	unnamed protein product [Vitis vinifera]	--	--	--	--
CL107.Contig19_Mpfb2	825	24	2.3464	gi|297824713|ref|XP_002880239.1|	96.7	4e-19	hypothetical protein ARALYDRAFT_483796 [Arabidopsis lyrata subsp. lyrata] >gi|297326078|gb|EFH56498.1| hypothetical protein ARALYDRAFT_483796 [Arabidopsis lyrata subsp. lyrata]	--	--	--	--
CL107.Contig1_Mpfb2	1540	8	0.419	gi|297745427|emb|CBI40507.3|	241.1	1e-156	unnamed protein product [Vitis vinifera]	--	--	--	--
CL107.Contig20_Mpfb2	2045	9	0.355	gi|297745427|emb|CBI40507.3|	65.9	1e-140	unnamed protein product [Vitis vinifera]	--	--	--	--
CL107.Contig21_Mpfb2	1991	9	0.3646	gi|297745427|emb|CBI40507.3|	65.9	9e-131	unnamed protein product [Vitis vinifera]	--	--	--	--
CL107.Contig2_Mpfb2	1594	16	0.8096	gi|297745427|emb|CBI40507.3|	241.1	2e-166	unnamed protein product [Vitis vinifera]	--	--	--	--
CL107.Contig3_Mpfb2	1488	13	0.7047	gi|297745427|emb|CBI40507.3|	65.9	4e-141	unnamed protein product [Vitis vinifera]	--	--	--	--
CL107.Contig4_Mpfb2	1434	12	0.6749	gi|297745427|emb|CBI40507.3|	65.9	2e-131	unnamed protein product [Vitis vinifera]	--	--	--	--
CL107.Contig5_Mpfb2	1265	2	0.1275	gi|359489725|ref|XP_002281449.2|	179.9	5e-148	PREDICTED: uncharacterized protein LOC100265382 [Vitis vinifera]	--	--	--	--
CL107.Contig6_Mpfb2	1211	2	0.1332	gi|359489725|ref|XP_002281449.2|	179.9	3e-138	PREDICTED: uncharacterized protein LOC100265382 [Vitis vinifera]	--	--	--	--
CL107.Contig7_Mpfb2	1976	10	0.4082	gi|297745427|emb|CBI40507.3|	241.1	3e-166	unnamed protein product [Vitis vinifera]	--	--	--	--
CL107.Contig8_Mpfb2	1922	12	0.5036	gi|297745427|emb|CBI40507.3|	241.1	2e-156	unnamed protein product [Vitis vinifera]	--	--	--	--
CL107.Contig9_Mpfb2	1870	11	0.4744	gi|297745427|emb|CBI40507.3|	65.9	6e-141	unnamed protein product [Vitis vinifera]	--	--	--	--
CL1070.Contig1_Mpfb2	325	11	2.7299	--	--	--	--	--	--	--	--
CL1070.Contig2_Mpfb2	221	18	6.5693	--	--	--	--	--	--	--	--
CL10700.Contig1_Mpfb2	398	110	22.2919	--	--	--	--	--	--	--	--
CL10700.Contig2_Mpfb2	276	43	12.566	--	--	--	--	--	--	--	--
CL10700.Contig3_Mpfb2	218	17	6.2897	--	--	--	--	--	--	--	--
CL10701.Contig1_Mpfb2	305	5	1.3222	--	--	--	--	--	--	--	--
CL10702.Contig1_Mpfb2	4254	1207	22.8848	gi|225448823|ref|XP_002282354.1|	2285	0	PREDICTED: splicing factor 3B subunit 3-like [Vitis vinifera]	sp|Q6QNU4|DDB1_SOLLC	264	4e-70	DNA damage-binding protein 1 OS=Solanum lycopersicum GN=DDB1 PE=1 SV=1
CL10702.Contig2_Mpfb2	741	475	51.7026	gi|296086939|emb|CBI33172.3|	171	1e-41	unnamed protein product [Vitis vinifera]	--	--	--	--
CL10703.Contig1_Mpfb2	1415	248	14.1362	gi|359494811|ref|XP_002271020.2|	166.4	3e-98	PREDICTED: uncharacterized protein LOC100260014 [Vitis vinifera] >gi|302144208|emb|CBI23335.3| unnamed protein product [Vitis vinifera]	sp|Q56XR7|STR4A_ARATH	167	3e-58	Rhodanese-like domain-containing protein 4A, chloroplastic OS=Arabidopsis thaliana GN=STR4A PE=2 SV=1
CL10703.Contig2_Mpfb2	501	84	13.5232	gi|224069717|ref|XP_002303025.1|	120.2	1e-26	predicted protein [Populus trichocarpa] >gi|222844751|gb|EEE82298.1| predicted protein [Populus trichocarpa]	sp|Q56XR7|STR4A_ARATH	81.3	3e-16	Rhodanese-like domain-containing protein 4A, chloroplastic OS=Arabidopsis thaliana GN=STR4A PE=2 SV=1
CL10703.Contig3_Mpfb2	365	25	5.5244	gi|359494811|ref|XP_002271020.2|	112.1	2e-24	PREDICTED: uncharacterized protein LOC100260014 [Vitis vinifera] >gi|302144208|emb|CBI23335.3| unnamed protein product [Vitis vinifera]	sp|Q56XR7|STR4A_ARATH	75.1	9e-15	Rhodanese-like domain-containing protein 4A, chloroplastic OS=Arabidopsis thaliana GN=STR4A PE=2 SV=1
CL10704.Contig1_Mpfb2	493	18	2.9448	gi|71041104|gb|AAZ20440.1|	327.4	4e-89	MYB24 [Malus x domestica]	sp|Q9SJL7|RAX2_ARATH	145	1e-35	Transcription factor RAX2 OS=Arabidopsis thaliana GN=RAX2 PE=1 SV=1
CL10705.Contig1_Mpfb2	346	19	4.4291	--	--	--	--	--	--	--	--
CL10705.Contig2_Mpfb2	606	61	8.1188	--	--	--	--	--	--	--	--
CL10706.Contig1_Mpfb2	1433	178	10.0187	gi|357463865|ref|XP_003602214.1|	82.4	1e-14	Cyclic nucleotide-gated ion channel [Medicago truncatula] >gi|355491262|gb|AES72465.1| Cyclic nucleotide-gated ion channel [Medicago truncatula]	sp|O65717|CNGC1_ARATH	236	2e-74	Cyclic nucleotide-gated ion channel 1 OS=Arabidopsis thaliana GN=CNGC1 PE=1 SV=1
CL10706.Contig2_Mpfb2	248	2	0.6505	--	--	--	--	--	--	--	--
CL10707.Contig1_Mpfb2	1024	136	10.7121	gi|388490498|gb|AFK33315.1|	382.1	6e-105	unknown [Lotus japonicus]	sp|P08980|UCRIA_SPIOL	367	8e-102	Cytochrome b6-f complex iron-sulfur subunit, chloroplastic OS=Spinacia oleracea GN=petC PE=1 SV=2
CL10707.Contig2_Mpfb2	963	99	8.2917	gi|356549980|ref|XP_003543368.1|	379.4	4e-104	PREDICTED: cytochrome b6-f complex iron-sulfur subunit, chloroplastic-like [Glycine max]	sp|P08980|UCRIA_SPIOL	370	5e-103	Cytochrome b6-f complex iron-sulfur subunit, chloroplastic OS=Spinacia oleracea GN=petC PE=1 SV=2
CL10708.Contig1_Mpfb2	242	76	25.33	--	--	--	--	--	--	--	--
CL10708.Contig2_Mpfb2	221	34	12.4086	--	--	--	--	--	--	--	--
CL10709.Contig1_Mpfb2	276	14	4.0913	--	--	--	--	--	--	--	--
CL1071.Contig1_Mpfb2	1542	2095	109.581	gi|159138943|gb|ABW89471.1|	247.3	4e-64	low molecular weight heat shock protein [Gossypium hirsutum]	sp|P11890|HS23C_CHERU	206	4e-53	Small heat shock protein, chloroplastic OS=Chenopodium rubrum GN=HSP23 PE=2 SV=1
CL1071.Contig2_Mpfb2	1239	32	2.0831	gi|339792764|gb|AEK12766.1|	206.5	6e-52	hsp23 [Medicago sativa]	sp|Q96331|HS23M_ARATH	187	8e-48	23.6 kDa heat shock protein, mitochondrial OS=Arabidopsis thaliana GN=HSP23.6 PE=2 SV=1
CL10711.Contig1_Mpfb2	1785	84	3.7956	gi|224144167|ref|XP_002325207.1|	679.9	0	predicted protein [Populus trichocarpa] >gi|222866641|gb|EEF03772.1| predicted protein [Populus trichocarpa]	--	--	--	--
CL10711.Contig2_Mpfb2	1764	54	2.4691	gi|255572491|ref|XP_002527180.1|	669.8	0	brca1-associated protein, putative [Ricinus communis] >gi|223533445|gb|EEF35193.1| brca1-associated protein, putative [Ricinus communis]	--	--	--	--
CL10712.Contig1_Mpfb2	948	255	21.6955	gi|225465455|ref|XP_002267492.1|	317.4	1e-85	PREDICTED: solute carrier family 35 member F5 [Vitis vinifera]	--	--	--	--
CL10713.Contig1_Mpfb2	643	13	1.6307	gi|356561740|ref|XP_003549137.1|	102.1	6e-21	PREDICTED: uncharacterized protein LOC100527096 [Glycine max]	--	--	--	--
CL10713.Contig2_Mpfb2	603	78	10.4331	gi|356561740|ref|XP_003549137.1|	102.1	5e-21	PREDICTED: uncharacterized protein LOC100527096 [Glycine max]	--	--	--	--
CL10714.Contig1_Mpfb2	2381	351	11.8901	gi|255581892|ref|XP_002531745.1|	114	1e-23	Protein virR, putative [Ricinus communis] >gi|223528615|gb|EEF30634.1| Protein virR, putative [Ricinus communis]	--	--	--	--
CL10714.Contig2_Mpfb2	781	10	1.0327	gi|255581892|ref|XP_002531745.1|	369.4	3e-101	Protein virR, putative [Ricinus communis] >gi|223528615|gb|EEF30634.1| Protein virR, putative [Ricinus communis]	--	--	--	--
CL10715.Contig1_Mpfb2	1586	201	10.2219	gi|255568249|ref|XP_002525099.1|	137.5	0	carbohydrate transporter, putative [Ricinus communis] >gi|223535558|gb|EEF37226.1| carbohydrate transporter, putative [Ricinus communis]	--	--	--	--
CL10716.Contig1_Mpfb2	1713	71	3.343	gi|359481363|ref|XP_002280929.2|	615.1	9e-175	PREDICTED: uncharacterized protein LOC100265508 [Vitis vinifera] >gi|297741592|emb|CBI32724.3| unnamed protein product [Vitis vinifera]	--	--	--	--
CL10716.Contig2_Mpfb2	1667	12	0.5806	gi|359481363|ref|XP_002280929.2|	65.1	1e-163	PREDICTED: uncharacterized protein LOC100265508 [Vitis vinifera] >gi|297741592|emb|CBI32724.3| unnamed protein product [Vitis vinifera]	--	--	--	--
CL10717.Contig1_Mpfb2	865	49	4.569	gi|302398701|gb|ADL36645.1|	575.5	3e-163	C2H2L domain class transcription factor [Malus x domestica]	sp|Q681X4|ZAT5_ARATH	195	2e-50	Zinc finger protein ZAT5 OS=Arabidopsis thaliana GN=ZAT5 PE=2 SV=1
CL10718.Contig1_Mpfb2	824	360	35.2381	gi|3868853|dbj|BAA34247.1|	234.6	1e-60	GPI-anchored protein [Vigna radiata]	sp|B3GS44|LRE_ARATH	167	5e-42	GPI-anchored protein LORELEI OS=Arabidopsis thaliana GN=LRE PE=2 SV=1
CL10718.Contig2_Mpfb2	723	65	7.2512	gi|388498648|gb|AFK37390.1|	55.8	6e-07	unknown [Lotus japonicus]	sp|B3GS44|LRE_ARATH	50.4	1e-06	GPI-anchored protein LORELEI OS=Arabidopsis thaliana GN=LRE PE=2 SV=1
CL10719.Contig1_Mpfb2	1288	452	28.3048	gi|255587105|ref|XP_002534138.1|	505.4	7e-142	Protein YIF1A, putative [Ricinus communis] >gi|223525796|gb|EEF28242.1| Protein YIF1A, putative [Ricinus communis]	--	--	--	--
CL10719.Contig2_Mpfb2	1274	320	20.259	gi|255587105|ref|XP_002534138.1|	516.2	4e-145	Protein YIF1A, putative [Ricinus communis] >gi|223525796|gb|EEF28242.1| Protein YIF1A, putative [Ricinus communis]	--	--	--	--
CL10719.Contig3_Mpfb2	222	227	82.4727	gi|356568875|ref|XP_003552633.1|	75.5	2e-13	PREDICTED: protein YIF1B-like [Glycine max]	--	--	--	--
CL1072.Contig1_Mpfb2	1124	45	3.2291	--	--	--	--	--	--	--	--
CL1072.Contig2_Mpfb2	456	7	1.2381	--	--	--	--	--	--	--	--
CL10720.Contig1_Mpfb2	2226	86	3.1161	gi|225431114|ref|XP_002265595.1|	70.1	1e-10	PREDICTED: calmodulin-lysine N-methyltransferase [Vitis vinifera] >gi|297735003|emb|CBI17365.3| unnamed protein product [Vitis vinifera]	--	--	--	--
CL10720.Contig2_Mpfb2	822	4	0.3925	gi|225431114|ref|XP_002265595.1|	207.6	1e-52	PREDICTED: calmodulin-lysine N-methyltransferase [Vitis vinifera] >gi|297735003|emb|CBI17365.3| unnamed protein product [Vitis vinifera]	--	--	--	--
CL10720.Contig3_Mpfb2	685	49	5.7696	gi|225431114|ref|XP_002265595.1|	230.3	1e-59	PREDICTED: calmodulin-lysine N-methyltransferase [Vitis vinifera] >gi|297735003|emb|CBI17365.3| unnamed protein product [Vitis vinifera]	--	--	--	--
CL10720.Contig4_Mpfb2	504	19	3.0406	gi|224071341|ref|XP_002303412.1|	154.5	6e-37	predicted protein [Populus trichocarpa] >gi|118482370|gb|ABK93108.1| unknown [Populus trichocarpa] >gi|222840844|gb|EEE78391.1| predicted protein [Populus trichocarpa]	--	--	--	--
CL10721.Contig1_Mpfb2	746	513	55.4646	gi|224119264|ref|XP_002331268.1|	180.6	1e-44	predicted protein [Populus trichocarpa] >gi|118485324|gb|ABK94521.1| unknown [Populus trichocarpa] >gi|222873693|gb|EEF10824.1| predicted protein [Populus trichocarpa]	--	--	--	--
CL10721.Contig2_Mpfb2	356	100	22.6562	gi|224119264|ref|XP_002331268.1|	92.8	1e-18	predicted protein [Populus trichocarpa] >gi|118485324|gb|ABK94521.1| unknown [Populus trichocarpa] >gi|222873693|gb|EEF10824.1| predicted protein [Populus trichocarpa]	--	--	--	--
CL10722.Contig1_Mpfb2	815	274	27.1163	gi|225424154|ref|XP_002284010.1|	241.1	1e-62	PREDICTED: uncharacterized protein LOC100262828 [Vitis vinifera]	--	--	--	--
CL10722.Contig2_Mpfb2	550	74	10.8519	gi|224099449|ref|XP_002311488.1|	204.1	8e-52	predicted protein [Populus trichocarpa] >gi|222851308|gb|EEE88855.1| predicted protein [Populus trichocarpa]	--	--	--	--
CL10723.Contig1_Mpfb2	968	21	1.7498	gi|356573480|ref|XP_003554887.1|	139.8	8e-75	PREDICTED: uncharacterized protein LOC100778657 [Glycine max]	--	--	--	--
CL10723.Contig2_Mpfb2	877	59	5.4261	gi|296082919|emb|CBI22220.3|	347.4	1e-94	unnamed protein product [Vitis vinifera]	--	--	--	--
CL10724.Contig1_Mpfb2	2148	2488	93.4229	gi|302399079|gb|ADL36834.1|	1002.7	0	TCP domain class transcription factor [Malus x domestica]	sp|P28769|TCPA_ARATH	307	2e-83	T-complex protein 1 subunit alpha OS=Arabidopsis thaliana GN=CCT1 PE=2 SV=1
CL10724.Contig2_Mpfb2	466	216	37.3857	gi|302399079|gb|ADL36834.1|	180.6	6e-45	TCP domain class transcription factor [Malus x domestica]	sp|P40412|TCPE1_AVESA	86.3	7e-18	T-complex protein 1 subunit epsilon OS=Avena sativa PE=2 SV=1
CL10725.Contig1_Mpfb2	595	28	3.7956	gi|242079503|ref|XP_002444520.1|	58.2	8e-08	hypothetical protein SORBIDRAFT_07g023145 [Sorghum bicolor] >gi|241940870|gb|EES14015.1| hypothetical protein SORBIDRAFT_07g023145 [Sorghum bicolor]	--	--	--	--
CL10725.Contig2_Mpfb2	578	3	0.4186	gi|242079503|ref|XP_002444520.1|	60.8	1e-08	hypothetical protein SORBIDRAFT_07g023145 [Sorghum bicolor] >gi|241940870|gb|EES14015.1| hypothetical protein SORBIDRAFT_07g023145 [Sorghum bicolor]	--	--	--	--
CL10726.Contig1_Mpfb2	804	49	4.9156	gi|224091465|ref|XP_002309261.1|	339.7	2e-92	predicted protein [Populus trichocarpa] >gi|222855237|gb|EEE92784.1| predicted protein [Populus trichocarpa]	--	--	--	--
CL10727.Contig1_Mpfb2	1136	112	7.952	gi|224055327|ref|XP_002298482.1|	146.4	4e-112	20G-Fe(II) oxidoreductase [Populus trichocarpa] >gi|222845740|gb|EEE83287.1| 20G-Fe(II) oxidoreductase [Populus trichocarpa]	sp|O49561|G2OX8_ARATH	139	9e-42	Gibberellin 2-beta-dioxygenase 8 OS=Arabidopsis thaliana GN=GA2OX7 PE=1 SV=2
CL10727.Contig2_Mpfb2	215	12	4.5017	gi|255621094|ref|XP_002540175.1|	65.9	1e-10	conserved hypothetical protein [Ricinus communis] >gi|223498508|gb|EEF22208.1| conserved hypothetical protein [Ricinus communis]	--	--	--	--
CL10728.Contig1_Mpfb2	1058	83	6.3275	gi|224083799|ref|XP_002307127.1|	121.3	2e-26	predicted protein [Populus trichocarpa] >gi|222856576|gb|EEE94123.1| predicted protein [Populus trichocarpa]	--	--	--	--
CL10728.Contig2_Mpfb2	781	5	0.5164	gi|356509044|ref|XP_003523262.1|	82	9e-15	PREDICTED: uncharacterized protein LOC100800087 [Glycine max]	--	--	--	--
CL10729.Contig1_Mpfb2	1133	37	2.634	gi|225435108|ref|XP_002284515.1|	447.6	1e-124	PREDICTED: nudix hydrolase 9-like [Vitis vinifera]	sp|Q8VYR2|NUDT9_ARATH	386	1e-107	Nudix hydrolase 9 OS=Arabidopsis thaliana GN=NUDT9 PE=2 SV=1
CL10729.Contig2_Mpfb2	918	2	0.1757	gi|225435108|ref|XP_002284515.1|	347.4	1e-94	PREDICTED: nudix hydrolase 9-like [Vitis vinifera]	sp|Q8VYR2|NUDT9_ARATH	308	4e-84	Nudix hydrolase 9 OS=Arabidopsis thaliana GN=NUDT9 PE=2 SV=1
CL1073.Contig1_Mpfb2	2614	520	16.0448	gi|356552525|ref|XP_003544617.1|	1203.3	0	PREDICTED: oligopeptide transporter 1-like [Glycine max]	sp|Q9FG72|OPT1_ARATH	1127	0	Oligopeptide transporter 1 OS=Arabidopsis thaliana GN=OPT1 PE=2 SV=1
CL1073.Contig2_Mpfb2	264	42	12.8317	gi|356501651|ref|XP_003519637.1|	149.4	1e-35	PREDICTED: oligopeptide transporter 1-like [Glycine max]	sp|Q9FG72|OPT1_ARATH	132	5e-32	Oligopeptide transporter 1 OS=Arabidopsis thaliana GN=OPT1 PE=2 SV=1
CL10730.Contig1_Mpfb2	1579	108	5.5167	gi|359477208|ref|XP_002279515.2|	481.9	1e-134	PREDICTED: flowering time control protein FCA [Vitis vinifera]	sp|O04425|FCA_ARATH	265	5e-71	Flowering time control protein FCA OS=Arabidopsis thaliana GN=FCA PE=1 SV=2
CL10730.Contig2_Mpfb2	398	60	12.1592	--	--	--	--	--	--	--	--
CL10730.Contig3_Mpfb2	1540	22	1.1522	gi|359477208|ref|XP_002279515.2|	451.8	1e-125	PREDICTED: flowering time control protein FCA [Vitis vinifera]	sp|O04425|FCA_ARATH	238	9e-63	Flowering time control protein FCA OS=Arabidopsis thaliana GN=FCA PE=1 SV=2
CL10730.Contig4_Mpfb2	1540	21	1.0999	gi|359477208|ref|XP_002279515.2|	437.2	3e-121	PREDICTED: flowering time control protein FCA [Vitis vinifera]	sp|O04425|FCA_ARATH	245	6e-65	Flowering time control protein FCA OS=Arabidopsis thaliana GN=FCA PE=1 SV=2
CL10730.Contig5_Mpfb2	1498	2	0.1077	gi|359477208|ref|XP_002279515.2|	437.2	3e-121	PREDICTED: flowering time control protein FCA [Vitis vinifera]	sp|O04425|FCA_ARATH	245	5e-65	Flowering time control protein FCA OS=Arabidopsis thaliana GN=FCA PE=1 SV=2
CL10731.Contig1_Mpfb2	941	129	11.057	gi|224090998|ref|XP_002309139.1|	413.7	1e-114	predicted protein [Populus trichocarpa] >gi|222855115|gb|EEE92662.1| predicted protein [Populus trichocarpa]	--	--	--	--
CL10731.Contig2_Mpfb2	372	6	1.3009	gi|359482055|ref|XP_002274825.2|	100.5	7e-21	PREDICTED: methyltransferase-like protein 21C-like [Vitis vinifera]	--	--	--	--
CL10732.Contig1_Mpfb2	1086	62	4.6047	gi|356565614|ref|XP_003551034.1|	411	1e-113	PREDICTED: uncharacterized membrane protein At3g27390-like [Glycine max]	sp|Q8GUM4|Y3739_ARATH	192	4e-49	Uncharacterized membrane protein At3g27390 OS=Arabidopsis thaliana GN=At3g27390 PE=1 SV=2
CL10733.Contig1_Mpfb2	1798	927	41.5841	gi|225455284|ref|XP_002271615.1|	642.5	0	PREDICTED: uncharacterized protein LOC100264007 [Vitis vinifera]	sp|Q9MAK9|PS10B_ARATH	164	2e-40	26S protease regulatory subunit S10B homolog B OS=Arabidopsis thaliana GN=RPT4B PE=2 SV=1
CL10733.Contig2_Mpfb2	542	295	43.8995	gi|225455284|ref|XP_002271615.1|	66.2	2e-10	PREDICTED: uncharacterized protein LOC100264007 [Vitis vinifera]	--	--	--	--
CL10735.Contig1_Mpfb2	571	287	40.5399	gi|224143520|ref|XP_002324983.1|	78.2	7e-14	predicted protein [Populus trichocarpa] >gi|222866417|gb|EEF03548.1| predicted protein [Populus trichocarpa]	sp|O82337|AGP16_ARATH	65.1	3e-11	Arabinogalactan peptide 16 OS=Arabidopsis thaliana GN=AGP16 PE=1 SV=1
CL10736.Contig1_Mpfb2	523	6	0.9253	gi|224071567|ref|XP_002303520.1|	222.6	1e-57	predicted protein [Populus trichocarpa] >gi|222840952|gb|EEE78499.1| predicted protein [Populus trichocarpa]	sp|Q9SU40|SKU5_ARATH	191	2e-49	Monocopper oxidase-like protein SKU5 OS=Arabidopsis thaliana GN=SKU5 PE=1 SV=1
CL10736.Contig2_Mpfb2	471	5	0.8562	gi|224071567|ref|XP_002303520.1|	236.9	7e-62	predicted protein [Populus trichocarpa] >gi|222840952|gb|EEE78499.1| predicted protein [Populus trichocarpa]	sp|Q9SU40|SKU5_ARATH	208	1e-54	Monocopper oxidase-like protein SKU5 OS=Arabidopsis thaliana GN=SKU5 PE=1 SV=1
CL10737.Contig1_Mpfb2	536	54	8.1258	gi|224082618|ref|XP_002306767.1|	86.3	2e-16	predicted protein [Populus trichocarpa] >gi|222856216|gb|EEE93763.1| predicted protein [Populus trichocarpa]	sp|P19407|OEC6_SPIOL	48.1	3e-06	6.7 kDa chloroplast outer envelope membrane protein OS=Spinacia oleracea PE=1 SV=1
CL10737.Contig2_Mpfb2	492	141	23.1149	gi|224082618|ref|XP_002306767.1|	84.3	7e-16	predicted protein [Populus trichocarpa] >gi|222856216|gb|EEE93763.1| predicted protein [Populus trichocarpa]	sp|P19407|OEC6_SPIOL	48.1	2e-06	6.7 kDa chloroplast outer envelope membrane protein OS=Spinacia oleracea PE=1 SV=1
CL10738.Contig1_Mpfb2	422	137	26.1846	gi|326501462|dbj|BAK02520.1|	135.6	1e-31	predicted protein [Hordeum vulgare subsp. vulgare]	sp|Q9LF30|RS192_ARATH	133	4e-32	40S ribosomal protein S19-2 OS=Arabidopsis thaliana GN=RPS19B PE=2 SV=1
CL10738.Contig2_Mpfb2	386	127	26.5371	gi|168012110|ref|XP_001758745.1|	116.7	9e-26	predicted protein [Physcomitrella patens subsp. patens] >gi|162689882|gb|EDQ76251.1| predicted protein [Physcomitrella patens subsp. patens]	sp|Q9SGA6|RS191_ARATH	109	5e-25	40S ribosomal protein S19-1 OS=Arabidopsis thaliana GN=RPS19A PE=2 SV=1
CL10738.Contig3_Mpfb2	698	13	1.5022	gi|326501462|dbj|BAK02520.1|	157.1	1e-37	predicted protein [Hordeum vulgare subsp. vulgare]	sp|P40978|RS19_ORYSJ	151	4e-37	40S ribosomal protein S19 OS=Oryza sativa subsp. japonica GN=RPS19A PE=3 SV=1
CL10738.Contig4_Mpfb2	593	13	1.7682	gi|326501462|dbj|BAK02520.1|	157.1	1e-37	predicted protein [Hordeum vulgare subsp. vulgare]	sp|P40978|RS19_ORYSJ	151	3e-37	40S ribosomal protein S19 OS=Oryza sativa subsp. japonica GN=RPS19A PE=3 SV=1
CL1074.Contig1_Mpfb2	431	30	5.6141	gi|255552860|ref|XP_002517473.1|	85.5	2e-16	structure-specific recognition protein, putative [Ricinus communis] >gi|223543484|gb|EEF45015.1| structure-specific recognition protein, putative [Ricinus communis]	sp|O04235|SSRP1_VICFA	79.7	6e-16	FACT complex subunit SSRP1 OS=Vicia faba GN=SSRP1 PE=2 SV=1
CL1074.Contig2_Mpfb2	591	66	9.0073	gi|255552860|ref|XP_002517473.1|	116.3	2e-25	structure-specific recognition protein, putative [Ricinus communis] >gi|223543484|gb|EEF45015.1| structure-specific recognition protein, putative [Ricinus communis]	sp|O04235|SSRP1_VICFA	109	1e-24	FACT complex subunit SSRP1 OS=Vicia faba GN=SSRP1 PE=2 SV=1
CL10740.Contig1_Mpfb2	1336	99	5.9768	gi|224077704|ref|XP_002305371.1|	494.2	1e-138	auxin efflux carrier component [Populus trichocarpa] >gi|222848335|gb|EEE85882.1| auxin efflux carrier component [Populus trichocarpa]	sp|Q5JLM1|PIN6_ORYSJ	310	2e-84	Probable auxin efflux carrier component 6 OS=Oryza sativa subsp. japonica GN=PIN6 PE=2 SV=1
CL10740.Contig2_Mpfb2	309	2	0.522	--	--	--	--	--	--	--	--
CL10741.Contig1_Mpfb2	351	19	4.366	--	--	--	--	--	--	--	--
CL10742.Contig1_Mpfb2	1510	65	3.472	gi|225430251|ref|XP_002282599.1|	496.9	3e-139	PREDICTED: lactation elevated protein 1 [Vitis vinifera] >gi|296082020|emb|CBI21025.3| unnamed protein product [Vitis vinifera]	--	--	--	--
CL10742.Contig2_Mpfb2	676	7	0.8352	gi|225430251|ref|XP_002282599.1|	299.3	2e-80	PREDICTED: lactation elevated protein 1 [Vitis vinifera] >gi|296082020|emb|CBI21025.3| unnamed protein product [Vitis vinifera]	--	--	--	--
CL10743.Contig1_Mpfb2	642	28	3.5177	gi|255544890|ref|XP_002513506.1|	240.3	1e-62	DNA-damage-inducible protein f, putative [Ricinus communis] >gi|223547414|gb|EEF48909.1| DNA-damage-inducible protein f, putative [Ricinus communis]	sp|Q9SYD6|MATE1_ARATH	203	6e-53	MATE efflux family protein 1 OS=Arabidopsis thaliana GN=MATE PE=2 SV=2
CL10743.Contig2_Mpfb2	482	6	1.004	gi|224104145|ref|XP_002313336.1|	170.2	9e-42	predicted protein [Populus trichocarpa] >gi|222849744|gb|EEE87291.1| predicted protein [Populus trichocarpa]	sp|Q9SYD6|MATE1_ARATH	132	9e-32	MATE efflux family protein 1 OS=Arabidopsis thaliana GN=MATE PE=2 SV=2
CL10743.Contig3_Mpfb2	289	27	7.5353	gi|255544890|ref|XP_002513506.1|	115.9	1e-25	DNA-damage-inducible protein f, putative [Ricinus communis] >gi|223547414|gb|EEF48909.1| DNA-damage-inducible protein f, putative [Ricinus communis]	sp|Q9SYD6|MATE1_ARATH	72.4	5e-14	MATE efflux family protein 1 OS=Arabidopsis thaliana GN=MATE PE=2 SV=2
CL10744.Contig1_Mpfb2	294	26	7.1329	gi|356562926|ref|XP_003549719.1|	62.4	2e-09	PREDICTED: uncharacterized protein LOC100789981 [Glycine max]	sp|Q9C6S1|FH14_ARATH	45.8	6e-06	Formin-like protein 14 OS=Arabidopsis thaliana GN=FH14 PE=3 SV=3
CL10744.Contig2_Mpfb2	1579	1825	93.2219	gi|356562926|ref|XP_003549719.1|	283.5	6e-75	PREDICTED: uncharacterized protein LOC100789981 [Glycine max]	sp|Q10Q99|FH8_ORYSJ	54.3	2e-07	Formin-like protein 8 OS=Oryza sativa subsp. japonica GN=FH8 PE=2 SV=1
CL10745.Contig1_Mpfb2	4119	1273	24.9272	gi|255556095|ref|XP_002519082.1|	2209.5	0	phosphatidylinositol 4-kinase, putative [Ricinus communis] >gi|223541745|gb|EEF43293.1| phosphatidylinositol 4-kinase, putative [Ricinus communis]	sp|Q9SXA1|P4KA1_ARATH	2143	0	Phosphatidylinositol 4-kinase alpha OS=Arabidopsis thaliana GN=PI4KALPHA1 PE=1 SV=2
CL10745.Contig2_Mpfb2	206	33	12.9206	--	--	--	--	--	--	--	--
CL10746.Contig1_Mpfb2	634	11	1.3994	gi|359482629|ref|XP_002280442.2|	89.7	3e-17	PREDICTED: uncharacterized protein LOC100244530 [Vitis vinifera]	--	--	--	--
CL10746.Contig2_Mpfb2	1087	57	4.2294	gi|297743319|emb|CBI36186.3|	80.9	3e-14	unnamed protein product [Vitis vinifera]	--	--	--	--
CL10747.Contig1_Mpfb2	990	293	23.8709	gi|255557451|ref|XP_002519756.1|	538.5	5e-152	vav3, putative [Ricinus communis] >gi|223541173|gb|EEF42729.1| vav3, putative [Ricinus communis]	--	--	--	--
CL10747.Contig2_Mpfb2	345	68	15.8974	gi|148270940|gb|ABQ53638.1|	151	4e-36	Src homology-3 domain protein 3 [Cucumis melo]	--	--	--	--
CL10748.Contig1_Mpfb2	1505	139	7.4493	gi|302143834|emb|CBI22695.3|	571.2	1e-161	unnamed protein product [Vitis vinifera]	sp|Q8LF97|ASK21_ARATH	461	4e-130	SKP1-like protein 21 OS=Arabidopsis thaliana GN=ASK21 PE=2 SV=1
CL10748.Contig2_Mpfb2	220	13	4.766	--	--	--	--	--	--	--	--
CL10748.Contig3_Mpfb2	562	5	0.7176	--	--	--	--	--	--	--	--
CL10748.Contig4_Mpfb2	351	39	8.9618	--	--	--	--	--	--	--	--
CL10749.Contig1_Mpfb2	1849	23	1.0033	gi|359480611|ref|XP_003632499.1|	830.9	0	PREDICTED: uncharacterized protein LOC100854050 [Vitis vinifera]	--	--	--	--
CL10749.Contig2_Mpfb2	1764	9	0.4115	gi|255568607|ref|XP_002525277.1|	790.8	0	beta-glucanase, putative [Ricinus communis] >gi|223535435|gb|EEF37105.1| beta-glucanase, putative [Ricinus communis]	--	--	--	--
CL1075.Contig1_Mpfb2	1297	43	2.674	gi|147797621|emb|CAN62945.1|	82.8	1e-14	hypothetical protein VITISV_002230 [Vitis vinifera]	sp|Q3EDF8|PPR28_ARATH	174	1e-43	Pentatricopeptide repeat-containing protein At1g09900 OS=Arabidopsis thaliana GN=At1g09900 PE=2 SV=1
CL1075.Contig2_Mpfb2	588	21	2.8806	gi|147797621|emb|CAN62945.1|	57.4	1e-07	hypothetical protein VITISV_002230 [Vitis vinifera]	sp|Q9FIX3|PP407_ARATH	72.4	2e-13	Pentatricopeptide repeat-containing protein At5g39710 OS=Arabidopsis thaliana GN=EMB2745 PE=2 SV=1
CL1075.Contig3_Mpfb2	220	9	3.2996	gi|224088774|ref|XP_002308534.1|	57	8e-08	predicted protein [Populus trichocarpa] >gi|222854510|gb|EEE92057.1| predicted protein [Populus trichocarpa]	sp|Q0WVK7|PPR12_ARATH	61.2	1e-11	Pentatricopeptide repeat-containing protein At1g05670, mitochondrial OS=Arabidopsis thaliana GN=At1g05670 PE=2 SV=1
CL1075.Contig4_Mpfb2	309	9	2.3492	gi|343887304|dbj|BAK61850.1|	50.8	6e-06	PPR containing protein [Citrus unshiu]	sp|Q3EDF8|PPR28_ARATH	94.4	1e-20	Pentatricopeptide repeat-containing protein At1g09900 OS=Arabidopsis thaliana GN=At1g09900 PE=2 SV=1
CL10750.Contig1_Mpfb2	715	76	8.5732	--	--	--	--	--	--	--	--
CL10750.Contig2_Mpfb2	692	51	5.9443	--	--	--	--	--	--	--	--
CL10751.Contig1_Mpfb2	1243	24	1.5573	gi|297736453|emb|CBI25324.3|	383.6	3e-105	unnamed protein product [Vitis vinifera]	sp|Q8H8U5|IN21B_ORYSJ	320	1e-87	Protein IN2-1 homolog B OS=Oryza sativa subsp. japonica GN=GSTZ5 PE=2 SV=1
CL10751.Contig2_Mpfb2	1066	11	0.8323	gi|225448755|ref|XP_002281575.1|	391.3	1e-107	PREDICTED: protein IN2-1 homolog B-like [Vitis vinifera]	sp|Q8H8U5|IN21B_ORYSJ	323	1e-88	Protein IN2-1 homolog B OS=Oryza sativa subsp. japonica GN=GSTZ5 PE=2 SV=1
CL10751.Contig3_Mpfb2	761	4	0.4239	gi|297736453|emb|CBI25324.3|	303.1	2e-81	unnamed protein product [Vitis vinifera]	sp|Q9M2W2|GSTL2_ARATH	258	2e-69	Glutathione S-transferase L2, chloroplastic OS=Arabidopsis thaliana GN=GSTL2 PE=2 SV=1
CL10752.Contig1_Mpfb2	2791	192	5.5485	gi|225454359|ref|XP_002276054.1|	1093.6	0	PREDICTED: uncharacterized protein LOC100258534 [Vitis vinifera]	--	--	--	--
CL10752.Contig2_Mpfb2	306	22	5.7988	gi|224130332|ref|XP_002320811.1|	161.4	3e-39	predicted protein [Populus trichocarpa] >gi|222861584|gb|EEE99126.1| predicted protein [Populus trichocarpa]	--	--	--	--
CL10753.Contig1_Mpfb2	1635	89	4.3905	gi|225458227|ref|XP_002281919.1|	251.1	1e-171	PREDICTED: ornithine carbamoyltransferase, chloroplastic [Vitis vinifera] >gi|302142520|emb|CBI19723.3| unnamed protein product [Vitis vinifera]	sp|O50039|OTC_ARATH	351	5e-161	Ornithine carbamoyltransferase, chloroplastic OS=Arabidopsis thaliana GN=OTC PE=1 SV=2
CL10753.Contig2_Mpfb2	1567	82	4.2207	gi|225458227|ref|XP_002281919.1|	251.1	1e-171	PREDICTED: ornithine carbamoyltransferase, chloroplastic [Vitis vinifera] >gi|302142520|emb|CBI19723.3| unnamed protein product [Vitis vinifera]	sp|O50039|OTC_ARATH	351	6e-161	Ornithine carbamoyltransferase, chloroplastic OS=Arabidopsis thaliana GN=OTC PE=1 SV=2
CL10753.Contig3_Mpfb2	336	40	9.6019	gi|255538702|ref|XP_002510416.1|	196.1	1e-49	ornithine carbamoyltransferase, putative [Ricinus communis] >gi|223551117|gb|EEF52603.1| ornithine carbamoyltransferase, putative [Ricinus communis]	sp|Q43814|OTC_PEA	185	6e-48	Ornithine carbamoyltransferase, chloroplastic OS=Pisum sativum GN=ARGF PE=2 SV=1
CL10754.Contig1_Mpfb2	1107	104	7.5774	gi|297738806|emb|CBI28051.3|	231.1	2e-59	unnamed protein product [Vitis vinifera]	sp|Q5JMF2|ABIL5_ORYSJ	117	9e-27	Probable protein ABIL5 OS=Oryza sativa subsp. japonica GN=Os01g0760900 PE=2 SV=1
CL10754.Contig2_Mpfb2	287	16	4.4965	gi|297738806|emb|CBI28051.3|	70.1	1e-11	unnamed protein product [Vitis vinifera]	--	--	--	--
CL10754.Contig3_Mpfb2	709	33	3.7541	gi|297738806|emb|CBI28051.3|	123.2	3e-27	unnamed protein product [Vitis vinifera]	--	--	--	--
CL10755.Contig1_Mpfb2	473	27059	4614.11	gi|302787304|ref|XP_002975422.1|	60.5	9e-09	hypothetical protein SELMODRAFT_415476 [Selaginella moellendorffii] >gi|300156996|gb|EFJ23623.1| hypothetical protein SELMODRAFT_415476 [Selaginella moellendorffii]	sp|P21997|SSGP_VOLCA	113	6e-26	Sulfated surface glycoprotein 185 OS=Volvox carteri PE=1 SV=1
CL10756.Contig1_Mpfb2	484	7	1.1665	--	--	--	--	--	--	--	--
CL10756.Contig2_Mpfb2	584	11	1.5192	--	--	--	--	--	--	--	--
CL10756.Contig3_Mpfb2	559	10	1.4429	--	--	--	--	--	--	--	--
CL10758.Contig1_Mpfb2	1073	45	3.3826	gi|255548622|ref|XP_002515367.1|	267.7	2e-70	UDP-sugar transporter, putative [Ricinus communis] >gi|223545311|gb|EEF46816.1| UDP-sugar transporter, putative [Ricinus communis]	sp|Q84L08|GONS4_ARATH	62	6e-10	GDP-mannose transporter GONST4 OS=Arabidopsis thaliana GN=GONST4 PE=2 SV=1
CL10758.Contig2_Mpfb2	223	4	1.4467	--	--	--	--	--	--	--	--
CL10759.Contig1_Mpfb2	1416	729	41.5242	gi|359496884|ref|XP_002272588.2|	127.1	5e-133	PREDICTED: uncharacterized protein LOC100248144 [Vitis vinifera]	sp|Q8GUN5|PHL1_ARATH	101	1e-21	Protein PHR1-LIKE 1 OS=Arabidopsis thaliana GN=PHL1 PE=1 SV=1
CL10759.Contig2_Mpfb2	636	86	10.9063	gi|359496884|ref|XP_002272588.2|	157.9	9e-38	PREDICTED: uncharacterized protein LOC100248144 [Vitis vinifera]	sp|Q9SAK5|APL_ARATH	95.1	3e-20	Myb family transcription factor APL OS=Arabidopsis thaliana GN=APL PE=2 SV=2
CL10759.Contig3_Mpfb2	499	3	0.4849	gi|359496884|ref|XP_002272588.2|	97.4	8e-20	PREDICTED: uncharacterized protein LOC100248144 [Vitis vinifera]	sp|Q9SAK5|APL_ARATH	55.1	2e-08	Myb family transcription factor APL OS=Arabidopsis thaliana GN=APL PE=2 SV=2
CL1076.Contig1_Mpfb2	1578	2937	150.119	gi|71041106|gb|AAZ20441.1|	666.8	0	MYB91 [Malus x domestica]	sp|O80931|AS1_ARATH	481	6e-136	Transcription factor AS1 OS=Arabidopsis thaliana GN=AS1 PE=1 SV=1
CL1076.Contig2_Mpfb2	382	173	36.5275	gi|302398955|gb|ADL36772.1|	116.3	1e-25	MYB domain class transcription factor [Malus x domestica]	sp|O80931|AS1_ARATH	104	1e-23	Transcription factor AS1 OS=Arabidopsis thaliana GN=AS1 PE=1 SV=1
CL10760.Contig1_Mpfb2	1416	420	23.9234	gi|255561705|ref|XP_002521862.1|	397.9	1e-109	conserved hypothetical protein [Ricinus communis] >gi|223538900|gb|EEF40498.1| conserved hypothetical protein [Ricinus communis]	--	--	--	--
CL10760.Contig2_Mpfb2	303	22	5.8562	gi|224105515|ref|XP_002313839.1|	99.4	1e-20	predicted protein [Populus trichocarpa] >gi|222850247|gb|EEE87794.1| predicted protein [Populus trichocarpa]	--	--	--	--
CL10761.Contig1_Mpfb2	272	5	1.4826	--	--	--	--	--	--	--	--
CL10762.Contig1_Mpfb2	629	26	3.334	gi|255585249|ref|XP_002533326.1|	127.9	1e-28	conserved hypothetical protein [Ricinus communis] >gi|223526848|gb|EEF29062.1| conserved hypothetical protein [Ricinus communis]	--	--	--	--
CL10762.Contig2_Mpfb2	531	16	2.4303	gi|255585249|ref|XP_002533326.1|	79.3	2e-14	conserved hypothetical protein [Ricinus communis] >gi|223526848|gb|EEF29062.1| conserved hypothetical protein [Ricinus communis]	--	--	--	--
CL10763.Contig1_Mpfb2	563	34	4.8709	--	--	--	--	--	--	--	--
CL10763.Contig2_Mpfb2	220	5	1.8331	--	--	--	--	--	--	--	--
CL10764.Contig1_Mpfb2	295	10	2.7341	--	--	--	--	--	--	--	--
CL10765.Contig1_Mpfb2	306	16	4.2173	gi|225459647|ref|XP_002284588.1|	158.7	2e-38	PREDICTED: probable receptor-like protein kinase At1g11050 [Vitis vinifera]	sp|O04086|Y1105_ARATH	121	1e-28	Probable receptor-like protein kinase At1g11050 OS=Arabidopsis thaliana GN=At1g11050 PE=2 SV=1
CL10766.Contig1_Mpfb2	1126	22	1.5759	gi|297744323|emb|CBI37293.3|	339	7e-92	unnamed protein product [Vitis vinifera]	--	--	--	--
CL10766.Contig2_Mpfb2	745	7	0.7578	gi|297744323|emb|CBI37293.3|	161.8	8e-39	unnamed protein product [Vitis vinifera]	--	--	--	--
CL10767.Contig1_Mpfb2	289	19	5.3026	gi|225451521|ref|XP_002272852.1|	175.3	2e-43	PREDICTED: glutaredoxin-C1 [Vitis vinifera]	sp|Q0JDM4|GRXC5_ORYSJ	158	6e-40	Glutaredoxin-C5 OS=Oryza sativa subsp. japonica GN=GRXC5 PE=2 SV=2
CL10768.Contig1_Mpfb2	943	323	27.6266	gi|388521743|gb|AFK48933.1|	291.6	1e-77	unknown [Lotus japonicus]	sp|O48646|GPX6_ARATH	270	7e-73	Probable phospholipid hydroperoxide glutathione peroxidase 6, mitochondrial OS=Arabidopsis thaliana GN=GPX6 PE=2 SV=2
CL10768.Contig2_Mpfb2	647	32	3.9892	gi|388521743|gb|AFK48933.1|	120.2	2e-26	unknown [Lotus japonicus]	sp|Q8LBU2|GPX8_ARATH	106	9e-24	Probable glutathione peroxidase 8 OS=Arabidopsis thaliana GN=GPX8 PE=2 SV=1
CL10769.Contig1_Mpfb2	581	31	4.3035	gi|217075743|gb|ACJ86231.1|	191	8e-48	unknown [Medicago truncatula]	sp|Q56X72|RTNLS_ARATH	159	8e-40	Reticulon-like protein B21 OS=Arabidopsis thaliana GN=RTNLB21 PE=2 SV=2
CL10769.Contig2_Mpfb2	811	3	0.2984	gi|217075743|gb|ACJ86231.1|	153.3	3e-36	unknown [Medicago truncatula]	sp|Q56X72|RTNLS_ARATH	125	4e-29	Reticulon-like protein B21 OS=Arabidopsis thaliana GN=RTNLB21 PE=2 SV=2
CL10769.Contig3_Mpfb2	516	4	0.6252	gi|224091751|ref|XP_002309341.1|	122.5	2e-27	predicted protein [Populus trichocarpa] >gi|222855317|gb|EEE92864.1| predicted protein [Populus trichocarpa]	sp|Q56X72|RTNLS_ARATH	101	3e-22	Reticulon-like protein B21 OS=Arabidopsis thaliana GN=RTNLB21 PE=2 SV=2
CL1077.Contig1_Mpfb2	731	4	0.4413	--	--	--	--	--	--	--	--
CL1077.Contig2_Mpfb2	669	18	2.1701	--	--	--	--	--	--	--	--
CL1077.Contig3_Mpfb2	388	1	0.2079	--	--	--	--	--	--	--	--
CL1077.Contig4_Mpfb2	326	1	0.2474	--	--	--	--	--	--	--	--
CL10770.Contig1_Mpfb2	711	24	2.7226	gi|255538218|ref|XP_002510174.1|	119.4	4e-76	serine-threonine protein kinase, plant-type, putative [Ricinus communis] >gi|223550875|gb|EEF52361.1| serine-threonine protein kinase, plant-type, putative [Ricinus communis]	sp|Q8W3M4|Y4744_ARATH	162	2e-59	Uncharacterized protein At4g06744 OS=Arabidopsis thaliana GN=At4g06744 PE=2 SV=1
CL10771.Contig1_Mpfb2	652	513	63.461	gi|356558587|ref|XP_003547586.1|	140.6	1e-32	PREDICTED: cytochrome b-c1 complex subunit 6 [Glycine max] >gi|255630456|gb|ACU15586.1| unknown [Glycine max]	sp|P48504|QCR6_SOLTU	113	1e-25	Cytochrome b-c1 complex subunit 6 OS=Solanum tuberosum PE=1 SV=2
CL10771.Contig2_Mpfb2	641	828	104.186	gi|224085103|ref|XP_002307493.1|	141.4	9e-33	predicted protein [Populus trichocarpa] >gi|222856942|gb|EEE94489.1| predicted protein [Populus trichocarpa]	sp|P48504|QCR6_SOLTU	112	1e-25	Cytochrome b-c1 complex subunit 6 OS=Solanum tuberosum PE=1 SV=2
CL10772.Contig1_Mpfb2	246	11	3.6066	gi|301100692|ref|XP_002899435.1|	70.9	5e-12	protoplast secreted protein 2 precursor [Phytophthora infestans T30-4] >gi|262103743|gb|EEY61795.1| protoplast secreted protein 2 precursor [Phytophthora infestans T30-4]	sp|Q9FPQ6|GP1_CHLRE	49.3	5e-07	Vegetative cell wall protein gp1 OS=Chlamydomonas reinhardtii GN=GP1 PE=2 SV=1
CL10773.Contig1_Mpfb2	353	32	7.3116	--	--	--	--	--	--	--	--
CL10774.Contig1_Mpfb2	2211	55	2.0064	gi|225457745|ref|XP_002262900.1|	543.1	6e-153	PREDICTED: uncharacterized protein C57A10.07 [Vitis vinifera] >gi|302142776|emb|CBI19979.3| unnamed protein product [Vitis vinifera]	sp|Q9M060|IF62_ARATH	88.6	1e-17	Eukaryotic translation initiation factor 6-2 OS=Arabidopsis thaliana GN=EIF6-2 PE=2 SV=1
CL10774.Contig2_Mpfb2	1281	10	0.6296	gi|225457745|ref|XP_002262900.1|	545.4	6e-154	PREDICTED: uncharacterized protein C57A10.07 [Vitis vinifera] >gi|302142776|emb|CBI19979.3| unnamed protein product [Vitis vinifera]	--	--	--	--
CL10775.Contig1_Mpfb2	1059	181	13.7854	gi|225448888|ref|XP_002263930.1|	545.4	4e-154	PREDICTED: uncharacterized protein LOC100241098 [Vitis vinifera]	--	--	--	--
CL10777.Contig1_Mpfb2	268	5	1.5048	gi|356525539|ref|XP_003531382.1|	51.2	4e-06	PREDICTED: 60S ribosomal protein L6-like [Glycine max]	sp|Q9FZ76|RL61_ARATH	49.7	4e-07	60S ribosomal protein L6-1 OS=Arabidopsis thaliana GN=RPL6A PE=2 SV=1
CL10777.Contig2_Mpfb2	685	133	15.6602	gi|388519729|gb|AFK47926.1|	196.4	2e-49	unknown [Medicago truncatula]	sp|Q9FZ76|RL61_ARATH	189	9e-49	60S ribosomal protein L6-1 OS=Arabidopsis thaliana GN=RPL6A PE=2 SV=1
CL10778.Contig1_Mpfb2	358	14	3.1541	gi|356553577|ref|XP_003545131.1|	129.8	1e-29	PREDICTED: uncharacterized protein LOC100797499 [Glycine max]	--	--	--	--
CL10779.Contig1_Mpfb2	2294	4005	140.814	gi|255576440|ref|XP_002529112.1|	598.6	1e-169	lupus la ribonucleoprotein, putative [Ricinus communis] >gi|223531463|gb|EEF33296.1| lupus la ribonucleoprotein, putative [Ricinus communis]	sp|Q9T0K5|LRX3_ARATH	53.9	3e-09	Leucine-rich repeat extensin-like protein 3 OS=Arabidopsis thaliana GN=LRX3 PE=1 SV=1
CL1078.Contig1_Mpfb2	492	2	0.3279	gi|255580137|ref|XP_002530900.1|	146.4	1e-34	protein binding protein, putative [Ricinus communis] >gi|223529522|gb|EEF31476.1| protein binding protein, putative [Ricinus communis]	--	--	--	--
CL1078.Contig2_Mpfb2	337	0	0	gi|225436634|ref|XP_002280104.1|	77.4	6e-14	PREDICTED: uncharacterized protein LOC100260248 [Vitis vinifera] >gi|296083851|emb|CBI24239.3| unnamed protein product [Vitis vinifera]	--	--	--	--
CL10780.Contig1_Mpfb2	1451	139	7.7265	gi|296082881|emb|CBI22182.3|	61.6	3e-147	unnamed protein product [Vitis vinifera]	--	--	--	--
CL10780.Contig2_Mpfb2	329	5	1.2258	gi|255552890|ref|XP_002517488.1|	59.7	1e-08	conserved hypothetical protein [Ricinus communis] >gi|223543499|gb|EEF45030.1| conserved hypothetical protein [Ricinus communis]	--	--	--	--
CL10780.Contig3_Mpfb2	350	4	0.9218	gi|359488897|ref|XP_002282990.2|	110.5	6e-24	PREDICTED: 3-dehydroquinate synthase-like [Vitis vinifera]	--	--	--	--
CL10781.Contig1_Mpfb2	1231	76	4.9796	gi|359473519|ref|XP_002272955.2|	267.7	2e-70	PREDICTED: uncharacterized protein LOC100263256 [Vitis vinifera]	--	--	--	--
CL10781.Contig2_Mpfb2	232	6	2.0859	gi|359473519|ref|XP_002272955.2|	81.6	3e-15	PREDICTED: uncharacterized protein LOC100263256 [Vitis vinifera]	--	--	--	--
CL10782.Contig1_Mpfb2	407	38	7.5305	--	--	--	--	--	--	--	--
CL10783.Contig1_Mpfb2	429	26	4.8882	--	--	--	--	--	--	--	--
CL10784.Contig1_Mpfb2	1586	412	20.9523	gi|297743811|emb|CBI36694.3|	511.1	1e-143	unnamed protein product [Vitis vinifera]	--	--	--	--
CL10785.Contig1_Mpfb2	1385	35	2.0382	gi|255541670|ref|XP_002511899.1|	515.8	6e-145	ATP binding protein, putative [Ricinus communis] >gi|223549079|gb|EEF50568.1| ATP binding protein, putative [Ricinus communis]	sp|Q9FLW0|Y5241_ARATH	297	1e-80	Probable receptor-like protein kinase At5g24010 OS=Arabidopsis thaliana GN=At5g24010 PE=1 SV=1
CL10785.Contig2_Mpfb2	1374	55	3.2286	gi|255541670|ref|XP_002511899.1|	515.8	6e-145	ATP binding protein, putative [Ricinus communis] >gi|223549079|gb|EEF50568.1| ATP binding protein, putative [Ricinus communis]	sp|Q9FLW0|Y5241_ARATH	297	1e-80	Probable receptor-like protein kinase At5g24010 OS=Arabidopsis thaliana GN=At5g24010 PE=1 SV=1
CL10785.Contig3_Mpfb2	384	35	7.3515	gi|225454346|ref|XP_002278060.1|	169.5	1e-41	PREDICTED: probable receptor-like protein kinase At5g24010-like [Vitis vinifera]	sp|Q9FLW0|Y5241_ARATH	108	1e-24	Probable receptor-like protein kinase At5g24010 OS=Arabidopsis thaliana GN=At5g24010 PE=1 SV=1
CL10786.Contig1_Mpfb2	726	185	20.5529	gi|257219544|gb|ACV50425.1|	104	2e-21	cold induced plasma membrane protein [Jatropha curcas]	sp|Q0DKW8|LTI6B_ORYSJ	95.9	2e-20	Hydrophobic protein LTI6B OS=Oryza sativa subsp. japonica GN=LTI6B PE=2 SV=1
CL10786.Contig2_Mpfb2	442	83	15.1458	gi|169743283|gb|ACA66247.1|	103.2	1e-21	cold-induced plasma membrane protein [Musa ABB Group]	sp|Q0DKW8|LTI6B_ORYSJ	96.3	6e-21	Hydrophobic protein LTI6B OS=Oryza sativa subsp. japonica GN=LTI6B PE=2 SV=1
CL10786.Contig3_Mpfb2	316	29	7.402	gi|257219544|gb|ACV50425.1|	104	6e-22	cold induced plasma membrane protein [Jatropha curcas]	sp|Q0DKW8|LTI6B_ORYSJ	95.9	5e-21	Hydrophobic protein LTI6B OS=Oryza sativa subsp. japonica GN=LTI6B PE=2 SV=1
CL10786.Contig4_Mpfb2	202	22	8.7843	gi|257219544|gb|ACV50425.1|	52.8	1e-06	cold induced plasma membrane protein [Jatropha curcas]	sp|Q0DKW8|LTI6B_ORYSJ	48.1	1e-06	Hydrophobic protein LTI6B OS=Oryza sativa subsp. japonica GN=LTI6B PE=2 SV=1
CL10788.Contig1_Mpfb2	200	4	1.6131	gi|297823043|ref|XP_002879404.1|	83.6	8e-16	pentatricopeptide repeat-containing protein [Arabidopsis lyrata subsp. lyrata] >gi|297325243|gb|EFH55663.1| pentatricopeptide repeat-containing protein [Arabidopsis lyrata subsp. lyrata]	sp|Q8S8P6|PP180_ARATH	81.3	1e-16	Pentatricopeptide repeat-containing protein At2g32630 OS=Arabidopsis thaliana GN=At2g32630 PE=2 SV=1
CL10789.Contig1_Mpfb2	427	47	8.8778	--	--	--	--	--	--	--	--
CL10789.Contig2_Mpfb2	410	22	4.3279	--	--	--	--	--	--	--	--
CL1079.Contig1_Mpfb2	1659	185	8.9942	gi|255583131|ref|XP_002532332.1|	62.4	4e-178	pectin acetylesterase, putative [Ricinus communis] >gi|223527975|gb|EEF30059.1| pectin acetylesterase, putative [Ricinus communis]	--	--	--	--
CL1079.Contig2_Mpfb2	3442	292	6.8424	gi|225440348|ref|XP_002270322.1|	151	0	PREDICTED: dol-P-Glc:Glc(2)Man(9)GlcNAc(2)-PP-Dol alpha-1,2-glucosyltransferase [Vitis vinifera] >gi|297740379|emb|CBI30561.3| unnamed protein product [Vitis vinifera]	--	--	--	--
CL1079.Contig3_Mpfb2	870	0	0	gi|255583131|ref|XP_002532332.1|	299.3	4e-80	pectin acetylesterase, putative [Ricinus communis] >gi|223527975|gb|EEF30059.1| pectin acetylesterase, putative [Ricinus communis]	--	--	--	--
CL1079.Contig4_Mpfb2	1357	1	0.0594	gi|255583131|ref|XP_002532332.1|	222.6	1e-139	pectin acetylesterase, putative [Ricinus communis] >gi|223527975|gb|EEF30059.1| pectin acetylesterase, putative [Ricinus communis]	--	--	--	--
CL1079.Contig5_Mpfb2	1289	0	0	gi|255583131|ref|XP_002532332.1|	467.2	2e-130	pectin acetylesterase, putative [Ricinus communis] >gi|223527975|gb|EEF30059.1| pectin acetylesterase, putative [Ricinus communis]	--	--	--	--
CL1079.Contig6_Mpfb2	1273	0	0	gi|255583131|ref|XP_002532332.1|	166	1e-122	pectin acetylesterase, putative [Ricinus communis] >gi|223527975|gb|EEF30059.1| pectin acetylesterase, putative [Ricinus communis]	--	--	--	--
CL1079.Contig7_Mpfb2	1176	6	0.4115	gi|255583131|ref|XP_002532332.1|	222.6	9e-141	pectin acetylesterase, putative [Ricinus communis] >gi|223527975|gb|EEF30059.1| pectin acetylesterase, putative [Ricinus communis]	--	--	--	--
CL1079.Contig8_Mpfb2	1108	0	0	gi|255583131|ref|XP_002532332.1|	470.7	1e-131	pectin acetylesterase, putative [Ricinus communis] >gi|223527975|gb|EEF30059.1| pectin acetylesterase, putative [Ricinus communis]	--	--	--	--
CL1079.Contig9_Mpfb2	1092	0	0	gi|255583131|ref|XP_002532332.1|	166	8e-124	pectin acetylesterase, putative [Ricinus communis] >gi|223527975|gb|EEF30059.1| pectin acetylesterase, putative [Ricinus communis]	--	--	--	--
CL10790.Contig1_Mpfb2	675	64	7.6474	gi|255540667|ref|XP_002511398.1|	148.7	6e-35	conserved hypothetical protein [Ricinus communis] >gi|223550513|gb|EEF52000.1| conserved hypothetical protein [Ricinus communis]	--	--	--	--
CL10791.Contig1_Mpfb2	1018	156	12.3599	gi|225458641|ref|XP_002284832.1|	330.9	1e-89	PREDICTED: WD repeat-containing protein 18 [Vitis vinifera] >gi|302142303|emb|CBI19506.3| unnamed protein product [Vitis vinifera]	sp|P43254|COP1_ARATH	50.4	2e-06	E3 ubiquitin-protein ligase COP1 OS=Arabidopsis thaliana GN=COP1 PE=1 SV=2
CL10792.Contig1_Mpfb2	1631	57	2.8188	gi|255566030|ref|XP_002524003.1|	145.6	2e-33	conserved hypothetical protein [Ricinus communis] >gi|223536730|gb|EEF38371.1| conserved hypothetical protein [Ricinus communis]	sp|Q9LYG9|MSL10_ARATH	148	6e-50	Mechanosensitive ion channel protein 10 OS=Arabidopsis thaliana GN=MSL10 PE=1 SV=1
CL10793.Contig1_Mpfb2	1490	391	21.1655	gi|255580539|ref|XP_002531094.1|	547.7	1e-154	cytochrome P450, putative [Ricinus communis] >gi|223529340|gb|EEF31308.1| cytochrome P450, putative [Ricinus communis]	sp|Q9SZ46|C82C4_ARATH	439	2e-123	Cytochrome P450 82C4 OS=Arabidopsis thaliana GN=CYP82C4 PE=2 SV=1
CL10794.Contig1_Mpfb2	1278	141	8.8987	gi|359476425|ref|XP_002263877.2|	580.9	1e-164	PREDICTED: medium-chain-fatty-acid--CoA ligase [Vitis vinifera]	sp|Q9FFE9|AAE6_ARATH	539	1e-153	Probable acyl-activating enzyme 6 OS=Arabidopsis thaliana GN=AAE6 PE=2 SV=1
CL10795.Contig1_Mpfb2	207	5	1.9482	--	--	--	--	--	--	--	--
CL10795.Contig2_Mpfb2	2251	344	12.3259	gi|255559482|ref|XP_002520761.1|	651.7	0	conserved hypothetical protein [Ricinus communis] >gi|223540146|gb|EEF41723.1| conserved hypothetical protein [Ricinus communis]	--	--	--	--
CL10796.Contig1_Mpfb2	1162	164	11.3835	gi|326527899|dbj|BAJ89001.1|	579.3	3e-164	predicted protein [Hordeum vulgare subsp. vulgare]	sp|Q6VAF9|TBA4_GOSHI	535	2e-152	Tubulin alpha-4 chain OS=Gossypium hirsutum PE=2 SV=1
CL10796.Contig2_Mpfb2	209	12	4.631	gi|326515212|dbj|BAK03519.1|	124.4	4e-28	predicted protein [Hordeum vulgare subsp. vulgare]	sp|Q40832|TBA2_PELFA	116	3e-27	Tubulin alpha-2 chain OS=Pelvetia fastigiata GN=TUBA2 PE=2 SV=1
CL10796.Contig3_Mpfb2	568	100	14.2	gi|326527899|dbj|BAJ89001.1|	326.2	1e-88	predicted protein [Hordeum vulgare subsp. vulgare]	sp|Q40832|TBA2_PELFA	294	2e-80	Tubulin alpha-2 chain OS=Pelvetia fastigiata GN=TUBA2 PE=2 SV=1
CL10796.Contig4_Mpfb2	564	50	7.1504	gi|326527899|dbj|BAJ89001.1|	300.4	9e-81	predicted protein [Hordeum vulgare subsp. vulgare]	sp|Q40832|TBA2_PELFA	278	1e-75	Tubulin alpha-2 chain OS=Pelvetia fastigiata GN=TUBA2 PE=2 SV=1
CL10796.Contig5_Mpfb2	407	59	11.6922	gi|326527899|dbj|BAJ89001.1|	250	7e-66	predicted protein [Hordeum vulgare subsp. vulgare]	sp|P11481|TBA1_VOLCA	232	5e-62	Tubulin alpha-1/alpha-2 chain OS=Volvox carteri GN=TUBA1 PE=3 SV=1
CL10797.Contig1_Mpfb2	444	2	0.3633	gi|296084881|emb|CBI28290.3|	123.2	1e-27	unnamed protein product [Vitis vinifera]	--	--	--	--
CL10797.Contig2_Mpfb2	442	60	10.9488	gi|296084881|emb|CBI28290.3|	123.2	1e-27	unnamed protein product [Vitis vinifera]	--	--	--	--
CL10797.Contig3_Mpfb2	390	1	0.2068	gi|296084881|emb|CBI28290.3|	62	2e-09	unnamed protein product [Vitis vinifera]	--	--	--	--
CL10797.Contig4_Mpfb2	388	0	0	gi|296084881|emb|CBI28290.3|	62	2e-09	unnamed protein product [Vitis vinifera]	--	--	--	--
CL10798.Contig1_Mpfb2	277	9	2.6206	--	--	--	--	--	--	--	--
CL10798.Contig2_Mpfb2	211	9	3.4403	--	--	--	--	--	--	--	--
CL10799.Contig1_Mpfb2	936	176	15.1661	gi|225468680|ref|XP_002270043.1|	312	7e-84	PREDICTED: polyneuridine-aldehyde esterase [Vitis vinifera] >gi|297735849|emb|CBI18569.3| unnamed protein product [Vitis vinifera]	sp|Q6RYA0|SABP2_TOBAC	278	3e-75	Salicylic acid-binding protein 2 OS=Nicotiana tabacum GN=SABP2 PE=1 SV=1
CL10799.Contig2_Mpfb2	387	61	12.7132	gi|225468680|ref|XP_002270043.1|	160.2	7e-39	PREDICTED: polyneuridine-aldehyde esterase [Vitis vinifera] >gi|297735849|emb|CBI18569.3| unnamed protein product [Vitis vinifera]	sp|Q6RYA0|SABP2_TOBAC	154	1e-38	Salicylic acid-binding protein 2 OS=Nicotiana tabacum GN=SABP2 PE=1 SV=1
CL10799.Contig3_Mpfb2	278	16	4.6421	gi|148807137|gb|ABR13279.1|	121.3	3e-27	putative acetone-cyanohydrin lyase [Prunus dulcis]	sp|O80477|MES3_ARATH	78.2	1e-15	Methylesterase 3 OS=Arabidopsis thaliana GN=MES3 PE=2 SV=1
CL108.Contig1_Mpfb2	1579	164	8.3772	gi|224063307|ref|XP_002301088.1|	291.2	2e-77	predicted protein [Populus trichocarpa] >gi|222842814|gb|EEE80361.1| predicted protein [Populus trichocarpa]	sp|Q5JLY8|GOGA5_ORYSJ	49.7	5e-06	Golgin-84 OS=Oryza sativa subsp. japonica GN=Os01g0744400 PE=2 SV=1
CL108.Contig2_Mpfb2	205	18	7.082	gi|302142043|emb|CBI19246.3|	58.2	4e-08	unnamed protein product [Vitis vinifera]	--	--	--	--
CL1080.Contig1_Mpfb2	2676	179	5.3952	gi|297827085|ref|XP_002881425.1|	104.4	3e-157	attim44-2 [Arabidopsis lyrata subsp. lyrata] >gi|297327264|gb|EFH57684.1| attim44-2 [Arabidopsis lyrata subsp. lyrata]	--	--	--	--
CL1080.Contig2_Mpfb2	258	30	9.3786	--	--	--	--	--	--	--	--
CL1080.Contig3_Mpfb2	1652	12	0.5859	gi|297827085|ref|XP_002881425.1|	104.4	8e-138	attim44-2 [Arabidopsis lyrata subsp. lyrata] >gi|297327264|gb|EFH57684.1| attim44-2 [Arabidopsis lyrata subsp. lyrata]	--	--	--	--
CL1080.Contig4_Mpfb2	1648	12	0.5873	gi|255567254|ref|XP_002524608.1|	639.8	0	mitochondrial import inner membrane translocase subunit tim44, putative [Ricinus communis] >gi|223536161|gb|EEF37816.1| mitochondrial import inner membrane translocase subunit tim44, putative [Ricinus communis]	--	--	--	--
CL1080.Contig5_Mpfb2	1606	13	0.6529	gi|255567254|ref|XP_002524608.1|	574.7	1e-162	mitochondrial import inner membrane translocase subunit tim44, putative [Ricinus communis] >gi|223536161|gb|EEF37816.1| mitochondrial import inner membrane translocase subunit tim44, putative [Ricinus communis]	--	--	--	--
CL1080.Contig6_Mpfb2	1604	8	0.4023	gi|297827085|ref|XP_002881425.1|	104.4	1e-159	attim44-2 [Arabidopsis lyrata subsp. lyrata] >gi|297327264|gb|EFH57684.1| attim44-2 [Arabidopsis lyrata subsp. lyrata]	--	--	--	--
CL1080.Contig7_Mpfb2	1562	15	0.7745	gi|297827085|ref|XP_002881425.1|	104.4	1e-142	attim44-2 [Arabidopsis lyrata subsp. lyrata] >gi|297327264|gb|EFH57684.1| attim44-2 [Arabidopsis lyrata subsp. lyrata]	--	--	--	--
CL1080.Contig8_Mpfb2	1558	14	0.7248	gi|255567254|ref|XP_002524608.1|	655.6	0	mitochondrial import inner membrane translocase subunit tim44, putative [Ricinus communis] >gi|223536161|gb|EEF37816.1| mitochondrial import inner membrane translocase subunit tim44, putative [Ricinus communis]	--	--	--	--
CL1080.Contig9_Mpfb2	1516	16	0.8513	gi|255567254|ref|XP_002524608.1|	590.5	2e-167	mitochondrial import inner membrane translocase subunit tim44, putative [Ricinus communis] >gi|223536161|gb|EEF37816.1| mitochondrial import inner membrane translocase subunit tim44, putative [Ricinus communis]	--	--	--	--
CL10800.Contig1_Mpfb2	235	150	51.4826	--	--	--	--	--	--	--	--
CL10800.Contig2_Mpfb2	1324	421	25.6467	gi|356549970|ref|XP_003543363.1|	436.4	4e-121	PREDICTED: protein THYLAKOID FORMATION1, chloroplastic-like [Glycine max]	sp|Q7XAB8|THF1_SOLTU	409	2e-114	Protein THYLAKOID FORMATION1, chloroplastic OS=Solanum tuberosum GN=THF1 PE=2 SV=1
[truncated: 63,747 more rows]
