# Supplementary material for: Transcriptomic analysis of ‘Suli’ pear (Pyrus pyrifolia white pear group) buds during the dormancy by RNA-Seq
Source: BMC Genomics. 2012 Dec 12;13:700. doi: 10.1186/1471-2164-13-700 (PMC3562153; doi:10.1186/1471-2164-13-700)
Supplement: Additional file 4 — The 29,500 unigenes assigned to 128 KEGG pathways. [file 1471-2164-13-700-S4.xls]

## Sheet: Sheet1
KEGG pathway
#	Pathway	All genes with pathway annotation (29500)	Pathway ID
1	Metabolic pathways	7403 (25.09%)	ko01100
2	Biosynthesis of secondary metabolites	3349 (11.35%)	ko01110
3	Plant-pathogen interaction	1531 (5.19%)	ko04626
4	Plant hormone signal transduction	1357 (4.6%)	ko04075
5	Endocytosis	1303 (4.42%)	ko04144
6	Glycerophospholipid metabolism	1254 (4.25%)	ko00564
7	RNA transport	1226 (4.16%)	ko03013
8	Spliceosome	1188 (4.03%)	ko03040
9	Ribosome	1104 (3.74%)	ko03010
10	Ether lipid metabolism	1070 (3.63%)	ko00565
11	Purine metabolism	940 (3.19%)	ko00230
12	Protein processing in endoplasmic reticulum	849 (2.88%)	ko04141
13	Pyrimidine metabolism	840 (2.85%)	ko00240
14	Starch and sucrose metabolism	810 (2.75%)	ko00500
15	mRNA surveillance pathway	693 (2.35%)	ko03015
16	RNA polymerase	565 (1.92%)	ko03020
17	Ubiquitin mediated proteolysis	564 (1.91%)	ko04120
18	Oxidative phosphorylation	561 (1.9%)	ko00190
19	Glycolysis / Gluconeogenesis	512 (1.74%)	ko00010
20	Ribosome biogenesis in eukaryotes	507 (1.72%)	ko03008
21	Pentose and glucuronate interconversions	493 (1.67%)	ko00040
22	RNA degradation	472 (1.6%)	ko03018
23	Phenylpropanoid biosynthesis	384 (1.3%)	ko00940
24	Amino sugar and nucleotide sugar metabolism	349 (1.18%)	ko00520
25	Peroxisome	332 (1.13%)	ko04146
26	Pyruvate metabolism	331 (1.12%)	ko00620
27	Phagosome	314 (1.06%)	ko04145
28	Nucleotide excision repair	271 (0.92%)	ko03420
29	Fructose and mannose metabolism	259 (0.88%)	ko00051
30	Circadian rhythm - plant	257 (0.87%)	ko04712
31	Citrate cycle (TCA cycle)	243 (0.82%)	ko00020
32	ABC transporters	235 (0.8%)	ko02010
33	Cysteine and methionine metabolism	235 (0.8%)	ko00270
34	Glyoxylate and dicarboxylate metabolism	234 (0.79%)	ko00630
35	Arginine and proline metabolism	233 (0.79%)	ko00330
36	Glutathione metabolism	233 (0.79%)	ko00480
37	Galactose metabolism	229 (0.78%)	ko00052
38	Flavonoid biosynthesis	228 (0.77%)	ko00941
39	Regulation of autophagy	224 (0.76%)	ko04140
40	Carbon fixation in photosynthetic organisms	219 (0.74%)	ko00710
41	Pentose phosphate pathway	214 (0.73%)	ko00030
42	Inositol phosphate metabolism	213 (0.72%)	ko00562
43	Phosphatidylinositol signaling system	212 (0.72%)	ko04070
44	Proteasome	208 (0.71%)	ko03050
45	Alanine, aspartate and glutamate metabolism	204 (0.69%)	ko00250
46	Aminoacyl-tRNA biosynthesis	203 (0.69%)	ko00970
47	Glycerolipid metabolism	201 (0.68%)	ko00561
48	Carotenoid biosynthesis	200 (0.68%)	ko00906
49	Homologous recombination	198 (0.67%)	ko03440
50	Basal transcription factors	196 (0.66%)	ko03022
51	Propanoate metabolism	194 (0.66%)	ko00640
52	Mismatch repair	191 (0.65%)	ko03430
53	Phenylalanine, tyrosine and tryptophan biosynthesis	187 (0.63%)	ko00400
54	DNA replication	187 (0.63%)	ko03030
55	Glycine, serine and threonine metabolism	182 (0.62%)	ko00260
56	Stilbenoid, diarylheptanoid and gingerol biosynthesis	179 (0.61%)	ko00945
57	Valine, leucine and isoleucine degradation	177 (0.6%)	ko00280
58	Tyrosine metabolism	173 (0.59%)	ko00350
59	Porphyrin and chlorophyll metabolism	170 (0.58%)	ko00860
60	Fatty acid metabolism	167 (0.57%)	ko00071
61	Phenylalanine metabolism	166 (0.56%)	ko00360
62	Ascorbate and aldarate metabolism	162 (0.55%)	ko00053
63	Cyanoamino acid metabolism	161 (0.55%)	ko00460
64	Limonene and pinene degradation	160 (0.54%)	ko00903
65	Terpenoid backbone biosynthesis	151 (0.51%)	ko00900
66	Protein export	151 (0.51%)	ko03060
67	Base excision repair	145 (0.49%)	ko03410
68	Nitrogen metabolism	144 (0.49%)	ko00910
69	Biosynthesis of unsaturated fatty acids	140 (0.47%)	ko01040
70	N-Glycan biosynthesis	139 (0.47%)	ko00510
71	Other glycan degradation	139 (0.47%)	ko00511
72	alpha-Linolenic acid metabolism	137 (0.46%)	ko00592
73	Tryptophan metabolism	137 (0.46%)	ko00380
74	Zeatin biosynthesis	128 (0.43%)	ko00908
75	beta-Alanine metabolism	126 (0.43%)	ko00410
76	Ubiquinone and other terpenoid-quinone biosynthesis	124 (0.42%)	ko00130
77	Glycosylphosphatidylinositol(GPI)-anchor biosynthesis	123 (0.42%)	ko00563
78	Photosynthesis	120 (0.41%)	ko00195
79	Butanoate metabolism	116 (0.39%)	ko00650
80	Pantothenate and CoA biosynthesis	115 (0.39%)	ko00770
81	Steroid biosynthesis	110 (0.37%)	ko00100
82	Lysine degradation	108 (0.37%)	ko00310
83	Sphingolipid metabolism	104 (0.35%)	ko00600
84	Histidine metabolism	103 (0.35%)	ko00340
85	SNARE interactions in vesicular transport	103 (0.35%)	ko04130
86	Natural killer cell mediated cytotoxicity	99 (0.34%)	ko04650
87	Cutin, suberine and wax biosynthesis	95 (0.32%)	ko00073
88	Valine, leucine and isoleucine biosynthesis	94 (0.32%)	ko00290
89	Fatty acid biosynthesis	92 (0.31%)	ko00061
90	Flavone and flavonol biosynthesis	87 (0.29%)	ko00944
91	Sulfur metabolism	80 (0.27%)	ko00920
92	Diterpenoid biosynthesis	77 (0.26%)	ko00904
93	Selenocompound metabolism	75 (0.25%)	ko00450
94	Fatty acid elongation	72 (0.24%)	ko00062
95	Vitamin B6 metabolism	67 (0.23%)	ko00750
96	Tropane, piperidine and pyridine alkaloid biosynthesis	66 (0.22%)	ko00960
97	Glycosaminoglycan degradation	66 (0.22%)	ko00531
98	Isoquinoline alkaloid biosynthesis	61 (0.21%)	ko00950
99	Linoleic acid metabolism	60 (0.2%)	ko00591
100	Brassinosteroid biosynthesis	50 (0.17%)	ko00905
101	Riboflavin metabolism	50 (0.17%)	ko00740
102	One carbon pool by folate	49 (0.17%)	ko00670
103	Circadian rhythm - mammal	45 (0.15%)	ko04710
104	Arachidonic acid metabolism	45 (0.15%)	ko00590
105	Lysine biosynthesis	43 (0.15%)	ko00300
106	Glycosphingolipid biosynthesis - ganglio series	40 (0.14%)	ko00604
107	Taurine and hypotaurine metabolism	39 (0.13%)	ko00430
108	Sesquiterpenoid and triterpenoid biosynthesis	38 (0.13%)	ko00909
109	Other types of O-glycan biosynthesis	38 (0.13%)	ko00514
110	Sulfur relay system	38 (0.13%)	ko04122
111	Benzoxazinoid biosynthesis	37 (0.13%)	ko00402
112	Photosynthesis - antenna proteins	34 (0.12%)	ko00196
113	Glucosinolate biosynthesis	33 (0.11%)	ko00966
114	Non-homologous end-joining	33 (0.11%)	ko03450
115	Folate biosynthesis	32 (0.11%)	ko00790
116	Nicotinate and nicotinamide metabolism	32 (0.11%)	ko00760
117	Isoflavonoid biosynthesis	31 (0.11%)	ko00943
118	Synthesis and degradation of ketone bodies	30 (0.1%)	ko00072
119	Glycosphingolipid biosynthesis - globo series	27 (0.09%)	ko00603
120	Monoterpenoid biosynthesis	23 (0.08%)	ko00902
121	C5-Branched dibasic acid metabolism	23 (0.08%)	ko00660
122	Thiamine metabolism	20 (0.07%)	ko00730
123	Indole alkaloid biosynthesis	20 (0.07%)	ko00901
124	Lipoic acid metabolism	14 (0.05%)	ko00785
125	Biotin metabolism	14 (0.05%)	ko00780
126	Anthocyanin biosynthesis	8 (0.03%)	ko00942
127	Caffeine metabolism	7 (0.02%)	ko00232
128	Betalain biosynthesis	6 (0.02%)	ko00965
