# Supplementary material for: Transcriptomic analysis of ‘Suli’ pear (Pyrus pyrifolia white pear group) buds during the dormancy by RNA-Seq
Source: BMC Genomics. 2012 Dec 12;13:700. doi: 10.1186/1471-2164-13-700 (PMC3562153; doi:10.1186/1471-2164-13-700)
Supplement: Additional file 7 — Differentially-expressed genes between the Nov. 15 and Dec. 15 libraries. Genelength: length of all exon in gene. Expression: unique reads of aligned reads. RPKM: Reads Per Kb per Million reads. log2 Ratio: log2 (Dec. 15-RPKM/Nov. 15-RPKM). Up-Down-Regulation (Dec. 15/Nov. 15): Dec. 15 is a up/down regulation relative to Nov. 15. P-value: pvalue for hypothesis testing. FDR: false discovery rate. We used FDR ≤ 0.001 and the absolute value of log2 Ratio ≥ 1 as the threshold to judge the significance of gene expression difference. [file 1471-2164-13-700-S7.xls]

GeneID	Gene_length	Nov_15-Expression	Dec_15-Expression	Nov_15-RPKM	Dec_15-RPKM	log2 Ratio(Dec_15/Nov_15)	Up-Down-Regulation(Dec_15/Nov_15)	P-value	FDR	GO Component	GO Function	GO Process	Blast nr
Unigene26738_Mpfb2	203	0	29	0.001	12.5599352259021	13.6165414035313	Up	1.932482e-09	2.38006630322222e-08	-	-	-	-
Unigene12417_Mpfb2	235	0	33	0.001	12.3461490943973	13.5917734983824	Up	1.213744e-10	1.69229501484277e-09	-	-	-	-
CL5073	1667	6	772	0.317225021859519	40.7161907383172	7.00395221264756	Up	4.9459e-220	1.82742761833333e-217	-	-	-	-
Unigene9726_Mpfb2	346	1	52	0.254727413988352	13.2133422607756	5.69689739424173	Up	6.50878e-15	1.26462001595092e-13	-	-	-	gi|255563324|ref|XP_002522665.1|/1.516e-07/structural constituent of cell wall, putative [Ricinus communis]
Unigene26940_Mpfb2	263	1	36	0.335116673916235	12.0346147411685	5.16638267754294	Up	2.96596e-10	3.98016750847458e-09	-	-	-	-
Unigene26301_Mpfb2	252	1	35	0.349744782698292	12.2110481362937	5.12574069304561	Up	5.77272e-10	7.50809209034908e-09	-	-	-	-
CL13926	739	3	90	0.35779033250326	10.7073872697135	4.90334827170915	Up	1.558172e-23	4.80767085149617e-22	-	-	-	-
CL14643	682	9	222	1.16308089026353	28.6189726408384	4.62094854100843	Up	1.799952e-54	1.38312429421144e-52	-	-	-	-
Unigene20206_Mpfb2	582	18	428	2.72584593525679	64.6556115752621	4.56799966105947	Up	5.3302e-103	7.93055059060402e-101	-	-	GO:0009741//response to brassinosteroid stimulus	gi|224126277|ref|XP_002329515.1|/1.45567e-28/predicted protein [Populus trichocarpa]
Unigene26478_Mpfb2	1245	110	2489	7.78708865574029	175.768475052925	4.49644847755701	Up	0	0	-	GO:0047216//inositol 3-alpha-galactosyltransferase activity	GO:0009737//response to abscisic acid stimulus;GO:0016051//carbohydrate biosynthetic process;GO:0009414//response to water deprivation;GO:0009651//response to salt stress;GO:0009409//response to cold;GO:0006979//response to oxidative stress;GO:0006012//galactose metabolic process	gi|224124978|ref|XP_002319472.1|/1.54237e-152/predicted protein [Populus trichocarpa]
Unigene23304_Mpfb2	286	3	57	0.924500194824857	17.5224271158564	4.24438518954422	Up	3.51554e-14	6.48386075374376e-13	-	-	-	-
Unigene22123_Mpfb2	658	10	181	1.33944810395091	24.184556126471	4.17437546829647	Up	6.15134e-42	3.53745931154345e-40	-	-	-	-
CL7088	389	90	1495	20.3912896442089	337.891316552866	4.05053434885643	Up	0	0	-	-	-	-
Unigene22183_Mpfb2	669	5	82	0.658712146786022	10.7763868754376	4.03208158583135	Up	2.96026e-19	7.27964547310039e-18	-	-	-	gi|348690189|gb|EGZ30003.1|/4.84249e-11/hypothetical protein PHYSODRAFT_248866 [Phytophthora sojae]
Unigene18960_Mpfb2	476	5	76	0.925795013024892	14.0375746642435	3.92245709465686	Up	1.3161e-17	2.97114265784114e-16	-	-	-	-
Unigene21076_Mpfb2	638	7	106	0.967005950908758	14.6073227862372	3.91702320860623	Up	4.78734e-24	1.5150683862955e-22	GO:0005794//Golgi apparatus;GO:0009506//plasmodesma;GO:0005774//vacuolar membrane;GO:0022627//cytosolic small ribosomal subunit	GO:0003735//structural constituent of ribosome	GO:0001510//RNA methylation;GO:0006412//translation	gi|326512730|dbj|BAK03272.1|/1.01587e-31/predicted protein [Hordeum vulgare subsp. vulgare]
Unigene310_Mpfb2	2688	57	837	1.868948682544	27.3767338127084	3.87265147448624	Up	1.516266e-178	4.4521988018543e-176	GO:0009507//chloroplast	GO:0004674//protein serine/threonine kinase activity;GO:0047274//galactinol-sucrose galactosyltransferase activity;GO:0004553//hydrolase activity, hydrolyzing O-glycosyl compounds;GO:0005524//ATP binding;GO:0047268//galactinol-raffinose galactosyltransferase activity	GO:0005986//sucrose biosynthetic process;GO:0019593//mannitol biosynthetic process;GO:0006979//response to oxidative stress;GO:0006012//galactose metabolic process;GO:0006468//protein phosphorylation;GO:0009414//response to water deprivation;GO:0009737//response to abscisic acid stimulus;GO:0007165//signal transduction;GO:0010325//raffinose family oligosaccharide biosynthetic process	gi|255567355|ref|XP_002524657.1|/0/Stachyose synthase precursor, putative [Ricinus communis]
Unigene16957_Mpfb2	371	6	88	1.42537496344964	20.8542320731959	3.87092679401678	Up	5.20158e-20	1.32850031129032e-18	GO:0005794//Golgi apparatus;GO:0031012//extracellular matrix	-	GO:0009887//organ morphogenesis;GO:0030154//cell differentiation;GO:0008283//cell proliferation	gi|255568659|ref|XP_002525303.1|/1.19818e-20/phytosulfokines precursor, putative [Ricinus communis]
Unigene21252_Mpfb2	374	3	44	0.706970737219008	10.3434760683899	3.87092679401677	Up	1.382216e-10	1.91574532691466e-09	-	-	-	-
Unigene20180_Mpfb2	262	24	346	8.07349788457737	116.107492813492	3.84612340301621	Up	2.3128e-74	2.43574647030879e-72	-	-	-	-
Unigene12057_Mpfb2	358	3	42	0.738567194748349	10.3145836771374	3.80381259815823	Up	4.85524e-10	6.38030916182573e-09	-	-	-	-
Unigene16609_Mpfb2	547	6	79	0.966753402997839	12.6977041680509	3.71527592355658	Up	1.43598e-17	3.23518705487805e-16	-	-	-	-
Unigene1096_Mpfb2	621	6	79	0.851552514395842	11.1846122059965	3.71527592355658	Up	1.43598e-17	3.23683178647687e-16	GO:0005730//nucleolus;GO:0005886//plasma membrane;GO:0022625//cytosolic large ribosomal subunit;GO:0009507//chloroplast;GO:0005739//mitochondrion	GO:0003735//structural constituent of ribosome	GO:0009409//response to cold;GO:0006412//translation	gi|356555056|ref|XP_003545855.1|/4.02235e-46/PREDICTED: 60S ribosomal protein L26-1-like [Glycine max]
Unigene2031_Mpfb2	893	43	516	4.2439355714655	50.8023359865154	3.58142017682179	Up	4.85998e-104	7.40487261993127e-102	-	-	-	gi|292698381|dbj|BAI99733.1|/5.98272e-65/flowering locus C-like protein [Pyrus pyrifolia var. culta]
Unigene10541_Mpfb2	265	5	60	1.66293745735792	19.9063124335051	3.58142017682178	Up	2.81838e-13	4.84534053664211e-12	-	-	-	-
Unigene21283_Mpfb2	478	5	59	0.921921393723532	10.8519942433003	3.55717263057511	Up	5.21056e-13	8.76425680121396e-12	GO:0005618//cell wall;GO:0009536//plastid;GO:0022627//cytosolic small ribosomal subunit;GO:0016020//membrane	GO:0003723//RNA binding;GO:0003735//structural constituent of ribosome	GO:0001510//RNA methylation;GO:0006412//translation;GO:0034968//histone lysine methylation;GO:0009909//regulation of flower development	gi|302832668|ref|XP_002947898.1|/5.09541e-16/component of cytosolic 80S ribosome and 40S small subunit [Volvox carteri f. nagariensis]
Unigene26618_Mpfb2	320	4	46	1.10169606549962	12.6384348210639	3.52001963215764	Up	2.54774e-10	3.44185545764778e-09	GO:0022627//cytosolic small ribosomal subunit;GO:0016020//membrane	GO:0003735//structural constituent of ribosome	GO:0000462//maturation of SSU-rRNA from tricistronic rRNA transcript (SSU-rRNA, 5.8S rRNA, LSU-rRNA);GO:0042991//transcription factor import into nucleus;GO:0009165//nucleotide biosynthetic process;GO:0006414//translational elongation	gi|326498111|dbj|BAJ94918.1|/2.90991e-35/predicted protein [Hordeum vulgare subsp. vulgare]
Unigene1379_Mpfb2	774	929	10608	105.785596366837	1204.97487097491	3.50978794983056	Up	0	0	-	-	GO:0009639//response to red or far red light	gi|255627107|gb|ACU13898.1|/1.0718e-42/unknown [Glycine max]
Unigene27411_Mpfb2	201	3	34	1.31545798865626	14.8719631033069	3.49895801662982	Up	6.9467e-08	7.24201233482248e-07	-	-	-	-
Unigene19953_Mpfb2	606	42	473	6.10841382851275	68.6236724966365	3.48983662666127	Up	1.899384e-93	2.60727206786378e-91	-	-	-	gi|6094077|sp|O82713.1|RL41_QUESU/2.95258e-06/RecName: Full=60S ribosomal protein L41
CL12869	414	5	56	1.0644406429948	11.8924990544773	3.48188450327088	Up	3.26818e-12	5.21052013088817e-11	-	-	-	-
Unigene26214_Mpfb2	1816	50	560	2.42664331607846	27.1117544523877	3.48188450327087	Up	4.0568e-110	6.71158202985074e-108	GO:0016021//integral to membrane;GO:0009506//plasmodesma;GO:0005886//plasma membrane	GO:0046872//metal ion binding;GO:0005388//calcium-transporting ATPase activity;GO:0005516//calmodulin binding;GO:0005524//ATP binding	GO:0048281//inflorescence morphogenesis;GO:0009624//response to nematode;GO:0006754//ATP biosynthetic process;GO:0006882//cellular zinc ion homeostasis;GO:0048367//shoot development;GO:0070588//calcium ion transmembrane transport	gi|224090497|ref|XP_002309001.1|/1.91505e-59/autoinhibited calcium ATPase [Populus trichocarpa]
Unigene14365_Mpfb2	293	10	111	3.00804386484538	33.3074050188597	3.46894544756338	Up	6.44084e-23	1.92955381027027e-21	-	-	-	-
Unigene21094_Mpfb2	1014	33	354	2.86832111727712	30.6938062029441	3.41966910682518	Up	3.9782e-69	3.87660289230769e-67	-	-	-	gi|302143108|emb|CBI20403.3|/2.04567e-08/unnamed protein product [Vitis vinifera]
Unigene25911_Mpfb2	505	10	105	1.74526109386079	18.2803017644317	3.38877509887939	Up	2.43486e-21	6.66811752192712e-20	-	-	-	gi|83853953|gb|ABC47923.1|/8.82063e-44/pathogenesis-related protein 5 [Malus x domestica]
CL13025	851	143	1470	14.8101092706412	151.870427114609	3.35818677904597	Up	3.3017e-277	1.57409435053763e-274	-	-	-	-
Unigene12044_Mpfb2	248	3	30	1.06615748274157	10.6354290219332	3.31838577098799	Up	7.9297e-07	7.23430120576132e-06	-	-	-	-
Unigene14767_Mpfb2	741	9	89	1.0704739097972	10.5598375785924	3.30226610562472	Up	6.68726e-18	1.53786169024896e-16	-	-	-	-
Unigene17113_Mpfb2	1808	70	686	3.41233294623776	33.3588545103881	3.28923942532848	Up	6.68382e-128	1.33489734756757e-125	-	GO:0033772;GO:0009055//electron carrier activity;GO:0020037//heme binding;GO:0019825//oxygen binding	GO:0010075//regulation of meristem growth;GO:0051781//positive regulation of cell division;GO:0010229//inflorescence development;GO:0048366//leaf development;GO:0048445//carpel morphogenesis;GO:0055114//oxidation-reduction process	gi|224062770|ref|XP_002300886.1|/0/cytochrome P450 [Populus trichocarpa]
Unigene26492_Mpfb2	228	6	58	2.31936013789394	22.3654986917379	3.26947617050705	Up	5.29956e-12	8.3146458343949e-11	GO:0022626//cytosolic ribosome;GO:0016020//membrane;GO:0044446//intracellular organelle part;GO:0005739//mitochondrion	-	-	gi|317134913|gb|ADV03019.1|/4.95422e-14/ribosomal protein L34 [Karlodinium veneficum]
Unigene17545_Mpfb2	222	4	38	1.58803036468414	15.0492917571619	3.24438518954421	Up	3.24534e-08	3.51986019863014e-07	-	-	-	-
Unigene19909_Mpfb2	1867	119	1114	5.61764678283685	52.4597615916359	3.22317343013272	Up	9.4598e-203	3.15359858947368e-200	-	-	-	gi|225464015|ref|XP_002265615.1|/3.5682e-77/PREDICTED: uncharacterized protein LOC100264272 [Vitis vinifera]
Unigene12351_Mpfb2	398	10	92	2.21446445326557	20.3231112700526	3.19809153727029	Up	5.75746e-18	1.32610005963636e-16	-	-	-	-
Unigene28413_Mpfb2	446	7	64	1.38329550825065	12.6162578053904	3.18910275404302	Up	7.48012e-13	1.2449457978979e-11	-	-	-	-
Unigene21530_Mpfb2	212	8	73	3.32587491471584	30.2741834926224	3.18628223498065	Up	1.786424e-14	3.3647607184367e-13	-	-	-	-
CL9056	837	20	180	2.10599008936606	18.9074293723257	3.16638267754295	Up	1.525502e-33	6.8667723528934e-32	-	-	-	-
CL3246	852	295	2619	30.5164637861397	270.259732977068	3.14668687620202	Up	0	0	-	-	-	-
Unigene26487_Mpfb2	232	19	165	7.21800870499752	62.5289878703313	3.11485237690286	Up	2.07312e-30	8.39433740273973e-29	-	-	-	-
Unigene13253_Mpfb2	201	3	26	1.31545798865626	11.3726776672347	3.11193489352057	Up	8.68458e-06	6.78155878901021e-05	-	-	-	gi|302398987|gb|ADL36788.1|/5.40903e-21/MYBR domain class transcription factor [Malus x domestica]
Unigene11011_Mpfb2	208	3	26	1.27118776788418	10.9899433226643	3.11193489352057	Up	8.68458e-06	6.77678472439282e-05	-	-	-	-
CL8876	538	18	155	2.94877757308449	25.3299808923861	3.10265707993256	Up	1.5e-28	5.66982097186701e-27	-	-	-	-
Unigene12399_Mpfb2	676	15	129	1.95567348905258	16.7775466109313	3.10079433591537	Up	5.54452e-24	1.74845610071124e-22	-	GO:0046872//metal ion binding	-	gi|224107765|ref|XP_002314594.1|/1.34461e-40/predicted protein [Populus trichocarpa]
Unigene22121_Mpfb2	235	12	100	4.50054562927505	37.4125730133253	3.0553513651542	Up	1.201534e-18	2.86725589300323e-17	-	-	-	-
CL6356	1209	35	290	2.55148799288581	21.0890558383632	3.04708374917059	Up	3.04204e-51	2.1789655819063e-49	-	-	-	-
Unigene12446_Mpfb2	217	4	33	1.62462092608239	13.3702536275732	3.04085179545909	Up	6.26676e-07	5.80559140994567e-06	-	-	-	gi|397640859|gb|EJK74356.1|/4.83969e-06/hypothetical protein THAOC_03970 [Thalassiosira oceanica]
Unigene26302_Mpfb2	244	9	74	3.25090642278577	26.6641247828576	3.03598604028727	Up	4.67342e-14	8.50965486488706e-13	-	-	-	-
CL13421	745	22	179	2.60266453057629	21.1242937423561	3.02084183472759	Up	6.09336e-32	2.60026367353224e-30	-	-	-	-
CL4448	1203	28	227	2.05137089502839	16.5899726300568	3.01565124133394	Up	4.80166e-40	2.62510482219482e-38	-	-	-	-
CL2339	540	10	81	1.6321423192587	13.1879319871972	3.0143795840979	Up	3.61104e-15	7.11583517866667e-14	-	-	-	-
Unigene10472_Mpfb2	320	31	251	8.53814450762206	68.9618943497185	3.01380491966453	Up	4.30076e-44	2.62293118129298e-42	-	-	-	-
CL7928	1648	127	1024	6.79200972419669	54.629621176739	3.00777298932847	Up	1.748452e-174	4.90651042886076e-172	-	-	-	-
Unigene12077_Mpfb2	373	9	72	2.12659830337728	16.9710652918355	2.99645767610064	Up	1.489668e-13	2.61890958699445e-12	-	-	-	-
Unigene25644_Mpfb2	301	7	56	2.04966709860395	16.3571249453608	2.99645767610063	Up	8.12392e-11	1.14639836078931e-09	-	-	-	-
Unigene15854_Mpfb2	346	5	40	1.27363706994176	10.1641094313658	2.99645767610063	Up	4.6063e-08	4.91183572390572e-07	-	-	-	-
Unigene11541_Mpfb2	867	29	231	2.94802176696554	23.4249310960595	2.99022572238911	Up	2.14946e-40	1.18831368428928e-38	-	-	-	gi|147780458|emb|CAN60010.1|/6.10265e-32/hypothetical protein VITISV_018635 [Vitis vinifera]
Unigene22077_Mpfb2	712	27	215	3.34222401893143	26.5487394873351	2.98976302352663	Up	1.076136e-37	5.44056077172178e-36	GO:0005618//cell wall;GO:0005730//nucleolus;GO:0009506//plasmodesma;GO:0022627//cytosolic small ribosomal subunit;GO:0009507//chloroplast;GO:0005794//Golgi apparatus;GO:0005886//plasma membrane	GO:0003735//structural constituent of ribosome	GO:0001510//RNA methylation;GO:0006412//translation;GO:0009220//pyrimidine ribonucleotide biosynthetic process	gi|297802494|ref|XP_002869131.1|/1.23201e-63/40S ribosomal protein S3A [Arabidopsis lyrata subsp. lyrata]
Unigene17047_Mpfb2	819	16	127	1.72182046866852	13.6334339631586	2.98514236287279	Up	8.07202e-23	2.40038378779343e-21	GO:0043232;GO:0044444//cytoplasmic part	-	-	gi|325186380|emb|CCA20885.1|/2.65865e-18/60S ribosomal protein L14 putative [Albugo laibachii Nc14]
Unigene12282_Mpfb2	501	11	87	1.93511484558816	15.2674661728031	2.97996955331206	Up	4.97996e-16	1.03033815436304e-14	-	-	-	-
CL11549	279	92	698	29.0626632332516	219.956428364722	2.91997894625327	Up	5.1994e-116	9.44799168852459e-114	-	-	-	-
CL1594	1146	496	3751	38.1459859328316	287.771570005681	2.91532091337523	Up	0	0	-	-	-	-
CL9583	442	16	119	3.19043204488578	23.6706471565077	2.89127543940858	Up	7.8483e-21	2.09751612658228e-19	-	-	-	-
Unigene21830_Mpfb2	402	7	52	1.53470098676564	11.3726776672347	2.88954247218412	Up	8.1201e-10	1.03994510051993e-08	GO:0044446//intracellular organelle part;GO:0022626//cytosolic ribosome	-	GO:0044238//primary metabolic process;GO:0044260;GO:0042254//ribosome biogenesis;GO:0010467//gene expression	gi|302781066|ref|XP_002972307.1|/2.7593e-09/hypothetical protein SELMODRAFT_172795 [Selaginella moellendorffii]
CL3813	695	13	96	1.64858116276202	12.1442826932463	2.8809804586807	Up	5.21308e-17	1.13973146469428e-15	-	-	-	-
CL7353	1420	42	309	2.606830126816	19.1317886574832	2.87560328122625	Up	1.756144e-51	1.26607988084553e-49	-	-	-	-
Unigene17716_Mpfb2	1859	30	216	1.42230799203824	10.2155040675438	2.84445458265559	Up	4.68046e-36	2.29559995e-34	-	GO:0020037//heme binding;GO:0016705//oxidoreductase activity, acting on paired donors, with incorporation or reduction of molecular oxygen;GO:0004497//monooxygenase activity;GO:0009055//electron carrier activity;GO:0019825//oxygen binding	GO:0055114//oxidation-reduction process	gi|225458209|ref|XP_002281158.1|/0/PREDICTED: abscisic acid 8'-hydroxylase 4 [Vitis vinifera]
Unigene15010_Mpfb2	701	24	171	3.01748423075502	21.4468508778955	2.82934769026538	Up	1.06259e-28	4.05099874634566e-27	GO:0016020//membrane	GO:0015439//heme-transporting ATPase activity;GO:0005524//ATP binding	GO:0006200//ATP catabolic process	gi|255572795|ref|XP_002527330.1|/1.83872e-88/ATP-binding cassette transporter, putative [Ricinus communis]
CL38	695	21	148	2.66309264753865	18.7224358187547	2.81359361895082	Up	6.77364e-25	2.22301739689119e-23	-	-	-	-
CL1505	964	118	815	10.7883930065523	74.3303220578539	2.78447087585723	Up	1.136028e-128	2.28950952109091e-126	-	-	-	-
Unigene27766_Mpfb2	364	7	48	1.69491702384557	11.5937863623711	2.77406525476418	Up	7.85234e-09	9.06895157384736e-08	-	-	-	-
Unigene12370_Mpfb2	529	9	61	1.49947290578398	10.1381707778075	2.75727001222121	Up	7.83112e-11	1.10543202343203e-09	-	-	-	-
Unigene27694_Mpfb2	304	6	40	1.73952010342045	11.5683613922782	2.73342327026684	Up	1.85013e-07	1.82941712622658e-06	-	-	-	-
Unigene26559_Mpfb2	476	12	80	2.22190803125974	14.7763943834142	2.73342327026684	Up	1.070122e-13	1.89636567689848e-12	-	-	-	-
Unigene17288_Mpfb2	901	16	106	1.5651176069251	10.3434760683899	2.72437813066383	Up	1.16649e-17	2.64011401837672e-16	-	GO:0004872//receptor activity;GO:0004713//protein tyrosine kinase activity;GO:0008384//IkappaB kinase activity;GO:0005524//ATP binding;GO:0008270//zinc ion binding	GO:0007252//I-kappaB phosphorylation;GO:0048544//recognition of pollen	gi|255545116|ref|XP_002513619.1|/5.2612e-135/ATP binding protein, putative [Ricinus communis]
CL5340	342	18	117	4.63872027578788	30.0777396199233	2.69689739424172	Up	3.72516e-19	9.11512936423841e-18	-	-	-	-
Unigene337_Mpfb2	1330	32	207	2.12055784036017	13.6837189040091	2.68994463359996	Up	1.062756e-32	4.64698969704142e-31	GO:0005730//nucleolus;GO:0022626//cytosolic ribosome;GO:0009507//chloroplast	GO:0004872//receptor activity;GO:0016301//kinase activity	GO:0046686//response to cadmium ion;GO:0016310//phosphorylation;GO:0048364//root development;GO:0048367//shoot development	gi|326515276|dbj|BAK03551.1|/2.66343e-174/predicted protein [Hordeum vulgare subsp. vulgare]
Unigene20532_Mpfb2	457	11	71	2.12142787229686	13.6592731012545	2.68677317696802	Up	4.22432e-12	6.6677785745817e-11	GO:0022625//cytosolic large ribosomal subunit	GO:0003735//structural constituent of ribosome	GO:0006412//translation	gi|348687313|gb|EGZ27127.1|/1.73713e-36/hypothetical protein PHYSODRAFT_284054 [Phytophthora sojae]
Unigene20240_Mpfb2	581	16	103	2.4271445160749	15.5864256417821	2.68295820328385	Up	6.12782e-17	1.33118708064674e-15	GO:0005618//cell wall;GO:0022627//cytosolic small ribosomal subunit;GO:0033009;GO:0005886//plasma membrane	GO:0003735//structural constituent of ribosome	GO:0006412//translation;GO:0006407//rRNA export from nucleus	gi|323457195|gb|EGB13061.1|/6.5494e-21/hypothetical protein AURANDRAFT_19173 [Aureococcus anophagefferens]
Unigene16542_Mpfb2	515	80	515	13.6909802314516	87.9195465813144	2.68295820328385	Up	8.80934e-79	9.96399277857143e-77	-	-	-	gi|255546475|ref|XP_002514297.1|/2.76879e-08/ATP binding protein, putative [Ricinus communis]
Unigene22619_Mpfb2	1216	23	148	1.66704009911127	10.7007342878573	2.68234908567256	Up	9.97214e-24	3.10931605710267e-22	-	-	-	-
CL1489	828	20	128	2.12888128598961	13.5914274908312	2.67452958121327	Up	1.18986e-20	3.14585645080501e-19	-	-	-	-
Unigene26533_Mpfb2	328	11	70	2.95576993182825	18.7633178679634	2.6663090744083	Up	7.3373e-12	1.13629482151589e-10	-	-	-	-
Unigene21794_Mpfb2	780	26	165	2.93785617466566	18.5983656229703	2.66234017220535	Up	4.37612e-26	1.51348212605304e-24	GO:0033177//proton-transporting two-sector ATPase complex, proton-transporting domain;GO:0044424//intracellular part	-	GO:0034220//ion transmembrane transport;GO:0015992//proton transport	gi|293336925|ref|NP_001169057.1|/4.42569e-36/uncharacterized protein LOC100382897 [Zea mays]
Unigene12369_Mpfb2	656	15	95	2.01529768079199	12.7322514104038	2.65942268882307	Up	1.365528e-15	2.75830434915718e-14	GO:0044425//membrane part;GO:0005739//mitochondrion	-	GO:0022900//electron transport chain	gi|115382939|gb|ABI96783.1|/2.68474e-67/cytochrome b [Pseudoperonospora cubensis]
CL3507	446	20	126	3.95227288071613	24.8382575543624	2.65180950471319	Up	3.56492e-20	9.18961761395349e-19	-	-	-	-
CL13710	366	10	63	2.40807883169316	15.1336924443246	2.65180950471319	Up	9.57494e-11	1.34729828536972e-09	-	-	-	-
CL3906	705	26	163	3.25039406558753	20.3274980039067	2.64474611219062	Up	1.307062e-25	4.43062040948012e-24	-	-	-	-
Unigene28175_Mpfb2	754	25	156	2.92227073076823	18.1902510168237	2.63800370518816	Up	1.655752e-24	5.33522762906977e-23	-	-	-	-
Unigene26524_Mpfb2	735	32	199	3.83719990160412	23.8040677138525	2.63308229664428	Up	8.47906e-31	3.47774803219241e-29	GO:0005794//Golgi apparatus;GO:0009506//plasmodesma;GO:0005886//plasma membrane;GO:0005774//vacuolar membrane;GO:0022625//cytosolic large ribosomal subunit	GO:0003735//structural constituent of ribosome	GO:0042254//ribosome biogenesis;GO:0006412//translation	gi|46396937|sp|Q8L805.1|RL35_WHEAT/1.85052e-41/RecName: Full=60S ribosomal protein L35
Unigene11602_Mpfb2	268	5	31	1.64432248582033	10.1697982985849	2.62872589160015	Up	7.68074e-06	6.050971039801e-05	-	-	-	-
Unigene27792_Mpfb2	303	7	43	2.03613794283758	12.4770313630248	2.61536750874513	Up	1.268316e-07	1.28126212822966e-06	-	-	-	-
Unigene20660_Mpfb2	631	18	109	2.51417168671863	15.1873701701478	2.59471699943524	Up	2.9726e-17	6.59655349349349e-16	GO:0022626//cytosolic ribosome;GO:0016020//membrane;GO:0071944//cell periphery	-	-	gi|116779158|gb|ABK21163.1|/3.39579e-16/unknown [Picea sitchensis]
CL2737	1206	25	151	1.82702498424481	11.0081687676438	2.59100622565098	Up	2.5083e-23	7.65402652443221e-22	-	-	-	-
CL6471	2660	879	5306	29.1245365886967	175.376358706938	2.59014728118593	Up	0	0	-	-	-	-
CL2414	911	30	181	2.90238260943918	17.4680987170339	2.58941296757532	Up	1.17977e-27	4.31589457590759e-26	-	-	-	-
CL12380	1190	40	241	2.96254404167965	17.8055552320141	2.58741891744323	Up	2.70842e-36	1.33280716936737e-34	-	-	-	-
Unigene26541_Mpfb2	244	29	174	10.4751429178652	62.6967258407734	2.5814201768218	Up	1.484268e-26	5.22297417333333e-25	-	-	-	-
Unigene23923_Mpfb2	712	14	83	1.73300504685334	10.2490482672038	2.56414218538995	Up	2.6791e-13	4.61483822066822e-12	-	-	-	-
Unigene11083_Mpfb2	420	9	53	1.88862182657078	11.0946094495468	2.55445312922152	Up	6.45786e-09	7.52703987066246e-08	GO:0016020//membrane	-	GO:0006810//transport	gi|162134256|gb|ABX82573.1|/5.76246e-23/ATP synthase F0 subunit 6 [Trebouxia aggregata]
CL11832	351	8	47	2.00879054677994	11.7727028185806	2.55104652777827	Up	4.92616e-08	5.23152292407186e-07	-	-	-	-
CL9011	1086	378	2210	30.6770617133596	178.915467720723	2.54404590615836	Up	0	0	-	-	-	-
Unigene19435_Mpfb2	340	18	105	4.66600686564545	27.1516246795236	2.54077819232445	Up	2.57942e-16	5.42020492701422e-15	GO:0005743//mitochondrial inner membrane;GO:0016021//integral to membrane	GO:0004672//protein kinase activity;GO:0005524//ATP binding;GO:0005215//transporter activity	GO:0055085//transmembrane transport;GO:0006468//protein phosphorylation	gi|326498523|dbj|BAJ98689.1|/3.86879e-11/predicted protein [Hordeum vulgare subsp. vulgare]
CL3366	1483	46	267	2.73381087055874	15.8290754802501	2.53359165173117	Up	3.8826e-39	2.0493657e-37	-	-	-	-
CL2780	591	14	81	2.08781657082838	12.049887094901	2.52895275692766	Up	7.87656e-13	1.30847102765081e-11	-	-	-	-
CL13377	658	46	265	6.16146127817417	35.4083280304686	2.52274426949418	Up	1.129674e-38	5.8857210119859e-37	-	-	-	-
CL2980	871	37	213	3.74399581386783	21.500417246636	2.52171393069752	Up	2.26452e-31	9.50798179545455e-30	-	-	-	-
Unigene28470_Mpfb2	363	12	69	2.91357637156925	16.7119799286796	2.52001963215764	Up	4.41292e-11	6.36085978413524e-10	-	-	-	-
Unigene4784_Mpfb2	279	8	46	2.52718810723927	14.4956958521163	2.52001963215764	Up	8.46684e-08	8.7506468979021e-07	-	-	-	gi|388512415|gb|AFK44269.1|/6.80766e-08/unknown [Medicago truncatula]
CL3129	602	26	149	3.80652461169304	21.7608180076675	2.5151864784217	Up	2.5189e-22	7.27576470358306e-21	-	-	-	-
Unigene20570_Mpfb2	360	11	63	2.69303482677685	15.38592065173	2.51430598096325	Up	3.3189e-10	4.43500265822785e-09	GO:0005730//nucleolus;GO:0022625//cytosolic large ribosomal subunit	GO:0003735//structural constituent of ribosome	GO:0009793//embryo development ending in seed dormancy;GO:0016567//protein ubiquitination;GO:0006412//translation	gi|326532606|dbj|BAK05232.1|/1.25503e-25/predicted protein [Hordeum vulgare subsp. vulgare]
Unigene19542_Mpfb2	961	24	136	2.2010993192084	12.4423083611433	2.49895801662981	Up	2.3183e-20	6.03220571596244e-19	-	-	-	gi|302843366|ref|XP_002953225.1|/3.5565e-15/hypothetical protein VOLCADRAFT_63308 [Volvox carteri f. nagariensis]
CL4650	1004	58	328	5.09150372900223	28.7227203970828	2.49602868559115	Up	6.19788e-47	3.98841224150943e-45	-	-	-	-
CL8820	1113	23	130	1.82131245329677	10.2691294299828	2.49526353307207	Up	1.705398e-19	4.25994008585916e-18	-	-	-	-
CL11609	1950	148	834	6.68927252077719	37.6025137686237	2.49090788391635	Up	1.833702e-116	3.3596148461157e-114	-	-	-	-
Unigene20396_Mpfb2	635	13	73	1.80435261121198	10.1072864573794	2.48584251683955	Up	1.718582e-11	2.57950198767772e-10	GO:0022626//cytosolic ribosome;GO:0071944//cell periphery	-	-	gi|270346380|pdb|2WWB|M/1.95696e-35/Chain M, Cryo-Em Structure Of The Mammalian Sec61 Complex Bound To The Actively Translating Wheat Germ 80s Ribosome
Unigene21874_Mpfb2	286	12	67	3.69800077929943	20.596537136182	2.47758436583725	Up	1.287726e-10	1.79206514086629e-09	GO:0009536//plastid	-	-	gi|224096536|ref|XP_002310648.1|/4.99204e-19/predicted protein [Populus trichocarpa]
Unigene21041_Mpfb2	894	28	156	2.76040177485364	15.3416658464038	2.47450497290527	Up	6.6843e-23	1.99709227358491e-21	GO:0005774//vacuolar membrane	GO:0005381//iron ion transmembrane transporter activity	GO:0006880//intracellular sequestering of iron ion;GO:0034755//iron ion transmembrane transport	gi|224108249|ref|XP_002314775.1|/1.33195e-114/predicted protein [Populus trichocarpa]
CL3644	1058	33	183	2.74903366060397	15.2072561667113	2.46776339502622	Up	1.561254e-26	5.48517272995246e-25	-	-	-	-
Unigene1814_Mpfb2	1214	37	205	2.68617821571572	14.846381424357	2.46648440997712	Up	1.584036e-29	6.19885155939982e-28	-	-	-	gi|225459188|ref|XP_002284015.1|/8.04222e-90/PREDICTED: putative clathrin assembly protein At4g40080-like [Vitis vinifera]
Unigene12295_Mpfb2	1339	47	255	3.09363495614531	16.7434536058515	2.43622226128185	Up	7.36962e-36	3.59861466475771e-34	GO:0016020//membrane	GO:0015416//organic phosphonate transmembrane-transporting ATPase activity;GO:0005524//ATP binding	GO:0006200//ATP catabolic process	gi|255572797|ref|XP_002527331.1|/0/ATP-binding cassette transporter, putative [Ricinus communis]
CL9393	514	317	1719	54.3560549048062	294.034436912995	2.43547247543929	Up	6.25002e-232	2.51921260690909e-229	-	-	-	-
Unigene22501_Mpfb2	1677	996	5365	52.3453443643469	281.269151704682	2.42581819967644	Up	0	0	-	GO:0004067//asparaginase activity	GO:0033345//asparagine catabolic process via L-aspartate;GO:0006516//glycoprotein catabolic process;GO:0051604//protein maturation	gi|357437701|ref|XP_003589126.1|/2.33685e-165/L-asparaginase [Medicago truncatula]
CL15250	896	56	300	5.5084803274981	29.4373481857079	2.41792144453891	Up	1.483836e-41	8.43465648307692e-40	-	-	-	-
CL4678	1830	76	406	3.6602798241736	19.5056480393517	2.41386607984222	Up	1.466134e-55	1.15462609754885e-53	-	-	-	-
Unigene20875_Mpfb2	466	23	122	4.35004455047061	23.017563697254	2.40363305760651	Up	1.16209e-17	2.63149879570991e-16	GO:0009941//chloroplast envelope;GO:0033115;GO:0005730//nucleolus;GO:0005747//mitochondrial respiratory chain complex I;GO:0005754//mitochondrial proton-transporting ATP synthase, catalytic core;GO:0005886//plasma membrane	GO:0046961//proton-transporting ATPase activity, rotational mechanism;GO:0008270//zinc ion binding;GO:0008553//hydrogen-exporting ATPase activity, phosphorylative mechanism;GO:0046933//hydrogen ion transporting ATP synthase activity, rotational mechanism;GO:0050897//cobalt ion binding;GO:0008266//poly(U) RNA binding;GO:0005507//copper ion binding;GO:0005524//ATP binding	GO:0015991//ATP hydrolysis coupled proton transport;GO:0042777//plasma membrane ATP synthesis coupled proton transport;GO:0046686//response to cadmium ion;GO:0006200//ATP catabolic process;GO:0006979//response to oxidative stress	gi|326499079|dbj|BAK06030.1|/4.78103e-37/predicted protein [Hordeum vulgare subsp. vulgare]
Unigene21183_Mpfb2	235	17	90	6.37577297480632	33.6713157119927	2.40084793117997	Up	2.27378e-13	3.9380803765625e-12	-	-	-	-
Unigene26535_Mpfb2	485	15	79	2.72584593525679	14.3209158348945	2.39334782866922	Up	7.38214e-12	1.14283981606145e-10	GO:0005730//nucleolus;GO:0005886//plasma membrane;GO:0005618//cell wall;GO:0022627//cytosolic small ribosomal subunit	GO:0046872//metal ion binding;GO:0003735//structural constituent of ribosome	GO:0006412//translation	gi|357149024|ref|XP_003574974.1|/4.97651e-14/PREDICTED: 40S ribosomal protein S27-2-like [Brachypodium distachyon]
Unigene11292_Mpfb2	201	5	26	2.19242998109377	11.3726776672347	2.37496929935437	Up	0.000116223	0.000744236766897747	-	-	-	-
Unigene19881_Mpfb2	861	56	291	5.73240229203055	29.7149687051829	2.37397809695131	Up	1.598348e-39	8.57960697627118e-38	-	-	-	-
CL4857	1946	1043	5401	47.2381910099118	244.015144442795	2.36894506653286	Up	0	0	-	-	-	-
CL7695	655	25	129	3.36395745190724	17.3154526854802	2.36382874174916	Up	2.93316e-18	6.88826525847458e-17	-	-	-	-
CL2090	1148	115	592	8.82892317299348	45.3383027666708	2.36042099078521	Up	3.55184e-78	3.937037048e-76	-	-	-	-
Unigene10150_Mpfb2	871	22	112	2.2261596731106	11.305383716541	2.34438097952094	Up	6.80858e-16	1.39758712981481e-14	GO:0044425//membrane part;GO:0005739//mitochondrion	GO:0046914//transition metal ion binding;GO:0016491//oxidoreductase activity	GO:0022900//electron transport chain	gi|386800457|ref|YP_006280980.1|/1.3519e-71/cox2 gene product (mitochondrion) [Helicosporidium sp. ex Simulium jonesi]
Unigene5811_Mpfb2	260	12	61	4.06780085722937	20.6272782363853	2.34223251294236	Up	3.03782e-09	3.66007780326087e-08	-	-	-	-
Unigene26096_Mpfb2	433	48	244	9.77023762475414	49.5435782121032	2.34223251294236	Up	6.9725e-33	3.06693159722222e-31	-	-	-	-
Unigene3610_Mpfb2	606	110	556	15.9982266937239	80.6654585795558	2.33403903529948	Up	1.458374e-72	1.49679135212963e-70	-	-	-	-
CL143	554	24	121	3.81815242916836	19.2026446504315	2.33035841265407	Up	6.01102e-17	1.30709467758705e-15	-	-	-	-
Unigene22514_Mpfb2	859	29	146	2.97547715012703	14.9432523875109	2.32830123985307	Up	3.88248e-20	9.97921149217391e-19	GO:0005840//ribosome;GO:0005829//cytosol	-	-	gi|326502804|dbj|BAJ99030.1|/1.24096e-53/predicted protein [Hordeum vulgare subsp. vulgare]
Unigene21164_Mpfb2	1862	1016	5086	48.0912224510253	240.149738943375	2.32008873601857	Up	0	0	-	GO:0016758//transferase activity, transferring hexosyl groups	-	gi|224071441|ref|XP_002303461.1|/0/predicted protein [Populus trichocarpa]
Unigene27532_Mpfb2	470	12	60	2.25027281463752	11.2237719039976	2.318385770988	Up	5.10252e-09	6.01690244042553e-08	-	-	-	-
Unigene18481_Mpfb2	620	23	115	3.26954961374081	16.3076578336309	2.318385770988	Up	4.37832e-16	9.08404081235377e-15	-	-	-	-
Unigene28829_Mpfb2	307	7	35	2.00960845824035	10.0234010760456	2.31838577098799	Up	9.29248e-06	7.20801221553534e-05	-	-	-	-
CL1239	972	1348	6702	122.229324797818	606.210700810668	2.31022886612325	Up	0	0	-	-	-	-
CL15389	983	35	174	3.13809662604165	15.562564705136	2.31011815500439	Up	1.63825e-23	5.04772261987491e-22	-	-	-	-
CL4244	1237	66	328	4.70246986729022	23.3125394330405	2.30961556136026	Up	5.88492e-43	3.50235681825503e-41	-	-	-	-
CL6686	448	23	114	4.52482312615916	22.372384621138	2.30578573420836	Up	7.3137e-16	1.49849736876155e-14	-	-	-	-
CL9294	972	362	1783	32.8241955317583	161.276287607493	2.29670277664242	Up	2.78464e-224	1.08302954666667e-221	-	-	-	-
CL1402	1787	51	251	2.5153441226852	12.3490801297761	2.29557588807991	Up	5.223e-33	2.3065475498008e-31	-	-	-	-
Unigene3658_Mpfb2	482	45	221	8.22843534398057	40.3116593246275	2.29250713916239	Up	3.34862e-29	1.29217679338555e-27	-	-	-	-
Unigene18705_Mpfb2	298	8	39	2.36605866416026	11.5062493848029	2.28185989496288	Up	3.43946e-06	2.86921500432738e-05	-	-	-	-
CL5675	733	24	117	2.88575231345058	14.0335429058851	2.28185989496288	Up	4.66494e-16	9.66063100046707e-15	-	-	-	-
CL15288	576	48	232	7.34464043666414	35.4120395952516	2.26947617050705	Up	3.18098e-30	1.27867897769719e-28	-	-	-	-
CL1730	797	29	140	3.2069446323201	15.4438350331042	2.26775969791803	Up	8.31452e-19	2.00243991178707e-17	-	-	-	-
CL1178	905	34	164	3.31117491509278	15.9323819219177	2.26654683946837	Up	9.03728e-22	2.53764990905636e-20	-	-	-	-
Unigene10477_Mpfb2	264	18	86	6.00925126636157	28.6404583560342	2.25279742936042	Up	5.38636e-12	8.44783974814291e-11	-	-	-	-
Unigene17534_Mpfb2	220	9	43	3.60555075981694	17.1842750136205	2.25279742936042	Up	1.27513e-06	1.12937902397123e-05	-	-	-	-
Unigene10422_Mpfb2	425	17	81	3.52542740959879	16.7564312307917	2.24884483773492	Up	2.36304e-11	3.500583612429e-10	-	-	-	-
Unigene4978_Mpfb2	2869	569	2691	17.4796810392272	82.4647960440282	2.23809950943447	Up	0	0	-	GO:0004553//hydrolase activity, hydrolyzing O-glycosyl compounds;GO:0047268//galactinol-raffinose galactosyltransferase activity	GO:0080167//response to karrikin;GO:0008152//metabolic process;GO:0006979//response to oxidative stress	gi|225437604|ref|XP_002271259.1|/0/PREDICTED: stachyose synthase [Vitis vinifera]
Unigene20651_Mpfb2	555	29	136	4.605288057584	21.5442492523581	2.2259395222234	Up	6.26424e-18	1.44207618442368e-16	-	-	-	-
Unigene22010_Mpfb2	214	6	28	2.47109397869074	11.5034920760598	2.21885009743708	Up	0.0001202514	0.000766269987525151	-	-	-	-
Unigene3374_Mpfb2	464	17	79	3.22910915749889	14.9690607325945	2.2127755830274	Up	6.49466e-11	9.23541485182809e-10	GO:0005654//nucleoplasm	-	GO:0006355//regulation of transcription, DNA-dependent;GO:0009409//response to cold;GO:0010229//inflorescence development;GO:0009637//response to blue light;GO:0010378//temperature compensation of the circadian clock;GO:0010218//response to far red light;GO:0042542//response to hydrogen peroxide;GO:0080167//response to karrikin;GO:0048578//positive regulation of long-day photoperiodism, flowering	gi|255566714|ref|XP_002524341.1|/5.89033e-40/Protein GIGANTEA, putative [Ricinus communis]
CL11947	704	25	116	3.12981836789665	14.4867434707848	2.21058248145348	Up	2.22428e-15	4.43834953375338e-14	-	-	-	-
CL3707	448	11	51	2.16404584294568	10.0086983831407	2.20945139943483	Up	1.760868e-07	1.74856361442329e-06	-	-	-	-
CL7273	995	46	213	4.07461459400865	18.8209682631356	2.20760534026945	Up	5.43734e-27	1.94576901468927e-25	-	-	-	-
CL2459	1023	665	3079	57.2925031129813	264.618068351776	2.2074932977569	Up	0	0	-	-	-	-
Unigene13803_Mpfb2	228	7	32	2.70592016087626	12.3395854850968	2.18910275404304	Up	4.36722e-05	0.000303453691208275	-	-	-	-
Unigene21241_Mpfb2	846	30	137	3.12537890921878	14.2375625078488	2.18759916345264	Up	1.068882e-17	2.42538843991812e-16	-	-	-	-
Unigene22357_Mpfb2	920	34	155	3.2571883675641	14.8125323044606	2.18511924012453	Up	8.27552e-20	2.09429227031963e-18	GO:0046658//anchored to plasma membrane;GO:0009506//plasmodesma;GO:0016023//cytoplasmic membrane-bounded vesicle	GO:0043169//cation binding;GO:0042973//glucan endo-1,3-beta-D-glucosidase activity	GO:0005975//carbohydrate metabolic process;GO:0010286//heat acclimation;GO:0006865//amino acid transport	gi|225441645|ref|XP_002277003.1|/2.13744e-38/PREDICTED: glucan endo-1,3-beta-glucosidase 8 [Vitis vinifera]
Unigene22356_Mpfb2	280	29	132	9.12833882842543	41.4477862454768	2.18287080033151	Up	4.62706e-17	1.01411065882353e-15	-	-	-	-
CL11479	1095	134	609	10.7855541754849	48.8977204274159	2.18066690354919	Up	4.39534e-73	4.56394812459016e-71	-	-	-	-
CL225	3645	2289	10398	55.3477595375283	250.80588349863	2.17997436842627	Up	0	0	-	-	-	-
CL9211	658	40	181	5.35779241580363	24.184556126471	2.17437546829648	Up	9.36398e-23	2.76786763493333e-21	-	-	-	-
CL3902	1522	264	1194	15.2876615659343	68.9723644008471	2.17365067800698	Up	5.42658e-141	1.22133859918782e-138	-	-	-	-
Unigene26668_Mpfb2	229	23	104	8.85205572279171	39.9285277050511	2.17333543818471	Up	1.141264e-13	2.01759821499203e-12	-	-	-	-
Unigene16264_Mpfb2	283	59	265	18.3745774881916	82.3274906150117	2.16366317618935	Up	2.02412e-32	8.7642023984375e-31	-	-	-	gi|37935727|gb|AAP69752.1|/2.38544e-45/NAD-dependent sorbitol dehydrogenase 3 [Malus x domestica]
CL11912	2278	180	802	6.96418935170963	30.9532380852564	2.15206300622588	Up	3.90824e-94	5.415110785e-92	-	-	-	-
Unigene20675_Mpfb2	936	326	1452	30.6968305429809	136.388014568449	2.1515552598653	Up	7.07418e-169	1.90093935054545e-166	-	-	-	gi|341958569|sp|B9I3X5.1|CSPL3_POPTR/6.79437e-56/RecName: Full=CASP-like protein POPTRDRAFT_823430
Unigene1918_Mpfb2	310	20	89	5.68617324128837	25.2414182120548	2.15026301217967	Up	9.41814e-12	1.44292153185902e-10	-	-	-	-
Unigene18412_Mpfb2	803	29	129	3.18298240592668	14.1240616550306	2.14970393639632	Up	2.04508e-16	4.32815069403341e-15	GO:0005576//extracellular region	-	GO:0010054//trichoblast differentiation	gi|22327916|ref|NP_680450.1|/7.20694e-45/SCP-like extracellular protein domain-containing protein [Arabidopsis thaliana]
Unigene7328_Mpfb2	376	12	53	2.8128410182969	12.392914810664	2.13941562994268	Up	1.785216e-07	1.77075854604027e-06	-	-	-	-
CL10345	238	11	48	4.07349805730952	17.731673260097	2.12198855818449	Up	7.92714e-07	7.23494304899135e-06	-	-	-	-
Unigene21720_Mpfb2	1075	37	161	3.03350730593384	13.1674855810155	2.1179211885863	Up	8.72752e-20	2.20490473937322e-18	-	-	-	-
CL3983	1184	35	152	2.60536231705991	11.2869688178714	2.11510217259925	Up	9.89214e-19	2.37208060205516e-17	-	-	-	-
CL7870	592	25	108	3.72194616722845	16.0393767411857	2.10748898848937	Up	1.168428e-13	2.06397452844622e-12	-	-	-	-
Unigene25567_Mpfb2	245	13	56	4.67658738008002	20.0958963614433	2.10337288001715	Up	1.086774e-07	1.10924000027624e-06	-	-	-	-
CL7484	500	124	534	21.8576499395125	93.8980757488438	2.10295729740131	Up	1.763874e-61	1.55480408373757e-59	-	-	-	-
CL8165	1062	70	301	5.80932011939536	24.9188168747416	2.10079433591537	Up	2.51928e-35	1.20366203275862e-33	-	-	-	-
Unigene29747_Mpfb2	258	8	34	2.73288946480526	11.5862968362972	2.08392051735097	Up	4.33738e-05	0.000301711255789143	-	-	-	-
CL4168	1034	34	144	2.89807862491196	12.244114804361	2.07891983629261	Up	1.826796e-17	4.08866638303887e-16	-	-	-	-
Unigene13869_Mpfb2	357	13	55	3.20942271181962	13.5450281847963	2.0773776714842	Up	1.776154e-07	1.76216415421795e-06	-	-	-	-
CL6798	799	61	256	6.72875694572985	28.1694667394449	2.06572033853775	Up	1.154268e-29	4.53303229264836e-28	-	-	-	-
CL9764	1659	2357	9868	125.217486504285	522.95966586161	2.06226363315059	Up	0	0	-	-	-	-
Unigene26488_Mpfb2	381	47	196	10.8723811188414	45.2289530969491	2.0565786685382	Up	6.04972e-23	1.81606286635071e-21	-	-	-	gi|118484615|gb|ABK94181.1|/3.23489e-10/unknown [Populus trichocarpa]
Unigene25657_Mpfb2	1151	62	258	4.74753473925119	19.7074222571495	2.05348862113701	Up	1.145606e-29	4.50300344219858e-28	-	-	-	gi|359477496|ref|XP_003631985.1|/1.29935e-33/PREDICTED: uncharacterized protein LOC100854837 [Vitis vinifera]
CL11289	2273	114	474	4.4203555289734	18.3343005189367	2.05231091083415	Up	4.0322e-53	3.00975898316498e-51	-	-	-	-
Unigene25690_Mpfb2	355	13	54	3.2275039665341	13.3736775081436	2.05090546012301	Up	2.89378e-07	2.78680316333623e-06	-	-	-	-
Unigene10594_Mpfb2	355	14	58	3.47577350242134	14.3643202865246	2.0470837491706	Up	1.071914e-07	1.09583866571363e-06	-	-	-	-
CL15006	962	32	132	2.93174836557072	12.0638047284132	2.04085179545908	Up	8.78766e-16	1.79138974289655e-14	-	-	-	-
CL10373	689	59	243	7.54717769108594	31.0079097521907	2.03862713034457	Up	8.7532e-28	3.22341679069768e-26	-	-	-	-
Unigene3682_Mpfb2	1645	98	403	5.25063656748755	21.5389527491001	2.03638386051339	Up	5.67768e-45	3.53067287293128e-43	GO:0005886//plasma membrane;GO:0005783//endoplasmic reticulum;GO:0005739//mitochondrion	GO:0016709//oxidoreductase activity, acting on paired donors, with incorporation or reduction of molecular oxygen, NADH or NADPH as one donor, and incorporation of one atom of oxygen;GO:0009055//electron carrier activity;GO:0020037//heme binding;GO:0019825//oxygen binding	GO:0055114//oxidation-reduction process	gi|118485719|gb|ABK94709.1|/7.56279e-177/unknown [Populus trichocarpa]
Unigene27219_Mpfb2	317	9	37	2.50227497526728	10.2619029132764	2.03598604028726	Up	2.58232e-05	0.000186261435106556	-	-	-	-
CL14088	1163	126	516	9.54866409306636	39.00815652275	2.03040500802397	Up	6.66944e-57	5.36678095680581e-55	-	-	-	-
CL9430	1504	449	1837	26.3117836919856	107.38577597731	2.02902195247083	Up	8.8161e-198	2.83252349130435e-195	-	-	-	-
Unigene27698_Mpfb2	720	23	94	2.81544550072125	11.478385248116	2.02748457172125	Up	1.510064e-11	2.27191101567696e-10	-	-	-	-
CL14246	479	14	57	2.57599080033314	10.4622424950625	2.02199276820778	Up	1.738964e-07	1.72991217931344e-06	-	-	-	-
Unigene23185_Mpfb2	371	42	171	9.97762474414751	40.5235645967783	2.02199276820777	Up	8.44688e-20	2.13643904985739e-18	-	GO:0020037//heme binding;GO:0009055//electron carrier activity;GO:0050598	GO:0055114//oxidation-reduction process	gi|224115192|ref|XP_002332184.1|/1.46468e-18/cytochrome P450 [Populus trichocarpa]
Unigene20428_Mpfb2	438	31	126	6.23791379552297	25.2919243590082	2.01954128921367	Up	6.05986e-15	1.18205927267928e-13	GO:0022625//cytosolic large ribosomal subunit	GO:0003735//structural constituent of ribosome	GO:0006412//translation	gi|270346382|pdb|2WWB|O/2.29991e-16/Chain O, Cryo-Em Structure Of The Mammalian Sec61 Complex Bound To The Actively Translating Wheat Germ 80s Ribosome
Unigene18485_Mpfb2	509	16	65	2.77047340636447	11.2274470094016	2.01882548912908	Up	2.39614e-08	2.63426866650136e-07	-	-	-	-
CL15343	1566	71	288	3.99593464370233	16.1691120149544	2.01663555803827	Up	3.31426e-32	1.42667630951456e-30	-	-	-	-
Unigene11362_Mpfb2	492	25	101	4.47843929064887	18.0485248063267	2.0108129690777	Up	3.43234e-12	5.4585039784792e-11	-	-	-	gi|388497288|gb|AFK36710.1|/1.34935e-38/unknown [Lotus japonicus]
CL96	1334	4863	19616	321.292231875542	1292.82595632613	2.00857006355271	Up	0	0	-	-	-	-
Unigene5938_Mpfb2	2253	420	1684	16.4300877944018	65.7152758290872	1.99988858150091	Up	4.25548e-178	1.24131231736842e-175	GO:0031314//extrinsic to mitochondrial inner membrane	GO:0050660//flavin adenine dinucleotide binding;GO:0015036//disulfide oxidoreductase activity;GO:0008137//NADH dehydrogenase (ubiquinone) activity;GO:0005509//calcium ion binding	GO:0055114//oxidation-reduction process	gi|356521297|ref|XP_003529293.1|/0/PREDICTED: external NADH-ubiquinone oxidoreductase 2, mitochondrial-like [Glycine max]
Unigene30989_Mpfb2	265	9	36	2.99328742324425	11.9437874601031	1.99645767610064	Up	4.20066e-05	0.000292752063942157	-	-	-	-
Unigene22316_Mpfb2	542	29	116	4.71574699623454	18.8167295266282	1.99645767610064	Up	1.10454e-13	1.95501375329341e-12	-	-	-	gi|346540247|gb|AEO36939.1|/1.69759e-70/thaumatin-like protein [Pyrus pyrifolia]
Unigene11661_Mpfb2	278	11	44	3.48738322891966	13.9153239193447	1.99645767610063	Up	5.61132e-06	4.50796713462584e-05	-	-	-	-
Unigene20745_Mpfb2	1034	31	124	2.64236580506679	10.5435433037553	1.99645767610063	Up	1.567524e-14	2.97012303897436e-13	GO:0016020//membrane;GO:0005739//mitochondrion	GO:0015232//heme transporter activity	GO:0008535//respiratory chain complex IV assembly;GO:0017004//cytochrome complex assembly;GO:0015886//heme transport	gi|323649891|ref|YP_004237264.1|/9.39678e-41/cytochrome c biogenesis C (mitochondrion) [Ricinus communis]
CL5466	316	18	72	5.02038713392232	20.0323017527045	1.99645767610063	Up	5.36308e-09	6.30570779740122e-08	-	-	-	-
CL12876	3565	6582	26276	162.723444670261	648.015148939864	1.99360541518656	Up	0	0	-	-	-	-
CL7980	1422	244	973	15.1231414898401	60.158733349943	1.99201633331886	Up	3.58896e-103	5.35782183434343e-101	-	-	-	-
CL377	998	68	268	6.00523707045886	23.609657799391	1.97508402530806	Up	2.61098e-29	1.01282267051619e-27	-	-	-	-
Unigene17575_Mpfb2	701	33	130	4.14904081728816	16.3046234744235	1.97443136977063	Up	5.72828e-15	1.11885673409692e-13	-	-	-	gi|356570740|ref|XP_003553543.1|/5.61382e-37/PREDICTED: uncharacterized protein LOC100786645 [Glycine max]
Unigene4034_Mpfb2	1044	65	256	5.487375038887	21.5588160199392	1.97408986307218	Up	4.75734e-28	1.76955487348993e-26	-	-	-	gi|302398657|gb|ADL36623.1|/6.38548e-154/C2H2L domain class transcription factor [Malus x domestica]
Unigene21873_Mpfb2	1408	94	367	5.8840585316457	22.9165295421466	1.96150507726621	Up	3.31448e-39	1.75366842768496e-37	GO:0009536//plastid	GO:0005515//protein binding	GO:0006457//protein folding	gi|224096536|ref|XP_002310648.1|/2.93225e-126/predicted protein [Populus trichocarpa]
Unigene14791_Mpfb2	259	10	39	3.40292221003744	13.2388506435184	1.95993180007552	Up	2.47736e-05	0.000178981892911846	-	-	-	-
Unigene461_Mpfb2	830	29	113	3.07943960477002	11.9697695948055	1.95865564338826	Up	4.54476e-13	7.676402624e-12	-	-	-	-
Unigene19441_Mpfb2	299	18	70	5.30582720508179	20.5831714404415	1.95581569160329	Up	1.385044e-08	1.56061196625159e-07	-	-	-	-
Unigene18561_Mpfb2	1151	229	884	17.5352492788471	67.5246561058922	1.94515644739512	Up	4.86118e-91	6.55121577021276e-89	GO:0009507//chloroplast	-	GO:0006457//protein folding;GO:0009644//response to high light intensity;GO:0010286//heat acclimation;GO:0042542//response to hydrogen peroxide	gi|172050751|gb|ACB70176.1|/1.85033e-80/small heat shock protein [Capparis spinosa]
Unigene20808_Mpfb2	381	13	50	3.00725435201996	11.5379982390176	1.93987414773426	Up	1.972194e-06	1.70155940011675e-05	-	-	-	gi|359484734|ref|XP_003633152.1|/2.16984e-06/PREDICTED: uncharacterized protein LOC100854615 [Vitis vinifera]
CL11435	269	13	50	4.25934538334426	16.3419231563781	1.93987414773426	Up	1.972194e-06	1.70189057166213e-05	-	-	-	-
CL8969	936	691	2647	65.0659813042939	248.635726282841	1.93405825520777	Up	9.04258e-267	4.13329806226804e-264	-	-	-	-
CL2165	1120	88	336	6.92494669742619	26.3758639743943	1.92934348024209	Up	2.7839e-35	1.32723180860215e-33	-	-	-	-
CL3678	2179	446	1697	18.0397042758267	68.4715330649337	1.924328625723	Up	1.340324e-170	3.66835095753086e-168	-	-	-	-
Unigene342_Mpfb2	1515	46	175	2.67606701058654	10.1557232024621	1.92410683187595	Up	4.82676e-19	1.17781444623005e-17	GO:0005829//cytosol;GO:0005730//nucleolus;GO:0009506//plasmodesma;GO:0005774//vacuolar membrane;GO:0009507//chloroplast;GO:0005794//Golgi apparatus;GO:0005886//plasma membrane	GO:0005507//copper ion binding;GO:0003746//translation elongation factor activity;GO:0003924//GTPase activity;GO:0005525//GTP binding	GO:0009409//response to cold;GO:0006414//translational elongation;GO:0006184//GTP catabolic process	gi|388540218|gb|AFK64817.1|/0/translation elongation factor 2 [Prunus persica]
Unigene20536_Mpfb2	271	10	38	3.25223930774796	12.3282021036529	1.92245709465685	Up	3.98812e-05	0.000279256577005685	-	-	-	-
Unigene4156_Mpfb2	528	97	368	16.1915936899187	61.2772597384918	1.92010678997051	Up	2.97644e-38	1.53274560650406e-36	-	GO:0008270//zinc ion binding;GO:0016491//oxidoreductase activity;GO:0000166//nucleotide binding	GO:0055114//oxidation-reduction process	gi|37954287|gb|AAP69757.1|/5.43411e-54/NAD-dependent sorbitol dehydrogenase 6 [Malus x domestica]
CL14412	976	47	178	4.2442389408592	16.0345074707725	1.91760225538939	Up	2.9029e-19	7.14255162042175e-18	-	-	-	-
CL6553	981	122	462	10.9608089697006	41.4055356988453	1.91746937995381	Up	1.61026e-47	1.04839512305433e-45	-	-	-	-
CL7350	2150	1285	4865	52.6764444341214	198.943532147951	1.91712912168787	Up	0	0	-	-	-	-
Unigene20889_Mpfb2	690	164	620	20.9481918541377	79.0001722904564	1.91503007675679	Up	4.37842e-63	3.93773602352941e-61	-	-	-	gi|7406657|emb|CAB85622.1|/6.29258e-25/putative proline-rich cell wall protein [Vitis vinifera]
CL3365	2338	149	559	5.61685932453186	21.0209694349678	1.90399362848166	Up	1.279552e-56	1.02221219055856e-54	-	-	-	-
Unigene11953_Mpfb2	265	11	41	3.65846240618742	13.6026468295618	1.89457806208141	Up	2.33646e-05	0.00016979833384691	-	-	-	-
Unigene19675_Mpfb2	751	24	89	2.81658647904031	10.4192272246831	1.88722860634588	Up	3.89182e-10	5.15552779085748e-09	GO:0005829//cytosol;GO:0005730//nucleolus;GO:0033009;GO:0009507//chloroplast;GO:0005886//plasma membrane	GO:0005507//copper ion binding;GO:0003746//translation elongation factor activity;GO:0003924//GTPase activity;GO:0005525//GTP binding	GO:0009409//response to cold;GO:0006414//translational elongation;GO:0006184//GTP catabolic process	gi|160330969|ref|XP_001712192.1|/1.12948e-65/ef2 [Hemiselmis andersenii]
CL6683	753	41	152	5.1548688942065	19.0638674470182	1.88683318492613	Up	2.45888e-16	5.17918391638955e-15	-	-	-	-
Unigene18626_Mpfb2	408	13	48	2.80824487284217	10.3434760683899	1.88098045868069	Up	5.039e-06	4.09042808495057e-05	-	-	-	-
Unigene12535_Mpfb2	323	42	155	11.4603677401818	42.1904944894852	1.88026465859611	Up	1.471146e-16	3.13896397247353e-15	-	-	-	gi|224097664|ref|XP_002311032.1|/2.0782e-33/predicted protein [Populus trichocarpa]
Unigene16626_Mpfb2	565	314	1154	48.9816020625672	179.573728769623	1.87426443585449	Up	1.303596e-112	2.26662115482353e-110	-	GO:0003939//L-iditol 2-dehydrogenase activity;GO:0000166//nucleotide binding;GO:0008270//zinc ion binding	GO:0055114//oxidation-reduction process	gi|17225198|gb|AAL37295.1|AF323506_1/4.28428e-46/sorbitol dehydrogenase [Malus x domestica]
CL3534	1661	354	1300	18.7838847531302	68.811204428482	1.87314803393345	Up	1.607214e-126	3.19554503730942e-124	-	-	-	-
Unigene26303_Mpfb2	282	12	44	3.75045469106254	13.7179434382193	1.87092679401678	Up	1.36805e-05	0.000103139943717055	-	-	-	-
Unigene21231_Mpfb2	502	25	91	4.38922735258813	15.9376070496008	1.8603961265246	Up	3.65714e-10	4.86499469906991e-09	-	-	-	gi|397603477|gb|EJK58439.1|/6.0708e-24/hypothetical protein THAOC_21441 [Thalassiosira oceanica]
Unigene19933_Mpfb2	661	49	178	6.53350768042135	23.6757629220483	1.85748126295182	Up	1.617016e-18	3.83807577130621e-17	-	-	-	-
Unigene19620_Mpfb2	349	13	47	3.28299114074386	11.8401681642458	1.85060680963718	Up	8.00788e-06	6.28746915955375e-05	GO:0005743//mitochondrial inner membrane;GO:0070469//respiratory chain;GO:0016021//integral to membrane	GO:0008137//NADH dehydrogenase (ubiquinone) activity	GO:0042773//ATP synthesis coupled electron transport	gi|255591153|ref|XP_002535451.1|/3.54155e-49/conserved hypothetical protein [Ricinus communis]
CL5650	1900	900	3246	41.7484824820909	150.20360431734	1.84712376943156	Up	4e-307	2.06223255813953e-304	-	-	-	-
CL14672	834	37	133	3.91009634757659	14.0207430399458	1.84228674597287	Up	4.67278e-14	8.51198519474117e-13	-	-	-	-
Unigene21010_Mpfb2	1199	98	351	7.20375075355882	25.7379156380662	1.83707505228999	Up	1.56433e-34	7.277991976915e-33	-	-	-	gi|359477222|ref|XP_002277268.2|/2.37789e-86/PREDICTED: seed maturation protein PM36 [Vitis vinifera]
CL10034	1013	52	186	4.5242405059017	16.1431743969639	1.83517676906757	Up	5.39842e-19	1.3136945442371e-17	-	-	-	-
CL13880	1232	42	149	3.00462563318078	10.6331269810194	1.82330877378404	Up	2.22084e-15	4.4334805907249e-14	-	-	-	-
Unigene13992_Mpfb2	575	22	78	3.37214795700754	11.9264776232044	1.82242827632558	Up	1.086374e-08	1.23856133741322e-07	-	-	-	-
CL8830	370	109	386	25.9642964625857	91.7214729199658	1.82073038859178	Up	2.24956e-37	1.12574482257336e-35	-	-	-	-
CL1032	1766	137	484	6.83725304522981	24.0957307731349	1.8172888304147	Up	2.49904e-46	1.59198901609195e-44	-	-	-	-
CL6745	1625	2230	7872	120.94927882162	425.909335808066	1.81614418663221	Up	0	0	-	-	-	-
Unigene11750_Mpfb2	272	34	120	11.0169606549962	38.7880352564622	1.81588543045881	Up	1.347706e-12	2.20822574382853e-11	-	-	-	-
Unigene19974_Mpfb2	342	17	60	4.38101359379966	15.4244818563709	1.81588543045881	Up	5.98292e-07	5.5484356193265e-06	-	-	-	gi|224132924|ref|XP_002327913.1|/1.97996e-07/predicted protein [Populus trichocarpa]
CL2891	1548	1246	4397	70.9412556905699	249.730133280387	1.81567314028928	Up	0	0	-	-	-	-
CL12008	674	66	232	8.63049736771216	30.2631080220548	1.81004455186975	Up	6.48076e-23	1.94020213963538e-21	-	-	-	-
Unigene22887_Mpfb2	1899	68	239	3.15599083534383	11.0651772685277	1.80986164283104	Up	1.476134e-23	4.56089402731707e-22	-	-	-	gi|307105343|gb|EFN53593.1|/1.1164e-17/hypothetical protein CHLNCDRAFT_136812 [Chlorella variabilis]
CL675	1560	62	217	3.50282851594751	12.2298343641957	1.80381259815824	Up	1.950772e-21	5.37225645565217e-20	-	-	-	-
CL2383	671	52	182	6.83018723171151	23.8470305183297	1.80381259815824	Up	3.2248e-18	7.5451811292876e-17	-	-	-	-
Unigene239_Mpfb2	398	27	94	5.97905402381704	20.7649180367928	1.7961590256148	Up	4.96498e-10	6.51872322297897e-09	GO:0005622//intracellular	GO:0003677//DNA binding	GO:0006355//regulation of transcription, DNA-dependent;GO:0010200//response to chitin;GO:0006950//response to stress	gi|302398873|gb|ADL36731.1|/2.73139e-57/HSF domain class transcription factor [Malus x domestica]
CL1683	398	19	66	4.20748246120458	14.579623302429	1.7929242820155	Up	2.06048e-07	2.02611581814149e-06	-	-	-	-
CL2546	2027	1818	6308	79.0481873538554	273.604587979739	1.79128813669704	Up	0	0	-	-	-	-
CL3093	1602	867	3008	47.6989008133918	165.082394579646	1.79115834455643	Up	5.30674e-273	2.50308763957447e-270	-	-	-	-
CL15456	1717	311	1078	15.9640058879619	55.1993425827938	1.78982836872254	Up	5.58918e-99	8.07208673745928e-97	-	-	-	-
Unigene1083_Mpfb2	1348	73	252	4.77292657456809	16.4359983223229	1.78391304072054	Up	2.67996e-24	8.59176185683297e-23	-	GO:0004721//phosphoprotein phosphatase activity	-	gi|225426354|ref|XP_002266149.1|/4.42463e-100/PREDICTED: probable protein phosphatase 2C 8 [Vitis vinifera]
CL3281	628	25	86	3.50858619585867	12.0399379076322	1.778866241028	Up	3.48312e-09	4.17277964225885e-08	-	-	-	-
CL10790	675	46	158	6.00628373487201	20.5796864590336	1.77667646822072	Up	1.047636e-15	2.1317156938045e-14	-	-	-	-
CL10111	575	43	147	6.59101646142382	22.4768232129621	1.7698652662349	Up	1.21517e-14	2.32233652844828e-13	-	-	-	-
Unigene17180_Mpfb2	334	12	41	3.16655156550789	10.7925191911194	1.76904717999756	Up	5.40934e-05	0.000369552106194145	-	-	-	-
CL12462	1947	253	863	11.4526596639509	38.9699890599252	1.76668085058527	Up	3.3056e-78	3.67327550877193e-76	-	-	-	-
CL10474	1241	106	359	7.52810848947364	25.4336158119999	1.75637725536049	Up	2.9328e-33	1.30951144410876e-31	-	-	-	-
Unigene13451_Mpfb2	361	13	44	3.17386124132855	10.7159558160051	1.75544957659684	Up	3.13488e-05	0.000222747290769231	-	-	-	-
CL8591	2889	469	1586	14.3079392099501	48.2659746894997	1.75419061928923	Up	8.55782e-141	1.91634658161616e-138	-	-	-	-
Unigene28579_Mpfb2	276	21	71	6.70597605086726	22.6169848089613	1.75388737282655	Up	1.106788e-07	1.12810957112644e-06	-	-	-	-
Unigene23940_Mpfb2	487	71	240	12.8493504148621	43.3279079661508	1.75360115220447	Up	1.051302e-22	3.10130592654691e-21	-	-	-	gi|388500962|gb|AFK38547.1|/1.34986e-11/unknown [Medicago truncatula]
Unigene18793_Mpfb2	599	24	81	3.5313129311507	11.8889537113297	1.75134517826411	Up	1.436722e-08	1.61760741584561e-07	GO:0022625//cytosolic large ribosomal subunit	GO:0003735//structural constituent of ribosome	GO:0042254//ribosome biogenesis;GO:0001510//RNA methylation;GO:0006412//translation	gi|222632168|gb|EEE64300.1|/2.7788e-17/hypothetical protein OsJ_19137 [Oryza sativa Japonica Group]
Unigene18877_Mpfb2	280	11	37	3.46247334871309	11.6179400839594	1.74647942309229	Up	0.0001468776	0.000919291223715415	GO:0005753//mitochondrial proton-transporting ATP synthase complex;GO:0016021//integral to membrane;GO:0045263//proton-transporting ATP synthase complex, coupling factor F(o)	GO:0046933//hydrogen ion transporting ATP synthase activity, rotational mechanism	GO:0045333//cellular respiration;GO:0042776//mitochondrial ATP synthesis coupled proton transport	gi|255588414|ref|XP_002534598.1|/3.24976e-26/ATP synthase subunit, putative [Ricinus communis]
CL6075	507	61	205	10.6040962517518	35.5493235683816	1.74520043804319	Up	1.715598e-19	4.28300586283784e-18	-	-	-	-
CL10331	2031	365	1225	15.8392541174736	53.0287762491926	1.74327105622319	Up	3.03146e-108	4.90543333868613e-106	-	-	-	-
CL2579	2035	478	1601	20.7021412996096	69.1691371384198	1.74034846063614	Up	1.461976e-140	3.2410545944e-138	-	-	-	-
CL11375	450	90	300	17.6271370479939	58.6130310542096	1.73342327026684	Up	1.427656e-27	5.19699603678161e-26	-	-	-	-
Unigene13592_Mpfb2	432	15	50	3.06026684861006	10.1758734469114	1.73342327026684	Up	1.056148e-05	8.13118423754124e-05	-	GO:0003779//actin binding	GO:0007015//actin filament organization	gi|297793333|ref|XP_002864551.1|/4.95851e-52/hypothetical protein ARALYDRAFT_495923 [Arabidopsis lyrata subsp. lyrata]
Unigene235_Mpfb2	1029	83	276	7.10909803198978	23.5819191996528	1.72994270153187	Up	2.00976e-25	6.74044923449319e-24	-	GO:0016491//oxidoreductase activity;GO:0005506//iron ion binding;GO:0019825//oxygen binding	-	gi|147858477|emb|CAN83502.1|/1.18822e-120/hypothetical protein VITISV_025795 [Vitis vinifera]
Unigene26845_Mpfb2	568	25	83	3.8792114982381	12.8473985321287	1.72764091767284	Up	1.308464e-08	1.47883448462911e-07	GO:0005622//intracellular	GO:0003725//double-stranded RNA binding;GO:0004525//ribonuclease III activity	GO:0006396//RNA processing	gi|357462175|ref|XP_003601369.1|/1.25509e-69/Endoribonuclease Dicer-like protein [Medicago truncatula]
Unigene18876_Mpfb2	514	22	73	3.7723445044345	12.4866282109649	1.72685061634335	Up	1.007108e-07	1.03339862309651e-06	GO:0005743//mitochondrial inner membrane;GO:0045263//proton-transporting ATP synthase complex, coupling factor F(o)	GO:0015078//hydrogen ion transmembrane transporter activity	GO:0015986//ATP synthesis coupled proton transport	gi|372450302|ref|YP_005090484.1|/7.60626e-91/ATPase subunit 6 (mitochondrion) [Lotus japonicus]
CL3867	374	13	43	3.06353986128237	10.1083970668356	1.72228271266164	Up	4.8974e-05	0.00033759471579602	-	-	-	-
Unigene26123_Mpfb2	465	43	142	8.15018164584666	26.8485497087025	1.71994004090322	Up	1.077704e-13	1.90903875157811e-12	GO:0016020//membrane	GO:0015416//organic phosphonate transmembrane-transporting ATPase activity;GO:0005524//ATP binding	GO:0006200//ATP catabolic process	gi|359479345|ref|XP_002267050.2|/1.14957e-35/PREDICTED: pleiotropic drug resistance protein 2-like [Vitis vinifera]
CL1342	680	40	132	5.18445207293939	17.0667355128434	1.71892370057173	Up	8.085e-13	1.34259449438202e-11	-	-	-	-
CL9254	1528	552	1820	31.8395930971618	104.720925901827	1.71765595440852	Up	1.21283e-156	3.05536684886364e-154	-	-	-	-
CL6205	1722	95	313	4.86230551556163	15.9807305923063	1.7166209147023	Up	2.4881e-28	9.3489303220339e-27	-	-	-	-
CL8447	344	17	56	4.35554258453339	14.3124843271907	1.71634975690789	Up	3.57132e-06	2.97138649202477e-05	-	-	-	-
Unigene26453_Mpfb2	306	14	46	4.03235161228619	13.2166638651649	1.71266471010004	Up	2.8341e-05	0.000202969351962526	GO:0009505//plant-type cell wall;GO:0005576//extracellular region;GO:0016020//membrane	GO:0005199//structural constituent of cell wall	GO:0009831//plant-type cell wall modification involved in multidimensional cell growth;GO:0009828//plant-type cell wall loosening;GO:0009826//unidimensional cell growth;GO:0006949//syncytium formation	gi|148716918|gb|ABR04073.1|/4.29416e-18/expansin 1 [Pyrus pyrifolia]
CL12291	1607	102	335	5.59417541660044	18.3279701958558	1.71204961947427	Up	4.19518e-30	1.67875352743682e-28	-	-	-	-
Unigene21347_Mpfb2	713	46	151	5.68617324128837	18.6197076210077	1.7113004593687	Up	2.21744e-14	4.14489269477234e-13	GO:0022626//cytosolic ribosome;GO:0043231//intracellular membrane-bounded organelle;GO:0016020//membrane;GO:0044446//intracellular organelle part;GO:0071944//cell periphery	-	-	gi|116779237|gb|ABK21194.1|/1.38348e-38/unknown [Picea sitchensis]
Unigene17473_Mpfb2	940	62	203	5.81320477114694	18.9868808042626	1.70759728289893	Up	8.81618e-19	2.11865468205962e-17	GO:0005886//plasma membrane	GO:0008967//phosphoglycolate phosphatase activity	GO:0008152//metabolic process	gi|297734681|emb|CBI16732.3|/3.98844e-88/unnamed protein product [Vitis vinifera]
Unigene18068_Mpfb2	367	22	72	5.2833380797802	17.2485214001489	1.70695105890565	Up	1.55892e-07	1.56025722257336e-06	-	-	-	-
Unigene1266_Mpfb2	1936	109	356	4.96218475782887	16.16702406144	1.7040067822901	Up	1.085904e-31	4.59416140763359e-30	GO:0016021//integral to membrane	GO:0005432//calcium:sodium antiporter activity	GO:0010260//organ senescence;GO:0046482//para-aminobenzoic acid metabolic process;GO:0055085//transmembrane transport;GO:0006812//cation transport	gi|255569428|ref|XP_002525681.1|/0/Sodium/potassium/calcium exchanger 6 precursor, putative [Ricinus communis]
Unigene12412_Mpfb2	339	23	75	5.97970725816903	19.4512271197598	1.7017144105395	Up	9.11638e-08	9.38259183936862e-07	-	-	-	-
Unigene26210_Mpfb2	385	23	75	5.26524872862156	17.1271843989573	1.7017144105395	Up	9.11638e-08	9.38041439870039e-07	GO:0009506//plasmodesma;GO:0005634//nucleus	GO:0008270//zinc ion binding;GO:0018024//histone-lysine N-methyltransferase activity;GO:0003677//DNA binding	GO:0034968//histone lysine methylation;GO:0009294//DNA mediated transformation;GO:0006355//regulation of transcription, DNA-dependent	gi|255544976|ref|XP_002513549.1|/5.08629e-48/trithorax, putative [Ricinus communis]
CL189	742	43	140	5.10759361902789	16.5885936945876	1.6994759383435	Up	2.55246e-13	4.40696929439252e-12	-	-	-	-
CL6592	360	36	117	8.81356852399697	28.5738526389272	1.69689739424173	Up	2.4487e-11	3.62022209403134e-10	-	-	-	-
Unigene5219_Mpfb2	752	32	104	3.75045469106254	12.1590862293307	1.69689739424172	Up	3.14886e-10	4.21540322101449e-09	-	-	-	-
Unigene12277_Mpfb2	380	133	431	30.8474898339894	99.7192752014381	1.69271929968854	Up	1.097558e-37	5.54254289339408e-36	GO:0016021//integral to membrane;GO:0009941//chloroplast envelope;GO:0009705//plant-type vacuole membrane;GO:0000326//protein storage vacuole;GO:0042807//central vacuole;GO:0043674//columella;GO:0005783//endoplasmic reticulum;GO:0005886//plasma membrane	GO:0015204//urea transmembrane transporter activity	GO:0042742//defense response to bacterium;GO:0071918//urea transmembrane transport;GO:0080170//hydrogen peroxide transmembrane transport;GO:0006833//water transport;GO:0030104//water homeostasis	gi|388281852|dbj|BAM15884.1|/2.64631e-12/putative tonoplast intrinsic protein 1, partial [Pyrus pyrifolia var. culta]
CL12500	1689	397	1278	20.7163215158484	66.5252697045114	1.68313459990467	Up	1.745886e-107	2.78449976503597e-105	-	-	-	-
CL15429	2945	616	1982	18.4351721928086	59.1703026567623	1.68241238259222	Up	1.539836e-165	4.06388384333333e-163	-	-	-	-
Unigene21870_Mpfb2	462	23	74	4.3877072738513	14.0823516169205	1.68234908567257	Up	1.40536e-07	1.41390632357613e-06	GO:0005622//intracellular	GO:0005215//transporter activity	GO:0006810//transport	gi|224129280|ref|XP_002328935.1|/1.25484e-20/predicted protein [Populus trichocarpa]
CL1009	858	37	119	3.80072302316886	12.1939697472919	1.68182207377963	Up	2.21222e-11	3.28374323267492e-10	-	-	-	-
Unigene11615_Mpfb2	303	14	45	4.07227588567517	13.0573584031655	1.6809558503727	Up	4.3969e-05	0.000305228984186629	-	-	-	-
Unigene25834_Mpfb2	374	14	45	3.2991967736887	10.5785550699442	1.6809558503727	Up	4.3969e-05	0.000305181202567314	-	-	-	-
Unigene573_Mpfb2	1365	117	376	7.55448730628312	24.2181315125086	1.68068180819487	Up	9.09698e-33	3.98559188972332e-31	-	GO:0003779//actin binding	GO:0007015//actin filament organization	gi|255584461|ref|XP_002532961.1|/3.07342e-165/actin binding protein, putative [Ricinus communis]
CL9148	1117	1569	5035	123.800259750683	396.306998242541	1.67860410202668	Up	0	0	-	-	-	-
CL2683	890	34	109	3.36698123388648	10.7676748060261	1.67717915962721	Up	1.669752e-10	2.29703581061123e-09	-	-	-	-
Unigene3719_Mpfb2	548	114	365	18.3347958345922	58.5595520112769	1.67532031570327	Up	1.017236e-31	4.31187473881453e-30	-	GO:0016491//oxidoreductase activity	GO:0055114//oxidation-reduction process	gi|55667968|gb|AAV54113.1|/1.63855e-68/NADP sorbitol-6-phosphate dehydrogenase [Malus x domestica]
CL6697	791	52	166	5.79400206381596	18.4508782964579	1.67105738930647	Up	3.37582e-15	6.67010281461676e-14	-	-	-	-
Unigene9877_Mpfb2	407	16	51	3.46479352294721	11.0169456404104	1.66888301807213	Up	1.472372e-05	0.000110441599959398	GO:0005730//nucleolus	GO:0003723//RNA binding	-	gi|255551869|ref|XP_002516980.1|/2.23511e-19/Protein penguin, putative [Ricinus communis]
Unigene4479_Mpfb2	569	32	102	4.95666419627246	15.7606217070194	1.66888301807212	Up	7.4228e-10	9.54224721368513e-09	-	-	-	-
CL14662	2109	645	2044	26.9547259268755	85.2098403092492	1.66048180672764	Up	1.570606e-167	4.16991190586826e-165	-	-	-	-
Unigene24664_Mpfb2	234	42	133	15.819225555892	49.9713662192941	1.65942268882306	Up	2.38628e-12	3.84737755054545e-11	-	-	-	gi|296082026|emb|CBI21031.3|/3.41726e-07/unnamed protein product [Vitis vinifera]
CL9405	1334	61	193	4.03019250347687	12.71999437046	1.65817737580583	Up	2.92966e-17	6.50452003405108e-16	-	-	-	-
CL7087	1868	448	1416	21.1374662674017	66.6456520123882	1.65670830412603	Up	2.80858e-116	5.12456049547325e-114	-	-	-	-
Unigene22096_Mpfb2	817	110	347	11.8664937287597	37.3415944476329	1.65388981515423	Up	1.030368e-29	4.06084056746667e-28	GO:0015935//small ribosomal subunit;GO:0005747//mitochondrial respiratory chain complex I;GO:0016021//integral to membrane	GO:0008137//NADH dehydrogenase (ubiquinone) activity;GO:0003735//structural constituent of ribosome	GO:0006412//translation;GO:0006120//mitochondrial electron transport, NADH to ubiquinone	gi|357435975|ref|XP_003588263.1|/1.45513e-117/NADH-ubiquinone oxidoreductase chain [Medicago truncatula]
Unigene20850_Mpfb2	1517	927	2918	53.8574688315438	169.116174636965	1.65079631539299	Up	2.44566e-236	1.00403401e-233	-	-	GO:0010286//heat acclimation	gi|225468805|ref|XP_002263365.1|/2.31745e-108/PREDICTED: GEM-like protein 5 [Vitis vinifera]
CL8614	1123	43	135	3.37474128701576	10.5691351633815	1.64700851844936	Up	2.14192e-12	3.46221104484141e-11	-	-	-	-
Unigene12419_Mpfb2	1955	77	241	3.47132877927246	10.8381640542694	1.64256047163569	Up	6.4274e-21	1.72923580825243e-19	GO:0005886//plasma membrane;GO:0016021//integral to membrane	GO:0015112//nitrate transmembrane transporter activity	GO:0055085//transmembrane transport	gi|223712780|gb|ACN22073.1|/0/Rehd high-affinity nitrate transporter NRT2.5 [Malus hupehensis]
CL7092	1456	71	222	4.29782531046555	13.4053154814916	1.64112642294606	Up	2.29648e-19	5.68516640089336e-18	-	-	-	-
CL8827	1639	2001	6246	107.601895158743	335.049107960274	1.63866907821546	Up	0	0	-	-	-	-
Unigene1381_Mpfb2	581	33	103	5.00598556440447	15.5864256417821	1.6385640839254	Up	1.016886e-09	1.2881911848e-08	-	-	-	-
Unigene25085_Mpfb2	359	68	212	16.6942245022784	51.9190637193277	1.63691528941349	Up	1.693808e-18	4.01389947108498e-17	-	-	-	gi|89276795|gb|ABD66596.1|/9.40343e-15/iron-binding protein [Pyrus pyrifolia]
CL15214	2721	735	2288	23.8073240174119	73.9286742293448	1.63472857315529	Up	3.46266e-183	1.03734742621622e-180	-	-	-	-
CL8791	1346	90	280	5.89317360445562	18.2893559010164	1.63388759671593	Up	6.91516e-24	2.17295793111269e-22	-	-	-	-
Unigene14876_Mpfb2	657	27	84	3.62201446191656	11.2408552706703	1.63388759671592	Up	3.8483e-08	4.13438152168645e-07	-	-	-	-
Unigene3649_Mpfb2	763	28	87	3.23433707302641	10.0249024280136	1.63204624989176	Up	2.2502e-08	2.4793580417495e-07	GO:0016021//integral to membrane	GO:0005215//transporter activity	GO:0006810//transport	gi|255567687|ref|XP_002524822.1|/4.80159e-88/aquaporin sip2.1, putative [Ricinus communis]
CL11115	1711	122	379	6.28436797152326	19.4748732637745	1.63177437670884	Up	1.013764e-31	4.30126968727273e-30	-	-	-	-
Unigene10316_Mpfb2	292	19	59	5.73485623136789	17.7645659188272	1.63117321201889	Up	4.41482e-06	3.61552067159217e-05	-	-	-	-
Unigene20760_Mpfb2	2750	2126	6584	68.1368970255184	210.495379887772	1.62728041499115	Up	0	0	GO:0005840//ribosome;GO:0016469//proton-transporting two-sector ATPase complex;GO:0009507//chloroplast;GO:0005739//mitochondrion	GO:0046914//transition metal ion binding;GO:0016491//oxidoreductase activity;GO:0015078//hydrogen ion transmembrane transporter activity;GO:0003735//structural constituent of ribosome	GO:0015992//proton transport;GO:0046034//ATP metabolic process;GO:0006412//translation;GO:0055114//oxidation-reduction process	gi|357436101|ref|XP_003588326.1|/4.4734e-170/ATP synthase subunit alpha [Medicago truncatula]
Unigene20985_Mpfb2	669	32	99	4.21575773943054	13.0105158618089	1.62581429618025	Up	2.6425e-09	3.21435294924554e-08	-	-	-	gi|224125464|ref|XP_002319593.1|/9.34174e-47/predicted protein [Populus trichocarpa]
Unigene19814_Mpfb2	515	33	102	5.64752934547379	17.4131917500856	1.62448889871368	Up	1.548486e-09	1.92964508903879e-08	-	-	-	-
CL7041	532	23	71	3.81037736939719	11.7336236978822	1.6226428395483	Up	5.05744e-07	4.72973580932293e-06	-	-	-	-
Unigene17917_Mpfb2	923	74	228	7.06613294448294	21.7179378337375	1.61989432463643	Up	1.648576e-19	4.12497532099323e-18	-	GO:0016670//oxidoreductase activity, acting on a sulfur group of donors, oxygen as acceptor	GO:0030328//prenylcysteine catabolic process;GO:0055114//oxidation-reduction process	gi|255550558|ref|XP_002516329.1|/1.46095e-103/conserved hypothetical protein [Ricinus communis]
Unigene16711_Mpfb2	374	25	77	5.8914228101584	18.1010831196824	1.61938802702081	Up	1.719866e-07	1.71168167694725e-06	-	-	-	-
Unigene10528_Mpfb2	454	27	83	5.24154956272947	16.073397282487	1.61660960528409	Up	5.86372e-08	6.17836543155894e-07	-	-	-	-
Unigene10943_Mpfb2	1474	111	341	6.63708348822024	20.3395965971697	1.6156697387747	Up	2.57186e-28	9.6473036108291e-27	-	-	-	gi|255559484|ref|XP_002520762.1|/0/hypothetical protein RCOM_0558700 [Ricinus communis]
Unigene1617_Mpfb2	678	87	267	11.3094463361023	34.6231842731725	1.61421011193946	Up	1.757918e-22	5.11769982166776e-21	-	-	-	gi|356498760|ref|XP_003518217.1|/6.5701e-11/PREDICTED: uncharacterized protein LOC100786096 [Glycine max]
Unigene1576_Mpfb2	1071	183	561	15.0595988785382	46.0530958283075	1.61261479842539	Up	2.05482e-45	1.29596883584637e-43	-	-	-	gi|359476477|ref|XP_002267976.2|/5.04634e-37/PREDICTED: uncharacterized protein LOC100263252 [Vitis vinifera]
CL13536	848	7045	21592	732.212149192908	2238.6307190846	1.61228294637049	Up	0	0	-	-	-	-
Unigene21931_Mpfb2	511	20	61	3.44953758277768	10.4952883394524	1.60526691877616	Up	3.9151e-06	3.23435259549096e-05	GO:0000786//nucleosome;GO:0005730//nucleolus	GO:0003677//DNA binding	GO:0001510//RNA methylation;GO:0006334//nucleosome assembly;GO:0008283//cell proliferation	gi|326491419|dbj|BAJ94187.1|/1.05947e-36/predicted protein [Hordeum vulgare subsp. vulgare]
Unigene27335_Mpfb2	482	21	64	3.8399364938576	11.6739646912949	1.60414025332188	Up	2.27496e-06	1.94761877737015e-05	-	-	-	-
Unigene15019_Mpfb2	526	22	67	3.68628341307858	11.1988776063651	1.6031152479211	Up	1.323164e-06	1.17005276090945e-05	-	GO:0004872//receptor activity;GO:0005515//protein binding	GO:0010029//regulation of seed germination;GO:0009738//abscisic acid mediated signaling pathway	gi|225439530|ref|XP_002264158.1|/2.7446e-46/PREDICTED: abscisic acid receptor PYL4-like [Vitis vinifera]
CL4062	1920	473	1440	21.7125932908884	65.9396599359858	1.60261439909091	Up	8.62494e-113	1.50556137685039e-110	-	-	-	-
CL4663	2527	1239	3766	43.2133415165502	131.026914295698	1.60031448857426	Up	3.476e-291	1.7316728988764e-288	-	-	-	-
Unigene11453_Mpfb2	619	96	291	13.6688623312392	41.3321293298263	1.59637051828776	Up	5.31204e-24	1.67872579843193e-22	-	-	-	gi|303276476|ref|XP_003057532.1|/3.08072e-06/predicted protein [Micromonas pusilla CCMP1545]
Unigene126_Mpfb2	1099	97	294	7.77903682281807	23.5198787032816	1.59621717874987	Up	3.13996e-24	1.00447003232323e-22	GO:0009507//chloroplast	-	-	gi|255554897|ref|XP_002518486.1|/2.04269e-65/conserved hypothetical protein [Ricinus communis]
CL6501	986	47	142	4.20119392117503	12.6618413940635	1.59161594392767	Up	2.0563e-12	3.32866847024462e-11	-	-	-	-
Unigene26687_Mpfb2	376	49	148	11.485767491379	34.6066300373259	1.59120119761438	Up	7.11352e-13	1.18571146526316e-11	-	-	-	-
CL3149	1762	368	1111	18.4074529899596	55.4362180770944	1.59053882143271	Up	1.637164e-86	2.06805063908832e-84	-	-	-	-
CL4714	1721	350	1056	17.9241660859903	53.9471476989355	1.58964068362676	Up	2.96816e-82	3.52821120857909e-80	-	-	-	-
Unigene25246_Mpfb2	868	43	129	4.36616873884642	13.0663842269465	1.58142017682179	Up	2.59988e-11	3.82841180471604e-10	-	-	-	-
Unigene22196_Mpfb2	1307	109	327	7.35025990142058	21.9967036970848	1.58142017682179	Up	1.949786e-26	6.83396139667984e-25	GO:0016021//integral to membrane;GO:0005739//mitochondrion	GO:0015189//L-lysine transmembrane transporter activity;GO:0015181//arginine transmembrane transporter activity;GO:0015180//L-alanine transmembrane transporter activity;GO:0005313//L-glutamate transmembrane transporter activity;GO:0015185//L-gamma-aminobutyric acid transmembrane transporter activity	GO:0015837//amine transport;GO:0003333//amino acid transmembrane transport;GO:0015808//L-alanine transport;GO:0015812//gamma-aminobutyric acid transport;GO:0015819//lysine transport;GO:0015813//L-glutamate transport;GO:0015809//arginine transport	gi|225424097|ref|XP_002279978.1|/0/PREDICTED: uncharacterized amino-acid permease C15C4.04c-like [Vitis vinifera]
CL1734	1474	215	644	12.855612161868	38.4126105823382	1.57918170462579	Up	2.21412e-50	1.54841723280757e-48	-	-	-	-
CL444	1276	317	946	21.8957776027197	65.1817328102848	1.57381501930062	Up	7.82522e-73	8.06871172930232e-71	-	-	-	-
Unigene11449_Mpfb2	666	309	919	40.8917818906166	121.318413375718	1.5689156994853	Up	1.714274e-70	1.70803327217978e-68	-	-	-	gi|2677824|gb|AAB97140.1|/5.12353e-13/abscisic stress ripening protein homolog [Prunus armeniaca]
CL14228	1096	101	300	8.12199289163954	24.0655693197028	1.56706488384472	Up	4.41054e-24	1.39981762720115e-22	-	-	-	-
Unigene9787_Mpfb2	439	31	92	6.22370442469034	18.4250530420978	1.56582332177077	Up	2.3771e-08	2.6152818808933e-07	-	-	-	-
CL1576	1121	48	142	3.77387412267488	11.1369987640916	1.56124229488416	Up	4.12764e-12	6.51749652136752e-11	-	-	-	-
Unigene9730_Mpfb2	387	23	68	5.23803814087675	15.4483957817297	1.56035856129396	Up	1.76934e-06	1.54032980404477e-05	-	-	-	-
CL11300	364	21	62	5.08475107153671	14.9753073847294	1.55833656370875	Up	5.23636e-06	4.23976862089116e-05	-	-	-	-
Unigene4540_Mpfb2	383	20	59	4.60238565221774	13.5437421626568	1.55717263057511	Up	9.02184e-06	7.01403370015781e-05	-	-	-	-
CL5932	1139	256	755	19.8092497115296	58.278540534585	1.55679051031307	Up	1.364204e-57	1.10983627434862e-55	-	-	-	-
CL9475	1243	809	2385	57.3626463066255	168.695187929553	1.55623533456353	Up	7.45996e-178	2.1618281469281e-175	-	-	-	-
CL9905	1979	94	277	4.18633371023605	12.3060709464498	1.55561099047219	Up	3.926e-22	1.11870814910026e-20	-	-	-	-
CL12006	548	33	97	5.30744089948722	15.5624014934078	1.5519763989293	Up	1.225082e-08	1.38884392012273e-07	-	-	-	-
CL13460	1400	128	376	8.05811979336866	23.6126782246959	1.55104652777827	Up	2.29856e-29	8.92412900875657e-28	-	-	-	-
Unigene21204_Mpfb2	417	60	176	12.6813935597079	37.1075304515859	1.54899869912941	Up	1.60502e-14	3.0346855761194e-13	-	-	-	-
Unigene26523_Mpfb2	338	56	164	14.6023620515926	42.6591882820579	1.54665475866111	Up	1.333542e-13	2.34815667974583e-12	-	-	-	-
CL2026	2607	684	2002	23.1242074047331	67.5162762776338	1.54583142005073	Up	3.64316e-148	8.6844316172043e-146	-	-	-	-
CL1934	1101	195	570	15.6098625084415	45.5169314726151	1.54394547140313	Up	2.16694e-43	1.30186701517615e-41	-	-	-	-
CL3570	743	39	114	4.62623381474942	13.4896747109957	1.54394547140312	Up	7.44734e-10	9.5682457525355e-09	-	-	-	-
CL6593	579	244	713	37.1418086330788	108.267075496506	1.54347860498163	Up	7.96484e-54	6.01610010085179e-52	-	-	-	-
Unigene2772_Mpfb2	1216	153	447	11.0894406593054	32.3191096396772	1.5432008545913	Up	2.31696e-34	1.06898410489074e-32	GO:0005751//mitochondrial respiratory chain complex IV;GO:0016021//integral to membrane;GO:0005886//plasma membrane	GO:0005507//copper ion binding;GO:0004129//cytochrome-c oxidase activity;GO:0009055//electron carrier activity;GO:0020037//heme binding	GO:0006810//transport;GO:0009060//aerobic respiration;GO:0006123//mitochondrial electron transport, cytochrome c to oxygen	gi|323435043|ref|YP_004222258.1|/5.52501e-131/hypothetical protein BevumaM_p019 [Beta vulgaris subsp. maritima]
CL14656	1117	62	181	4.89204340633672	14.2465872257994	1.54210725279697	Up	8.33746e-15	1.60864360957354e-13	-	-	-	-
Unigene18208_Mpfb2	1303	59	172	3.99079465015979	11.6056500475718	1.54007938144089	Up	4.07558e-14	7.46398455349029e-13	-	-	-	-
Unigene4002_Mpfb2	619	44	128	6.26489523515132	18.1804555127758	1.53702605746333	Up	7.77724e-11	1.09887593091141e-09	-	-	GO:0009061//anaerobic respiration;GO:0006979//response to oxidative stress	gi|224123064|ref|XP_002318984.1|/1.90298e-56/predicted protein [Populus trichocarpa]
Unigene12465_Mpfb2	290	22	64	6.6861554319977	19.4029344179452	1.53702605746333	Up	4.58934e-06	3.7487501274871e-05	-	-	-	-
CL3438	651	32	93	4.33232246955304	12.5599352259021	1.53561648720867	Up	3.14376e-08	3.41804882000981e-07	-	-	-	-
CL11265	357	21	61	5.18445207293939	15.0226676231377	1.53487759088475	Up	7.90122e-06	6.21032250239319e-05	-	-	-	-
Unigene12269_Mpfb2	641	416	1204	57.1988222462206	165.14061479548	1.52963763471924	Up	1.64877e-88	2.15009306647059e-86	-	-	-	gi|298707286|emb|CBJ25913.1|/3.79637e-10/eukaryotic initiation factor 4B [Ectocarpus siliculosus]
Unigene16427_Mpfb2	276	1432	4142	457.283700230567	1319.43029688335	1.52875373705689	Up	1.751284e-299	8.92510689563218e-297	-	-	-	-
CL12227	2136	876	2520	36.1455338343696	103.725307764472	1.52087863488674	Up	1.233084e-181	3.66929385181208e-179	-	-	-	-
Unigene17415_Mpfb2	473	40	115	7.45333490401435	21.3757882808692	1.52001963215764	Up	9.78396e-10	1.24191588456914e-08	GO:0009507//chloroplast	GO:0003723//RNA binding;GO:0008026//ATP-dependent helicase activity;GO:0005524//ATP binding	GO:0009414//response to water deprivation;GO:0009651//response to salt stress;GO:0009409//response to cold;GO:0009220//pyrimidine ribonucleotide biosynthetic process	gi|356560282|ref|XP_003548422.1|/1.16006e-17/PREDICTED: DEAD-box ATP-dependent RNA helicase 31-like [Glycine max]
Unigene19024_Mpfb2	359	56	161	13.7481848842293	39.429100277414	1.52001963215764	Up	4.44328e-13	7.51071859092642e-12	-	-	-	gi|190613917|gb|ACE80962.1|/1.26086e-09/putative allergen Pru du 2.04 [Prunus dulcis x Prunus persica]
CL7072	649	38	109	5.16048696320316	14.7661488094966	1.51671448743398	Up	2.84296e-09	3.440260930131e-08	-	-	-	-
Unigene9909_Mpfb2	403	22	63	4.81137735801323	13.7442467360367	1.51430598096325	Up	6.89806e-06	5.47816916138277e-05	GO:0005747//mitochondrial respiratory chain complex I;GO:0016021//integral to membrane	GO:0008137//NADH dehydrogenase (ubiquinone) activity	GO:0042773//ATP synthesis coupled electron transport	gi|357436143|ref|XP_003588347.1|/4.66728e-25/NADH-ubiquinone oxidoreductase chain [Medicago truncatula]
CL5305	1327	57	163	3.78578301332198	10.7994620141328	1.51229581616697	Up	3.89724e-13	6.62306734840935e-12	-	-	-	-
CL14176	540	28	80	4.56999849392435	13.0251180120466	1.51103084893039	Up	4.03654e-07	3.82500770506519e-06	-	-	-	-
CL3890	1727	318	908	16.2288059677535	46.2252161527698	1.5101232081072	Up	5.74498e-66	5.38522036448203e-64	-	-	-	-
Unigene1902_Mpfb2	566	48	137	7.47440440197623	21.2808796495408	1.50952725834001	Up	3.08672e-11	4.50935721120264e-10	GO:0005794//Golgi apparatus;GO:0022627//cytosolic small ribosomal subunit;GO:0005634//nucleus	GO:0046872//metal ion binding;GO:0003735//structural constituent of ribosome	GO:0042787//protein ubiquitination involved in ubiquitin-dependent protein catabolic process;GO:0006412//translation	gi|326503930|dbj|BAK02751.1|/1.66919e-74/predicted protein [Hordeum vulgare subsp. vulgare]
Unigene25071_Mpfb2	1052	59	168	4.94297094026446	14.0403838646966	1.50613204951755	Up	2.01204e-13	3.49979715653197e-12	GO:0016021//integral to membrane	-	GO:0010167//response to nitrate;GO:0015706//nitrate transport;GO:0048527//lateral root development;GO:0055085//transmembrane transport	gi|223712778|gb|ACN22072.1|/2.32312e-119/Rehd high-affinity nitrate transporter NRT2.1 [Malus hupehensis]
Unigene15150_Mpfb2	715	44	125	5.42373447630583	15.3705501016284	1.50281034212542	Up	2.58464e-10	3.48957881607795e-09	-	-	-	-
CL7187	1230	298	845	21.3531985378138	60.4000137083013	1.50009668680802	Up	6.30416e-61	5.45925480625e-59	-	-	-	-
Unigene6399_Mpfb2	2210	665	1885	26.520466373113	74.990201495827	1.49959595386811	Up	1.374314e-133	2.87426104396226e-131	-	GO:0001047//core promoter binding;GO:0004871//signal transducer activity;GO:0004842//ubiquitin-protein ligase activity;GO:0005515//protein binding	GO:0006511//ubiquitin-dependent protein catabolic process;GO:0006355//regulation of transcription, DNA-dependent;GO:0009911//positive regulation of flower development;GO:0007623//circadian rhythm;GO:0009637//response to blue light;GO:0007165//signal transduction	gi|351727583|ref|NP_001235886.1|/0/circadian clock-associated FKF1 [Glycine max]
Unigene12358_Mpfb2	249	36	102	12.7425087093932	36.0152359489722	1.49895801662982	Up	1.23331e-08	1.39781438599182e-07	-	-	-	-
Unigene15654_Mpfb2	377	23	65	5.37697814461353	15.1585425140197	1.49526353307207	Up	6.00542e-06	4.80281947979798e-05	-	-	-	-
CL13071	682	57	161	7.36617897166902	20.7552008791666	1.49448454005051	Up	8.60382e-13	1.42714616969697e-11	-	-	-	-
Unigene25125_Mpfb2	244	17	48	6.14060102081756	17.2956485077995	1.49395733557145	Up	0.0001056584	0.000684194850182562	-	-	-	-
CL13103	375	17	48	3.99548439754529	11.2537019624082	1.49395733557145	Up	0.0001056584	0.000684094938551402	-	-	-	-
Unigene19965_Mpfb2	384	240	677	55.084803274981	155.003992280078	1.49257910406711	Up	8.30964e-49	5.57387017125567e-47	-	GO:0004683//calmodulin-dependent protein kinase activity;GO:0005524//ATP binding	GO:0042538//hyperosmotic salinity response;GO:0009414//response to water deprivation;GO:0007275//multicellular organismal development;GO:0006468//protein phosphorylation;GO:0007165//signal transduction;GO:0010540//basipetal auxin transport	gi|255586705|ref|XP_002533977.1|/3.10729e-21/CBL-interacting serine/threonine-protein kinase, putative [Ricinus communis]
CL10298	1621	105	296	5.70897405934412	16.0544020901105	1.49166552406346	Up	3.14656e-22	9.01824028959276e-21	-	-	-	-
CL8477	1132	395	1113	30.7540597789647	86.4438651457623	1.49098671037813	Up	5.54914e-79	6.29252606956522e-77	-	-	-	-
Unigene1606_Mpfb2	600	312	879	45.8305563247842	128.802135741626	1.49077481238179	Up	9.67222e-63	8.62871006760563e-61	-	GO:0016758//transferase activity, transferring hexosyl groups	GO:0006979//response to oxidative stress;GO:0016051//carbohydrate biosynthetic process	gi|297739058|emb|CBI28547.3|/3.15e-45/unnamed protein product [Vitis vinifera]
CL1587	1257	168	473	11.7794710583253	33.0834888885932	1.48983662666127	Up	1.63046e-34	7.57770812159329e-33	-	-	-	-
Unigene805_Mpfb2	282	48	135	15.0018187642502	42.0891446399909	1.4883107724303	Up	6.81748e-11	9.68825090512821e-10	GO:0009536//plastid	GO:0016161//beta-amylase activity;GO:0043169//cation binding	GO:0000272//polysaccharide catabolic process	gi|5031285|gb|AAD38148.1|AF139501_1/8.80897e-40/beta-amylase [Prunus armeniaca]
Unigene15258_Mpfb2	439	26	73	5.21988113038545	14.6198790442732	1.48584251683955	Up	1.770582e-06	1.54080598068695e-05	-	-	-	-
Unigene12483_Mpfb2	399	31	87	6.84763469282972	19.170427450061	1.48520486156248	Up	1.791718e-07	1.77601593302034e-06	-	-	-	-
CL1791	400	20	56	4.40678426199848	12.308736521384	1.48188450327087	Up	3.06574e-05	0.000218535016270096	-	-	-	-
CL719	1838	303	843	14.5294410379275	40.3243622241828	1.47267251356977	Up	3.43804e-59	2.89252025654649e-57	-	-	-	-
Unigene5204_Mpfb2	1075	701	1949	57.4726654448546	159.400182592541	1.4717054173479	Up	2.614e-134	5.49286881516588e-132	-	-	-	gi|297735625|emb|CBI18119.3|/5.83727e-25/unnamed protein product [Vitis vinifera]
CL5206	873	149	414	15.042631272343	41.6938055952625	1.4707761131378	Up	7.26242e-30	2.87757978516533e-28	-	-	-	-
Unigene27247_Mpfb2	290	27	75	8.20573621199718	22.7378137710296	1.47038886443305	Up	1.537218e-06	1.34884566958243e-05	-	-	-	-
Unigene2233_Mpfb2	1773	313	866	15.5592044445068	42.9432190295647	1.46466204389474	Up	2.80306e-60	2.39926784324324e-58	GO:0016021//integral to membrane;GO:0005622//intracellular	GO:0015172//acidic amino acid transmembrane transporter activity;GO:0015174//basic amino acid transmembrane transporter activity;GO:0015175//neutral amino acid transmembrane transporter activity;GO:0015399//primary active transmembrane transporter activity	GO:0015804//neutral amino acid transport;GO:0010363//regulation of plant-type hypersensitive response;GO:0015696//ammonium transport;GO:0043090//amino acid import;GO:0006820//anion transport;GO:0006862//nucleotide transport;GO:0015809//arginine transport;GO:0006612//protein targeting to membrane;GO:0006944//cellular membrane fusion;GO:0043069//negative regulation of programmed cell death;GO:00068…	gi|255558594|ref|XP_002520322.1|/0/amino acid transporter, putative [Ricinus communis]
CL11811	1586	385	1064	21.3948542354277	58.9825961932651	1.46302547601956	Up	1.560698e-73	1.62819359821176e-71	-	-	-	-
Unigene5893_Mpfb2	316	21	58	5.85711832290938	16.1371319674564	1.46212124844944	Up	2.65294e-05	0.000190920392338906	-	-	-	-
Unigene18370_Mpfb2	882	40	110	3.99708323083763	10.9650228162637	1.45588929473793	Up	7.0717e-09	8.20583707406438e-08	-	GO:0005515//protein binding	GO:0009793//embryo development ending in seed dormancy	gi|225424337|ref|XP_002284829.1|/6.36238e-85/PREDICTED: F-box protein SKIP28-like [Vitis vinifera]
Unigene1304_Mpfb2	1487	86	236	5.0972891261852	13.953606585871	1.45283597076037	Up	2.15062e-17	4.7964884084507e-16	-	-	-	gi|147818144|emb|CAN60407.1|/5.08441e-68/hypothetical protein VITISV_008798 [Vitis vinifera]
CL2682	2749	1295	3551	41.5189932287234	113.569410662149	1.45173093854769	Up	3.4549e-238	1.44512600188679e-235	-	-	-	-
Unigene25002_Mpfb2	397	27	74	5.99411461329769	16.3880263149049	1.45102353956611	Up	2.28074e-06	1.95143670629101e-05	-	-	-	-
Unigene21601_Mpfb2	207	65	178	27.6754567178649	75.6023154177486	1.44982329403857	Up	1.936302e-13	3.37070114157833e-12	-	-	-	-
CL506	1449	221	605	13.4423646915344	36.7089894283611	1.44934644887116	Up	5.42712e-42	3.12503437090909e-40	-	-	-	-
CL7037	1431	110	301	6.77493038182856	18.4932100076699	1.44871763933567	Up	1.104968e-21	3.09098240908517e-20	-	-	-	-
Unigene2174_Mpfb2	627	30	82	4.21701843253443	11.4982501111129	1.4471190851102	Up	6.73872e-07	6.21813459646202e-06	GO:0005622//intracellular	GO:0005509//calcium ion binding;GO:0032440//2-alkenal reductase [NAD(P)] activity	GO:0051645//Golgi localization;GO:0019722//calcium-mediated signaling;GO:0009612//response to mechanical stimulus;GO:0051646//mitochondrion localization;GO:0060151//peroxisome localization;GO:0005513//detection of calcium ion;GO:0055114//oxidation-reduction process;GO:0030048//actin filament-based movement	gi|224107937|ref|XP_002314661.1|/4.66213e-74/predicted protein [Populus trichocarpa]
Unigene4727_Mpfb2	2141	93	254	3.82840669188098	10.4304366331872	1.44598355176476	Up	1.738506e-18	4.11542333304858e-17	GO:0005634//nucleus	GO:0003723//RNA binding;GO:0005515//protein binding;GO:0004652//polynucleotide adenylyltransferase activity	GO:0043631//RNA polyadenylation;GO:0006351//transcription, DNA-dependent	gi|359490984|ref|XP_002279968.2|/1.58355e-179/PREDICTED: poly(A) polymerase-like [Vitis vinifera]
CL4546	469	26	71	4.88598681500898	13.3097821050604	1.44576507746422	Up	3.90758e-06	3.22934356085741e-05	-	-	-	-
CL14085	1779	156	426	7.72859297213899	21.0532472420685	1.44576507746422	Up	5.99016e-30	2.3819884670852e-28	-	-	-	-
Unigene20471_Mpfb2	350	22	60	5.53995735794095	15.0719222710825	1.44391665307186	Up	2.2903e-05	0.000166771754639514	GO:0005634//nucleus	GO:0003700//sequence-specific DNA binding transcription factor activity;GO:0003677//DNA binding	GO:0006355//regulation of transcription, DNA-dependent	gi|292668961|gb|ADE41135.1|/3.11698e-29/AP2 domain class transcription factor [Malus x domestica]
Unigene26499_Mpfb2	270	36	98	11.7514246986626	31.9115391295141	1.44124251877353	Up	5.94886e-08	6.25914937541528e-07	GO:0005730//nucleolus;GO:0009506//plasmodesma;GO:0005618//cell wall;GO:0005829//cytosol	GO:0008026//ATP-dependent helicase activity;GO:0003676//nucleic acid binding;GO:0005524//ATP binding	GO:0046686//response to cadmium ion	gi|224156267|ref|XP_002337696.1|/5.08696e-11/predicted protein [Populus trichocarpa]
CL7786	719	39	106	4.78065608394829	12.9617134041993	1.43897591180158	Up	1.77545e-08	1.97888140020111e-07	-	-	-	-
Unigene10759_Mpfb2	409	168	456	36.2024330570047	98.0227707605852	1.43703026748661	Up	1.138752e-31	4.81315406825548e-30	-	-	-	gi|302399005|gb|ADL36797.1|/4.34557e-15/NAC domain class transcription factor [Malus x domestica]
CL10863	2533	811	2201	28.2187290681466	76.3959423708934	1.43684300177492	Up	3.77784e-146	8.81588789052631e-144	-	-	-	-
Unigene17266_Mpfb2	457	24	65	4.62856990319316	12.5049683321344	1.43386298840793	Up	1.149264e-05	8.7688981641714e-05	-	-	-	-
Unigene20299_Mpfb2	444	51	138	10.1236935748614	27.3263455590572	1.4325567909073	Up	1.439436e-10	1.99256051726506e-09	GO:0016021//integral to membrane	GO:0005215//transporter activity	GO:0055085//transmembrane transport;GO:0006833//water transport	gi|373501943|gb|AEY75244.1|/1.61676e-49/plasma membrane intrinsic protein [Malus hupehensis]
Unigene23370_Mpfb2	991	217	587	19.2991359203566	52.0774710829783	1.43212313676621	Up	4.26048e-40	2.33211311407407e-38	GO:0005618//cell wall;GO:0005730//nucleolus;GO:0005773//vacuole;GO:0022625//cytosolic large ribosomal subunit;GO:0005886//plasma membrane	GO:0003735//structural constituent of ribosome	GO:0006412//translation;GO:0009165//nucleotide biosynthetic process;GO:0052546//cell wall pectin metabolic process;GO:0052541//plant-type cell wall cellulose metabolic process	gi|359486157|ref|XP_002263053.2|/3.57032e-159/PREDICTED: 60S ribosomal protein L3 [Vitis vinifera]
CL4460	1908	114	307	5.26596861496674	14.1463840673289	1.42566250730607	Up	1.349102e-21	3.76441060264317e-20	-	-	-	-
Unigene19051_Mpfb2	539	32	86	5.23254532036926	14.0279796029555	1.42272243080273	Up	5.0274e-07	4.70461927395526e-06	-	-	-	gi|255561594|ref|XP_002521807.1|/5.64088e-18/conserved hypothetical protein [Ricinus communis]
CL14599	1728	124	333	6.32455148712745	16.9428292891075	1.42163973278502	Up	3.34266e-23	1.01442066447639e-21	-	-	-	-
CL13797	963	584	1565	53.4488475390886	142.880675389156	1.4185800590406	Up	1.630622e-102	2.40194412744186e-100	-	-	-	-
CL4383	1310	334	895	22.4712357787404	60.0671711376155	1.4184972557782	Up	2.12508e-59	1.79128891711027e-57	-	-	-	-
CL13412	855	96	257	9.89593658834747	26.4272789139155	1.41711972457335	Up	3.56126e-18	8.31485760294892e-17	-	-	-	-
CL5999	992	122	326	10.8392677412059	28.8929155095852	1.41444849276883	Up	1.382048e-22	4.03937008727752e-21	-	-	-	-
Unigene26230_Mpfb2	479	27	72	4.96798225778535	13.2154642042894	1.41149517537947	Up	4.97114e-06	4.03903986292835e-05	-	-	-	-
CL11735	1552	107	284	6.07636489734327	16.0883706373024	1.40473780920417	Up	1.103092e-19	2.77418565490641e-18	-	-	-	-
CL10	1148	154	408	11.823079727313	31.2466681229758	1.40209647737723	Up	1.58565e-27	5.76739538146021e-26	-	-	-	-
CL3555	620	57	151	8.10279686883592	21.4126637641588	1.40197240126097	Up	4.1002e-11	5.92744269970655e-10	-	-	-	-
CL319	2148	943	2498	38.6927147026496	102.245357244005	1.40190147703349	Up	1.241866e-159	3.21999150339181e-157	-	-	-	-
CL2324	917	45	119	4.32508815245216	11.4094068082622	1.39942234307891	Up	5.0163e-09	5.9215311341853e-08	-	-	-	-
CL11678	423	28	74	5.83404063054173	15.3807244610337	1.39855611967198	Up	4.27234e-06	3.5059598541551e-05	-	-	-	-
Unigene22462_Mpfb2	356	25	66	6.18930373876192	16.2996912201313	1.39699560568436	Up	1.456506e-05	0.000109436642989324	-	GO:0016705//oxidoreductase activity, acting on paired donors, with incorporation or reduction of molecular oxygen;GO:0005506//iron ion binding;GO:0004497//monooxygenase activity	GO:0048316//seed development	gi|224130624|ref|XP_002320887.1|/5.4502e-34/cytochrome P450 [Populus trichocarpa]
Unigene4973_Mpfb2	220	60	158	24.0370050654463	63.1422198174894	1.39334782866921	Up	1.804108e-11	2.70329640094627e-10	GO:0005829//cytosol;GO:0005618//cell wall;GO:0005874//microtubule;GO:0045298//tubulin complex;GO:0009506//plasmodesma;GO:0005886//plasma membrane	GO:0003924//GTPase activity;GO:0005200//structural constituent of cytoskeleton;GO:0005525//GTP binding	GO:0051258//protein polymerization;GO:0006184//GTP catabolic process;GO:0007018//microtubule-based movement;GO:0071258//cellular response to gravity;GO:0046686//response to cadmium ion	gi|393715734|dbj|BAM28754.1|/3.42563e-36/tubulin [Brassica rapa subsp. chinensis]
Unigene22796_Mpfb2	1586	264	695	14.6707571900076	38.5271657465407	1.39293272435305	Up	2.68852e-45	1.68366666327684e-43	-	-	GO:0008152//metabolic process	gi|225438396|ref|XP_002275503.1|/1.68707e-141/PREDICTED: F-box protein At5g39450-like [Vitis vinifera]
CL9581	470	27	71	5.06311383293443	13.2814634197305	1.39131729344185	Up	7.30182e-06	5.77296888659058e-05	-	-	-	-
CL11638	1933	726	1909	33.1021766602266	86.8279433128449	1.39123332550882	Up	4.60232e-121	8.68330485787234e-119	-	-	-	-
CL8952	1381	204	536	13.0193191809948	34.1237342270706	1.39012152458691	Up	3.25146e-35	1.54185276449198e-33	-	-	-	-
CL4124	915	99	260	9.53599217350492	24.9826034001549	1.38946886904948	Up	7.1031e-18	1.63095415743138e-16	-	-	-	-
CL7434	4156	725	1902	15.3749691527859	40.2365201149326	1.38792202205889	Up	3.38122e-120	6.32559208270042e-118	-	-	-	-
CL6575	2173	955	2505	38.7342749213857	101.352261475468	1.38769564126009	Up	1.198544e-157	3.05408298114942e-155	-	-	-	-
CL5711	2521	1152	3018	40.2746169759798	105.252356835544	1.385909765185	Up	3.7175e-189	1.16898237588652e-186	-	-	-	-
CL7545	754	88	230	10.2863929723042	26.8189598324964	1.3825161084077	Up	7.12212e-16	1.46127050698751e-14	-	-	-	-
Unigene12348_Mpfb2	746	691	1803	81.6377459796502	212.49188000819	1.38009945714471	Up	4.42824e-113	7.76044684268775e-111	GO:0009506//plasmodesma;GO:0005886//plasma membrane	GO:0046872//metal ion binding;GO:0005515//protein binding	GO:0030001//metal ion transport;GO:0010286//heat acclimation	gi|255587860|ref|XP_002534419.1|/1.35631e-71/metal ion binding protein, putative [Ricinus communis]
CL10117	1177	230	600	17.2227762151173	44.818800296337	1.37978631565214	Up	8.49356e-39	4.44088989716981e-37	-	-	-	-
CL10617	1001	1276	3328	112.348785580621	292.303947075539	1.37948478047685	Up	6.36964e-207	2.18927983193798e-204	-	-	-	-
CL8728	569	30	78	4.64687268400543	12.0522401288972	1.37496929935436	Up	3.14316e-06	2.63592638698695e-05	-	-	-	-
Unigene26020_Mpfb2	353	25	65	6.24190405382222	16.1891516367859	1.37496929935436	Up	2.13574e-05	0.000156338847812448	-	-	-	-
CL4287	688	115	298	14.7319822712159	38.0814315134181	1.37013614561841	Up	7.15e-20	1.81671461318052e-18	-	-	-	-
CL14144	889	109	282	10.8062876165992	27.8889900291683	1.3678247037225	Up	7.66384e-19	1.84673553217391e-17	-	-	-	-
Unigene26057_Mpfb2	612	29	75	4.17636416986784	10.7744542379062	1.36729537146895	Up	5.35862e-06	4.32690754980878e-05	GO:0005739//mitochondrion	-	GO:0006886//intracellular protein transport;GO:0009630//gravitropism	gi|356539325|ref|XP_003538149.1|/2.34687e-19/PREDICTED: vacuolar protein sorting-associated protein 41 homolog [Glycine max]
Unigene652_Mpfb2	968	50	129	4.55246308057695	11.7165511456504	1.36382874174917	Up	2.35822e-09	2.88040656639118e-08	-	GO:0008270//zinc ion binding	-	gi|255560019|ref|XP_002521028.1|/8.15262e-84/ring finger protein, putative [Ricinus communis]
CL910	696	147	379	18.6148645549936	47.8757301067789	1.36283936943536	Up	1.15304e-24	3.75080612765957e-23	-	-	-	-
CL6480	1000	195	499	17.1864586217941	43.8718537440759	1.35202336768828	Up	1.336632e-31	5.62807118860399e-30	-	-	-	-
CL512	2558	350	895	12.0592219835768	30.7615301760267	1.35099043641992	Up	2.80026e-55	2.18973417777778e-53	-	-	-	-
Unigene4754_Mpfb2	1611	174	444	9.51931051008983	24.2310854637514	1.34793004660201	Up	3.58598e-28	1.33947077708509e-26	GO:0009505//plant-type cell wall;GO:0031012//extracellular matrix;GO:0005634//nucleus;GO:0048046//apoplast	GO:0045735//nutrient reservoir activity;GO:0030145//manganese ion binding;GO:0050162//oxalate oxidase activity	GO:0019684//photosynthesis, light reaction;GO:0010103//stomatal complex morphogenesis;GO:0042742//defense response to bacterium;GO:0009409//response to cold;GO:0030003//cellular cation homeostasis;GO:0070838//divalent metal ion transport	gi|18203684|sp|Q9ZRA4.1|AB19A_PRUPE/8.34905e-104/RecName: Full=Auxin-binding protein ABP19a; Flags: Precursor
Unigene2511_Mpfb2	1852	102	260	4.85412521300049	12.342916906664	1.34640014715759	Up	4.1485e-17	9.12381909722222e-16	GO:0005730//nucleolus;GO:0005732//small nucleolar ribonucleoprotein complex;GO:0080008//CUL4-RING ubiquitin ligase complex;GO:0005680//anaphase-promoting complex	GO:0003676//nucleic acid binding;GO:0000166//nucleotide binding	GO:0001510//RNA methylation;GO:0060321//acceptance of pollen;GO:0006364//rRNA processing;GO:0006606//protein import into nucleus;GO:0009553//embryo sac development;GO:0009220//pyrimidine ribonucleotide biosynthetic process;GO:0006406//mRNA export from nucleus;GO:0000266//mitochondrial fission;GO:0009793//embryo development ending in seed dormancy	gi|225444021|ref|XP_002281628.1|/0/PREDICTED: U3 small nucleolar RNA-interacting protein 2 isoform 1 [Vitis vinifera]
Unigene14814_Mpfb2	735	64	163	7.67439980320824	19.4978042078289	1.34518583033171	Up	3.00368e-11	4.39673700363156e-10	-	-	-	-
Unigene26885_Mpfb2	473	26	66	4.84466768760933	12.2678437090206	1.34041207731799	Up	2.65972e-05	0.000191377256345342	-	-	-	-
Unigene4257_Mpfb2	1796	742	1881	36.4124044811011	92.0805496210759	1.33846643300302	Up	1.406988e-112	2.42735540638132e-110	-	GO:0016758//transferase activity, transferring hexosyl groups	GO:0016051//carbohydrate biosynthetic process	gi|255576054|ref|XP_002528922.1|/0/glucosyltransferase, putative [Ricinus communis]
CL1499	344	277	702	70.9697232891616	179.417214244426	1.338042730356	Up	4.0935e-43	2.43948391129032e-41	-	-	-	-
CL10329	1295	124	314	8.43924708089285	21.3179441131527	1.33688211460539	Up	3.81424e-20	9.80949960092808e-19	-	-	-	-
Unigene20504_Mpfb2	805	49	124	5.36478084069381	13.542886678364	1.3359441423723	Up	8.34062e-09	9.60286703609452e-08	GO:0005886//plasma membrane	-	-	gi|255541728|ref|XP_002511928.1|/7.42252e-82/conserved hypothetical protein [Ricinus communis]
Unigene4600_Mpfb2	796	36	91	3.98603601587803	10.0511039433412	1.33432731485701	Up	8.45394e-07	7.67309706693961e-06	-	-	-	gi|356499992|ref|XP_003518819.1|/9.17648e-61/PREDICTED: uncharacterized protein LOC100783446 [Glycine max]
Unigene20748_Mpfb2	1307	427	1078	28.794137411987	72.5151271726526	1.33250687923265	Up	7.16416e-65	6.6038363010395e-63	-	-	-	gi|224139652|ref|XP_002323212.1|/4.81169e-07/predicted protein [Populus trichocarpa]
Unigene4439_Mpfb2	448	56	141	11.0169606549962	27.6711072945655	1.32865410644183	Up	9.32594e-10	1.18717636439851e-08	-	-	-	gi|359492008|ref|XP_002283016.2|/3.98098e-08/PREDICTED: uncharacterized protein LOC100264228 [Vitis vinifera]
Unigene12524_Mpfb2	471	89	224	16.6540891430091	41.8131176947228	1.32807916719184	Up	1.155058e-14	2.20935986212252e-13	-	-	-	gi|357135175|ref|XP_003569187.1|/8.9029e-10/PREDICTED: DEAD-box ATP-dependent RNA helicase 56-like [Brachypodium distachyon]
Unigene24833_Mpfb2	257	33	83	11.3170335133035	28.3942504523311	1.3271029880891	Up	2.84988e-06	2.406818656e-05	-	-	-	-
CL8121	945	167	420	15.5753009894973	39.0753540361397	1.3269989012927	Up	3.8715e-26	1.3410513046875e-24	-	-	-	-
CL4240	1875	580	1457	27.2633053008973	68.3193489967867	1.32533374815021	Up	2.47136e-86	3.10411217223796e-84	-	-	-	-
CL5012	2752	492	1234	15.7568158205178	39.4232269190923	1.32306984991081	Up	3.26908e-73	3.40245232488263e-71	-	-	-	-
CL5214	1801	457	1146	22.3642466155836	55.9443644542955	1.32279864979947	Up	4.24044e-68	4.08723105913043e-66	-	-	-	-
CL15227	1117	69	173	5.44437088769732	13.6169038125044	1.32256144695919	Up	1.383982e-11	2.09215799236277e-10	-	-	-	-
CL7253	2789	747	1869	23.6060799118886	58.9177599714868	1.31954409705656	Up	1.739044e-109	2.85576788414815e-107	-	-	-	-
CL8396	508	44	110	7.63379950897375	19.0376970943791	1.318385770988	Up	7.91674e-08	8.20505886208509e-07	-	-	-	-
CL1254	1405	729	1820	45.7301882846533	113.888665322414	1.31640540685975	Up	2.78924e-106	4.38543699007092e-104	-	-	-	-
CL2074	1468	772	1922	46.3492840635263	115.109924066271	1.3123932596063	Up	1.301994e-111	2.21179348551724e-109	-	-	-	-
CL7435	664	210	522	27.8742378017976	69.1174748726598	1.3101181550044	Up	1.68349e-31	7.08183867362429e-30	-	-	-	-
CL7920	1783	358	888	17.6963406146434	43.7871886507051	1.30705776518648	Up	3.17526e-52	2.31935218912685e-50	-	-	-	-
CL3997	1363	629	1560	40.6730344944541	100.626920518599	1.30687178297095	Up	2.29132e-90	3.06001645060241e-88	-	-	-	-
CL5969	1914	753	1863	34.6740705254426	85.5768627382386	1.30336358037034	Up	4.0987e-107	6.49029145e-105	-	-	-	-
Unigene27314_Mpfb2	597	38	94	5.60997661493944	13.8432786911952	1.30311901433468	Up	8.8604e-07	8.02886603719599e-06	-	-	-	-
CL1807	1424	70	173	4.33251261713334	10.6812370495557	1.30180288679238	Up	2.43142e-11	3.59707373907241e-10	-	-	-	-
CL4654	3247	156	385	4.23442158836935	10.424707555838	1.29977009282065	Up	2.20582e-23	6.75425740055249e-22	-	-	-	-
CL6023	3298	172	424	4.59652451827616	11.3031800334983	1.29811337596174	Up	1.519542e-25	5.11956331276596e-24	-	-	-	-
Unigene11150_Mpfb2	1582	82	202	4.56834778108566	11.2261367948328	1.29711715423434	Up	6.11244e-13	1.02423796190476e-11	-	-	-	gi|212276059|ref|NP_001130763.1|/1.08865e-23/uncharacterized protein LOC100191867 precursor [Zea mays]
Unigene12298_Mpfb2	449	44	108	8.6369045669458	21.1476860373763	1.29191355962681	Up	1.633908e-07	1.63052471087103e-06	-	-	-	-
Unigene876_Mpfb2	688	71	174	9.09539775005501	22.2354667225999	1.28965405244468	Up	2.96504e-11	4.34160975957728e-10	-	-	-	gi|242034527|ref|XP_002464658.1|/2.22804e-06/hypothetical protein SORBIDRAFT_01g022921 [Sorghum bicolor]
Unigene4209_Mpfb2	776	40	98	4.54307655876132	11.103241707434	1.28923942532848	Up	6.41194e-07	5.93141238723138e-06	GO:0009507//chloroplast;GO:0016020//membrane;GO:0005739//mitochondrion	-	GO:0006810//transport	gi|225449064|ref|XP_002274266.1|/1.69598e-96/PREDICTED: tyrosine-specific transport protein-like [Vitis vinifera]
CL6831	2138	314	769	12.9441558303791	31.6230735832698	1.28867671517083	Up	1.655028e-44	1.02059292717663e-42	-	-	-	-
CL958	1106	386	944	30.7598322808574	75.0416383117186	1.28664368819439	Up	4.09752e-54	3.12695080481928e-52	-	-	-	-
CL4798	1275	1322	3233	91.3846085390117	222.936387527364	1.28660900671903	Up	8.12606e-181	2.40195498853333e-178	-	-	-	-
CL757	2063	106	259	4.52854223724517	11.0378878160739	1.28534550922399	Up	5.6388e-16	1.16231108507671e-14	-	-	-	-
CL5464	738	43	105	5.13527705327737	12.5088785786423	1.28443843906466	Up	2.75114e-07	2.65462557823721e-06	-	-	-	-
CL3698	2407	5217	12730	191.027781427886	464.983725791496	1.28339775686161	Up	0	0	-	-	-	-
Unigene19566_Mpfb2	628	169	411	23.7180426840046	57.5397032562424	1.27857282350013	Up	2.8626e-24	9.17066176300578e-23	-	-	-	gi|255584110|ref|XP_002532797.1|/7.04789e-30/conserved hypothetical protein [Ricinus communis]
CL8943	1541	95	231	5.43341343140631	13.1793739521633	1.27835110918574	Up	2.68378e-14	4.98924266834382e-13	-	-	-	-
CL15185	779	58	141	6.56209209745602	15.9135507932803	1.27802803337186	Up	2.86352e-09	3.46230569293701e-08	-	-	-	-
Unigene592_Mpfb2	1234	77	187	5.49955248255889	13.323302439794	1.27656559529337	Up	7.97912e-12	1.23138956686391e-10	-	-	-	-
CL15015	987	129	313	11.5192536939778	27.8812746504067	1.27524926761	Up	8.81974e-19	2.11836203748646e-17	-	-	-	-
Unigene20616_Mpfb2	567	61	148	9.48196966426482	22.9490174497963	1.27517370416669	Up	1.238406e-09	1.55636182619048e-08	-	GO:0004872//receptor activity;GO:0005524//ATP binding;GO:0004674//protein serine/threonine kinase activity	GO:0006468//protein phosphorylation	gi|356554763|ref|XP_003545712.1|/1.53087e-27/PREDICTED: G-type lectin S-receptor-like serine/threonine-protein kinase CES101-like [Glycine max]
CL13672	519	31	75	5.26436655575927	12.7051367892073	1.27108005620964	Up	1.696338e-05	0.000126110386056338	-	-	-	-
Unigene21771_Mpfb2	236	230	555	85.8949474796315	206.759950646735	1.26731158639372	Up	8.58902e-32	3.65470219539347e-30	-	-	-	-
CL2850	2516	726	1751	25.4318392226622	61.1872520126715	1.26659530653844	Up	1.755624e-96	2.48692833584664e-94	-	-	-	-
Unigene16976_Mpfb2	220	34	82	13.6209695370862	32.7700128166717	1.26654683946838	Up	7.20622e-06	5.70348772509818e-05	GO:0005874//microtubule;GO:0005737//cytoplasm	GO:0003924//GTPase activity;GO:0005198//structural molecule activity;GO:0005525//GTP binding	GO:0051258//protein polymerization;GO:0006184//GTP catabolic process;GO:0007018//microtubule-based movement	gi|91940067|gb|ABE66388.1|/9.96705e-36/alpha-tubulin [Striga asiatica]
CL4994	1534	755	1819	43.3783848475731	104.254012536774	1.26505466953968	Up	5.72026e-100	8.28839502875817e-98	-	-	-	-
Unigene25967_Mpfb2	254	27	65	9.36875394283142	22.4990965660844	1.26393798696562	Up	6.79394e-05	0.000456408654121212	-	-	-	-
CL8247	2206	562	1347	22.4534247982153	53.6843287602133	1.25756549134201	Up	7.72712e-74	8.09941008416075e-72	-	-	-	-
Unigene26573_Mpfb2	318	38	91	10.5319372299335	25.1593671034579	1.25632480285574	Up	2.60126e-06	2.21159474362416e-05	-	-	-	-
CL6914	2339	204	487	7.68690884521326	18.305608886319	1.25181029621148	Up	1.364276e-27	4.97854068213992e-26	-	-	-	-
Unigene9765_Mpfb2	977	70	167	6.31473691586272	15.0282131822718	1.25087895162972	Up	2.02688e-10	2.77027760295931e-09	-	-	-	gi|297740931|emb|CBI31113.3|/1.33686e-09/unnamed protein product [Vitis vinifera]
CL6286	1378	790	1882	50.5277150504906	120.075897435438	1.2487997457647	Up	2.4771e-101	3.61281775657895e-99	-	-	-	-
CL7741	1712	640	1523	32.9479197158765	78.2134751421389	1.24722980770056	Up	3.3547e-82	3.97702375935829e-80	-	-	-	-
Unigene26486_Mpfb2	254	53	126	18.3905169988913	43.6136333434867	1.24581714503735	Up	3.76402e-08	4.05070676601942e-07	GO:0005618//cell wall;GO:0031977//thylakoid lumen;GO:0009941//chloroplast envelope;GO:0009535//chloroplast thylakoid membrane;GO:0009570//chloroplast stroma;GO:0022626//cytosolic ribosome;GO:0048046//apoplast	GO:0005507//copper ion binding;GO:0016984//ribulose-bisphosphate carboxylase activity;GO:0004497//monooxygenase activity	GO:0055114//oxidation-reduction process;GO:0010114//response to red light;GO:0009409//response to cold;GO:0015977//carbon fixation;GO:0009637//response to blue light;GO:0015979//photosynthesis;GO:0009853//photorespiration;GO:0010218//response to far red light	gi|118489530|gb|ABK96567.1|/2.74246e-09/unknown [Populus trichocarpa x Populus deltoides]
Unigene20470_Mpfb2	428	90	213	18.5332048401805	43.754353789299	1.2393141999968	Up	9.76308e-13	1.61460440522193e-11	GO:0005634//nucleus	GO:0003700//sequence-specific DNA binding transcription factor activity;GO:0003677//DNA binding	GO:0006355//regulation of transcription, DNA-dependent	gi|292668961|gb|ADE41135.1|/3.1304e-29/AP2 domain class transcription factor [Malus x domestica]
CL14831	2548	440	1040	15.2196630712663	35.885529216863	1.23746577560443	Up	4.96776e-56	3.94732155698925e-54	-	-	-	-
Unigene10525_Mpfb2	877	55	130	5.52732347571076	13.0325439630227	1.23746577560443	Up	2.70692e-08	2.96197973741362e-07	-	-	-	gi|1015937|emb|CAA62943.1|/4.13807e-52/extensin class 1 protein [Vigna unguiculata]
Unigene2470_Mpfb2	1637	1313	3101	70.691603372071	166.547656657701	1.23632428582037	Up	3.78876e-163	9.88153181647059e-161	-	GO:0016702//oxidoreductase activity, acting on single donors with incorporation of molecular oxygen, incorporation of two atoms of oxygen;GO:0050589//leucocyanidin oxygenase activity	GO:0009753//response to jasmonic acid stimulus;GO:0009611//response to wounding;GO:0010023//proanthocyanidin biosynthetic process;GO:0007033//vacuole organization;GO:0055114//oxidation-reduction process	gi|310751878|gb|ADP09379.1|/0/anthocyanidin synthase [Pyrus pyrifolia]
CL5787	1231	64	151	4.58219647064018	10.7846072573343	1.23486241542572	Up	2.17044e-09	2.65763514830157e-08	-	-	-	-
CL13677	697	474	1117	59.9373239652018	140.898326443799	1.23312789768568	Up	9.9918e-60	8.47067740726578e-58	-	-	-	-
Unigene20426_Mpfb2	1002	278	655	24.4528148669776	57.4723582941726	1.23286769980194	Up	1.01122e-35	4.91078558159912e-34	-	-	-	-
Unigene17866_Mpfb2	219	34	80	13.6831657450181	32.1167293447724	1.23092292973766	Up	1.464216e-05	0.000109922805634947	-	-	-	-
Unigene24440_Mpfb2	1314	244	574	16.3661394205119	38.4062555081236	1.23062726521343	Up	2.01204e-31	8.45590801137441e-30	GO:0005886//plasma membrane;GO:0009570//chloroplast stroma;GO:0048046//apoplast	GO:0016740//transferase activity;GO:0004462//lactoylglutathione lyase activity;GO:0043295//glutathione binding	GO:0006979//response to oxidative stress;GO:0009409//response to cold;GO:0009635//response to herbicide;GO:0046686//response to cadmium ion;GO:0042631//cellular response to water deprivation	gi|225469404|ref|XP_002265110.1|/1.08915e-95/PREDICTED: probable glutathione S-transferase [Vitis vinifera]
CL2297	1312	487	1145	32.71499901819	76.7285677100648	1.2298115970026	Up	6.28374e-61	5.45222043287671e-59	-	-	-	-
Unigene11770_Mpfb2	279	40	94	12.6359405361964	29.6216393499769	1.2291184328909	Up	2.649e-06	2.2495951350316e-05	-	-	-	-
CL2149	1476	733	1722	43.7692800006082	102.572804344867	1.22865771536367	Up	1.395002e-90	1.8742908689697e-88	-	-	-	-
CL10156	1517	149	350	8.65670210992451	20.2846679653659	1.2285002674708	Up	9.9895e-20	2.51513032935832e-18	-	-	-	-
CL6300	1752	682	1602	34.3085258753763	80.3921881411333	1.22848817948517	Up	2.21356e-84	2.68155254863388e-82	-	-	-	-
Unigene20352_Mpfb2	488	82	192	14.8096848149129	34.5912970155991	1.22386817220371	Up	2.01364e-11	3.00103429647059e-10	-	-	-	-
Unigene4010_Mpfb2	615	51	119	7.30881292233895	17.0120748669535	1.21885009743708	Up	1.485622e-07	1.49026036733032e-06	-	GO:0005515//protein binding	-	gi|356501288|ref|XP_003519457.1|/2.55454e-37/PREDICTED: UBA and UBX domain-containing protein At4g15410-like [Glycine max]
Unigene18293_Mpfb2	497	33	77	5.85206763162777	13.6213382027388	1.21885009743707	Up	2.46216e-05	0.000177912728292047	-	-	-	-
Unigene25547_Mpfb2	587	43	100	6.45627677226354	14.9777762489462	1.21404911117326	Up	1.599642e-06	1.39946580497238e-05	GO:0009506//plasmodesma;GO:0005634//nucleus	GO:0004651//polynucleotide 5'-phosphatase activity;GO:0004725//protein tyrosine phosphatase activity;GO:0008138//protein tyrosine/serine/threonine phosphatase activity;GO:0004484//mRNA guanylyltransferase activity	GO:0035335//peptidyl-tyrosine dephosphorylation;GO:0006259//DNA metabolic process;GO:0006370//7-methylguanosine mRNA capping;GO:0008284//positive regulation of cell proliferation	gi|255573885|ref|XP_002527861.1|/1.82204e-34/mRNA capping enzyme, putative [Ricinus communis]
Unigene20743_Mpfb2	465	71	165	13.4572766710491	31.1972584643374	1.21303277084177	Up	6.82858e-10	8.80900727494908e-09	-	-	-	gi|158935574|emb|CAP16620.1|/5.13184e-23/polyprotein [Musa acuminata subsp. malaccensis]
Unigene26658_Mpfb2	498	174	404	30.7943960477002	71.3242908009056	1.2117256630037	Up	4.40106e-22	1.25005892556054e-20	-	-	-	-
Unigene4847_Mpfb2	279	84	195	26.5354751260124	61.4491454600584	1.21147056707148	Up	2.03652e-11	3.03105819939577e-10	-	-	-	-
Unigene3114_Mpfb2	1025	100	232	8.59860343804582	19.8998388359658	1.21058248145348	Up	2.66984e-13	4.6006749288768e-12	GO:0009941//chloroplast envelope;GO:0009570//chloroplast stroma;GO:0005739//mitochondrion	GO:0045430//chalcone isomerase activity;GO:0005504//fatty acid binding	GO:0009813//flavonoid biosynthetic process;GO:0006631//fatty acid metabolic process	gi|296085199|emb|CBI28694.3|/1.83324e-105/unnamed protein product [Vitis vinifera]
CL1780	1230	113	262	8.09701823749315	18.7275782148816	1.2097017152229	Up	8.13006e-15	1.56999390365854e-13	-	-	-	-
CL1668	1503	170	394	9.96877344696929	23.0474393566453	1.20911855941931	Up	1.658074e-21	4.58899407066167e-20	-	-	-	-
CL1935	1967	264	611	11.829090444002	27.3100370926198	1.20709212656091	Up	2.15894e-32	9.32065060564752e-31	-	-	-	-
CL7601	1818	606	1400	29.3785617466566	67.704821349747	1.20449480446001	Up	9.22778e-72	9.36250136475972e-70	-	-	-	-
CL1415	2994	230	531	6.77061042257616	15.592945636165	1.20353567596041	Up	3.06682e-28	1.14845156385135e-26	-	-	-	-
CL14422	1682	317	731	16.6105899055115	38.2099813025807	1.20184624191366	Up	3.55758e-38	1.82143166327945e-36	-	-	-	-
CL8218	1782	402	927	19.8824609800605	45.7359257468454	1.20183151354724	Up	5.93482e-48	3.90992643625557e-46	-	-	-	-
CL433	1064	544	1254	45.0618541076537	103.619465613692	1.20131646765233	Up	3.32536e-64	3.04627710082645e-62	-	-	-	-
CL7990	726	423	974	51.351783548908	117.952669931405	1.19972178506302	Up	3.67348e-50	2.55690355164835e-48	-	-	-	-
Unigene2508_Mpfb2	1196	106	244	7.81135671859263	17.9367636838133	1.19927455910032	Up	9.91992e-14	1.76213707115385e-12	-	-	GO:0009165//nucleotide biosynthetic process	gi|224121984|ref|XP_002330702.1|/4.94005e-84/predicted protein [Populus trichocarpa]
CL12147	1980	883	2032	39.304954579239	90.228544774359	1.19887273522433	Up	1.43701e-102	2.12380497933333e-100	-	-	-	-
Unigene1514_Mpfb2	2045	2954	6797	127.3118895838	292.219637219166	1.19868597281264	Up	0	0	GO:0005622//intracellular	-	GO:0010363//regulation of plant-type hypersensitive response;GO:0009862//systemic acquired resistance, salicylic acid mediated signaling pathway;GO:0031348//negative regulation of defense response;GO:0009867//jasmonic acid mediated signaling pathway;GO:0009409//response to cold;GO:0006499//N-terminal protein myristoylation;GO:0006612//protein targeting to membrane;GO:0043069//negative regulation …	gi|255555623|ref|XP_002518847.1|/2.62054e-137/n-rich protein, putative [Ricinus communis]
CL14130	3516	955	2196	23.9390157577278	54.9122082743363	1.19776309218272	Up	1.558702e-110	2.59811012315789e-108	-	-	-	-
Unigene4042_Mpfb2	2873	147	338	4.50955298652125	10.3434760683899	1.19766476754645	Up	2.061e-18	4.86325800957956e-17	-	-	GO:0035556//intracellular signal transduction	gi|222635431|gb|EEE65563.1|/0/hypothetical protein OsJ_21055 [Oryza sativa Japonica Group]
Unigene18938_Mpfb2	1024	134	308	11.5333806856992	26.444551120161	1.19715502633776	Up	6.68136e-17	1.4478892457478e-15	-	-	-	gi|255591362|ref|XP_002535496.1|/6.03581e-08/conserved hypothetical protein [Ricinus communis]
CL2833	1858	432	992	20.4922583550414	46.9408989282367	1.19576648432404	Up	8.4656e-51	6.0055643648e-49	-	-	-	-
CL5329	983	2312	5304	207.293697125951	474.389903425525	1.19439705371254	Up	5.59778e-263	2.50701383474747e-260	-	-	-	-
CL11613	994	3652	8371	323.81440895007	740.417026591733	1.19317088825725	Up	0	0	-	-	-	-
CL13440	1630	1375	3151	74.3475872423057	169.959810599829	1.19283581181879	Up	9.72886e-157	2.4649039696e-154	-	-	-	-
Unigene24268_Mpfb2	1170	79	181	5.95104199483556	13.6012290010409	1.19252281500673	Up	1.80494e-10	2.47379999134467e-09	GO:0016021//integral to membrane;GO:0005886//plasma membrane	GO:0005215//transporter activity	GO:0009793//embryo development ending in seed dormancy;GO:0055085//transmembrane transport	gi|225428113|ref|XP_002280708.1|/3.00623e-110/PREDICTED: hippocampus abundant transcript 1 protein [Vitis vinifera]
Unigene19078_Mpfb2	448	55	126	10.8202292147284	24.7273724759947	1.19237788607589	Up	1.068454e-07	1.09280538528258e-06	-	-	-	-
CL9849	1346	527	1207	34.5078054394235	78.8401877590241	1.19200848521844	Up	3.95696e-61	3.44007240156863e-59	-	-	-	-
CL15272	594	102	233	15.1344105967625	34.4869601909869	1.18821847878341	Up	5.25836e-13	8.84130321122488e-12	-	-	-	-
CL7753	1917	306	697	14.0686070336102	31.9665748394242	1.1840846792764	Up	1.150644e-35	5.56956917816594e-34	-	-	-	-
CL1767	1829	2018	4590	97.2432000077959	220.640086827902	1.18202565529545	Up	3.74076e-224	1.44224188591304e-221	-	-	-	-
CL11802	989	143	325	12.743582395668	28.8916609089253	1.18088224723806	Up	2.10562e-17	4.70085496273918e-16	-	-	-	-
CL14414	477	57	129	10.5319372299335	23.7769842955756	1.17479491735914	Up	1.067142e-07	1.0917153206276e-06	-	-	-	-
CL10891	761	85752	193925	9931.42086819695	22404.4652704092	1.17371425287632	Up	0	0	-	-	-	-
CL970	2117	316	714	13.1558226432831	29.6526009726304	1.17245719195264	Up	5.94476e-36	2.90925793465784e-34	-	-	-	-
CL12477	1802	175	395	8.55923691287164	19.2720426745944	1.17095540733277	Up	1.44726e-20	3.81275186452763e-19	-	-	-	-
CL2751	1123	761	1717	59.7250725446277	134.423741300193	1.17037935659922	Up	9.10192e-84	1.09663295913043e-81	-	-	-	-
CL1522	2336	433	976	16.3367943959362	36.7335091880834	1.16897179893679	Up	2.67384e-48	1.77474128622754e-46	-	-	-	-
CL7123	2371	870	1960	32.3399604212457	72.6791696749794	1.16822402436711	Up	4.39582e-95	6.16778060632911e-93	-	-	-	-
CL7667	402	91	205	19.9511128279533	44.8345946496752	1.16814313540738	Up	2.42268e-11	3.58533998130841e-10	-	-	-	-
Unigene3761_Mpfb2	2731	15794	35548	509.708902482637	1144.40279819574	1.16684947390826	Up	0	0	-	-	GO:0050896//response to stimulus	gi|27529824|dbj|BAC53927.1|/2.1282e-60/hypothetical protein [Nicotiana tabacum]
CL5314	527	44	99	7.35857713578494	16.5161956575904	1.16638267754295	Up	3.74864e-06	3.11016467664671e-05	-	-	-	-
Unigene4639_Mpfb2	732	100	225	12.0403941584658	27.0244507934368	1.16638267754295	Up	2.76798e-12	4.44500895472655e-11	GO:0005618//cell wall;GO:0009524//phragmoplast	GO:0003779//actin binding	GO:0009960//endosperm development;GO:0045010//actin nucleation;GO:0048317//seed morphogenesis	gi|224117388|ref|XP_002317562.1|/1.28152e-42/predicted protein [Populus trichocarpa]
Unigene12523_Mpfb2	795	352	792	39.0235989993325	87.5877747074226	1.16638267754294	Up	2.20538e-39	1.17809805349398e-37	GO:0005730//nucleolus;GO:0009506//plasmodesma;GO:0005618//cell wall;GO:0005829//cytosol	GO:0008026//ATP-dependent helicase activity;GO:0003676//nucleic acid binding;GO:0005524//ATP binding	GO:0046686//response to cadmium ion	gi|357135175|ref|XP_003569187.1|/3.52773e-20/PREDICTED: DEAD-box ATP-dependent RNA helicase 56-like [Brachypodium distachyon]
Unigene26723_Mpfb2	456	41	92	7.92448047113762	17.7381541348266	1.16246762753956	Up	8.79062e-06	6.84868229766298e-05	-	-	-	-
CL9315	2419	2260	5069	82.3425583473879	184.234882852701	1.16183606738756	Up	1.107856e-240	4.67810660266666e-238	-	-	-	-
Unigene17998_Mpfb2	507	33	74	5.73664223455424	12.8324387515133	1.16151692237112	Up	6.90822e-05	0.000463103505231328	GO:0005622//intracellular;GO:0005886//plasma membrane	GO:0004722//protein serine/threonine phosphatase activity	GO:0031348//negative regulation of defense response;GO:0006499//N-terminal protein myristoylation;GO:0009605//response to external stimulus;GO:0009867//jasmonic acid mediated signaling pathway;GO:0009862//systemic acquired resistance, salicylic acid mediated signaling pathway;GO:0010363//regulation of plant-type hypersensitive response;GO:0006612//protein targeting to membrane;GO:0050832//defense…	gi|359478956|ref|XP_003632194.1|/8.80019e-52/PREDICTED: probable protein phosphatase 2C 23-like isoform 2 [Vitis vinifera]
CL12954	1801	563	1261	27.5515773404236	61.558327728505	1.15981912434862	Up	3.86466e-61	3.36643015874263e-59	-	-	-	-
Unigene1513_Mpfb2	1063	1061	2373	87.9698608086621	196.268188181993	1.15774512037981	Up	4.17662e-113	7.34853085555555e-111	-	-	GO:0006952//defense response;GO:0071310//cellular response to organic substance;GO:0007165//signal transduction	gi|255555623|ref|XP_002518847.1|/2.32743e-58/n-rich protein, putative [Ricinus communis]
CL12215	2100	225	503	9.44310913285389	21.0588247287624	1.15709107468912	Up	2.6363e-25	8.79520462001505e-24	-	-	-	-
CL9488	741	734	1640	87.3030944212385	194.585771111141	1.15630152276287	Up	1.35042e-78	1.51966807005076e-76	-	-	-	-
Unigene20381_Mpfb2	616	47	105	6.7246383218808	14.9862863490877	1.15611434208912	Up	2.2385e-06	1.91714531581997e-05	-	-	GO:0006950//response to stress;GO:0009628//response to abiotic stimulus;GO:0009741//response to brassinosteroid stimulus	gi|224094939|ref|XP_002310299.1|/2.21722e-65/predicted protein [Populus trichocarpa]
Unigene12371_Mpfb2	403	103	230	22.5259939943347	50.1774087188643	1.15544719986179	Up	2.32308e-12	3.74957120640699e-11	-	-	-	-
Unigene21692_Mpfb2	353	48	107	11.9844557833387	26.649834232863	1.15296216178062	Up	1.884812e-06	1.63379852308895e-05	-	-	-	gi|242041839|ref|XP_002468314.1|/3.4926e-06/hypothetical protein SORBIDRAFT_01g043600 [Sorghum bicolor]
CL9603	1468	809	1801	48.570687574343	107.863149450237	1.15104424957694	Up	1.617836e-85	1.99809505760446e-83	-	-	-	-
CL3841	2895	432	961	13.1518535487623	29.1850377425365	1.14996279471092	Up	2.12966e-46	1.35863115223022e-44	-	-	-	-
Unigene179_Mpfb2	1123	397	883	31.1574951382618	69.129972957525	1.14973210660614	Up	9.28866e-43	5.50589046898396e-41	-	-	GO:0046686//response to cadmium ion;GO:0006457//protein folding;GO:0009644//response to high light intensity;GO:0042542//response to hydrogen peroxide;GO:0034976//response to endoplasmic reticulum stress;GO:0009408//response to heat	gi|372477638|gb|AEX97054.1|/6.57678e-59/mitochondrial heat shock protein [Copaifera officinalis]
Unigene26899_Mpfb2	650	36	80	4.88136102867524	10.8208672715464	1.14846076954569	Up	4.09276e-05	0.000285726331097465	-	GO:0008137//NADH dehydrogenase (ubiquinone) activity	GO:0042773//ATP synthesis coupled electron transport	gi|357436143|ref|XP_003588347.1|/1.97358e-22/NADH-ubiquinone oxidoreductase chain [Medicago truncatula]
CL4134	2349	720	1597	27.0147694222129	59.7733145552827	1.14575317718219	Up	1.705376e-75	1.81761925692308e-73	-	-	-	-
CL8074	468	46	102	8.66290923298847	19.1619524600301	1.14532106201512	Up	3.7075e-06	3.07891243678592e-05	-	-	-	-
CL11141	2412	414	918	15.127766869547	33.4619169824405	1.14532106201512	Up	4.00794e-44	2.44771410082645e-42	-	-	-	-
CL9787	2215	573	1267	22.7998860688499	50.2907745004629	1.14126715648454	Up	6.67866e-60	5.6836550303263e-58	-	-	-	-
CL10244	1035	86	190	7.32335162380424	16.1398201453621	1.14004852972949	Up	2.90056e-10	3.89830340345559e-09	-	-	-	-
Unigene26211_Mpfb2	604	86	189	12.5491207460884	27.5112488474643	1.13243534561961	Up	4.01142e-10	5.30761981378693e-09	GO:0009506//plasmodesma;GO:0005634//nucleus	GO:0008270//zinc ion binding;GO:0018024//histone-lysine N-methyltransferase activity;GO:0003677//DNA binding	GO:0034968//histone lysine methylation;GO:0009294//DNA mediated transformation;GO:0006355//regulation of transcription, DNA-dependent	gi|357463899|ref|XP_003602231.1|/8.74682e-59/Histone-lysine N-methyltransferase ATX5 [Medicago truncatula]
CL13310	747	41	90	4.83743386189927	10.59271645558	1.13075876781222	Up	1.71029e-05	0.000127083690330149	-	-	-	-
CL7390	1742	1171	2567	59.2462040275571	129.557678573039	1.12879989617484	Up	2.08446e-117	3.850866145e-115	-	-	-	-
CL7500	1075	136	298	11.1501890164055	24.3721161685876	1.12816335531245	Up	4.68728e-15	9.18764901149425e-14	-	-	-	-
CL10553	1749	184	403	9.27213612587445	20.2581916936934	1.12753174857159	Up	8.18874e-20	2.0746991664e-18	-	-	-	-
CL8406	1598	263	576	14.5054350551389	31.6906500818755	1.12746368825065	Up	1.21886e-27	4.4552196768343e-26	-	-	-	-
CL11311	1196	2186	4786	161.090809309844	351.825208978404	1.12698467196723	Up	1.282648e-216	4.66147926426229e-214	-	-	-	-
Unigene4758_Mpfb2	2129	127	278	5.2575068226755	11.4803353450472	1.12671406205198	Up	4.06332e-14	7.44460670082645e-13	-	-	-	gi|359488082|ref|XP_002266772.2|/0/PREDICTED: pentatricopeptide repeat-containing protein At1g08610-like [Vitis vinifera]
CL786	669	48	105	6.32363660914581	13.7990319746458	1.1257406930456	Up	3.64388e-06	3.03061998574376e-05	-	-	-	-
CL10936	559	59	129	9.30233529366406	20.2891261341495	1.12504188216205	Up	2.83654e-07	2.73405457652174e-06	-	-	-	-
CL15364	1333	3819	8349	252.505762889305	550.66788777749	1.12486616553089	Up	0	0	-	-	-	-
Unigene10569_Mpfb2	403	43	94	9.40405574520768	20.5072887807532	1.12478177307617	Up	1.206532e-05	9.18057590801442e-05	-	-	-	-
CL7527	3071	719	1571	20.6348282929138	44.976101491125	1.12407718095553	Up	4.18012e-72	4.2606473691954e-70	-	-	-	-
CL4373	2642	266	581	8.87361554649203	19.3343136123178	1.12356959400397	Up	1.013198e-27	3.72188673769677e-26	-	-	-	-
Unigene22355_Mpfb2	821	60	131	6.44109758148378	14.0285756420855	1.12299008202956	Up	2.38768e-07	2.32261860114085e-06	GO:0005840//ribosome;GO:0005739//mitochondrion	GO:0003735//structural constituent of ribosome	GO:0006412//translation	gi|388521069|gb|AFK48596.1|/6.10083e-31/unknown [Lotus japonicus]
CL4572	477	56	122	10.3471664013382	22.4867603415521	1.11984009160591	Up	6.58432e-07	6.0781923830939e-06	-	-	-	-
Unigene872_Mpfb2	1137	1053	2292	81.6243417393914	177.23095933542	1.11855928383182	Up	1.562884e-103	2.34105239162162e-101	-	GO:0045486//naringenin 3-dioxygenase activity	GO:0055114//oxidation-reduction process	gi|310751876|gb|ADP09378.1|/0/flavanone 3-hydroxylase [Pyrus pyrifolia]
CL2369	1509	148	322	8.6441891421574	18.7608310133752	1.1179211885863	Up	6.18248e-16	1.27260352014856e-14	-	-	-	-
Unigene22705_Mpfb2	495	80	174	14.2441511498941	30.9050527376741	1.117473077062	Up	2.9337e-09	3.5394392e-08	-	-	-	gi|21322711|emb|CAD22154.1|/2.22415e-41/pherophorin-dz1 protein [Volvox carteri f. nagariensis]
CL167	3058	2202	4783	63.464610496538	137.514451045921	1.11555899852257	Up	5.44736e-213	1.93220038144e-210	-	-	-	-
CL6321	1989	134	291	5.93774852798187	12.8630407517157	1.11524382855115	Up	1.710814e-14	3.2264598524883e-13	-	-	-	-
Unigene1712_Mpfb2	662	47	102	6.25736738108546	13.5465162406255	1.11429416639449	Up	6.00654e-06	4.80284888223625e-05	GO:0005634//nucleus	GO:0003725//double-stranded RNA binding;GO:0019204//nucleotide phosphatase activity;GO:0004647//phosphoserine phosphatase activity	GO:0009628//response to abiotic stimulus;GO:0016311//dephosphorylation;GO:0009611//response to wounding;GO:0009738//abscisic acid mediated signaling pathway;GO:0045892//negative regulation of transcription, DNA-dependent	gi|356521333|ref|XP_003529311.1|/6.44406e-109/PREDICTED: RNA polymerase II C-terminal domain phosphatase-like 1-like [Glycine max]
CL9109	1614	250	542	13.6517480235393	29.5244078358565	1.11282243279242	Up	1.357994e-25	4.59623953984733e-24	-	-	-	-
Unigene5481_Mpfb2	2103	483	1047	20.2422900479816	43.7716430197985	1.11262402419567	Up	7.01218e-48	4.61284921127596e-46	GO:0005886//plasma membrane	-	-	gi|224140555|ref|XP_002323648.1|/3.86964e-176/predicted protein [Populus trichocarpa]
Unigene6011_Mpfb2	1524	504	1091	29.1472344888089	62.9397803938412	1.11061313892432	Up	1.114384e-49	7.69619280249221e-48	GO:0005737//cytoplasm;GO:0005634//nucleus	GO:0030544//Hsp70 protein binding	GO:0006457//protein folding;GO:0009644//response to high light intensity;GO:0042542//response to hydrogen peroxide;GO:0009408//response to heat;GO:0009651//response to salt stress	gi|225440422|ref|XP_002269511.1|/6.22786e-170/PREDICTED: hsp70-binding protein 1-like [Vitis vinifera]
Unigene509_Mpfb2	590	55	119	8.21603845457344	17.7329254969092	1.10991572588392	Up	1.08167e-06	9.6906616407355e-06	-	-	-	gi|224072665|ref|XP_002303829.1|/1.01495e-24/predicted protein [Populus trichocarpa]
Unigene9715_Mpfb2	413	504	1089	107.555412496234	231.826601034023	1.10796599131763	Up	2.0843e-49	1.42834147449768e-47	-	-	-	-
CL14925	1194	376	812	27.7546211475951	59.7911824321836	1.10720474160817	Up	3.09414e-37	1.54490967702703e-35	-	-	-	-
CL4274	1682	854	1844	44.7490340041225	96.3874220546633	1.10698835690948	Up	2.65856e-82	3.16868906666667e-80	-	-	-	-
Unigene19541_Mpfb2	624	38	82	5.36723724217764	11.553530159724	1.10608216727513	Up	5.57628e-05	0.000379903353779963	-	-	-	-
Unigene22190_Mpfb2	339	38	82	9.87951633958362	21.2666749842707	1.10608216727513	Up	5.57628e-05	0.000379961737574919	-	-	-	-
CL12781	1999	1389	2994	61.240853826072	131.681401933194	1.10448529817765	Up	5.78492e-132	1.17656781174312e-129	-	-	-	-
Unigene25733_Mpfb2	522	72	155	12.1566462399958	26.1063787741451	1.10265707993256	Up	3.0217e-08	3.29341530481809e-07	-	GO:0004674//protein serine/threonine kinase activity	GO:0046777//protein autophosphorylation	gi|255563429|ref|XP_002522717.1|/1.07965e-39/Protein phosphatase 1 regulatory subunit, putative [Ricinus communis]
CL14084	900	362	779	35.4501311742989	76.0992519853821	1.1020913070791	Up	1.54865e-35	7.46348301086956e-34	-	-	-	-
CL6358	2024	268	576	11.6701401404703	25.0205824263029	1.10029348708517	Up	1.229642e-26	4.34421250964143e-25	-	-	-	-
CL13534	2011	258	554	11.3073131735018	24.2205016439822	1.09897258672657	Up	1.237818e-25	4.20554593747126e-24	-	-	-	-
Unigene26664_Mpfb2	248	34	73	12.0831181377378	25.8795439533708	1.09881939373031	Up	0.0001568764	0.000976359604604155	-	-	-	-
CL14366	1381	284	608	18.1249345460908	38.7075194217517	1.09463807003953	Up	8.29532e-28	3.05733913682461e-26	-	-	-	-
Unigene2622_Mpfb2	1047	277	593	23.3176550252833	49.7958845489202	1.09460380459745	Up	3.68418e-27	1.32588614318182e-25	-	-	GO:0042546//cell wall biogenesis	gi|224132456|ref|XP_002328279.1|/2.87406e-45/predicted protein [Populus trichocarpa]
CL1708	967	718	1536	65.4409741492226	139.652971612098	1.09358014299874	Up	1.49321e-67	1.4268522625e-65	-	-	-	-
Unigene12360_Mpfb2	461	36	77	6.88261316407572	14.6850435721501	1.09331921535322	Up	0.0001099468	0.000708137887623475	-	-	-	-
Unigene15268_Mpfb2	1198	88	188	6.47407370710963	13.7970573933949	1.09161490914097	Up	1.40552e-09	1.75741527805979e-08	-	-	-	gi|116310100|emb|CAH67120.1|/7.88342e-14/H0502G05.11 [Oryza sativa Indica Group]
Unigene23300_Mpfb2	469	119	254	22.3627858071565	47.6152768265541	1.09032459956486	Up	1.990136e-12	3.22509685555556e-11	-	-	-	gi|224100143|ref|XP_002311761.1|/2.72745e-16/predicted protein [Populus trichocarpa]
Unigene3050_Mpfb2	1333	82	175	5.42170006727495	11.5423260703151	1.09011678331488	Up	5.40194e-09	6.346349118177e-08	GO:0009507//chloroplast	GO:0016491//oxidoreductase activity;GO:0005506//iron ion binding;GO:0016855//racemase and epimerase activity, acting on amino acids and derivatives	GO:0008152//metabolic process	gi|359484398|ref|XP_003633103.1|/6.09713e-102/PREDICTED: uncharacterized protein LOC100853647 [Vitis vinifera]
CL4313	1362	110	234	7.11815372716348	15.1051203377589	1.08546268215938	Up	1.730368e-11	2.59543492503383e-10	-	-	-	-
CL8945	1529	105	223	6.05248328986057	12.8227984876606	1.08311205835481	Up	5.56456e-11	7.96132498483382e-10	-	-	-	-
CL4279	1982	261	554	11.6061623852836	24.5748883986116	1.08229384557994	Up	4.79594e-25	1.58688349044776e-23	-	-	-	-
CL1691	2962	819	1738	24.3697252571017	51.5881741925471	1.08195040127402	Up	6.45232e-75	6.84409005167464e-73	-	-	-	-
CL7844	1009	66	140	5.76506959944301	12.1989460073181	1.08134657368714	Up	2.2049e-07	2.15998356606275e-06	-	-	-	-
CL11309	2323	888	1882	33.6911272032256	71.2288362746593	1.08009272247906	Up	9.46696e-81	1.1075094260686e-78	-	-	-	-
CL6231	1280	118	250	8.1250084830597	17.171786441663	1.07959891140088	Up	4.40374e-12	6.94109577390686e-11	-	-	-	-
CL12942	918	490	1038	47.0441021433389	99.4122977684143	1.07941046545594	Up	2.71648e-45	1.69877701325811e-43	-	-	-	-
Unigene11214_Mpfb2	264	1920	4063	640.986801745234	1353.09514302985	1.0778967297232	Up	1.554996e-171	4.33618947471698e-169	-	-	GO:0050896//response to stimulus	gi|299033461|gb|ACL01289.2|/3.30465e-23/dehydrin 2 [Eriobotrya japonica]
CL12842	1083	78	165	6.3477224826571	13.3949447700063	1.07737767148419	Up	2.01708e-08	2.239191112669e-07	-	-	-	-
CL7841	1381	392	829	25.0175152889704	52.7771934220924	1.07697612348117	Up	2.18032e-36	1.07412253511111e-34	-	-	-	-
CL8889	1299	447	945	30.3284459601743	63.9599472820185	1.07649717402575	Up	3.2521e-41	1.8344988524173e-39	-	-	-	-
Unigene432_Mpfb2	379	36	76	8.3717273578863	17.6303048553559	1.0744601881019	Up	0.0001517286	0.000946047344508508	-	-	-	gi|300123813|emb|CBK25084.2|/1.45741e-10/unnamed protein product [Blastocystis hominis]
CL8412	1049	135	285	11.3425333721601	23.8866260969253	1.0744601881019	Up	1.768404e-13	3.09055958029168e-12	-	-	-	-
Unigene18183_Mpfb2	667	45	95	5.94618566086752	12.5222742507119	1.0744601881019	Up	2.23548e-05	0.000163128229493088	-	-	-	-
CL8312	1812	838	1764	40.7603224233414	85.5905519698888	1.0702860879588	Up	1.030616e-74	1.09058358491647e-72	-	-	-	-
Unigene5157_Mpfb2	612	135	284	19.4416952735227	40.7992667142047	1.06938919855448	Up	2.40696e-13	4.16548760655738e-12	-	-	-	-
Unigene12341_Mpfb2	952	1776	3729	164.421194313221	344.382341598447	1.06661489152417	Up	5.9086e-155	1.47177251011236e-152	GO:0016023//cytoplasmic membrane-bounded vesicle;GO:0005886//plasma membrane;GO:0005774//vacuolar membrane	-	GO:0019761//glucosinolate biosynthetic process	gi|225470739|ref|XP_002266519.1|/1.21702e-92/PREDICTED: heme-binding protein 2 [Vitis vinifera]
CL11170	3223	241	506	6.59035064934306	13.8030687465545	1.06656191456498	Up	1.651176e-22	4.8132703147929e-21	-	-	-	-
Unigene1778_Mpfb2	894	92	193	9.06989154594766	18.980394284333	1.0653527573117	Up	1.799646e-09	2.22635893828125e-08	-	GO:0004842//ubiquitin-protein ligase activity;GO:0008270//zinc ion binding	GO:0016567//protein ubiquitination	gi|225453082|ref|XP_002270912.1|/4.48572e-70/PREDICTED: uncharacterized protein LOC100258737 [Vitis vinifera]
CL2122	2270	1817	3801	70.547374485033	147.216826676465	1.06127828172848	Up	1.227442e-156	3.07470753649717e-154	-	-	-	-
CL12156	3763	1037	2166	24.2882555391572	50.6068928767279	1.05907502489574	Up	8.57582e-90	1.14184596744745e-87	-	-	-	-
CL5549	1120	147	307	11.567808687746	24.0993757146996	1.05888017663445	Up	4.20378e-14	7.69241426496079e-13	-	-	-	-
CL4957	1426	2048	4276	126.57916084955	263.63533042195	1.05850381382112	Up	3.22146e-175	9.21503828903226e-173	-	-	-	-
Unigene19800_Mpfb2	662	57	119	7.58872214301854	15.8042689473964	1.05838542524383	Up	2.71038e-06	2.29556501318052e-05	-	GO:0047213//anthocyanidin 3-O-glucosyltransferase activity	GO:0008152//metabolic process	gi|297745347|emb|CBI40427.3|/1.32582e-37/unnamed protein product [Vitis vinifera]
CL6658	2089	362	753	15.2729143402915	31.691440199009	1.05311784368936	Up	4.49336e-32	1.92303663783784e-30	-	-	-	-
CL10207	1932	825	1716	37.6355798773162	78.0900320566954	1.053041204467	Up	7.09582e-71	7.1341149015873e-69	-	-	-	-
CL13933	304	50	104	14.4960008618371	30.0777396199233	1.053041204467	Up	1.26707e-05	9.60002557416268e-05	-	-	-	-
Unigene3140_Mpfb2	880	93	193	9.31433946286043	19.2823551024928	1.04975590226068	Up	2.79968e-09	3.39437276018594e-08	GO:0005773//vacuole;GO:0005634//nucleus	-	GO:0006623//protein targeting to vacuole;GO:0042787//protein ubiquitination involved in ubiquitin-dependent protein catabolic process;GO:0010224//response to UV-B;GO:0016192//vesicle-mediated transport	gi|356545971|ref|XP_003541406.1|/4.37554e-110/PREDICTED: polyubiquitin-like [Glycine max]
CL12317	2512	1522	3157	53.4006819009689	110.494430158125	1.04904357791007	Up	5.06532e-128	1.01622696e-125	-	-	-	-
Unigene22948_Mpfb2	3078	6867	14240	196.630198357008	406.74929932356	1.04865495367755	Up	0	0	-	GO:0044212//transcription regulatory region DNA binding;GO:0003700//sequence-specific DNA binding transcription factor activity	GO:0009753//response to jasmonic acid stimulus;GO:0009739//response to gibberellin stimulus;GO:0009651//response to salt stress;GO:0009409//response to cold;GO:0009751//response to salicylic acid stimulus;GO:0043433//negative regulation of sequence-specific DNA binding transcription factor activity;GO:0042754//negative regulation of circadian rhythm;GO:0009733//response to auxin stimulus;GO:00485…	gi|51980218|gb|AAU20773.1|/0/late elongated hypocotyl [Castanea sativa]
Unigene3356_Mpfb2	714	95	197	11.7267368316486	24.2579141127716	1.04865388722606	Up	1.98163e-09	2.4365366317249e-08	-	-	-	gi|359807357|ref|NP_001241636.1|/6.01503e-34/uncharacterized protein LOC100786430 [Glycine max]
CL13449	870	112	232	11.3462031573294	23.4452124216838	1.0470837491706	Up	7.79336e-11	1.10080278967824e-09	-	-	-	-
Unigene822_Mpfb2	1466	311	644	18.6972701975652	38.6222291939744	1.04660378408465	Up	2.09718e-27	7.60300628291088e-26	GO:0005622//intracellular	GO:0003700//sequence-specific DNA binding transcription factor activity;GO:0003676//nucleic acid binding;GO:0008270//zinc ion binding	GO:0051604//protein maturation;GO:0006355//regulation of transcription, DNA-dependent	gi|302398699|gb|ADL36644.1|/0/C2H2L domain class transcription factor [Malus x domestica]
CL7219	1004	227	470	19.9270921807501	41.1575566665515	1.04642613537472	Up	2.013e-20	5.26562796460177e-19	-	-	-	-
Unigene3857_Mpfb2	882	86	178	8.5937289463009	17.7434005572267	1.04592635236493	Up	1.275932e-08	1.44280216822239e-07	-	GO:0008194//UDP-glycosyltransferase activity;GO:0016758//transferase activity, transferring hexosyl groups	-	gi|359488708|ref|XP_002274748.2|/1.32664e-82/PREDICTED: UDP-glycosyltransferase 90A1-like [Vitis vinifera]
CL8438	583	60	124	9.07056794922501	18.699869255717	1.04376339087899	Up	2.18302e-06	1.8732483212696e-05	-	-	-	-
CL2710	1648	91	188	4.86671562914881	10.0296570129169	1.04325188757957	Up	5.36752e-09	6.30925508377519e-08	-	-	-	-
Unigene10863_Mpfb2	490	48	99	8.63369977860927	17.7633369623472	1.04085179545909	Up	2.46178e-05	0.000177914265101874	GO:0031225//anchored to membrane	-	-	gi|224119702|ref|XP_002318139.1|/1.91392e-29/predicted protein [Populus trichocarpa]
Unigene770_Mpfb2	373	52	107	12.2870124195132	25.2208886975888	1.03748494436069	Up	1.213596e-05	9.22799167346939e-05	-	GO:0016705//oxidoreductase activity, acting on paired donors, with incorporation or reduction of molecular oxygen;GO:0004497//monooxygenase activity;GO:0005506//iron ion binding	-	gi|297742026|emb|CBI33813.3|/9.41549e-34/unnamed protein product [Vitis vinifera]
CL5347	2436	160	329	5.78887916190277	11.8741916359821	1.03647335494851	Up	1.523874e-14	2.89112218279846e-13	-	-	-	-
Unigene20695_Mpfb2	2626	440	904	14.7675938711297	30.2662871704144	1.03527692499116	Up	3.64822e-37	1.81951381732283e-35	GO:0005886//plasma membrane	GO:0005543//phospholipid binding;GO:0016301//kinase activity	GO:0000911//cytokinesis by cell plate formation;GO:0009909//regulation of flower development;GO:0051567//histone H3-K9 methylation;GO:0000226//microtubule cytoskeleton organization;GO:0006346//methylation-dependent chromatin silencing;GO:0016310//phosphorylation;GO:0031048//chromatin silencing by small RNA	gi|255557651|ref|XP_002519855.1|/0/lipid binding protein, putative [Ricinus communis]
Unigene12260_Mpfb2	313	55	113	15.4871012402503	31.740922567695	1.03527692499116	Up	7.14938e-06	5.66456773481058e-05	-	-	-	-
Unigene10426_Mpfb2	790	58	119	6.47072119483322	13.2435772698436	1.03329444428101	Up	4.21606e-06	3.46169756074074e-05	GO:0009507//chloroplast	GO:0005515//protein binding	GO:0006457//protein folding	gi|225460530|ref|XP_002272533.1|/3.3229e-87/PREDICTED: uncharacterized protein LOC100252905 [Vitis vinifera]
Unigene21715_Mpfb2	275	118	242	37.8182213029688	77.3692009915567	1.03267786401339	Up	5.07522e-11	7.28472335254127e-10	-	-	-	-
Unigene10147_Mpfb2	293	59	121	17.7474588025878	36.3080721376759	1.03267786401338	Up	3.53626e-06	2.94553251700169e-05	-	-	-	-
CL1069	2649	2101	4308	69.9030104526902	142.98127847199	1.03239976397179	Up	1.604582e-169	4.33804614121951e-167	-	-	-	-
CL6959	416	40	82	8.47458511922785	17.330295239586	1.03208158583135	Up	0.0001393802	0.000876324348780488	-	-	-	-
CL12438	1699	183	375	9.49313148847231	19.4054325885773	1.03150462319983	Up	2.97902e-16	6.24214502646503e-15	-	-	-	-
CL13858	882	94	192	9.39314559246842	19.1389489156603	1.02683132514415	Up	5.84546e-09	6.84022183900765e-08	-	-	-	-
Unigene119_Mpfb2	1187	121	247	8.98434533617214	18.2949688336855	1.02596167041072	Up	4.08464e-11	5.90687437442922e-10	GO:0005783//endoplasmic reticulum	GO:0003824//catalytic activity	GO:0008152//metabolic process	gi|224105091|ref|XP_002333861.1|/7.96445e-10/predicted protein [Populus trichocarpa]
CL10248	1186	122	249	9.06623406347074	18.4586569129404	1.02572227060583	Up	3.43828e-11	5.01468613947368e-10	-	-	-	-
CL6509	1933	370	755	16.870255322705	34.3400194872697	1.02540904979676	Up	7.51336e-31	3.09023521038961e-29	-	-	-	-
CL2446	3476	297	606	7.53058070088349	15.3277460380542	1.02531253877281	Up	4.44684e-25	1.47467458429319e-23	-	-	-	-
Unigene6432_Mpfb2	1133	78	159	6.06759351166605	12.3382241009965	1.02393841252274	Up	1.272978e-07	1.2853859841494e-06	GO:0031225//anchored to membrane	GO:0004872//receptor activity;GO:0005515//protein binding;GO:0016301//kinase activity;GO:0032440//2-alkenal reductase [NAD(P)] activity	GO:0055114//oxidation-reduction process;GO:0010103//stomatal complex morphogenesis;GO:0009737//response to abscisic acid stimulus;GO:0008356//asymmetric cell division;GO:0048443//stamen development;GO:0002237//response to molecule of bacterial origin;GO:0016310//phosphorylation;GO:0042127//regulation of cell proliferation;GO:0007165//signal transduction	gi|225442935|ref|XP_002265327.1|/1.70642e-163/PREDICTED: protein TOO MANY MOUTHS-like [Vitis vinifera]
CL7723	426	130	265	26.8958663877842	54.6917367231181	1.02393841252274	Up	8.67418e-12	1.33308767015598e-10	-	-	-	-
CL1739	1883	239	487	11.1866323804316	22.7386187918747	1.02336883020223	Up	2.10066e-20	5.48845392339423e-19	-	-	-	-
CL8441	2141	654	1330	26.9223438332275	54.616065835193	1.02052138099111	Up	1.190712e-52	8.78432423560732e-51	-	-	-	-
Unigene21677_Mpfb2	690	61	124	7.79170550672196	15.8000344580913	1.01991664892462	Up	3.37236e-06	2.8142988458498e-05	GO:0005829//cytosol;GO:0000139//Golgi membrane;GO:0005783//endoplasmic reticulum	GO:0047434//indolepyruvate decarboxylase activity;GO:0050660//flavin adenine dinucleotide binding;GO:0050661//NADP binding;GO:0004499//N,N-dimethylaniline monooxygenase activity	GO:0055114//oxidation-reduction process;GO:0009851//auxin biosynthetic process;GO:0009911//positive regulation of flower development;GO:2000024//regulation of leaf development;GO:0010229//inflorescence development;GO:0022603//regulation of anatomical structure morphogenesis;GO:0048825//cotyledon development	gi|255549074|ref|XP_002515593.1|/1.78889e-104/monooxygenase, putative [Ricinus communis]
CL1862	2762	370	752	11.8067355317845	23.937544905557	1.01966506726196	Up	1.816958e-30	7.37056576431839e-29	-	-	-	-
CL61	1456	130	264	7.86925761071158	15.9414562482603	1.01848398243063	Up	1.1679e-11	1.77519198491601e-10	-	-	-	-
CL4351	2798	306	621	9.63885621280583	19.5132374649736	1.01751929162846	Up	2.32716e-25	7.78141931221719e-24	-	-	-	-
CL410	2209	2159	4378	86.1407625319577	174.247068779083	1.01636638725907	Up	6.47774e-168	1.73018094048193e-165	-	-	-	-
CL7010	1634	1367	2769	73.7340769418841	148.989733466132	1.0148094868615	Up	1.164294e-106	1.83709848298932e-104	-	-	-	-
CL2493	1965	523	1058	23.4579966312998	47.3378525613387	1.01291445196772	Up	9.6432e-42	5.5240336124031e-40	-	-	-	-
CL3844	1718	657	1329	33.7049739247148	68.0122685719248	1.01283350505448	Up	5.53982e-52	4.03987728881579e-50	-	-	-	-
Unigene24423_Mpfb2	1706	271	548	14.000451758518	28.2414487260025	1.01234071770729	Up	2.17182e-22	6.28962476551274e-21	GO:0009507//chloroplast	-	GO:0009737//response to abscisic acid stimulus;GO:0006351//transcription, DNA-dependent;GO:0071842	gi|224066243|ref|XP_002302043.1|/7.07157e-109/predicted protein [Populus trichocarpa]
Unigene24999_Mpfb2	3105	282	569	8.00459363532092	16.1115046714228	1.00919116600842	Up	4.46596e-23	1.34885377711172e-21	GO:0030288//outer membrane-bounded periplasmic space;GO:0016021//integral to membrane	GO:0005234//extracellular-glutamate-gated ion channel activity;GO:0004970//ionotropic glutamate receptor activity;GO:0005262//calcium channel activity;GO:0005217//intracellular ligand-gated ion channel activity;GO:0004965//G-protein coupled GABA receptor activity	GO:0009416//response to light stimulus;GO:0035235//ionotropic glutamate receptor signaling pathway;GO:0006874//cellular calcium ion homeostasis;GO:0006816//calcium ion transport;GO:0071230//cellular response to amino acid stimulus;GO:0009630//gravitropism;GO:0007186//G-protein coupled receptor signaling pathway;GO:0030004//cellular monovalent inorganic cation homeostasis	gi|224083342|ref|XP_002306988.1|/0/glutamate-gated kainate-type ion channel receptor subunit GluR5 [Populus trichocarpa]
Unigene5591_Mpfb2	641	59	119	8.11233296280532	16.3220375088556	1.00863239004674	Up	6.48454e-06	5.16364106537356e-05	-	-	-	gi|297833980|ref|XP_002884872.1|/8.45742e-10/hypothetical protein ARALYDRAFT_317971 [Arabidopsis lyrata subsp. lyrata]
Unigene16621_Mpfb2	233	78	157	29.5046499944963	59.2419262371947	1.00567620613001	Up	2.3166e-07	2.25892700241918e-06	-	-	-	-
Unigene19129_Mpfb2	1533	172	346	9.88867440396268	19.8435506308772	1.00482114903526	Up	1.549476e-14	2.93843742035928e-13	GO:0016023//cytoplasmic membrane-bounded vesicle	GO:0046872//metal ion binding;GO:0004722//protein serine/threonine phosphatase activity;GO:0003993//acid phosphatase activity	-	gi|356503803|ref|XP_003520692.1|/3.67149e-178/PREDICTED: probable purple acid phosphatase 20-like [Glycine max]
CL700	1780	683	1373	33.8183556285951	67.8165940764857	1.00383181795764	Up	6.91024e-53	5.13209750619766e-51	-	-	-	-
Unigene20786_Mpfb2	401	12249	24594	2692.20450998601	5392.25268982755	1.00210009851026	Up	0	0	-	-	-	gi|110238587|gb|ABG56268.1|/2.25725e-11/dehydrin [Malus x domestica]
CL10087	855	267	536	27.5230736363414	55.1168151667655	1.00185093487085	Up	1.378664e-21	3.84447826616352e-20	-	-	-	-
Unigene4262_Mpfb2	314	50	0	14.0343447834347	0.001	-13.7766740903714	Down	8.34242e-16	1.70219152305568e-14	-	-	-	gi|225447661|ref|XP_002275421.1|/9.44726e-26/PREDICTED: uncharacterized protein LOC100257932 [Vitis vinifera]
CL7628	262	38	0	12.7830383172475	0.001	-13.6419431613944	Down	3.4678e-12	5.5089686993909e-11	-	-	-	-
Unigene6564_Mpfb2	229	30	0	11.546159638424	0.001	-13.4951254569999	Down	8.96524e-10	1.14553547873199e-08	-	-	-	-
Unigene26914_Mpfb2	271	63	1	20.4891076388121	0.324426371148761	-5.98082224739928	Down	3.31128e-18	7.73935332841328e-17	-	-	-	gi|255570843|ref|XP_002526374.1|/3.079e-16/conserved hypothetical protein [Ricinus communis]
Unigene11101_Mpfb2	830	163	4	17.3085743302591	0.423708658223202	-5.35227047813044	Down	1.440786e-43	8.70321112643052e-42	-	GO:0020037//heme binding;GO:0033773;GO:0009055//electron carrier activity	GO:0055114//oxidation-reduction process	gi|255567929|ref|XP_002524942.1|/3.01717e-110/cytochrome P450, putative [Ricinus communis]
CL8601	463	87	3	16.5611330796487	0.569673087999877	-4.86152331902694	Down	9.14436e-23	2.70655963738318e-21	-	-	-	-
Unigene21665_Mpfb2	413	110	4	23.4743955844956	0.851521032264546	-4.78490203742403	Down	3.02542e-28	1.13390593372781e-26	-	-	-	gi|225447661|ref|XP_002275421.1|/4.17363e-26/PREDICTED: uncharacterized protein LOC100257932 [Vitis vinifera]
Unigene11084_Mpfb2	201	26	1	11.4006359016876	0.437410679509027	-4.70398204204046	Down	2.09256e-07	2.05629267021277e-06	-	-	-	-
Unigene26881_Mpfb2	546	108	5	17.4334322452687	0.805124052942439	-4.43650173117547	Down	1.302606e-26	4.59101310238474e-25	-	GO:0005515//protein binding	-	gi|224078183|ref|XP_002305500.1|/8.63647e-38/predicted protein [Populus trichocarpa]
Unigene14426_Mpfb2	252	43	2	15.0390256560266	0.697774179216781	-4.42980707860147	Down	2.92026e-11	4.27886608988764e-10	-	-	-	-
Unigene28367_Mpfb2	366	59	3	14.2076651069896	0.720652021158315	-4.30122287254005	Down	8.43536e-15	1.62611735513043e-13	GO:0016023//cytoplasmic membrane-bounded vesicle	-	-	gi|255580348|ref|XP_002531002.1|/3.04388e-40/conserved hypothetical protein [Ricinus communis]
Unigene1652_Mpfb2	269	58	3	19.0032332487667	0.980515389382688	-4.27656081830578	Down	1.610044e-14	3.04288707894288e-13	-	-	GO:0006950//response to stress	gi|255542872|ref|XP_002512499.1|/4.74372e-33/conserved hypothetical protein [Ricinus communis]
Unigene6404_Mpfb2	242	37	2	13.4752907185078	0.726607822986069	-4.21299568952832	Down	1.428602e-09	1.78526932006764e-08	-	-	-	-
CL8967	510	101	4	17.454321978896	0.955647245449069	-4.19096232584932	Down	1.129018e-25	3.84768640153728e-24	-	-	-	-
CL3441	992	359	22	31.8958780253519	1.94982865402108	-4.03195073908512	Down	4.37844e-80	5.02930758341969e-78	-	-	-	-
Unigene9859_Mpfb2	215	74	5	30.3350730593384	2.0446406181701	-3.89106759464096	Down	3.90176e-17	8.58968395630586e-16	-	-	-	-
CL1039	1407	187	13	11.713840184701	0.812334119088193	-3.84999706564591	Down	5.08674e-41	2.84767522878788e-39	-	-	-	-
Unigene12025_Mpfb2	535	122	9	20.0982310266847	1.47902040977912	-3.76435466001994	Down	8.72792e-27	3.10078939871795e-25	-	-	-	-
CL11914	814	199	15	21.546684720828	1.62013906476624	-3.7332763488345	Down	1.470002e-42	8.65563727436919e-41	-	-	-	-
Unigene25214_Mpfb2	214	53	4	21.8279968117682	1.64335601086569	-3.73146277846257	Down	2.98054e-12	4.77080081299639e-11	-	-	-	-
Unigene4832_Mpfb2	940	172	13	16.1269551715689	1.21590862293307	-3.72936736046037	Down	6.033e-37	2.99542165733483e-35	GO:0000214//tRNA-intron endonuclease complex;GO:0009507//chloroplast	GO:0000213//tRNA-intron endonuclease activity;GO:0005515//protein binding	GO:0006979//response to oxidative stress;GO:0009753//response to jasmonic acid stimulus;GO:0009744//response to sucrose stimulus;GO:0009750//response to fructose stimulus;GO:0009611//response to wounding;GO:0007568//aging;GO:0006388//tRNA splicing, via endonucleolytic cleavage and ligation	gi|255579783|ref|XP_002530729.1|/9.25905e-61/Senescence-associated protein DIN1, putative [Ricinus communis]
CL11511	1549	1626	123	92.5168652034801	6.98134553227997	-3.72813936063515	Down	0	0	-	-	-	-
Unigene1973_Mpfb2	1010	144	11	12.5658798757977	0.957539616232137	-3.71403570670439	Down	4.6672e-31	1.93396554766355e-29	-	-	GO:0001666//response to hypoxia;GO:0009944//polarity specification of adaxial/abaxial axis;GO:0009862//systemic acquired resistance, salicylic acid mediated signaling pathway;GO:0010075//regulation of meristem growth;GO:0006355//regulation of transcription, DNA-dependent;GO:0010014//meristem initiation;GO:0009855//determination of bilateral symmetry;GO:0010310//regulation of hydrogen peroxide met…	gi|359481956|ref|XP_002277851.2|/2.01304e-60/PREDICTED: uncharacterized protein LOC100259589 [Vitis vinifera]
CL14750	333	65	5	17.2036622840782	1.32011331203175	-3.70398204204046	Down	1.104042e-14	2.11542844407952e-13	-	-	-	-
Unigene17261_Mpfb2	324	39	3	10.6089250751815	0.814069875752911	-3.70398204204045	Down	2.88654e-09	3.48918785496183e-08	-	GO:0016740//transferase activity	GO:0009725//response to hormone stimulus	gi|225457146|ref|XP_002280390.1|/4.18743e-34/PREDICTED: uncharacterized WD repeat-containing protein alr3466-like [Vitis vinifera]
Unigene20478_Mpfb2	949	1009	80	93.7080151813798	7.4115529257167	-3.66032468811836	Down	3.68428e-206	1.2375273230303e-203	GO:0031225//anchored to membrane;GO:0005886//plasma membrane	-	GO:0009834//secondary cell wall biogenesis	gi|255583717|ref|XP_002532612.1|/1.22552e-68/conserved hypothetical protein [Ricinus communis]
CL11187	591	525	42	78.2931214060644	6.24808960476346	-3.64739851367409	Down	8.98728e-108	1.44376094434783e-105	-	-	-	-
Unigene15864_Mpfb2	251	50	4	17.5569094103525	1.40110831205282	-3.64739851367409	Down	1.932172e-11	2.88349519138337e-10	-	-	GO:0006950//response to stress;GO:0042221//response to chemical stimulus;GO:0009628//response to abiotic stimulus	gi|224141799|ref|XP_002324250.1|/4.39252e-07/predicted protein [Populus trichocarpa]
Unigene613_Mpfb2	243	49	4	17.7722163652614	1.44723533467184	-3.61825216801458	Down	3.5933e-11	5.22188578826614e-10	GO:0005739//mitochondrion	-	-	gi|359477517|ref|XP_003631990.1|/3.72507e-22/PREDICTED: uncharacterized protein LOC100852693 [Vitis vinifera]
Unigene2139_Mpfb2	550	463	38	74.1942223020108	6.07444140016354	-3.61048319371602	Down	1.895872e-94	2.63508378482759e-92	-	-	-	gi|358249250|ref|NP_001239762.1|/1.74141e-25/uncharacterized protein LOC100814873 [Glycine max]
CL6701	1072	268	22	22.0339213099924	1.80431905297474	-3.61019989571984	Down	2.5555e-55	2.00541166371681e-53	-	-	-	-
Unigene27101_Mpfb2	707	157	13	19.5718565525817	1.6166253261062	-3.59772335464991	Down	6.54282e-33	2.88079000158888e-31	GO:0044464//cell part	GO:0016705//oxidoreductase activity, acting on paired donors, with incorporation or reduction of molecular oxygen;GO:0004497//monooxygenase activity;GO:0005506//iron ion binding	GO:0006952//defense response;GO:0051707//response to other organism;GO:0042343//indole glucosinolate metabolic process	gi|356559512|ref|XP_003548043.1|/4.64127e-63/PREDICTED: isoflavone 2'-hydroxylase-like [Glycine max]
Unigene5083_Mpfb2	944	114	10	10.6435043616065	0.931351129039347	-3.51450424317675	Down	8.01266e-24	2.51248457623762e-22	-	GO:0008270//zinc ion binding;GO:0016874//ligase activity	-	gi|255569333|ref|XP_002525634.1|/1.90954e-114/ubiquitin-protein ligase, putative [Ricinus communis]
Unigene14817_Mpfb2	681	125	11	16.1776221071897	1.42013951893459	-3.50989498992416	Down	5.77058e-26	1.98491835562452e-24	-	-	-	-
Unigene17086_Mpfb2	615	174	16	24.9359499703329	2.28733779723745	-3.44648581974809	Down	4.52716e-35	2.13310542061637e-33	GO:0016023//cytoplasmic membrane-bounded vesicle;GO:0005739//mitochondrion	GO:0003993//acid phosphatase activity	-	gi|255549796|ref|XP_002515949.1|/3.08671e-75/Stem 28 kDa glycoprotein precursor, putative [Ricinus communis]
CL15218	699	299	28	37.7003861040786	3.52181302471646	-3.42018907603987	Down	8.04274e-59	6.6904128727955e-57	-	-	-	-
Unigene12175_Mpfb2	226	32	3	12.4793890605267	1.16707362718559	-3.41857982317821	Down	2.18944e-07	2.14673575232198e-06	-	-	-	-
Unigene16282_Mpfb2	243	63	6	22.8499924696218	2.17085300200776	-3.39585974667813	Down	2.27418e-13	3.93723517532214e-12	-	GO:0008725//DNA-3-methyladenine glycosylase activity	GO:0006284//base-excision repair	gi|356495943|ref|XP_003516830.1|/6.56582e-35/PREDICTED: probable GMP synthase [glutamine-hydrolyzing]-like [Glycine max]
Unigene19833_Mpfb2	1016	259	25	22.4676599184568	2.16337466981581	-3.37649442181119	Down	1.36499e-50	9.60649628888889e-49	GO:0009506//plasmodesma;GO:0009505//plant-type cell wall;GO:0016020//membrane	GO:0046872//metal ion binding;GO:0004601//peroxidase activity	GO:0071456//cellular response to hypoxia;GO:0048767//root hair elongation;GO:0015706//nitrate transport;GO:0010106//cellular response to iron ion starvation;GO:0006826//iron ion transport;GO:0010167//response to nitrate	gi|255569410|ref|XP_002525672.1|/2.51686e-115/Peroxidase 44 precursor, putative [Ricinus communis]
Unigene26981_Mpfb2	221	41	4	16.3509642300396	1.59130401052153	-3.36109432851745	Down	4.8664e-09	5.75530656708456e-08	-	-	-	gi|167860796|gb|ACA05166.1|/1.88844e-18/expansin 3 [Dimocarpus longan]
Unigene27593_Mpfb2	247	40	4	14.2729854639627	1.42379832520347	-3.32547041878673	Down	8.91786e-09	1.02355701962206e-07	-	-	-	-
CL10263	1597	356	36	19.6470281436626	1.9819058715888	-3.30935075342345	Down	9.55312e-68	9.14829880259179e-66	-	-	-	-
CL3451	454	204	21	39.6028189184005	4.06676316785815	-3.28365024309211	Down	3.37256e-39	1.78227133825983e-37	-	-	-	-
Unigene27006_Mpfb2	745	97	10	11.4753845211773	1.18012814203107	-3.28152707119913	Down	2.37876e-19	5.88557259375e-18	GO:0016023//cytoplasmic membrane-bounded vesicle;GO:0005576//extracellular region	-	GO:0010054//trichoblast differentiation	gi|224143787|ref|XP_002325075.1|/9.59939e-86/predicted protein [Populus trichocarpa]
Unigene499_Mpfb2	692	357	38	45.4688433969208	4.82795197989877	-3.23539507448488	Down	1.472488e-66	1.39502506290598e-64	GO:0005618//cell wall;GO:0005886//plasma membrane	GO:0020037//heme binding;GO:0019825//oxygen binding	GO:0015671//oxygen transport	gi|37903668|gb|AAP57677.1|/2.07496e-84/non-symbiotic hemoglobin class 1 [Pyrus communis]
Unigene10354_Mpfb2	555	240	26	38.1127287524193	4.11875353353905	-3.20999320136679	Down	6.27522e-45	3.89133852251748e-43	-	-	-	gi|225465425|ref|XP_002264858.1|/2.83481e-07/PREDICTED: uncharacterized protein LOC100241465 [Vitis vinifera]
Unigene25656_Mpfb2	333	55	6	14.5569450096046	1.5841359744381	-3.19993953670287	Down	2.7947e-11	4.10438584299437e-10	-	-	-	-
Unigene916_Mpfb2	1053	357	39	29.8807593833515	3.25627950301164	-3.19792036906622	Down	7.52706e-66	7.01123500588235e-64	GO:0005794//Golgi apparatus	-	GO:0045492//xylan biosynthetic process;GO:0009834//secondary cell wall biogenesis;GO:0010413//glucuronoxylan metabolic process	gi|356496925|ref|XP_003517315.1|/5.89399e-131/PREDICTED: uncharacterized protein LOC100803555 [Glycine max]
Unigene3492_Mpfb2	396	64	7	14.2441511498941	1.55413339916465	-3.19618740184176	Down	6.48362e-13	1.0839771627451e-11	-	-	-	-
Unigene26454_Mpfb2	713	518	57	64.0312551953777	7.02863135362541	-3.18746059742118	Down	1.595828e-94	2.22502584477987e-92	-	-	-	gi|296082283|emb|CBI21288.3|/9.6702e-08/unnamed protein product [Vitis vinifera]
Unigene6089_Mpfb2	702	136	15	17.0747196476295	1.87862279019903	-3.18411456954119	Down	6.759e-26	2.31950883900929e-24	-	-	-	gi|383932364|gb|AFH57279.1|/5.60081e-45/GASA-like protein [Gossypium hirsutum]
CL8442	561	304	35	47.7598009143508	5.48517670293405	-3.12218682039799	Down	4.56636e-55	3.55822969560633e-53	-	-	-	-
Unigene13771_Mpfb2	205	34	4	14.6176258446779	1.71550334792809	-3.0910051651497	Down	3.22692e-07	3.09418639619377e-06	-	-	-	-
CL871	611	322	38	46.4479388662361	5.46799144040908	-3.0865316885704	Down	1.321478e-57	1.07705315375e-55	-	-	-	-
Unigene3438_Mpfb2	619	75	9	10.6787986962807	1.27831327824205	-3.06243601295294	Down	2.2146e-14	4.14307741772152e-13	GO:0005576//extracellular region	-	-	gi|224084185|ref|XP_002307231.1|/7.70808e-66/predicted protein [Populus trichocarpa]
CL5146	547	75	9	12.084417537473	1.44657389256276	-3.06243601295294	Down	2.2146e-14	4.14133002108815e-13	-	-	-	-
CL586	873	166	20	16.7589046389862	2.01419350701751	-3.05665366035893	Down	3.7819e-30	1.51474148328817e-28	-	-	-	-
Unigene6629_Mpfb2	1722	399	49	20.4216831653588	2.50177571572846	-3.0290774160065	Down	1.006224e-69	9.93629392249443e-68	GO:0022626//cytosolic ribosome;GO:0009505//plant-type cell wall;GO:0016023//cytoplasmic membrane-bounded vesicle	GO:0080079//cellobiose glucosidase activity;GO:0043169//cation binding;GO:0047668//amygdalin beta-glucosidase activity;GO:0004567//beta-mannosidase activity;GO:0080082//esculin beta-glucosidase activity;GO:0080081//4-methylumbelliferyl-beta-D-glucopyranoside beta-glucosidase activity;GO:0080083//beta-gentiobiose beta-glucosidase activity	GO:0005975//carbohydrate metabolic process	gi|356520639|ref|XP_003528968.1|/0/PREDICTED: beta-glucosidase 44-like [Glycine max]
Unigene6199_Mpfb2	838	233	29	24.505506755266	3.04256187453236	-3.00974747342607	Down	4.10776e-41	2.31422951562897e-39	-	-	GO:0080167//response to karrikin	gi|225426609|ref|XP_002280587.1|/1.44215e-75/PREDICTED: uncharacterized protein At1g01500-like [Vitis vinifera]
Unigene22958_Mpfb2	213	40	5	16.5513023924826	2.0638391216271	-3.00354232389937	Down	4.214e-08	4.51087233220666e-07	GO:0005829//cytosol;GO:0016021//integral to membrane;GO:0009505//plant-type cell wall;GO:0009570//chloroplast stroma;GO:0005794//Golgi apparatus;GO:0005886//plasma membrane	GO:0005315//inorganic phosphate transmembrane transporter activity;GO:0003999//adenine phosphoribosyltransferase activity;GO:0005351//sugar:hydrogen symporter activity	GO:0055085//transmembrane transport;GO:0009651//response to salt stress;GO:0009116//nucleoside metabolic process;GO:0007623//circadian rhythm;GO:0006096//glycolysis;GO:0006094//gluconeogenesis;GO:0006168//adenine salvage;GO:0046686//response to cadmium ion;GO:0016036//cellular response to phosphate starvation;GO:0006817//phosphate ion transport	gi|224129882|ref|XP_002320694.1|/3.36202e-07/predicted protein [Populus trichocarpa]
Unigene27517_Mpfb2	527	94	12	15.7205966082678	2.00196311001095	-2.97316867485585	Down	3.14644e-17	6.96141999600798e-16	-	-	-	-
Unigene4762_Mpfb2	722	163	21	19.8976685514059	2.55721672881939	-2.95995305535169	Down	9.60842e-29	3.67257005137931e-27	GO:0016023//cytoplasmic membrane-bounded vesicle;GO:0016021//integral to membrane	-	-	gi|356550202|ref|XP_003543477.1|/9.51023e-118/PREDICTED: uncharacterized membrane protein At1g06890-like [Glycine max]
Unigene17368_Mpfb2	793	124	16	13.7816203906132	1.77391266746662	-2.95773863428625	Down	3.45758e-22	9.88408652740168e-21	-	-	GO:0006351//transcription, DNA-dependent	gi|358249038|ref|NP_001240238.1|/1.96623e-55/uncharacterized protein LOC100783729 [Glycine max]
Unigene17496_Mpfb2	926	136	18	12.9443339013346	1.70901926399963	-2.92108016370739	Down	6.48122e-24	2.03804491035461e-22	GO:0005737//cytoplasm	GO:0020037//heme binding;GO:0004601//peroxidase activity;GO:0005515//protein binding	GO:0009651//response to salt stress;GO:0055114//oxidation-reduction process;GO:0006979//response to oxidative stress	gi|157365236|gb|ABV44812.1|/1.61653e-118/peroxidase [Eriobotrya japonica]
CL14628	793	750	101	83.3565749432248	11.197823713383	-2.89607762653082	Down	7.19874e-124	1.41229085893805e-121	-	-	-	-
Unigene5616_Mpfb2	523	163	22	27.4686743673328	3.69833656747403	-2.89283885949315	Down	4.09478e-28	1.52566685411765e-26	GO:0016021//integral to membrane;GO:0009507//chloroplast;GO:0005886//plasma membrane	GO:0008270//zinc ion binding;GO:0016760//cellulose synthase (UDP-forming) activity	GO:0010413//glucuronoxylan metabolic process;GO:0016926//protein desumoylation;GO:0030244//cellulose biosynthetic process;GO:0052386//cell wall thickening;GO:0010400//rhamnogalacturonan I side chain metabolic process;GO:0009834//secondary cell wall biogenesis;GO:0010228//vegetative to reproductive phase transition of meristem;GO:0010089//xylem development;GO:0045492//xylan biosynthetic process;GO…	gi|255585040|ref|XP_002533228.1|/5.92934e-94/Cellulose synthase A catalytic subunit 3 [UDP-forming], putative [Ricinus communis]
Unigene26574_Mpfb2	528	118	16	19.6969902619629	2.66422868428225	-2.88618537326121	Down	1.074734e-20	2.84997345047847e-19	-	-	-	gi|357484827|ref|XP_003612701.1|/1.12729e-07/hypothetical protein MTR_5g027950 [Medicago truncatula]
CL15367	555	293	40	46.5292896852453	6.33654389775239	-2.87637108343425	Down	4.6319e-49	3.14020156269113e-47	-	-	-	-
Unigene16283_Mpfb2	369	145	20	34.6332638476846	4.76528707757801	-2.86152331902694	Down	6.66548e-25	2.1891411277037e-23	-	GO:0008725//DNA-3-methyladenine glycosylase activity	GO:0006306//DNA methylation;GO:0006284//base-excision repair	gi|255547045|ref|XP_002514580.1|/1.14715e-55/DNA-3-methyladenine glycosylase, putative [Ricinus communis]
CL1233	2894	1401	194	42.6669298621968	5.89370837483586	-2.85587072214306	Down	1.691048e-226	6.69443627e-224	-	-	-	-
Unigene2987_Mpfb2	463	137	19	26.0790256541595	3.60792955733256	-2.85364689341631	Down	1.52433e-23	4.70652810167131e-22	-	-	-	gi|359475654|ref|XP_003631726.1|/2.03389e-24/PREDICTED: uncharacterized protein LOC100258833 [Vitis vinifera]
Unigene4925_Mpfb2	382	78	11	17.9962917505697	2.53171469213209	-2.82951292412432	Down	7.14796e-14	1.28622666590909e-12	-	-	-	-
CL9714	713	494	70	61.0645561129664	8.63165253953998	-2.82262653853908	Down	4.84732e-80	5.55350062428941e-78	-	-	-	-
Unigene3363_Mpfb2	1116	310	44	24.4821347888805	3.46636205159304	-2.82023511053631	Down	8.63382e-51	6.11511679169329e-49	-	-	-	-
Unigene19094_Mpfb2	273	49	7	15.819225555892	2.25434734823883	-2.81089724595697	Down	4.0172e-09	4.77903444056882e-08	-	-	-	-
CL1545	784	202	29	22.7084291051963	3.25212608527821	-2.80377281152359	Down	1.970576e-33	8.82539380686869e-32	-	-	-	-
CL1971	333	125	18	33.0839659309195	4.75240792331429	-2.79940160711914	Down	3.33726e-21	9.08332927440147e-20	-	-	-	-
CL8788	1048	9242	1335	777.242369263168	111.996750654632	-2.79490767149099	Down	0	0	-	-	-	-
CL8701	852	473	69	48.9297876977766	7.12024496961349	-2.78071424046059	Down	1.587302e-75	1.69585050785542e-73	-	-	-	-
Unigene28515_Mpfb2	234	41	6	15.4425773283708	2.25434734823883	-2.7761318277963	Down	9.64742e-08	9.91532934538711e-07	-	-	-	-
Unigene12216_Mpfb2	1797	521	77	25.55297273791	3.76728162869294	-2.76189534548298	Down	1.983078e-82	2.36996529283019e-80	-	GO:0016740//transferase activity	-	gi|255547852|ref|XP_002514983.1|/2.88417e-92/Anthranilate N-benzoyltransferase protein, putative [Ricinus communis]
CL9008	995	209	31	18.5129228293002	2.73920195378969	-2.75670514559338	Down	5.99002e-34	2.72955299856115e-32	-	-	-	-
Unigene539_Mpfb2	1428	200	30	12.3439335069986	1.84704929792677	-2.74050791806558	Down	2.34772e-32	1.01257985758755e-30	GO:0005737//cytoplasm;GO:0016020//membrane	GO:0016298//lipase activity	GO:0031408//oxylipin biosynthetic process;GO:0009626//plant-type hypersensitive response;GO:0051607//defense response to virus;GO:0046686//response to cadmium ion	gi|302142349|emb|CBI19552.3|/6.76777e-179/unnamed protein product [Vitis vinifera]
Unigene28236_Mpfb2	263	33	5	11.0588502392357	1.67147426960674	-2.72600834837045	Down	2.34396e-06	2.00243735028902e-05	-	-	-	-
CL1219	1251	769	117	54.1777313745297	8.22269140688552	-2.72001739227779	Down	6.9181e-119	1.28880133529412e-116	-	-	-	-
Unigene18811_Mpfb2	340	46	7	11.9242397677606	1.81010831196824	-2.71974935789877	Down	2.18108e-08	2.40738673238735e-07	-	-	-	gi|297733924|emb|CBI15171.3|/1.01225e-43/unnamed protein product [Vitis vinifera]
CL2295	1054	961	147	80.3590071305606	12.2620240488171	-2.71226259983675	Down	1.154506e-147	2.73735224748663e-145	-	-	-	-
CL12932	783	953	146	107.271146914037	16.3936830151621	-2.71005016892929	Down	2.5428e-146	5.96522044444444e-144	-	-	-	-
Unigene15774_Mpfb2	364	52	8	12.5908121771385	1.93229772706185	-2.70398204204046	Down	2.82466e-09	3.42091710133843e-08	GO:0048046//apoplast	GO:0052716//hydroquinone:oxygen oxidoreductase activity;GO:0005507//copper ion binding;GO:0008447//L-ascorbate oxidase activity	GO:0046274//lignin catabolic process;GO:0055114//oxidation-reduction process	gi|255581518|ref|XP_002531565.1|/1.84049e-61/laccase, putative [Ricinus communis]
Unigene8700_Mpfb2	222	26	4	10.3221973704469	1.5841359744381	-2.70398204204046	Down	3.29948e-05	0.000233693840638978	-	-	-	-
Unigene28821_Mpfb2	299	45	7	13.2645680127045	2.05831714404415	-2.68804049817144	Down	3.81434e-08	4.10187259083192e-07	-	-	-	-
CL11343	1870	1759	276	82.904101784549	12.9763608857983	-2.67555763459316	Down	9.46533999999999e-265	4.28239025428571e-262	-	-	-	-
Unigene26906_Mpfb2	297	70	11	20.7727204269289	3.25627950301164	-2.67339372220704	Down	6.32684e-12	9.86355245850914e-11	-	-	-	-
Unigene28045_Mpfb2	495	70	11	12.4636322561573	1.95376770180699	-2.67339372220703	Down	6.32684e-12	9.86702187548365e-11	-	-	-	-
Unigene17378_Mpfb2	430	108	17	22.1364046649226	3.47588905088917	-2.6709669848125	Down	1.144156e-17	2.59221199427695e-16	-	-	-	-
CL13491	756	1048	165	122.177510755937	19.1887899284615	-2.670643111191	Down	3.46456e-158	8.87928677919075e-156	-	-	-	-
CL15092	798	114	18	12.5908121771385	1.98314766724769	-2.6665073366218	Down	1.528712e-18	3.63237045316184e-17	-	-	-	-
CL13666	893	253	40	24.9701325483901	3.93816558035003	-2.66460780370632	Down	2.35592e-39	1.25398296470588e-37	-	-	-	-
Unigene21844_Mpfb2	636	82	13	11.3634059586124	1.79709765024699	-2.66065461037636	Down	1.102526e-13	1.95222834616613e-12	GO:0005886//plasma membrane	-	-	gi|224131788|ref|XP_002328108.1|/1.96885e-51/predicted protein [Populus trichocarpa]
Unigene900_Mpfb2	816	2353	374	254.146160992216	40.2964588497691	-2.65693346923603	Down	0	0	GO:0009507//chloroplast	-	GO:0009793//embryo development ending in seed dormancy;GO:0050832//defense response to fungus	gi|255556231|ref|XP_002519150.1|/7.10551e-72/conserved hypothetical protein [Ricinus communis]
Unigene20896_Mpfb2	208	25	4	10.5932313990348	1.69076051117912	-2.64739851367409	Down	5.78676e-05	0.000393698580451128	-	-	-	gi|302399059|gb|ADL36824.1|/1.04674e-24/SPL domain class transcription factor [Malus x domestica]
Unigene4425_Mpfb2	673	81	13	10.6077124880201	1.69829733366581	-2.64295260864289	Down	1.912846e-13	3.33117698146112e-12	-	-	-	gi|359496746|ref|XP_003635321.1|/3.61879e-46/PREDICTED: uncharacterized protein LOC100854855 [Vitis vinifera]
Unigene15793_Mpfb2	512	68	11	11.7055206959335	1.88889650858293	-2.63157354651241	Down	1.907704e-11	2.85177949939312e-10	GO:0009941//chloroplast envelope;GO:0005634//nucleus	GO:0010279//indole-3-acetic acid amido synthetase activity	GO:0016132//brassinosteroid biosynthetic process;GO:0009733//response to auxin stimulus;GO:0010252//auxin homeostasis	gi|224068322|ref|XP_002302704.1|/5.93293e-80/GH3 family protein [Populus trichocarpa]
CL10146	847	173	28	18.0017397243386	2.90643129194428	-2.63081562947849	Down	5.05058e-27	1.81028792271625e-25	-	-	-	-
Unigene1938_Mpfb2	3597	821	133	20.1165964920809	3.25084784412422	-2.62949830017598	Down	3.18794e-122	6.17235300087336e-120	GO:0016021//integral to membrane	GO:0016760//cellulose synthase (UDP-forming) activity;GO:0008270//zinc ion binding	GO:0042742//defense response to bacterium;GO:0009834//secondary cell wall biogenesis;GO:0050832//defense response to fungus;GO:0030244//cellulose biosynthetic process;GO:0007047//cellular cell wall organization	gi|225438009|ref|XP_002273521.1|/0/PREDICTED: cellulose synthase A catalytic subunit 4 [UDP-forming]-like [Vitis vinifera]
CL6841	975	575	94	51.9774553979308	8.476346029378	-2.61637161805347	Down	1.175094e-85	1.45534407184358e-83	-	-	-	-
CL172	686	598	98	76.8296498156004	12.5599352259021	-2.61283415398226	Down	6.99952e-89	9.20904207002967e-87	-	-	-	-
Unigene5945_Mpfb2	393	256	42	57.4115405125502	9.39598207739238	-2.61122490112061	Down	5.92272e-39	3.11139288341232e-37	-	GO:0005488//binding;GO:0016787//hydrolase activity	GO:0006259//DNA metabolic process	gi|1405559|emb|CAA67152.1|/3.40312e-15/GRPF1 [Fagus sylvatica]
CL9144	626	268	44	37.7322102944279	6.17964864149813	-2.61019989571984	Down	1.08776e-40	6.05893252261306e-39	-	-	-	-
Unigene20372_Mpfb2	426	97	16	20.0684541508851	3.30214259460336	-2.60345516608649	Down	1.3352e-15	2.69950285453716e-14	GO:0048046//apoplast	GO:0005507//copper ion binding;GO:0052716//hydroquinone:oxygen oxidoreductase activity;GO:0008447//L-ascorbate oxidase activity	GO:0009834//secondary cell wall biogenesis;GO:0046274//lignin catabolic process;GO:0055114//oxidation-reduction process	gi|224087694|ref|XP_002308208.1|/2.07875e-73/laccase 1c [Populus trichocarpa]
CL7432	851	163	27	16.881453224577	2.78945682455404	-2.59738297596697	Down	3.31902e-25	1.10313874632684e-23	-	-	-	-
CL1316	1366	808	134	52.1329675504359	8.62461145087564	-2.59566461619339	Down	1.318914e-118	2.44677861640167e-116	-	-	-	-
CL11587	1332	414	69	27.3935237908014	4.55439092650953	-2.58850482462052	Down	2.01882e-61	1.76898105059289e-59	-	-	-	-
CL13964	639	113	19	15.5858097529211	2.61419622072766	-2.57579377287097	Down	9.38466e-18	2.14041695e-16	-	-	-	-
CL6791	935	374	63	35.2542740959879	5.92399083916878	-2.57315686028709	Down	2.76924e-55	2.16930323533569e-53	-	-	-	-
CL2168	655	206	35	27.7190094037157	4.69799103869619	-2.56075983413762	Down	5.44536e-31	2.25220495970149e-29	-	-	-	-
CL4691	354	47	8	11.7016305262107	1.98688240861727	-2.55813117557701	Down	4.46132e-08	4.76411382851638e-07	-	-	-	-
Unigene3036_Mpfb2	623	374	64	52.9097051039304	9.03186353323294	-2.550436783787	Down	9.53952e-55	7.36869752195122e-53	GO:0005886//plasma membrane;GO:0005829//cytosol	GO:0051903//S-(hydroxymethyl)glutathione dehydrogenase activity;GO:0004022//alcohol dehydrogenase (NAD) activity;GO:0008270//zinc ion binding;GO:0000166//nucleotide binding	GO:0046686//response to cadmium ion;GO:0001666//response to hypoxia;GO:0009651//response to salt stress;GO:0055114//oxidation-reduction process	gi|333362458|gb|AEF30408.1|/6.24893e-23/alcohol dehydrogenase [Prunus dulcis x Prunus persica]
Unigene26992_Mpfb2	300	35	6	10.2824966113298	1.75839093162629	-2.54786284012318	Down	2.7253e-06	2.30643923267799e-05	GO:0016023//cytoplasmic membrane-bounded vesicle	-	-	gi|224080947|ref|XP_002306240.1|/7.35727e-26/predicted protein [Populus trichocarpa]
Unigene6489_Mpfb2	1066	447	77	36.9574590077546	6.35066143223378	-2.54088680438778	Down	7.69892e-65	7.08204802821577e-63	-	-	GO:0009793//embryo development ending in seed dormancy	gi|255567917|ref|XP_002524936.1|/6.83285e-42/conserved hypothetical protein [Ricinus communis]
CL4862	1670	238	41	12.5606545431813	2.15850383822389	-2.54080808258922	Down	2.87476e-35	1.36907743157895e-33	-	-	-	-
Unigene3820_Mpfb2	770	2543	440	291.076685149666	50.2397409036082	-2.53449835706481	Down	0	0	-	-	GO:0032502//developmental process	gi|255564072|ref|XP_002523034.1|/1.03049e-37/conserved hypothetical protein [Ricinus communis]
Unigene28660_Mpfb2	358	46	8	11.3246969861414	1.96468260516904	-2.52710427995638	Down	7.68658e-08	7.9851823814433e-07	-	GO:0046872//metal ion binding	-	gi|8272394|dbj|BAA96449.1|/2.36688e-24/metallothionein-like protein [Pyrus pyrifolia]
Unigene1361_Mpfb2	631	161	28	22.4878689756499	3.90134279600127	-2.52710427995638	Down	3.36244e-24	1.0740912443804e-22	-	-	-	gi|359496746|ref|XP_003635321.1|/8.11471e-42/PREDICTED: uncharacterized protein LOC100854855 [Vitis vinifera]
Unigene26134_Mpfb2	760	109	19	12.640512751522	2.19798866453286	-2.52379913523271	Down	8.13888e-17	1.75772850189966e-15	GO:0043680//filiform apparatus;GO:0005622//intracellular;GO:0009506//plasmodesma;GO:0005886//plasma membrane	GO:0004672//protein kinase activity	GO:0006833//water transport;GO:0010483//pollen tube reception;GO:0009651//response to salt stress;GO:0000902//cell morphogenesis;GO:0009791//post-embryonic development;GO:0050832//defense response to fungus;GO:0048767//root hair elongation;GO:0006972//hyperosmotic response;GO:0046777//protein autophosphorylation;GO:0007030//Golgi organization;GO:0006096//glycolysis;GO:0030244//cellulose biosynthe…	gi|359488520|ref|XP_003633771.1|/3.6488e-88/PREDICTED: receptor-like protein kinase FERONIA-like [Vitis vinifera]
CL4869	2604	611	108	20.6800705382571	3.64643280751995	-2.50368339155463	Down	1.482902e-86	1.8785402536e-84	-	-	-	-
CL5117	1364	599	106	38.7047474037697	6.83245743227223	-2.50203406212496	Down	7.94764e-85	9.70750584903581e-83	-	-	-	-
CL9788	778	546	97	61.8535785874337	10.9616915403438	-2.49638662263209	Down	2.82404e-77	3.0993139980198e-75	-	-	-	-
CL81	362	161	29	39.1984677448484	7.04327859353071	-2.47647820688641	Down	1.116784e-23	3.46993475767344e-22	-	-	-	-
Unigene4625_Mpfb2	572	632	114	97.3806871882182	17.5224271158564	-2.47443305791173	Down	2.77446e-88	3.5864142122449e-86	-	-	-	gi|224105973|ref|XP_002313999.1|/3.95867e-07/predicted protein [Populus trichocarpa]
CL7328	553	733	133	116.823611719526	21.1452074056326	-2.46592927653199	Down	1.041886e-101	1.52964044596026e-99	-	-	-	-
Unigene29933_Mpfb2	267	44	8	14.524232773628	2.63429353052627	-2.46297394253667	Down	2.262e-07	2.21152273428886e-06	-	GO:0046872//metal ion binding	GO:0030001//metal ion transport	gi|224132062|ref|XP_002321246.1|/3.77971e-22/predicted protein [Populus trichocarpa]
CL9349	1135	240	44	18.6366206674826	3.40833484544302	-2.45100130087059	Down	3.5993e-34	1.65031813236815e-32	-	-	-	-
CL2145	581	109	20	16.5349220157602	3.02649041588001	-2.44979855378893	Down	2.67684e-16	5.6169300482726e-15	-	-	-	-
Unigene10313_Mpfb2	311	65	12	18.42064160964	3.39239408030795	-2.44094763620667	Down	3.2604e-10	4.35814335845644e-09	-	-	-	gi|297733842|emb|CBI15089.3|/5.2137e-16/unnamed protein product [Vitis vinifera]
CL13829	1214	287	53	20.8360310246057	3.83833275849231	-2.44052879601186	Down	2.31206e-40	1.27502632189055e-38	-	-	-	-
Unigene9788_Mpfb2	813	97	18	10.5155737617184	1.94655822689257	-2.43353016464418	Down	1.493922e-14	2.83672435271949e-13	-	-	-	gi|356529048|ref|XP_003533109.1|/1.29613e-116/PREDICTED: uncharacterized lipoprotein syc1174_c-like [Glycine max]
CL14617	548	91	17	14.635670359192	2.72743118956632	-2.42387412284772	Down	1.117978e-13	1.97722012620662e-12	-	-	-	-
CL7823	1200	155	29	11.3841926768294	2.1247223757151	-2.42168573404603	Down	2.66392e-22	7.66966785454545e-21	-	-	-	-
Unigene21419_Mpfb2	486	64	12	11.6063453813952	2.17085300200776	-2.41857982317821	Down	5.54174e-10	7.22463005351367e-09	-	-	-	gi|255549968|ref|XP_002516035.1|/6.51462e-06/conserved hypothetical protein [Ricinus communis]
Unigene19749_Mpfb2	489	133	25	23.9714644926707	4.49486434464797	-2.41496856962583	Down	2.79234e-19	6.87815394e-18	-	-	-	gi|302399119|gb|ADL36854.1|/8.53163e-54/WRKY domain class transcription factor [Malus x domestica]
CL2152	1645	839	158	44.9518783685924	8.44455219443627	-2.41228857616209	Down	3.0742e-113	5.4304334501992e-111	-	-	-	-
CL14955	846	286	54	29.7952789345524	5.61188595199879	-2.40852615851429	Down	1.24231e-39	6.70091736982968e-38	-	-	-	-
Unigene11905_Mpfb2	338	663	126	172.881536432248	32.774742216703	-2.39912746051204	Down	2.7432e-89	3.63068661492537e-87	-	-	-	-
Unigene5784_Mpfb2	615	110	21	15.764106303084	3.00213085887415	-2.39258461464527	Down	5.00822e-16	1.03570176473881e-14	-	GO:0020037//heme binding;GO:0033772;GO:0009055//electron carrier activity	GO:0055114//oxidation-reduction process	gi|356502339|ref|XP_003519977.1|/7.51545e-74/PREDICTED: cytochrome P450 82A4-like [Glycine max]
Unigene4072_Mpfb2	485	68	13	12.3571682398308	2.35660640321049	-2.39056544700861	Down	2.10472e-10	2.87135616492308e-09	-	GO:0005515//protein binding	-	gi|225450500|ref|XP_002280920.1|/2.72438e-20/PREDICTED: uncharacterized protein LOC100247811 [Vitis vinifera]
Unigene3018_Mpfb2	1115	308	59	24.3460009452114	4.65224506573771	-2.38768581523243	Down	3.86276e-42	2.24171535183246e-40	-	GO:0032440//2-alkenal reductase [NAD(P)] activity;GO:0000166//nucleotide binding;GO:0008270//zinc ion binding	GO:0015824//proline transport;GO:0055114//oxidation-reduction process;GO:0006979//response to oxidative stress	gi|225445486|ref|XP_002285167.1|/7.01487e-154/PREDICTED: NADP-dependent alkenal double bond reductase P1 [Vitis vinifera]
Unigene5578_Mpfb2	548	67	13	10.7757133413832	2.08568267437425	-2.36919179621605	Down	3.55758e-10	4.73823917212376e-09	-	-	-	gi|302398741|gb|ADL36665.1|/1.10163e-56/COL domain class transcription factor [Malus x domestica]
Unigene27095_Mpfb2	305	36	7	10.4029005529145	2.01782565924328	-2.36611240328408	Down	5.10518e-06	4.14263306808199e-05	-	-	-	-
CL7255	908	1709	333	165.885337087124	32.2436222594468	-2.36310063850425	Down	3.2716e-223	1.23979658803419e-220	-	-	-	-
CL3883	469	82	16	15.4096507242591	2.99938751663333	-2.36109432851745	Down	4.04044e-12	6.3866320399287e-11	-	-	-	-
Unigene19619_Mpfb2	742	102	20	12.115687189322	2.3697990992268	-2.3540395709835	Down	1.056124e-14	2.02799592516241e-13	-	-	-	-
Unigene15794_Mpfb2	902	106	21	10.357408686737	2.04690740377783	-2.3391453556838	Down	4.02458e-15	7.9131631059867e-14	GO:0009941//chloroplast envelope;GO:0005634//nucleus	GO:0010279//indole-3-acetic acid amido synthetase activity	GO:0016132//brassinosteroid biosynthetic process;GO:0009733//response to auxin stimulus;GO:0010252//auxin homeostasis	gi|255582164|ref|XP_002531876.1|/2.28979e-146/Indole-3-acetic acid-amido synthetase GH3.17, putative [Ricinus communis]
CL711	1312	353	70	23.7133360439857	4.69082946699086	-2.33778368022558	Down	6.66116e-47	4.28032626202899e-45	-	-	-	-
CL835	1076	448	89	36.6958986872736	7.27215580458827	-2.33516381499057	Down	5.26596e-59	4.40532329207547e-57	-	-	-	-
CL2932	2071	11730	2342	499.194392981576	99.4242289200571	-2.32793235631402	Down	0	0	-	-	-	-
Unigene27537_Mpfb2	225	30	6	11.7514246986626	2.34452124216838	-2.32547041878673	Down	3.99888e-05	0.000279965800473709	-	-	-	-
Unigene28074_Mpfb2	311	55	11	15.5866967466184	3.10969457361562	-2.32547041878673	Down	2.02924e-08	2.2498735463866e-07	-	-	-	-
Unigene6307_Mpfb2	1084	292	59	23.7413469465601	4.78528897444423	-2.31072383341754	Down	1.49722e-38	7.78238456740914e-37	GO:0005874//microtubule;GO:0045298//tubulin complex;GO:0016020//membrane;GO:0005794//Golgi apparatus	GO:0005515//protein binding;GO:0003924//GTPase activity;GO:0005200//structural constituent of cytoskeleton;GO:0005525//GTP binding	GO:0010498//proteasomal protein catabolic process;GO:0009651//response to salt stress;GO:0007010//cytoskeleton organization;GO:0051258//protein polymerization;GO:0006184//GTP catabolic process;GO:0007018//microtubule-based movement;GO:0006094//gluconeogenesis	gi|356575969|ref|XP_003556108.1|/0/PREDICTED: tubulin beta-1 chain-like [Glycine max]
CL13640	1327	152	31	10.0954213688586	2.05388541373078	-2.29727352695607	Down	1.183824e-20	3.13176542434368e-19	-	-	-	-
Unigene12784_Mpfb2	484	93	19	16.9351626597462	3.45138715918383	-2.29477362156381	Down	3.68732e-13	6.2855976224529e-12	-	-	-	-
CL1894	341	83	17	21.4523808648607	4.38308589994822	-2.29111891399596	Down	7.22716e-12	1.12041195832168e-10	-	-	-	-
CL11560	878	642	132	64.4454554943742	13.2179728345484	-2.28557769166322	Down	1.05548e-81	1.24132287108753e-79	-	-	-	-
Unigene20992_Mpfb2	907	131	27	12.7296303929835	2.61723016283957	-2.28207782327335	Down	7.27974e-18	1.66978330118986e-16	GO:0009508//plastid chromosome;GO:0009507//chloroplast	-	GO:0006655//phosphatidylglycerol biosynthetic process;GO:0010103//stomatal complex morphogenesis;GO:0006364//rRNA processing;GO:0009658//chloroplast organization;GO:0006399//tRNA metabolic process;GO:0042793//transcription from plastid promoter;GO:0045893//positive regulation of transcription, DNA-dependent;GO:0045036//protein targeting to chloroplast	gi|359473101|ref|XP_002275523.2|/7.7806e-110/PREDICTED: uncharacterized protein LOC100264713 [Vitis vinifera]
Unigene11982_Mpfb2	216	134	28	54.6767676951664	11.3969782605408	-2.26227659229953	Down	4.59928e-18	1.06487141848564e-16	-	-	-	gi|224085421|ref|XP_002307570.1|/3.71715e-06/hypothetical protein POPTRDRAFT_818640 [Populus trichocarpa]
CL4420	2423	1528	321	55.5804073655277	11.6476163650854	-2.25454166481281	Down	9.16616e-189	2.8620366343662e-186	-	-	-	-
Unigene16470_Mpfb2	846	304	64	31.6705062800837	6.65112409125782	-2.25146983734296	Down	7.20722e-39	3.77277119669421e-37	-	GO:0005515//protein binding	GO:0010075//regulation of meristem growth;GO:0010014//meristem initiation;GO:0009944//polarity specification of adaxial/abaxial axis;GO:0010358//leaf shaping;GO:0009855//determination of bilateral symmetry	gi|255541344|ref|XP_002511736.1|/2.38483e-17/conserved hypothetical protein [Ricinus communis]
Unigene27647_Mpfb2	227	38	8	14.753991361757	3.09848622313002	-2.25146983734295	Down	5.32956e-06	4.3073647699599e-05	-	-	-	-
Unigene26133_Mpfb2	501	161	34	28.3230445581539	5.96659597557822	-2.24699636076364	Down	2.99944e-21	8.19403393222428e-20	-	GO:0016772//transferase activity, transferring phosphorus-containing groups	-	gi|359488516|ref|XP_003633769.1|/4.85683e-15/PREDICTED: receptor-like protein kinase FERONIA-like [Vitis vinifera]
Unigene24755_Mpfb2	441	123	26	24.5820618696514	5.18346533132466	-2.24561711109751	Down	1.46997e-16	3.1379648464131e-15	-	-	-	gi|357509847|ref|XP_003625212.1|/2.28069e-27/hypothetical protein MTR_7g092680 [Medicago truncatula]
CL1719	930	141	30	13.3625071170277	2.83611440584885	-2.23620308068965	Down	1.09628e-18	2.62172937648328e-17	-	-	-	-
CL14723	763	169	36	19.5215344764808	4.14823548745389	-2.23449675873924	Down	4.32098e-22	1.22810007205128e-20	-	-	-	-
CL13243	672	596	127	78.1679589330683	16.6157476425996	-2.23402615758936	Down	6.44392e-74	6.77039158672986e-72	-	-	-	-
CL5943	1130	145	31	11.3094463361023	2.41195216285022	-2.22925510352742	Down	4.15078e-19	1.0145384985667e-17	-	-	-	-
CL1247	329	42	9	11.2513640731876	2.40509397942805	-2.22593474523581	Down	1.953244e-06	1.68849546640671e-05	-	-	-	-
CL7161	1956	331	71	14.9145765922444	3.19135368470006	-2.22448261120191	Down	1.40461e-41	8.00483267095116e-40	-	-	-	-
CL7860	1034	409	88	34.8621811055586	7.48251460266505	-2.22006773820382	Down	7.16114e-51	5.08831130320513e-49	-	-	-	-
Unigene1966_Mpfb2	1944	699	151	31.6907633656064	6.82914173548275	-2.21428622994973	Down	1.844224e-85	2.27136676977778e-83	GO:0009505//plant-type cell wall;GO:0005737//cytoplasm;GO:0005886//plasma membrane;GO:0048046//apoplast	GO:0045330;GO:0030599//pectinesterase activity;GO:0004857//enzyme inhibitor activity	GO:0009684//indoleacetic acid biosynthetic process;GO:0007047//cellular cell wall organization;GO:0042545//cell wall modification;GO:0006546//glycine catabolic process;GO:0043086//negative regulation of catalytic activity;GO:0045490//pectin catabolic process;GO:0006569//tryptophan catabolic process;GO:0009624//response to nematode	gi|225441977|ref|XP_002265171.1|/0/PREDICTED: pectinesterase 3-like [Vitis vinifera]
Unigene589_Mpfb2	200	37	8	16.3051017693944	3.51678186325257	-2.21299568952832	Down	8.90782e-06	6.93146583292383e-05	-	-	-	gi|350285879|gb|AEQ28191.1|/3.77483e-06/yellow stripe-like protein 6 [Malus xiaojinensis]
Unigene6707_Mpfb2	798	97	21	10.713234922653	2.31367227845564	-2.21113774330774	Down	4.00322e-13	6.79275806965174e-12	-	-	-	gi|1087015|gb|AAB35283.1|/2.47213e-70/arabinogalactan-protein [Pyrus communis]
CL10357	996	443	96	39.2009122101472	8.47417316446404	-2.20974271173323	Down	1.181372e-54	9.109508128e-53	-	-	-	-
CL11250	825	226	49	24.1438361990705	5.22188822119322	-2.20901144219935	Down	1.193108e-28	4.52523716886228e-27	-	-	-	-
CL1085	1617	313	68	17.0602779716206	3.69729694961619	-2.20609832958165	Down	5.12142e-39	2.69363606120996e-37	-	-	-	-
Unigene16327_Mpfb2	311	124	27	35.140916301467	7.63288668069289	-2.20285113212277	Down	2.51876e-16	5.29524802655287e-15	-	-	-	-
CL6854	971	343	75	31.1334088952725	6.79090215612624	-2.1967883995763	Down	2.1838e-42	1.28075825925926e-40	-	-	-	-
Unigene22467_Mpfb2	1141	137	30	10.5824617685152	2.31164452010467	-2.19468381125138	Down	8.1883e-18	1.87237155956679e-16	GO:0005777//peroxisome;GO:0005829//cytosol;GO:0009506//plasmodesma	GO:0050660//flavin adenine dinucleotide binding;GO:0000166//nucleotide binding;GO:0003997//acyl-CoA oxidase activity;GO:0003995//acyl-CoA dehydrogenase activity	GO:0009611//response to wounding;GO:0006635//fatty acid beta-oxidation;GO:0010363//regulation of plant-type hypersensitive response;GO:0001676//long-chain fatty acid metabolic process;GO:0009753//response to jasmonic acid stimulus;GO:0006612//protein targeting to membrane;GO:0050832//defense response to fungus;GO:0043069//negative regulation of programmed cell death;GO:0009555//pollen development…	gi|255568739|ref|XP_002525341.1|/1.12705e-138/acyl-CoA oxidase, putative [Ricinus communis]
CL7295	237	41	9	15.2471016659863	3.33871695878409	-2.19116932707514	Down	3.2522e-06	2.72016682890021e-05	-	-	-	-
CL10245	942	141	31	13.1922840964286	2.89331841191162	-2.18889736591129	Down	3.08952e-18	7.2401235602537e-17	-	-	-	-
Unigene12139_Mpfb2	207	59	13	25.1207991746773	5.52151741815018	-2.18574565512011	Down	2.17624e-08	2.40264265737052e-07	-	-	-	-
Unigene24273_Mpfb2	2365	271	60	10.0992687949394	2.23051703800375	-2.17880076964471	Down	1.711e-33	7.67837226720648e-32	GO:0043680//filiform apparatus;GO:0005622//intracellular;GO:0009506//plasmodesma;GO:0005886//plasma membrane	GO:0004672//protein kinase activity	GO:0006833//water transport;GO:0010483//pollen tube reception;GO:0009651//response to salt stress;GO:0000902//cell morphogenesis;GO:0009791//post-embryonic development;GO:0050832//defense response to fungus;GO:0048767//root hair elongation;GO:0006972//hyperosmotic response;GO:0046777//protein autophosphorylation;GO:0007030//Golgi organization;GO:0006096//glycolysis;GO:0030244//cellulose biosynthe…	gi|359488520|ref|XP_003633771.1|/0/PREDICTED: receptor-like protein kinase FERONIA-like [Vitis vinifera]
CL11307	1986	347	77	15.3993367463593	3.40876389061491	-2.17554763578273	Down	2.30452e-42	1.34977288982827e-40	-	-	-	-
Unigene1756_Mpfb2	1184	180	40	13.3990062020224	2.97025495207143	-2.17346732534168	Down	1.084896e-22	3.1982791787234e-21	GO:0016020//membrane	GO:0000155//two-component sensor activity;GO:0051740//ethylene binding;GO:0005524//ATP binding	GO:0023014//signal transduction by phosphorylation;GO:0000160//two-component signal transduction system (phosphorelay);GO:0018106//peptidyl-histidine phosphorylation	gi|110082318|dbj|BAE97296.1|/1.05458e-179/ethylene receptor [Malus x domestica]
Unigene9760_Mpfb2	965	121	27	11.0512102736128	2.45992513750828	-2.16751805901049	Down	1.1272e-15	2.28731320823799e-14	-	-	-	gi|255581271|ref|XP_002531447.1|/4.3312e-61/conserved hypothetical protein [Ricinus communis]
CL6861	763	345	77	39.8516532212183	8.87261479260971	-2.16720833487	Down	6.20242e-42	3.56221370414508e-40	-	-	-	-
Unigene18731_Mpfb2	543	94	21	15.2573746087609	3.40020345894586	-2.16581375279825	Down	1.799982e-12	2.92335538153846e-11	-	-	-	-
Unigene12238_Mpfb2	289	143	32	43.6103909664902	9.73503629966111	-2.16341366067776	Down	3.15254e-18	7.38000625765576e-17	-	-	-	-
Unigene17038_Mpfb2	683	538	121	69.4245954013231	15.5757908291933	-2.1561414491814	Down	4.63948e-64	4.24134565443299e-62	GO:0016020//membrane;GO:0016023//cytoplasmic membrane-bounded vesicle	-	-	gi|15229448|ref|NP_188987.1|/6.55504e-51/uncharacterized protein [Arabidopsis thaliana]
CL3687	1151	409	92	31.3184146508667	7.02745289789828	-2.1559374007841	Down	4.26092e-49	2.89311900398162e-47	-	-	-	-
Unigene6546_Mpfb2	687	80	18	10.2632530119324	2.30356890606064	-2.15554541734441	Down	9.35526e-11	1.31680481866667e-09	-	-	-	gi|356575865|ref|XP_003556057.1|/6.24895e-49/PREDICTED: uncharacterized protein LOC100809523 [Glycine max]
Unigene11640_Mpfb2	212	151	34	62.7758890152614	14.1003046403995	-2.1544842219741	Down	4.47602e-19	1.0928291561674e-17	-	-	-	-
CL333	1299	12595	2840	854.556547804017	192.218254265537	-2.15243061112893	Down	0	0	-	-	-	-
Unigene9913_Mpfb2	636	195	44	27.0227336820662	6.08248435468213	-2.15144101901168	Down	3.6317e-24	1.15843391798561e-22	-	-	-	gi|359474892|ref|XP_002276432.2|/2.51382e-14/PREDICTED: pentatricopeptide repeat-containing protein At4g34830, chloroplastic-like [Vitis vinifera]
Unigene12409_Mpfb2	268	31	7	10.194799412086	2.29640606742239	-2.15038371222863	Down	6.80886e-05	0.000457133910781345	-	-	-	gi|386778767|gb|AFJ23868.1|/1.70452e-06/jasmonate ZIM-domain protein 2 [Vitis quinquangularis]
Unigene21925_Mpfb2	320	115	26	31.6737618831141	7.14346315973179	-2.14859265670265	Down	8.09842e-15	1.56456534187364e-13	-	-	-	-
CL7129	1000	544	123	47.9458127705435	10.8141042295017	-2.14849065981046	Down	1.794956e-64	1.64771758028985e-62	-	-	-	-
CL10291	409	97	22	20.902595276961	4.72916876476508	-2.1440235474492	Down	1.106922e-12	1.82110232415584e-11	-	-	-	-
CL3050	344	66	15	16.9097535634826	3.83370115906894	-2.14104584764931	Down	4.92864e-09	5.82425480597015e-08	-	-	-	-
Unigene22962_Mpfb2	1377	167	38	10.6889320516158	2.4262474728322	-2.13931910292984	Down	9.03362e-21	2.40415752436975e-19	-	-	-	gi|255569697|ref|XP_002525813.1|/2.26959e-91/conserved hypothetical protein [Ricinus communis]
CL8572	400	123	28	27.1017232112907	6.15436826069201	-2.138701907181	Down	1.140962e-15	2.31417992479414e-14	-	-	-	-
Unigene315_Mpfb2	452	193	44	37.6331576356508	8.55853993269432	-2.13656774253015	Down	9.73128e-24	3.03848938478873e-22	-	-	-	-
Unigene12455_Mpfb2	702	127	29	15.9447749650657	3.63200406105145	-2.13424601554396	Down	4.28432e-16	8.89733864918033e-15	-	-	-	-
CL2738	316	83	19	23.1495628953085	5.28630185140814	-2.13065424180271	Down	5.7272e-11	8.18609263700838e-10	-	-	-	-
Unigene5865_Mpfb2	1017	131	30	11.352777548118	2.59349694930131	-2.1300747298283	Down	1.609174e-16	3.42687592756965e-15	GO:0048046//apoplast;GO:0005618//cell wall	GO:0020037//heme binding;GO:0004601//peroxidase activity	GO:0055114//oxidation-reduction process;GO:0006979//response to oxidative stress	gi|32351452|gb|AAP76387.1|/1.24335e-146/class III peroxidase [Gossypium hirsutum]
CL514	1278	5758	1324	397.093329899644	91.0840999011426	-2.12420699065558	Down	0	0	-	-	-	-
Unigene24996_Mpfb2	234	39	9	14.6892808733283	3.38152102235825	-2.1190195413193	Down	8.91164e-06	6.93322151816108e-05	-	-	-	-
CL7973	775	212	49	24.1093745430627	5.55878423546375	-2.11675293434736	Down	1.218448e-25	4.14608959508826e-24	-	-	-	-
CL1248	1706	279	65	14.4137492274042	3.3498068744346	-2.1052958227001	Down	4.86762e-33	2.15389756047904e-31	-	-	-	-
CL12743	577	90	21	13.7473339195793	3.1998448495799	-2.10307799745028	Down	1.301922e-11	1.9707960954592e-10	-	-	-	-
CL15135	334	98	23	25.8601711183145	6.05434003404261	-2.09469021195756	Down	1.811736e-12	2.94029102371889e-11	-	-	-	-
CL14363	394	93	22	20.8036008307543	4.90921326088557	-2.0832695163701	Down	7.91756e-12	1.22231467715877e-10	-	-	-	-
CL5315	983	579	137	51.913084185089	12.2532837046186	-2.08292977892808	Down	6.43858e-66	6.00997389557895e-64	-	-	-	-
Unigene12259_Mpfb2	421	76	18	15.910479995814	3.75903049516308	-2.08154483590064	Down	6.74038e-10	8.70535882435188e-09	-	-	-	gi|224125464|ref|XP_002319593.1|/1.52349e-07/predicted protein [Populus trichocarpa]
Unigene21840_Mpfb2	587	97	23	14.564159230455	3.44488853725763	-2.07989321002949	Down	2.9525e-12	4.72762531599856e-11	-	-	-	gi|255582154|ref|XP_002531871.1|/1.1865e-17/chloroplast-targeted copper chaperone, putative [Ricinus communis]
CL4129	660	194	46	25.9065499038699	6.12772597384918	-2.07989321002948	Down	4.21948e-23	1.27527814751193e-21	-	-	-	-
CL3417	576	118	28	18.0555744067993	4.27386684770278	-2.0788304512036	Down	1.322652e-14	2.52122718727429e-13	-	-	-	-
Unigene4958_Mpfb2	778	101	24	11.4417791892506	2.71217110276548	-2.07679130593001	Down	1.101762e-12	1.81463311872214e-11	-	-	-	gi|224141345|ref|XP_002324034.1|/1.02266e-24/predicted protein [Populus trichocarpa]
Unigene22583_Mpfb2	894	155	37	15.2807955393683	3.63872843792912	-2.07021336354465	Down	1.19526e-18	2.85382002584814e-17	GO:0005622//intracellular;GO:0048046//apoplast	GO:0016787//hydrolase activity	GO:0009627//systemic acquired resistance;GO:0034976//response to endoplasmic reticulum stress;GO:0000165//MAPK cascade	gi|224142001|ref|XP_002324349.1|/1.03286e-90/predicted protein [Populus trichocarpa]
Unigene158_Mpfb2	1656	222	53	11.8152911372423	2.81385022271115	-2.07003773568627	Down	4.55682e-26	1.57474891005456e-24	-	-	-	gi|224059382|ref|XP_002299837.1|/1.68603e-83/predicted protein [Populus trichocarpa]
Unigene18928_Mpfb2	657	134	32	17.9759236258081	4.28223057930298	-2.06963151435714	Down	2.60526e-16	5.47190989483657e-15	-	-	-	gi|224084958|ref|XP_002307455.1|/1.48002e-49/predicted protein [Populus trichocarpa]
Unigene21598_Mpfb2	1166	841	201	63.5695637108186	15.1559424209641	-2.06845262297559	Down	4.10482e-94	5.66976664049844e-92	GO:0009506//plasmodesma;GO:0009505//plant-type cell wall;GO:0046658//anchored to plasma membrane	GO:0001872//(1->3)-beta-D-glucan binding	GO:0010162//seed dormancy process;GO:0009069//serine family amino acid metabolic process;GO:0052543//callose deposition in cell wall;GO:0000096//sulfur amino acid metabolic process;GO:0008652//cellular amino acid biosynthetic process;GO:0009740//gibberellic acid mediated signaling pathway;GO:0009664//plant-type cell wall organization	gi|351722783|ref|NP_001236488.1|/4.65663e-71/uncharacterized protein LOC100500078 precursor [Glycine max]
Unigene16879_Mpfb2	796	585	140	64.7730852580179	15.4632368359096	-2.06655212142516	Down	6.32412e-66	5.91558718481013e-64	GO:0043234//protein complex;GO:0009507//chloroplast	-	GO:0080153//negative regulation of reductive pentose-phosphate cycle;GO:0034605//cellular response to heat;GO:0071454//cellular response to anoxia;GO:0009416//response to light stimulus;GO:0070417//cellular response to cold	gi|255539356|ref|XP_002510743.1|/4.2924e-34/conserved hypothetical protein [Ricinus communis]
Unigene24190_Mpfb2	868	380	91	38.5847469944568	9.21737181900876	-2.06560329203162	Down	2.18924e-43	1.31348475128552e-41	GO:0009507//chloroplast	GO:0046906//tetrapyrrole binding;GO:0019899//enzyme binding	GO:0006098//pentose-phosphate shunt;GO:0016117//carotenoid biosynthetic process;GO:0043085//positive regulation of catalytic activity;GO:0010207//photosystem II assembly;GO:0010019//chloroplast-nucleus signaling pathway;GO:0015995//chlorophyll biosynthetic process;GO:0009965//leaf morphogenesis;GO:0030154//cell differentiation;GO:0019344//cysteine biosynthetic process;GO:0045893//positive regulat…	gi|225433870|ref|XP_002265252.1|/6.00437e-88/PREDICTED: tetrapyrrole-binding protein, chloroplastic [Vitis vinifera]
CL11344	591	100	24	14.912975505917	3.57033691700769	-2.06243601295293	Down	1.791102e-12	2.9099992845731e-11	-	-	-	-
CL11631	926	233	56	22.1766896986101	5.31694882133219	-2.06037354649604	Down	3.95742e-27	1.42306640681265e-25	-	-	-	-
CL6067	998	792	191	69.9433494088737	16.826285968969	-2.05547011594323	Down	4.99266e-88	6.36105054827586e-86	-	-	-	-
CL7363	1895	737	178	34.2775725709011	8.25840595856146	-2.05332970202804	Down	6.2521e-82	7.39214959466667e-80	-	-	-	-
Unigene18497_Mpfb2	631	2024	492	282.704638551028	68.5521662725938	-2.04402139325444	Down	1.898172e-220	7.07236555764706e-218	-	-	-	gi|255546295|ref|XP_002514207.1|/1.03129e-20/conserved hypothetical protein [Ricinus communis]
Unigene27305_Mpfb2	564	74	18	11.5639019641095	2.8059429759994	-2.043070688086	Down	1.784504e-09	2.20824276728998e-08	-	-	-	-
Unigene5931_Mpfb2	294	45	11	13.490155904077	3.28950684487911	-2.03596380159175	Down	3.17026e-06	2.65614111640212e-05	GO:0005618//cell wall;GO:0005886//plasma membrane	GO:0016759//cellulose synthase activity	GO:0009867//jasmonic acid mediated signaling pathway;GO:0009414//response to water deprivation;GO:0045492//xylan biosynthetic process;GO:0009873//ethylene mediated signaling pathway;GO:0050832//defense response to fungus;GO:0042742//defense response to bacterium;GO:0006970//response to osmotic stress;GO:0009834//secondary cell wall biogenesis;GO:0030244//cellulose biosynthetic process;GO:0010413/…	gi|383081823|dbj|BAM05565.1|/1.53276e-28/cellulose synthase 1, partial [Eucalyptus pilularis]
Unigene3683_Mpfb2	1967	429	105	19.2222719715033	4.69321423031927	-2.03413064373279	Down	7.71398e-48	5.06699918874074e-46	GO:0009505//plant-type cell wall;GO:0005773//vacuole;GO:0005886//plasma membrane;GO:0048046//apoplast	GO:0004559//alpha-mannosidase activity;GO:0030246//carbohydrate binding;GO:0008270//zinc ion binding	GO:0006013//mannose metabolic process	gi|224122176|ref|XP_002318770.1|/0/predicted protein [Populus trichocarpa]
CL11382	755	143	35	16.6932489924711	4.07574056999471	-2.03413064373279	Down	5.83158e-17	1.26932054020619e-15	-	-	-	-
Unigene12498_Mpfb2	303	102	25	29.6694385956334	7.25408800175861	-2.03211147609614	Down	1.755314e-12	2.85499310829054e-11	GO:0016023//cytoplasmic membrane-bounded vesicle;GO:0016020//membrane	GO:0009678//hydrogen-translocating pyrophosphatase activity;GO:0004427//inorganic diphosphatase activity;GO:0032440//2-alkenal reductase [NAD(P)] activity	GO:0015992//proton transport;GO:0055114//oxidation-reduction process	gi|118136427|gb|ABK62847.1|/9.91019e-23/vacuolar H+-PPase [Malus x domestica]
Unigene16005_Mpfb2	1122	203	50	15.9461177394954	3.91798335923861	-2.02502205130982	Down	2.4558e-23	7.49898487603306e-22	GO:0005885//Arp2/3 protein complex	GO:0005198//structural molecule activity	GO:0030833//regulation of actin filament polymerization	gi|359477765|ref|XP_002282041.2|/1.89033e-114/PREDICTED: probable actin-related protein 2/3 complex subunit 2-like [Vitis vinifera]
Unigene20643_Mpfb2	625	476	118	67.1241378787609	16.5992103945522	-2.01571703784547	Down	2.715e-52	1.9864301980198e-50	-	-	-	gi|224139286|ref|XP_002323037.1|/2.71573e-58/predicted protein [Populus trichocarpa]
CL11473	562	262	65	41.088166428598	10.1686308323584	-2.01459751240837	Down	1.736904e-29	6.77912408028169e-28	-	-	-	-
Unigene13704_Mpfb2	773	133	33	15.1643546402535	3.75335709855546	-2.0144306400421	Down	1.081014e-15	2.19660855783685e-14	-	GO:0003825//alpha,alpha-trehalose-phosphate synthase (UDP-forming) activity;GO:0004805//trehalose-phosphatase activity	GO:0009744//response to sucrose stimulus;GO:0009750//response to fructose stimulus;GO:0005992//trehalose biosynthetic process	gi|255540727|ref|XP_002511428.1|/4.10855e-127/trehalose-6-phosphate synthase, putative [Ricinus communis]
Unigene21119_Mpfb2	264	1035	258	345.53194781579	85.9213750681027	-2.0077301208628	Down	4.49002e-111	7.56952497186312e-109	-	-	-	-
CL2908	1122	473	118	37.1552398560656	9.24644072780312	-2.00659564787692	Down	1.12411e-51	8.1306344502447e-50	-	-	-	-
CL2614	809	136	34	14.8163821911445	3.69501184643348	-2.00354232389937	Down	6.52128e-16	1.34047525563282e-14	-	-	-	-
CL7008	1380	172	43	10.9850274357064	2.73952210362067	-2.00354232389937	Down	9.62014e-20	2.42488781876066e-18	-	-	-	-
Unigene20033_Mpfb2	647	96	24	13.0773196028394	3.26131239250625	-2.00354232389937	Down	1.22801e-11	1.86400230674427e-10	GO:0010598//NAD(P)H dehydrogenase complex (plastoquinone);GO:0009535//chloroplast thylakoid membrane	GO:0009055//electron carrier activity;GO:0051536//iron-sulfur cluster binding;GO:0046872//metal ion binding	GO:0006098//pentose-phosphate shunt;GO:0019252//starch biosynthetic process;GO:0030003//cellular cation homeostasis;GO:0019288//isopentenyl diphosphate biosynthetic process, mevalonate-independent pathway;GO:0009773//photosynthetic electron transport in photosystem I;GO:0070838//divalent metal ion transport;GO:0019761//glucosinolate biosynthetic process	gi|225442545|ref|XP_002284206.1|/1.00598e-58/PREDICTED: uncharacterized protein LOC100241139 [Vitis vinifera]
Unigene20560_Mpfb2	663	80	20	10.6347734829526	2.65217335086921	-2.00354232389937	Down	6.4255e-10	8.3180677080292e-09	-	GO:0004871//signal transducer activity	GO:0006949//syncytium formation	gi|388503074|gb|AFK39603.1|/2.85419e-40/unknown [Lotus japonicus]
Unigene19449_Mpfb2	1019	280	70	24.2178526665275	6.03961556495781	-2.00354232389937	Down	3.4293e-31	1.42500752952202e-29	-	-	-	gi|224121994|ref|XP_002318724.1|/1.13303e-06/predicted protein [Populus trichocarpa]
CL14288	253	88	22	30.6558905182503	7.64517796359255	-2.00354232389937	Down	8.86578e-11	1.24870061512071e-09	-	-	-	-
CL2905	544	104	26	16.849469237053	4.20203715278341	-2.00354232389936	Down	1.706486e-12	2.77863298817481e-11	-	-	-	-
Unigene5841_Mpfb2	240	32	8	11.7514246986626	2.93065155271048	-2.00354232389936	Down	0.0001087522	0.000701666915541327	-	-	-	-
Unigene5439_Mpfb2	490	84	21	15.1089746125662	3.76798056777062	-2.00354232389936	Down	2.38552e-10	3.23354282360135e-09	GO:0009536//plastid	GO:0046872//metal ion binding;GO:0016491//oxidoreductase activity	GO:0009743//response to carbohydrate stimulus	gi|356526179|ref|XP_003531697.1|/7.77041e-31/PREDICTED: uncharacterized protein LOC100778751 [Glycine max]
CL12854	1048	1361	341	114.458652301144	28.607409717775	-2.00036574637919	Down	8.90342e-145	2.04538775108808e-142	-	-	-	-
CL7139	383	411	103	94.5790251530745	23.644160046672	-2.00003638039783	Down	6.205e-45	3.85318333333333e-43	-	-	-	-
CL10443	915	242	61	23.3102030907898	5.86130310542096	-1.99166822361108	Down	5.7119e-27	2.04072701208703e-25	-	-	-	-
CL3826	2300	1678	423	64.3007303620301	16.1695513929983	-1.99155547121924	Down	5.005e-177	1.440985e-174	-	-	-	-
Unigene16326_Mpfb2	216	111	28	45.2919493594289	11.3969782605408	-1.99060326819186	Down	3.82682e-13	6.50838301342539e-12	-	-	-	-
CL12680	570	313	79	48.3973148773869	12.185340666533	-1.98978042265489	Down	2.20434e-34	1.01914522335766e-32	-	-	-	-
Unigene1949_Mpfb2	1343	576	146	37.8005619495328	9.55789560749955	-1.98364276646166	Down	1.209086e-61	1.06789751131474e-59	GO:0009536//plastid	-	GO:0010260//organ senescence;GO:0046482//para-aminobenzoic acid metabolic process	gi|224089044|ref|XP_002308612.1|/9.34263e-159/predicted protein [Populus trichocarpa]
Unigene17357_Mpfb2	734	240	61	28.818207707892	7.30666531534084	-1.979695581945	Down	1.466172e-26	5.16339429197776e-25	GO:0030096;GO:0016021//integral to membrane;GO:0009539//photosystem II reaction center;GO:0009535//chloroplast thylakoid membrane;GO:0009654//oxygen evolving complex	GO:0009055//electron carrier activity;GO:0020037//heme binding	GO:0009767//photosynthetic electron transport chain;GO:0006354//DNA-dependent transcription, elongation;GO:0009769//photosynthesis, light harvesting in photosystem II	gi|224159|prf||1011228A/5.53312e-62/cytochrome b559
Unigene15388_Mpfb2	403	55	14	12.0284433950331	3.05427705245261	-1.97754711536642	Down	4.08334e-07	3.86357509432352e-06	-	-	-	-
CL5961	1750	321	82	16.1666028354459	4.11965875409587	-1.97241980640359	Down	7.78824e-35	3.64640955776135e-33	-	-	-	-
Unigene3040_Mpfb2	214	90	23	37.0664096803611	9.44929706247771	-1.97183346417203	Down	8.53942e-11	1.20311663158564e-09	-	-	-	-
Unigene332_Mpfb2	875	152	39	15.3104276074004	3.91869979048144	-1.9660676184807	Down	3.20324e-17	7.0835538713217e-16	GO:0009570//chloroplast stroma	GO:0051536//iron-sulfur cluster binding;GO:0005506//iron ion binding	GO:0006098//pentose-phosphate shunt;GO:0016226//iron-sulfur cluster assembly;GO:0045893//positive regulation of transcription, DNA-dependent;GO:0009073//aromatic amino acid family biosynthetic process	gi|388490966|gb|AFK33549.1|/1.0156e-42/unknown [Lotus japonicus]
CL11430	1407	6423	1650	402.342221959009	103.103945884271	-1.96432359587285	Down	0	0	-	-	-	-
Unigene10383_Mpfb2	200	116	30	51.1186974391824	13.1879319871972	-1.95463272341842	Down	2.20364e-13	3.82257395618153e-12	-	-	-	-
Unigene18046_Mpfb2	434	58	15	11.7785017140973	3.03869400626663	-1.95463272341842	Down	2.41716e-07	2.34871882708744e-06	GO:0016021//integral to membrane	-	-	gi|255559619|ref|XP_002520829.1|/5.85795e-28/conserved hypothetical protein [Ricinus communis]
CL13435	1153	768	199	58.7061632821307	15.1743189676336	-1.95188020407688	Down	6.43308e-80	7.35128610927835e-78	-	-	-	-
CL9606	746	135	35	15.9494872753296	4.12491170287668	-1.95107490400523	Down	2.58932e-15	5.14360529390681e-14	-	-	-	-
Unigene10623_Mpfb2	294	73	19	21.884030688836	5.68187545933664	-1.9454393693358	Down	7.21062e-09	8.36265941825791e-08	-	-	-	-
CL10292	945	138	36	12.8706080032972	3.34931606024055	-1.94214177923523	Down	1.549632e-15	3.11457767978241e-14	-	-	-	-
Unigene27167_Mpfb2	387	46	12	10.4760762817535	2.72618749089347	-1.94214177923522	Down	4.90614e-06	3.98915157381258e-05	-	-	-	-
CL15141	575	92	24	14.1017096383951	3.66968542252443	-1.94214177923522	Down	8.1602e-11	1.150785456743e-09	-	-	-	-
Unigene20561_Mpfb2	624	199	52	28.1073739787724	7.3266288817762	-1.93972722630192	Down	9.95424e-22	2.79159451688805e-20	-	GO:0004871//signal transducer activity	GO:0006949//syncytium formation	gi|388503074|gb|AFK39603.1|/1.58174e-42/unknown [Lotus japonicus]
Unigene17792_Mpfb2	502	65	17	11.4119911167291	2.97735516311224	-1.93844729567748	Down	5.27136e-08	5.5847445562724e-07	-	-	-	-
CL2158	768	107	28	12.2793207300479	3.20540013577709	-1.93765438824291	Down	2.52212e-12	4.05753833671988e-11	-	-	-	-
Unigene26509_Mpfb2	519	149	39	25.3029231228429	6.60667113038779	-1.93730862549928	Down	1.304798e-16	2.79074451152919e-15	-	-	-	gi|224136562|ref|XP_002326891.1|/5.07681e-50/predicted protein [Populus trichocarpa]
CL11441	518	126	33	21.4384099232359	5.6010521953347	-1.93642812804083	Down	2.94514e-14	5.46595300627878e-13	-	-	-	-
Unigene26513_Mpfb2	359	42	11	10.3111386631719	2.69391368355002	-1.93642812804083	Down	1.346258e-05	0.000101583368284547	-	-	-	-
CL12859	877	2918	766	293.249634584072	76.7917590436566	-1.9331059098923	Down	1.520488e-294	7.66084056181818e-292	-	-	-	-
CL10131	1638	540	142	29.0557204087812	7.62184103452176	-1.93061080144552	Down	6.5381e-56	5.16731332976827e-54	-	-	-	-
CL4518	777	262	69	29.7188539676603	7.80752730258776	-1.92844086865865	Down	6.39992e-28	2.36466377466667e-26	-	-	-	-
CL2602	3197	1319	348	36.3625176201189	9.5702227745691	-1.92582767730218	Down	1.489628e-133	3.10080404995305e-131	-	-	-	-
Unigene4043_Mpfb2	1086	412	109	33.4363741426036	8.82433754821664	-1.92185852630566	Down	8.3687e-43	4.96722115930388e-41	GO:0009941//chloroplast envelope;GO:0009535//chloroplast thylakoid membrane	GO:0016491//oxidoreductase activity;GO:0051537//2 iron, 2 sulfur cluster binding	GO:0055114//oxidation-reduction process	gi|356497393|ref|XP_003517545.1|/2.50686e-102/PREDICTED: uncharacterized protein LOC100791021 [Glycine max]
CL14151	1165	338	90	25.5706966618968	6.79206797623888	-1.91256866385188	Down	3.4498e-35	1.63241443329776e-33	-	-	-	-
CL5049	1047	1047	279	88.1356852399697	23.4284178569119	-1.91146673900099	Down	2.36684e-105	3.70816084522968e-103	-	-	-	-
Unigene15353_Mpfb2	519	60	16	10.1890965595341	2.71042918169755	-1.91043291950789	Down	2.28574e-07	2.23178022726272e-06	GO:0005739//mitochondrion	-	-	gi|356569188|ref|XP_003552787.1|/7.41614e-43/PREDICTED: ankyrin-1-like [Glycine max]
CL4276	590	210	56	31.370328644735	8.34490611619255	-1.91043291950789	Down	2.03484e-22	5.90836515520629e-21	-	-	-	-
Unigene21889_Mpfb2	387	60	16	13.6644473240263	3.63491665452463	-1.91043291950788	Down	2.28574e-07	2.23128886217525e-06	GO:0080008//CUL4-RING ubiquitin ligase complex;GO:0005634//nucleus	GO:0005515//protein binding;GO:0000166//nucleotide binding	GO:0009788//negative regulation of abscisic acid mediated signaling pathway;GO:0009749//response to glucose stimulus;GO:0006281//DNA repair;GO:0009744//response to sucrose stimulus;GO:0010100//negative regulation of photomorphogenesis;GO:0009750//response to fructose stimulus;GO:0042732//D-xylose metabolic process;GO:0016567//protein ubiquitination;GO:0048608//reproductive structure development	gi|359492258|ref|XP_002285928.2|/4.7973e-17/PREDICTED: WD repeat-containing protein DWA2 [Vitis vinifera]
CL11690	827	191	51	20.3554000977439	5.4218825582189	-1.90854580996362	Down	1.686454e-20	4.42973918554502e-19	-	-	-	-
CL384	1046	617	165	51.9882579283569	13.8687621280276	-1.90634678880297	Down	1.347812e-62	1.19998571196787e-60	-	-	-	-
CL9591	1223	192	52	13.8365098659642	3.73819821931999	-1.88806510647943	Down	2.52416e-20	6.55630967076743e-19	-	-	-	-
Unigene11617_Mpfb2	291	48	13	14.5378449880362	3.92767733868415	-1.88806510647943	Down	4.60536e-06	3.76114296702892e-05	-	-	-	-
CL3881	1093	1428	388	115.148909901809	31.210232455215	-1.88340974574135	Down	3.232e-140	7.12937393034826e-138	-	-	-	-
Unigene26692_Mpfb2	442	92	25	18.3449842580932	4.97282503287977	-1.88324809018165	Down	1.955138e-10	2.6755218717284e-09	-	-	-	-
Unigene11079_Mpfb2	476	66	18	12.2204941719286	3.32468873626819	-1.87801144181551	Down	7.9141e-08	8.20615916276894e-07	-	-	-	gi|302399143|gb|ADL36866.1|/5.26423e-58/WRKY domain class transcription factor [Malus x domestica]
Unigene19218_Mpfb2	285	66	18	20.4103692134667	5.55281346829354	-1.87801144181551	Down	7.9141e-08	8.20424049099836e-07	-	-	-	gi|292668883|gb|ADE41096.1|/1.60216e-25/AP2 domain class transcription factor [Malus x domestica]
Unigene27235_Mpfb2	561	66	18	10.3689041458788	2.8209480186518	-1.87801144181551	Down	7.9141e-08	8.20807873216374e-07	-	-	-	-
Unigene17432_Mpfb2	497	77	21	13.6548244737981	3.71491041892878	-1.87801144181551	Down	6.4113e-09	7.47866928176796e-08	-	-	-	-
CL15122	1900	590	161	27.3684496271485	7.45002473662717	-1.87719659003395	Down	9.82116e-59	8.15450546966292e-57	-	-	-	-
CL12350	501	1143	312	201.076024409751	54.7522924817766	-1.8767497932516	Down	4.44868e-112	7.61565922162162e-110	-	-	-	-
Unigene2127_Mpfb2	1709	1491	408	76.8930992936189	20.989569926961	-1.87318152421131	Down	2.95724e-145	6.86482236230366e-143	GO:0016020//membrane	GO:0042626//ATPase activity, coupled to transmembrane movement of substances;GO:0005524//ATP binding	GO:0006200//ATP catabolic process	gi|224125634|ref|XP_002329680.1|/0/white-brown-complex ABC transporter family [Populus trichocarpa]
Unigene1603_Mpfb2	419	168	46	35.3384131749759	9.65226525713714	-1.87229779062111	Down	8.80064e-18	2.00928309124614e-16	-	-	-	-
Unigene4937_Mpfb2	344	73	20	18.703212274761	5.11160154542525	-1.87143878789202	Down	1.726124e-08	1.92632484047319e-07	-	-	-	-
CL9639	548	208	57	33.4529608210104	9.14491634148708	-1.87109202787572	Down	1.200886e-21	3.35718054653216e-20	-	-	-	-
Unigene26279_Mpfb2	291	51	14	15.4464602997885	4.22980636473677	-1.86861274381326	Down	2.69106e-06	2.28181714056225e-05	-	-	-	-
Unigene26371_Mpfb2	254	51	14	17.6965352253482	4.84595926038741	-1.86861274381325	Down	2.69106e-06	2.28138084665392e-05	-	-	-	-
Unigene252_Mpfb2	642	91	25	12.4927528922698	3.42365835597019	-1.86748077432333	Down	3.09706e-10	4.15107153204353e-09	-	-	-	-
Unigene18290_Mpfb2	261	40	11	13.5073847111065	3.70542150342704	-1.86603880014944	Down	3.45614e-05	0.000244399258883573	-	-	-	-
CL1746	596	80	22	11.8302933208013	3.24535239058543	-1.86603880014943	Down	3.77924e-09	4.50925573519914e-08	-	-	-	-
CL6760	1727	395	109	20.1584225071152	5.54906229146686	-1.8610668421869	Down	1.976916e-39	1.05860509188406e-37	-	-	-	-
CL12676	392	47	13	10.567288791527	2.91569924887012	-1.85769145743592	Down	7.33646e-06	5.79828811907308e-05	-	-	-	-
Unigene12426_Mpfb2	334	65	18	17.1521543131678	4.73817915707682	-1.85598513548551	Down	1.255458e-07	1.27029887731629e-06	-	-	-	-
CL5736	617	180	50	25.7121934249506	7.12476066299144	-1.85153923045432	Down	1.097544e-18	2.62333724377358e-17	-	-	-	-
Unigene5311_Mpfb2	1406	287	80	17.9907124209611	5.00253465612031	-1.84652115568769	Down	8.5547e-29	3.27829117199654e-27	-	-	-	gi|255559505|ref|XP_002520772.1|/1.55747e-111/ankyrin repeat-containing protein, putative [Ricinus communis]
CL4080	370	43	12	10.2427958522127	2.85144475398857	-1.84484457788031	Down	2.00552e-05	0.000147317338899934	-	-	-	-
Unigene1417_Mpfb2	1453	1145	320	69.4531036474641	19.3628733007712	-1.84274611199631	Down	1.486246e-109	2.44970911330855e-107	GO:0005774//vacuolar membrane;GO:0005886//plasma membrane	GO:0030794//(S)-coclaurine-N-methyltransferase activity	GO:0008610//lipid biosynthetic process;GO:0032259//methylation	gi|225429586|ref|XP_002280292.1|/0/PREDICTED: (S)-coclaurine N-methyltransferase [Vitis vinifera]
Unigene18045_Mpfb2	1531	200	56	11.5134794565604	3.2158684575791	-1.84004359161649	Down	1.947564e-20	5.09746709752066e-19	GO:0016023//cytoplasmic membrane-bounded vesicle	GO:0016787//hydrolase activity	-	gi|224090511|ref|XP_002309007.1|/5.09711e-168/predicted protein [Populus trichocarpa]
Unigene1076_Mpfb2	511	100	28	17.2476879138884	4.81750940171586	-1.84004359161649	Down	6.36512e-11	9.05992586067416e-10	-	GO:0000166//nucleotide binding	GO:0009807//lignan biosynthetic process	gi|356529761|ref|XP_003533456.1|/1.81862e-28/PREDICTED: isoflavone reductase homolog [Glycine max]
CL7704	761	531	149	61.4980931175084	17.2142082005464	-1.83694185424136	Down	1.540724e-51	1.11258339921824e-49	-	-	-	-
CL13598	1710	759	213	39.1198743258111	10.9513821180234	-1.83678877908899	Down	6.44882e-73	6.68055563457944e-71	-	-	-	-
Unigene24047_Mpfb2	298	57	16	16.8581679821419	4.72051256812426	-1.83643233806411	Down	9.18036e-07	8.29675502812882e-06	-	GO:0004631//phosphomevalonate kinase activity;GO:0005524//ATP binding	GO:0019745//pentacyclic triterpenoid biosynthetic process;GO:0016310//phosphorylation;GO:0016126//sterol biosynthetic process	gi|224138256|ref|XP_002326557.1|/3.9193e-11/predicted protein [Populus trichocarpa]
Unigene22396_Mpfb2	790	135	38	15.061161401767	4.22904148112651	-1.83243040750662	Down	3.42104e-14	6.31482396003331e-13	GO:0005840//ribosome;GO:0009941//chloroplast envelope;GO:0009570//chloroplast stroma	GO:0003735//structural constituent of ribosome	GO:0006412//translation;GO:0010075//regulation of meristem growth;GO:0009926//auxin polar transport;GO:0008361//regulation of cell size;GO:0010015//root morphogenesis;GO:0042254//ribosome biogenesis;GO:0048653//anther development;GO:0009664//plant-type cell wall organization;GO:0009832//plant-type cell wall biogenesis;GO:0007389//pattern specification process	gi|255537691|ref|XP_002509912.1|/4.52239e-60/50S ribosomal protein L18, chloroplast precursor, putative [Ricinus communis]
Unigene4936_Mpfb2	2093	3742	1057	157.574646042984	44.4008412500952	-1.82737650575747	Down	0	0	-	GO:0000287//magnesium ion binding;GO:0030976//thiamine pyrophosphate binding;GO:0004737//pyruvate decarboxylase activity	GO:0008152//metabolic process;GO:0006950//response to stress	gi|224116936|ref|XP_002317431.1|/0/predicted protein [Populus trichocarpa]
CL14211	964	265	75	24.2281707350539	6.84021368630558	-1.82457218285405	Down	2.67602e-26	9.33511996538159e-25	-	-	-	-
Unigene1584_Mpfb2	1040	247	70	20.9322252444928	5.91766178912693	-1.82262653853908	Down	1.389896e-24	4.49490947104303e-23	GO:0005634//nucleus	GO:0003676//nucleic acid binding;GO:0004535//poly(A)-specific ribonuclease activity	GO:0009451//RNA modification;GO:0009693//ethylene biosynthetic process;GO:0000289//nuclear-transcribed mRNA poly(A) tail shortening;GO:0042742//defense response to bacterium;GO:0009611//response to wounding;GO:0002679//respiratory burst involved in defense response;GO:0010228//vegetative to reproductive phase transition of meristem;GO:0010200//response to chitin;GO:0009738//abscisic acid mediated…	gi|224131812|ref|XP_002328114.1|/3.39422e-131/predicted protein [Populus trichocarpa]
Unigene5101_Mpfb2	916	1150	326	110.650696534896	31.2901443073237	-1.82223231550002	Down	2.23798e-108	3.64807195735294e-106	-	GO:0003743//translation initiation factor activity;GO:0003746//translation elongation factor activity;GO:0043022//ribosome binding	GO:0006413//translational initiation;GO:0006452//translational frameshifting;GO:0008612//peptidyl-lysine modification to hypusine;GO:0045905//positive regulation of translational termination;GO:0045901//positive regulation of translational elongation	gi|378464800|gb|AFC01198.1|/7.20515e-87/eukaryotic translation initiation factor [Ammopiptanthus mongolicus]
CL11275	704	148	42	18.5285247379482	5.24520022218069	-1.82067826674956	Down	2.66676e-15	5.29032684026846e-14	-	-	-	-
Unigene6085_Mpfb2	632	109	31	15.2006165999315	4.31250940509612	-1.81753033828942	Down	1.304142e-11	1.97348286675768e-10	-	-	-	gi|225426785|ref|XP_002282926.1|/7.71535e-42/PREDICTED: elicitor-responsive protein 3 [Vitis vinifera]
CL8828	1449	900	256	54.7426616397327	15.5330599895214	-1.8173235151164	Down	6.6136e-85	8.10038112707182e-83	-	-	-	-
CL7182	1672	291	83	15.339404548344	4.36442725254132	-1.81337823546073	Down	1.690904e-28	6.37511067619048e-27	-	-	-	-
CL6550	894	816	233	80.4459945814488	22.9141547577699	-1.81178152121658	Down	7.82676e-77	8.52636080786241e-75	-	-	-	-
Unigene6129_Mpfb2	241	35	10	12.7997883128587	3.64811396602964	-1.81089724595698	Down	0.0001513746	0.00094397285721519	-	-	-	-
Unigene16328_Mpfb2	279	42	12	13.2677375630062	3.78148587446513	-1.81089724595697	Down	3.17916e-05	0.000225640461149352	-	-	-	-
Unigene1461_Mpfb2	740	105	30	12.5057391218876	3.56430594248572	-1.81089724595697	Down	3.47258e-11	5.05971909431482e-10	-	-	-	-
Unigene10301_Mpfb2	344	42	12	10.7607522676707	3.06696092725515	-1.81089724595697	Down	3.17916e-05	0.000225676586743516	-	-	-	gi|358345782|ref|XP_003636954.1|/9.82644e-07/hypothetical protein MTR_065s0033 [Medicago truncatula]
CL130	619	105	30	14.9503181747929	4.26104426080684	-1.81089724595697	Down	3.47258e-11	5.06138238132807e-10	-	-	-	-
CL14139	354	1090	313	271.378239863183	77.7367742371508	-1.80363589663104	Down	2.11176e-101	3.09013910495049e-99	-	-	-	-
CL6324	1550	8133	2341	462.456469713983	132.786876481843	-1.80020500334623	Down	0	0	-	-	-	-
Unigene6130_Mpfb2	366	59	17	14.2076651069896	4.08369478656378	-1.79872253201087	Down	8.44376e-07	7.66699633176326e-06	-	-	-	gi|224093616|ref|XP_002309943.1|/8.93888e-08/predicted protein [Populus trichocarpa]
Unigene20226_Mpfb2	486	419	121	75.9852924188216	21.8894344369116	-1.79548552032412	Down	8.36306e-40	4.52748906324786e-38	GO:0044464//cell part	GO:0005488//binding	-	gi|356565119|ref|XP_003550792.1|/1.35523e-11/PREDICTED: formin-like protein 20-like [Glycine max]
Unigene1034_Mpfb2	289	38	11	11.5887752218645	3.34641872800851	-1.79203821870565	Down	8.709e-05	0.000573077533392698	GO:0005622//intracellular	GO:0003700//sequence-specific DNA binding transcription factor activity;GO:0008270//zinc ion binding	GO:0009555//pollen development;GO:0009409//response to cold;GO:0006355//regulation of transcription, DNA-dependent	gi|302398753|gb|ADL36671.1|/3.90585e-48/COL domain class transcription factor [Malus x domestica]
CL9576	801	145	42	15.9546496376974	4.61001367842098	-1.79113399113554	Down	1.01982e-14	1.96083170685169e-13	-	-	-	-
CL4164	729	107	31	12.9362391230134	3.73869128123559	-1.79081299991364	Down	3.19798e-11	4.66881913862364e-10	-	-	-	-
Unigene4427_Mpfb2	463	131	38	24.9368785452182	7.21585911466511	-1.78903781199323	Down	2.05572e-13	3.57017286956522e-12	GO:0005840//ribosome;GO:0009941//chloroplast envelope;GO:0009570//chloroplast stroma;GO:0016020//membrane	GO:0019843//rRNA binding;GO:0003735//structural constituent of ribosome	GO:0006412//translation;GO:0006364//rRNA processing;GO:0015995//chlorophyll biosynthetic process	gi|225461526|ref|XP_002285149.1|/2.397e-33/PREDICTED: 30S ribosomal protein S20, chloroplastic [Vitis vinifera]
Unigene18270_Mpfb2	897	162	47	15.9174816152454	4.606709798575	-1.78880347510636	Down	3.00018e-16	6.28351350212565e-15	-	GO:0030170//pyridoxal phosphate binding;GO:0030378//serine racemase activity;GO:0004794//L-threonine ammonia-lyase activity	GO:0009069//serine family amino acid metabolic process	gi|225426387|ref|XP_002269706.1|/1.51855e-142/PREDICTED: probable serine racemase [Vitis vinifera]
CL9041	866	5281	1534	537.464842670069	155.737395445423	-1.78705498246787	Down	0	0	-	-	-	-
CL1271	957	192	56	17.682394530903	5.14471745930366	-1.78114990256292	Down	6.93976e-19	1.67681241896458e-17	-	-	-	-
Unigene13285_Mpfb2	262	41	12	13.7922255528197	4.02684946173959	-1.7761318277963	Down	5.01654e-05	0.000344949364950372	-	-	-	-
Unigene12783_Mpfb2	262	41	12	13.7922255528197	4.02684946173959	-1.7761318277963	Down	5.01654e-05	0.000344895876135835	-	-	-	-
CL9961	1129	970	284	75.7233079563956	22.1161658362208	-1.77563614146918	Down	1.53608e-88	2.01499156923077e-86	-	-	-	-
CL9178	1376	4966	1454	318.0827128646	92.903358088104	-1.77559931615661	Down	0	0	-	-	-	-
CL3402	1291	225	66	15.3605958009242	4.49472507696882	-1.77292939575795	Down	9.59034e-22	2.69124363873418e-20	-	-	-	-
CL10654	948	2089	614	194.214605977106	56.9436725748175	-1.7700442555963	Down	1.112002e-187	3.44782829902098e-185	-	-	-	-
CL2885	1218	282	83	20.4057990457073	5.99123346982684	-1.76805424495124	Down	9.07092e-27	3.21491967194245e-25	-	-	-	-
CL11345	1427	326	96	20.134711554471	5.91469969993425	-1.76730797740929	Down	1.104342e-30	4.51284014709677e-29	-	-	-	-
Unigene28458_Mpfb2	528	78	23	13.0200444104501	3.82982873365574	-1.76538258670461	Down	2.12832e-08	2.35266647120419e-07	-	GO:0003676//nucleic acid binding	-	gi|255546173|ref|XP_002514146.1|/1.23486e-38/conserved hypothetical protein [Ricinus communis]
Unigene516_Mpfb2	3085	1345	397	38.4254446183985	11.3141199328304	-1.7639375842004	Down	5.95056e-121	1.11794885288136e-118	-	-	GO:0031323//regulation of cellular metabolic process;GO:0048507//meristem development;GO:0010286//heat acclimation;GO:0042221//response to chemical stimulus;GO:0031347//regulation of defense response;GO:0007389//pattern specification process	gi|255575473|ref|XP_002528638.1|/4.46153e-163/conserved hypothetical protein [Ricinus communis]
Unigene185_Mpfb2	357	44	13	10.8626614861587	3.20155211640641	-1.76253422439557	Down	2.8929e-05	0.000206913050814647	GO:0009579//thylakoid;GO:0009570//chloroplast stroma;GO:0009941//chloroplast envelope;GO:0048046//apoplast	GO:0050278//sedoheptulose-bisphosphatase activity	GO:0009697//salicylic acid biosynthetic process;GO:0019253//reductive pentose-phosphate cycle;GO:0010363//regulation of plant-type hypersensitive response;GO:0019761//glucosinolate biosynthetic process;GO:0010200//response to chitin;GO:0043085//positive regulation of catalytic activity;GO:0019344//cysteine biosynthetic process;GO:0031348//negative regulation of defense response;GO:0050832//defens…	gi|357461143|ref|XP_003600853.1|/4.16826e-29/Sedoheptulose-1 7-bisphosphatase [Medicago truncatula]
Unigene17666_Mpfb2	505	71	21	12.3913537664116	3.65606035288634	-1.76097202062529	Down	9.74702e-08	1.00107336752374e-06	GO:0009505//plant-type cell wall;GO:0005773//vacuole;GO:0005886//plasma membrane;GO:0048046//apoplast	GO:0004559//alpha-mannosidase activity;GO:0030246//carbohydrate binding;GO:0008270//zinc ion binding	GO:0006013//mannose metabolic process	gi|255540059|ref|XP_002511094.1|/6.45111e-87/lysosomal alpha-mannosidase, putative [Ricinus communis]
Unigene11609_Mpfb2	446	895	265	176.864211412047	52.2391924754446	-1.75943764660043	Down	8.0748e-81	9.47144133333333e-79	-	-	-	gi|359474355|ref|XP_002271658.2|/1.0827e-37/PREDICTED: uncharacterized protein LOC100262648 [Vitis vinifera]
CL4451	752	415	123	48.6387092747173	14.3804577519969	-1.75799534479441	Down	2.38292e-38	1.23283438693116e-36	-	-	-	-
Unigene20444_Mpfb2	979	118	35	10.6230958716205	3.14319114437794	-1.75690235631625	Down	5.9406e-12	9.29408337332392e-11	GO:0031227//intrinsic to endoplasmic reticulum membrane;GO:0005739//mitochondrion	GO:0001888//glucuronyl-galactosyl-proteoglycan 4-alpha-N-acetylglucosaminyltransferase activity	-	gi|255584380|ref|XP_002532924.1|/5.95796e-167/transferase, transferring glycosyl groups, putative [Ricinus communis]
Unigene17171_Mpfb2	430	64	19	13.1178694310653	3.88481717452319	-1.75561481045579	Down	4.48332e-07	4.22579596428571e-06	-	-	-	-
CL12569	2445	704	209	25.377309778707	7.51541318425141	-1.75561481045578	Down	9.21182e-64	8.40398508559671e-62	-	-	-	-
Unigene2695_Mpfb2	325	37	11	10.0339087811658	2.97573849967526	-1.75356407089102	Down	0.000137218	0.000864446104575163	-	-	-	-
CL6446	1089	443	132	35.8531759056993	10.656914737129	-1.75031109309593	Down	1.377978e-40	7.6370985705e-39	-	-	-	-
Unigene2944_Mpfb2	386	57	17	13.014855074296	3.87210438311488	-1.74896949681377	Down	2.07318e-06	1.78209877549438e-05	-	-	-	-
Unigene22274_Mpfb2	473	57	17	10.6210022382204	3.15989913717198	-1.74896949681376	Down	2.07318e-06	1.78175334056988e-05	-	-	-	gi|225430190|ref|XP_002282419.1|/1.46408e-20/PREDICTED: pentatricopeptide repeat-containing protein At5g11310, mitochondrial [Vitis vinifera]
CL14159	235	77	23	28.8785011211816	8.60489179306481	-1.74676690853726	Down	3.31672e-08	3.59551910415648e-07	-	-	-	-
CL2848	1488	579	173	34.2947323615205	10.2218290044136	-1.74633363425188	Down	2.26692e-52	1.66408441986755e-50	-	-	-	-
CL620	1121	203	61	15.9603426438125	4.7842036944337	-1.73814090352165	Down	2.8708e-19	7.06749197112715e-18	-	-	-	-
Unigene26783_Mpfb2	352	63	19	15.7742845741991	4.74565734387776	-1.7328947339557	Down	6.98722e-07	6.43271097093023e-06	-	GO:0050236//pyridoxine:NADP 4-dehydrogenase activity	GO:0055114//oxidation-reduction process	gi|255542314|ref|XP_002512220.1|/2.44388e-50/aldo/keto reductase, putative [Ricinus communis]
CL3977	1586	189	57	10.5029284428463	3.15978193892492	-1.73289473395569	Down	5.6853e-18	1.31152357648283e-16	-	-	-	-
CL4047	1201	3972	1198	291.486212966827	87.6999307280721	-1.73278003863895	Down	0	0	-	-	-	-
CL8908	919	169	51	16.2077593096353	4.87910432605771	-1.73199641821005	Down	3.25818e-16	6.81742259745163e-15	-	-	-	-
CL10251	1723	3654	1103	186.911081756732	56.2827973761983	-1.73158616693548	Down	0	0	-	-	-	-
CL1000	665	86	26	11.3979983919359	3.43745595656267	-1.72936736046037	Down	6.59666e-09	7.67469722067699e-08	-	-	-	-
Unigene23251_Mpfb2	1030	983	298	84.1139597969808	25.4369173604191	-1.72542140977779	Down	3.02e-86	3.78250734463277e-84	-	GO:0009055//electron carrier activity;GO:0004497//monooxygenase activity;GO:0020037//heme binding;GO:0016705//oxidoreductase activity, acting on paired donors, with incorporation or reduction of molecular oxygen;GO:0019825//oxygen binding	GO:0016132//brassinosteroid biosynthetic process;GO:0055114//oxidation-reduction process	gi|225448341|ref|XP_002266768.1|/1.07221e-129/PREDICTED: cytochrome P450 734A1 [Vitis vinifera]
CL7664	541	69	21	11.2409654002919	3.41277352718596	-1.71974935789878	Down	2.36016e-07	2.29836973599824e-06	-	-	-	-
CL9971	1483	276	84	16.4028652233524	4.9799338589551	-1.71974935789877	Down	2.69346e-25	8.97914507368421e-24	-	-	-	-
Unigene10410_Mpfb2	875	138	42	13.9002566435609	4.22013823590309	-1.71974935789877	Down	2.21274e-13	3.83685827610481e-12	GO:0009543//chloroplast thylakoid lumen	-	GO:0006098//pentose-phosphate shunt;GO:0009793//embryo development ending in seed dormancy;GO:0019288//isopentenyl diphosphate biosynthetic process, mevalonate-independent pathway;GO:0015995//chlorophyll biosynthetic process;GO:0016226//iron-sulfur cluster assembly;GO:0010228//vegetative to reproductive phase transition of meristem;GO:0006364//rRNA processing;GO:0048481//ovule development;GO:0010…	gi|255556928|ref|XP_002519497.1|/8.47875e-90/conserved hypothetical protein [Ricinus communis]
CL12053	1905	1258	383	58.2019380744787	17.676213302175	-1.7192579488537	Down	2.57562e-109	4.21394241918819e-107	-	-	-	-
Unigene6715_Mpfb2	518	72	22	12.2505199561348	3.7340347968898	-1.71403570670438	Down	1.372756e-07	1.38173111300795e-06	GO:0005783//endoplasmic reticulum	-	GO:0048638//regulation of developmental growth;GO:0042127//regulation of cell proliferation;GO:0016049//cell growth;GO:0009733//response to auxin stimulus;GO:0046622//positive regulation of organ growth;GO:0009742//brassinosteroid mediated signaling pathway	gi|359481913|ref|XP_002267194.2|/2.54308e-17/PREDICTED: transcription factor ORG2 [Vitis vinifera]
CL2298	1065	4127	1268	341.536124868878	104.677920248926	-1.706081016767	Down	0	0	-	-	-	-
CL9139	2777	325	100	10.3147633068024	3.16599015417049	-1.70398204204046	Down	3.77372e-29	1.45368546794092e-27	-	-	-	-
Unigene18710_Mpfb2	1500	386	119	22.6802496684189	6.97495069545094	-1.70118159785951	Down	3.0301e-34	1.3922132e-32	GO:0005576//extracellular region	GO:0004650//polygalacturonase activity;GO:0004407//histone deacetylase activity	GO:0005975//carbohydrate metabolic process;GO:0007047//cellular cell wall organization	gi|388493714|gb|AFK34923.1|/2.56728e-160/unknown [Lotus japonicus]
CL15058	822	116	36	12.4376392796064	3.85049109115245	-1.69159831758463	Down	3.07648e-11	4.49587904548451e-10	-	-	-	-
Unigene20441_Mpfb2	307	45	14	12.9189115172594	4.00936043041825	-1.68804049817144	Down	4.05698e-05	0.000283585652278102	-	-	-	gi|298205061|emb|CBI38357.3|/2.20031e-22/unnamed protein product [Vitis vinifera]
CL11207	1347	167	52	10.9269928990905	3.39407306772706	-1.68680689823232	Down	1.656772e-15	3.32539415735627e-14	-	-	-	-
CL10625	324	61	19	16.5934469124634	5.15577587976844	-1.68635214801866	Down	1.680142e-06	1.46555451497147e-05	-	-	-	-
Unigene13520_Mpfb2	489	176	55	31.7216372233838	9.88870155822554	-1.68161422901201	Down	3.35578e-16	7.00841138200659e-15	-	-	GO:0006869//lipid transport	gi|388499066|gb|AFK37599.1|/2.2147e-30/unknown [Lotus japonicus]
Unigene12279_Mpfb2	276	64	20	20.4372603455002	6.37098163632713	-1.681614229012	Down	9.73506e-07	8.77659801301342e-06	-	-	-	-
CL12238	342	48	15	12.3699207354343	3.85612046409274	-1.681614229012	Down	2.3345e-05	0.000169683706557377	-	-	-	-
CL6101	2743	418	131	13.430811677108	4.19885548747801	-1.6774784544428	Down	2.9656e-36	1.45774692682927e-34	-	-	-	-
Unigene22735_Mpfb2	452	70	22	13.6493317849511	4.27926996634716	-1.67339372220704	Down	3.27562e-07	3.13749059321668e-06	-	GO:0003825//alpha,alpha-trehalose-phosphate synthase (UDP-forming) activity;GO:0004805//trehalose-phosphatase activity	GO:0009744//response to sucrose stimulus;GO:0009750//response to fructose stimulus;GO:0005992//trehalose biosynthetic process	gi|255540727|ref|XP_002511428.1|/1.68808e-73/trehalose-6-phosphate synthase, putative [Ricinus communis]
Unigene10753_Mpfb2	372	280	88	66.3386878150309	20.7981723095582	-1.67339372220704	Down	9.94902e-25	3.24352682911765e-23	-	GO:0008270//zinc ion binding;GO:0016491//oxidoreductase activity;GO:0000166//nucleotide binding	GO:0055114//oxidation-reduction process	gi|37932831|gb|AAP69750.1|/1.18987e-44/NAD-dependent sorbitol dehydrogenase 2 [Malus x domestica]
Unigene22701_Mpfb2	910	340	107	32.9298164632854	10.3377928397809	-1.67146627363593	Down	1.203492e-29	4.72216179610619e-28	-	GO:0008270//zinc ion binding	-	gi|255558862|ref|XP_002520454.1|/2.15354e-51/protein binding protein, putative [Ricinus communis]
CL5651	1827	216	68	10.419982491425	3.27232028874076	-1.6709669848125	Down	2.1871e-19	5.4325848627451e-18	-	-	-	-
Unigene3550_Mpfb2	1925	270	85	12.3618883193724	3.882161797097	-1.6709669848125	Down	7.44504e-24	2.33615133418259e-22	GO:0005773//vacuole	GO:0032440//2-alkenal reductase [NAD(P)] activity;GO:0016805//dipeptidase activity	GO:0006508//proteolysis;GO:0055114//oxidation-reduction process	gi|359484536|ref|XP_003633117.1|/6.27586e-109/PREDICTED: probable glutamate carboxypeptidase 2-like isoform 2 [Vitis vinifera]
Unigene20666_Mpfb2	430	114	36	23.366204924085	7.36070622541237	-1.6665073366218	Down	7.25152e-11	1.02688563960396e-09	-	-	-	-
CL2805	2969	2865	905	85.048413005225	26.7993228885448	-1.66608776557307	Down	8.19289999999999e-236	3.33263119449541e-233	-	-	-	-
CL485	1489	511	162	30.2466992327901	9.565457720734	-1.66087180195236	Down	2.33502e-43	1.39905563189189e-41	-	-	-	-
Unigene23207_Mpfb2	322	41	13	11.2222456361452	3.54954691166797	-1.66065461037636	Down	0.0001095276	0.000706361415098182	-	GO:0004672//protein kinase activity;GO:0000166//nucleotide binding	-	gi|358347408|ref|XP_003637749.1|/3.3179e-31/hypothetical protein MTR_101s0015 [Medicago truncatula]
Unigene20227_Mpfb2	1237	170	54	12.1124223854445	3.83804002861033	-1.6580457578736	Down	2.04614e-15	4.09025046528404e-14	GO:0005794//Golgi apparatus;GO:0016021//integral to membrane	GO:0047220//galactosylxylosylprotein 3-beta-galactosyltransferase activity	GO:0006486//protein glycosylation	gi|255554873|ref|XP_002518474.1|/1.3418e-148/Beta-1,3-galactosyltransferase sqv-2, putative [Ricinus communis]
CL11767	715	1066	339	131.402294357773	41.6849318756162	-1.6563925835222	Down	3.1847e-88	4.10474501744186e-86	-	-	-	-
Unigene27413_Mpfb2	223	66	21	26.0850010127265	8.27941918478745	-1.65561902047906	Down	8.68832e-07	7.8745448111202e-06	-	-	-	-
Unigene181_Mpfb2	1211	154	49	11.2080062154875	3.55743830097804	-1.65561902047906	Down	4.50266e-14	8.21559420082304e-13	-	GO:0009055//electron carrier activity;GO:0015035//protein disulfide oxidoreductase activity	GO:0045454//cell redox homeostasis	gi|359482223|ref|XP_003632735.1|/8.77792e-121/PREDICTED: uncharacterized protein At5g39865-like [Vitis vinifera]
CL12617	3029	1065	339	30.98861168061	9.83979078608966	-1.65503857587622	Down	4.8417e-88	6.18649263976945e-86	-	-	-	-
CL321	2157	1502	479	61.3721832315412	19.5240903163883	-1.65232957567746	Down	4.06292e-123	7.93575977797357e-121	-	-	-	-
Unigene10339_Mpfb2	434	72	23	14.6215883347415	4.65933080960883	-1.64990536928466	Down	2.92182e-07	2.81197428174517e-06	GO:0005737//cytoplasm;GO:0005634//nucleus	GO:0031386//protein tag;GO:0016462//pyrophosphatase activity	GO:0009086//methionine biosynthetic process;GO:0010498//proteasomal protein catabolic process;GO:0016925//protein sumoylation;GO:0007010//cytoskeleton organization;GO:0009408//response to heat;GO:0006094//gluconeogenesis;GO:0000394//RNA splicing, via endonucleolytic cleavage and ligation	gi|125573115|gb|EAZ14630.1|/6.95196e-13/hypothetical protein OsJ_04554 [Oryza sativa Japonica Group]
Unigene22994_Mpfb2	1638	222	71	11.9451295013878	3.81092051726088	-1.64821107074479	Down	1.577656e-19	3.94975221501976e-18	GO:0005739//mitochondrion;GO:0005774//vacuolar membrane;GO:0005794//Golgi apparatus;GO:0005886//plasma membrane	GO:0005507//copper ion binding;GO:0008270//zinc ion binding;GO:0050897//cobalt ion binding;GO:0004353//glutamate dehydrogenase [NAD(P)+] activity;GO:0005524//ATP binding;GO:0004352//glutamate dehydrogenase (NAD+) activity	GO:0006598//polyamine catabolic process;GO:0055114//oxidation-reduction process;GO:0009651//response to salt stress;GO:0009698//phenylpropanoid metabolic process;GO:0042398//cellular modified amino acid biosynthetic process;GO:0006944//cellular membrane fusion;GO:0048193//Golgi vesicle transport;GO:0046482//para-aminobenzoic acid metabolic process;GO:0046686//response to cadmium ion	gi|255539945|ref|XP_002511037.1|/0/glutamate dehydrogenase, putative [Ricinus communis]
Unigene18902_Mpfb2	397	50	16	11.1002122468476	3.54335704106053	-1.6473985136741	Down	2.07552e-05	0.000152181917909707	GO:0009535//chloroplast thylakoid membrane;GO:0009654//oxygen evolving complex	GO:0005515//protein binding	GO:0009744//response to sucrose stimulus;GO:0010114//response to red light;GO:0009637//response to blue light;GO:0010270//photosystem II oxygen evolving complex assembly;GO:0010155//regulation of proton transport;GO:0010218//response to far red light;GO:0009644//response to high light intensity;GO:0019344//cysteine biosynthetic process	gi|8698891|gb|AAF78511.1|AF195209_1/1.67252e-22/polypeptide precursor of photosystem II [Pyrus pyrifolia]
CL9862	1863	459	147	21.714589117094	6.93729111511176	-1.64622032247681	Down	1.20967e-38	6.29511132159624e-37	-	-	-	-
CL9837	629	511	164	71.6014867370819	22.9233793948101	-1.64316980021891	Down	1.004544e-42	5.9385962496e-41	-	-	-	-
Unigene21203_Mpfb2	326	109	35	29.468680034223	9.43921512376074	-1.64244363173133	Down	2.9039e-10	3.90160964242424e-09	-	-	-	gi|388501542|gb|AFK38837.1|/2.54341e-15/unknown [Lotus japonicus]
CL8647	583	239	77	36.131095664413	11.6120155862113	-1.63762259118522	Down	9.89672e-21	2.6275495291018e-19	-	-	-	-
CL11818	957	2282	736	210.16262666417	67.616286607991	-1.63606344413104	Down	1.895304e-183	5.71659787428571e-181	-	-	-	-
Unigene938_Mpfb2	409	124	40	26.7208434468368	8.59848866320923	-1.63581053939888	Down	1.977336e-11	2.94990321561238e-10	-	-	-	-
Unigene27455_Mpfb2	204	62	20	26.7863357101869	8.61956339032494	-1.63581053939888	Down	2.30318e-06	1.96949652536162e-05	-	-	-	-
Unigene22186_Mpfb2	478	93	30	17.1477379232577	5.51796317455948	-1.63581053939888	Down	6.57e-09	7.64568661417323e-08	GO:0009941//chloroplast envelope;GO:0048046//apoplast;GO:0009295//nucleoid;GO:0005730//nucleolus;GO:0005829//cytosol;GO:0009570//chloroplast stroma;GO:0009535//chloroplast thylakoid membrane	GO:0005515//protein binding;GO:0003746//translation elongation factor activity;GO:0005525//GTP binding;GO:0003924//GTPase activity	GO:0000038//very long-chain fatty acid metabolic process;GO:0006414//translational elongation;GO:0006184//GTP catabolic process;GO:0042335//cuticle development	gi|225452282|ref|XP_002271032.1|/2.17463e-75/PREDICTED: elongation factor Tu, chloroplastic-like isoform 1 [Vitis vinifera]
Unigene21245_Mpfb2	1356	5340	1724	347.083008245898	111.779718514886	-1.63462229138519	Down	0	0	GO:0005576//extracellular region	GO:0004650//polygalacturonase activity	GO:0005975//carbohydrate metabolic process;GO:0007047//cellular cell wall organization	gi|30692538|gb|AAP33475.1|/0/polygalacturonase-like protein [Fragaria x ananassa]
CL2055	516	96	31	16.3973367888316	5.2819882636061	-1.63430851423365	Down	3.82804e-09	4.56379772842162e-08	-	-	-	-
Unigene199_Mpfb2	325	65	21	17.6271370479939	5.68095531756185	-1.63359271414906	Down	1.332816e-06	1.17835285758724e-05	-	-	-	-
CL2781	1435	538	174	33.0432046404904	10.6606279478388	-1.63206119060727	Down	1.784684e-44	1.09901832211111e-42	-	-	-	-
Unigene20773_Mpfb2	1219	337	109	24.3656488317225	7.86155092482631	-1.6319627803043	Down	1.827526e-28	6.88435410263382e-27	GO:0009543//chloroplast thylakoid lumen;GO:0009535//chloroplast thylakoid membrane;GO:0005634//nucleus	GO:0005515//protein binding;GO:0020037//heme binding;GO:0016688//L-ascorbate peroxidase activity	GO:0010103//stomatal complex morphogenesis;GO:0019684//photosynthesis, light reaction;GO:0006098//pentose-phosphate shunt;GO:0010218//response to far red light;GO:0019760//glucosinolate metabolic process;GO:0019252//starch biosynthetic process;GO:0010114//response to red light;GO:0019288//isopentenyl diphosphate biosynthetic process, mevalonate-independent pathway;GO:0015995//chlorophyll biosynth…	gi|302141995|emb|CBI19198.3|/3.68027e-151/unnamed protein product [Vitis vinifera]
CL2566	2697	593	192	19.3787398395632	6.25901110256298	-1.63046811772421	Down	8.78844e-49	5.88613070574018e-47	-	-	-	-
CL10312	869	154	50	15.618982194425	5.05866205876377	-1.62647267481954	Down	9.3265e-14	1.66472768518519e-12	-	-	-	-
Unigene2804_Mpfb2	1298	160	52	10.8641830804277	3.52220063345789	-1.62503070064564	Down	3.20176e-14	5.92238777138089e-13	GO:0009536//plastid	GO:0008080//N-acetyltransferase activity	GO:0008152//metabolic process	gi|297738568|emb|CBI27813.3|/1.48092e-87/unnamed protein product [Vitis vinifera]
CL4948	1081	756	246	61.6379075313756	20.0075933940826	-1.6232702427812	Down	2.45542e-61	2.14730595581854e-59	-	-	-	-
CL6493	283	46	15	14.3259417704544	4.66004663858557	-1.62021368434786	Down	5.5499e-05	0.000378338662669127	-	-	-	-
Unigene26643_Mpfb2	220	49	16	19.6302208034478	6.39414884227741	-1.61825216801458	Down	3.18876e-05	0.00022624938530965	-	-	-	-
Unigene11862_Mpfb2	928	596	195	56.6043840549805	18.4744736889615	-1.61538053061192	Down	2.16206e-48	1.43720264287856e-46	-	GO:0016787//hydrolase activity	-	gi|225451513|ref|XP_002272595.1|/4.80621e-62/PREDICTED: uncharacterized protein LOC100265200 [Vitis vinifera]
CL11104	668	165	54	21.7700420128668	7.10726873561523	-1.61497703598172	Down	1.668784e-14	3.15121571516184e-13	-	-	-	-
CL9067	1797	226	74	11.0843989227786	3.62050442238022	-1.61426792068561	Down	2.58252e-19	6.37548840534521e-18	-	-	-	-
Unigene10121_Mpfb2	573	113	37	17.3810339129434	5.67717840053862	-1.61426792068561	Down	2.29584e-10	3.11961244008581e-09	GO:0009506//plasmodesma	-	-	gi|224056885|ref|XP_002299072.1|/8.14026e-53/predicted protein [Populus trichocarpa]
Unigene10026_Mpfb2	311	58	19	16.4368802055249	5.37129062715425	-1.61359580558336	Down	6.1009e-06	4.87214885086455e-05	-	-	-	-
CL2622	1239	293	96	20.8424178977491	6.81216825811637	-1.61333667760046	Down	1.433878e-24	4.62702203522562e-23	-	-	-	-
CL14338	2896	1007	330	30.64662812039	10.0184566201083	-1.61306807766034	Down	2.1655e-80	2.49386854545455e-78	-	-	-	-
Unigene20596_Mpfb2	774	119	39	13.5505769296594	4.43005467270189	-1.61295786834506	Down	7.82958e-11	1.10556661796178e-09	-	-	-	gi|225437471|ref|XP_002269324.1|/1.65355e-43/PREDICTED: uncharacterized protein LOC100265757 [Vitis vinifera]
CL13247	517	29541	9716	5036.00827403084	1652.27526998849	-1.6078265927837	Down	0	0	-	-	-	-
Unigene26448_Mpfb2	341	544	179	140.603556511858	46.1513162406313	-1.60718938788545	Down	5.26096e-44	3.19973174869684e-42	GO:0005829//cytosol;GO:0005618//cell wall;GO:0005730//nucleolus;GO:0005740//mitochondrial envelope;GO:0009507//chloroplast;GO:0005886//plasma membrane;GO:0048046//apoplast	GO:0005507//copper ion binding;GO:0004332//fructose-bisphosphate aldolase activity	GO:0006098//pentose-phosphate shunt;GO:0009651//response to salt stress;GO:0006096//glycolysis;GO:0046686//response to cadmium ion;GO:0080167//response to karrikin	gi|388515869|gb|AFK45996.1|/2.25237e-35/unknown [Lotus japonicus]
Unigene2155_Mpfb2	715	158	52	19.4761374376436	6.39414884227741	-1.60688335393537	Down	7.3658e-14	1.32435052879157e-12	-	-	-	gi|302143647|emb|CBI22400.3|/6.45639e-20/unnamed protein product [Vitis vinifera]
Unigene17747_Mpfb2	524	112	37	18.8381617306805	6.20805958684853	-1.60144388032802	Down	3.48456e-10	4.64656906105263e-09	-	-	-	gi|224088529|ref|XP_002308465.1|/2.52605e-44/predicted protein [Populus trichocarpa]
Unigene5152_Mpfb2	2502	690	228	24.3060043227734	8.01185316568332	-1.60110486140016	Down	4.59132e-55	3.57140256421053e-53	GO:0009507//chloroplast	-	GO:0016556//mRNA modification;GO:0009902//chloroplast relocation;GO:0010103//stomatal complex morphogenesis;GO:0019288//isopentenyl diphosphate biosynthetic process, mevalonate-independent pathway;GO:0010027//thylakoid membrane organization;GO:0048255//mRNA stabilization;GO:0034660//ncRNA metabolic process;GO:0042793//transcription from plastid promoter	gi|359474892|ref|XP_002276432.2|/0/PREDICTED: pentatricopeptide repeat-containing protein At4g34830, chloroplastic-like [Vitis vinifera]
Unigene1736_Mpfb2	894	472	156	46.5324870618184	15.3416658464038	-1.60078315439896	Down	3.43868e-38	1.76463187314815e-36	GO:0009507//chloroplast	GO:0016984//ribulose-bisphosphate carboxylase activity;GO:0004497//monooxygenase activity	GO:0009853//photorespiration;GO:0055114//oxidation-reduction process;GO:0015979//photosynthesis;GO:0015977//carbon fixation	gi|132153|sp|P24007.1|RBS_PYRPY/7.09543e-100/RecName: Full=Ribulose bisphosphate carboxylase small chain, chloroplastic; Short=RuBisCO small subunit; Flags: Precursor
CL8355	638	48076	15927	6641.39687084135	2194.81915109811	-1.59738464311422	Down	0	0	-	-	-	-
CL14720	1303	184	61	12.4458680615153	4.11595728431326	-1.5963669423935	Down	9.09976e-16	1.85330803344051e-14	-	-	-	-
Unigene20971_Mpfb2	630	184	61	25.7412160065943	8.51284498644472	-1.59636694239349	Down	9.09976e-16	1.8541597375e-14	-	-	-	gi|147767603|emb|CAN73383.1|/3.63652e-10/hypothetical protein VITISV_003164 [Vitis vinifera]
Unigene2610_Mpfb2	2864	352	117	10.8323188563091	3.59168538757464	-1.59260922295326	Down	1.086254e-28	4.13410556669528e-27	-	GO:0004672//protein kinase activity	GO:0016310//phosphorylation	gi|359488516|ref|XP_003633769.1|/0/PREDICTED: receptor-like protein kinase FERONIA-like [Vitis vinifera]
Unigene13060_Mpfb2	309	42	14	11.9796077025202	3.98340987747055	-1.58850482462053	Down	0.0001483478	0.000926792272284064	-	-	-	-
Unigene14233_Mpfb2	363	42	14	10.1975173004924	3.39083650726832	-1.58850482462053	Down	0.0001483478	0.000926922879988726	GO:0016021//integral to membrane;GO:0044464//cell part	-	-	gi|255586905|ref|XP_002534057.1|/1.52672e-15/amino acid transporter, putative [Ricinus communis]
Unigene22072_Mpfb2	285	51	17	15.7716489376788	5.24432383116612	-1.58850482462053	Down	2.80408e-05	0.000201111774571336	-	-	-	-
Unigene10493_Mpfb2	344	45	15	11.5293774296472	3.83370115906894	-1.58850482462052	Down	8.49832e-05	0.00056029518536803	-	-	-	gi|20563354|gb|AAM27995.1|AF500427_1/6.69545e-64/granule-bound starch synthase [Eriolobus trilobatus]
CL5193	1422	2765	923	171.374943522163	57.0673287584762	-1.58641925137566	Down	2.85514e-212	1.00469204222222e-209	-	-	-	-
Unigene22009_Mpfb2	969	194	65	17.645328107899	5.89759600390654	-1.58108735305804	Down	2.45174e-16	5.16659924524715e-15	-	-	-	gi|118489159|gb|ABK96386.1|/9.03471e-75/unknown [Populus trichocarpa x Populus deltoides]
CL2512	1350	1584	533	103.412537348231	34.7119395021041	-1.5749072212198	Down	3.5857e-121	6.79413532478632e-119	-	-	-	-
Unigene1600_Mpfb2	529	104	35	17.3272424668371	5.81698323316825	-1.57469902509549	Down	2.34518e-09	2.8652684166437e-08	-	GO:0004190//aspartic-type endopeptidase activity	GO:0006508//proteolysis	gi|118486628|gb|ABK95151.1|/3.07794e-53/unknown [Populus trichocarpa]
CL2148	1080	199	67	16.239816076624	5.4542681675445	-1.57407775398524	Down	1.270704e-16	2.71913484324324e-15	-	-	-	-
CL2597	721	95	32	11.6128850177491	3.9021157983385	-1.57339793223031	Down	1.18567e-08	1.34588418996416e-07	-	-	-	-
CL14812	360	89	30	21.7890999621036	7.3266288817762	-1.57238515925725	Down	3.50054e-08	3.78553518341463e-07	-	-	-	-
CL380	354	68	23	16.9300186336665	5.71228692477466	-1.5674432090927	Down	1.57685e-06	1.38116110825761e-05	-	-	-	-
CL1421	1537	319	108	18.2923120309371	6.17782110005332	-1.56606743550077	Down	1.480554e-25	4.99579933424658e-24	-	-	-	-
CL6275	1012	1518	514	132.203527859955	44.6547894691656	-1.56587385012096	Down	3.01708e-115	5.46005277714286e-113	-	-	-	-
Unigene2334_Mpfb2	567	121	41	18.8084972028859	6.35749807730845	-1.56485355655587	Down	1.396974e-10	1.93499010346767e-09	-	-	-	-
Unigene5557_Mpfb2	1884	239	81	11.1806946774696	3.77998050588454	-1.56455912899549	Down	1.661802e-19	4.15572346734349e-18	-	-	-	gi|225428574|ref|XP_002281100.1|/4.18031e-176/PREDICTED: uncharacterized protein LOC100255635 [Vitis vinifera]
Unigene3211_Mpfb2	535	112	38	18.4508350408908	6.24475284128962	-1.56296973251338	Down	7.01946e-10	9.04734934534884e-09	GO:0016020//membrane	GO:0004674//protein serine/threonine kinase activity;GO:0016491//oxidoreductase activity;GO:0005524//ATP binding	GO:0010413//glucuronoxylan metabolic process;GO:0006468//protein phosphorylation;GO:0007169//transmembrane receptor protein tyrosine kinase signaling pathway;GO:0045492//xylan biosynthetic process	gi|255557913|ref|XP_002519985.1|/3.45084e-60/receptor protein kinase, putative [Ricinus communis]
CL14944	1749	492	167	24.7928857278817	8.39483377877616	-1.56235253676456	Down	2.03908e-38	1.05741203555556e-36	-	-	-	-
Unigene3784_Mpfb2	365	53	18	12.7977844321052	4.33575846154427	-1.56153777702026	Down	2.45486e-05	0.000177674800326477	GO:0005829//cytosol	GO:0005524//ATP binding;GO:0004842//ubiquitin-protein ligase activity	GO:0016567//protein ubiquitination;GO:0006511//ubiquitin-dependent protein catabolic process;GO:0006301//postreplication repair;GO:0009408//response to heat	gi|224074972|ref|XP_002304506.1|/8.09535e-17/predicted protein [Populus trichocarpa]
CL5563	321	53	18	14.5519978745121	4.93006803259707	-1.56153777702025	Down	2.45486e-05	0.000177645801664763	-	-	-	-
CL1570	1596	1910	650	105.475663413748	35.8068328808611	-1.55860333890666	Down	1.519604e-143	3.45518985394872e-141	-	-	-	-
Unigene18467_Mpfb2	200	47	16	20.7118860313929	7.03356372650515	-1.55813117557701	Down	7.42682e-05	0.000494801420225394	-	GO:0004715//non-membrane spanning protein tyrosine kinase activity;GO:0005524//ATP binding;GO:0032440//2-alkenal reductase [NAD(P)] activity;GO:0004674//protein serine/threonine kinase activity	GO:0006468//protein phosphorylation;GO:0055114//oxidation-reduction process	gi|296089258|emb|CBI39030.3|/5.24296e-24/unnamed protein product [Vitis vinifera]
Unigene3993_Mpfb2	1027	282	96	24.2008405430102	8.21838020623776	-1.55813117557701	Down	1.292356e-22	3.78470807978864e-21	GO:0005618//cell wall	-	-	gi|255551014|ref|XP_002516555.1|/8.83248e-108/conserved hypothetical protein [Ricinus communis]
CL6327	744	2539	866	300.774872075649	102.336461477713	-1.55536378882014	Down	1.35648e-189	4.29597216e-187	-	-	-	-
Unigene4483_Mpfb2	1023	249	85	21.4523808648607	7.30514316658037	-1.55415331982975	Down	4.4554e-20	1.14187008786127e-18	GO:0009506//plasmodesma;GO:0005886//plasma membrane	GO:0004622//lysophospholipase activity	GO:0046686//response to cadmium ion;GO:0042542//response to hydrogen peroxide;GO:0010043//response to zinc ion	gi|224070855|ref|XP_002303266.1|/2.13066e-162/predicted protein [Populus trichocarpa]
Unigene25325_Mpfb2	908	401	137	38.9233587898985	13.2653941427754	-1.55296866739376	Down	2.37614e-31	9.94837538432484e-30	-	GO:0005488//binding	-	gi|224104191|ref|XP_002313352.1|/2.03916e-09/predicted protein [Populus trichocarpa]
CL839	2506	3662	1254	128.792050817545	43.9948569086066	-1.54963676689466	Down	4.3413e-271	2.0261532568421e-268	-	-	-	-
CL12755	1108	213	73	16.9430514044346	5.79253330364255	-1.54842738524519	Down	2.63738e-17	5.8614613754386e-16	-	-	-	-
Unigene1821_Mpfb2	681	198	68	25.6253534177885	8.7790442988684	-1.54543610272863	Down	3.78336e-16	7.88653576304654e-15	GO:0005886//plasma membrane;GO:0005634//nucleus	GO:0005484//SNAP receptor activity;GO:0008565//protein transporter activity	GO:0006944//cellular membrane fusion;GO:0006888//ER to Golgi vesicle-mediated transport	gi|188529683|gb|ACD62528.1|/2.83678e-62/bet1-like snare 1-1 [Malus x domestica]
Unigene26681_Mpfb2	205	128	44	55.0310620034933	18.8705368272089	-1.54411070526207	Down	6.2971e-11	8.96886668165757e-10	GO:0005739//mitochondrion;GO:0009941//chloroplast envelope;GO:0009705//plant-type vacuole membrane;GO:0010008//endosome membrane;GO:0005886//plasma membrane	GO:0004427//inorganic diphosphatase activity;GO:0032440//2-alkenal reductase [NAD(P)] activity;GO:0009678//hydrogen-translocating pyrophosphatase activity	GO:0055114//oxidation-reduction process;GO:0009414//response to water deprivation;GO:0009651//response to salt stress;GO:0009926//auxin polar transport;GO:0048366//leaf development;GO:0015992//proton transport	gi|118136427|gb|ABK62847.1|/8.86789e-32/vacuolar H+-PPase [Malus x domestica]
Unigene1935_Mpfb2	846	96	33	10.0012125095001	3.42948585955482	-1.54411070526207	Down	1.568362e-08	1.75645451770649e-07	-	GO:0003700//sequence-specific DNA binding transcription factor activity;GO:0003677//DNA binding	GO:0010199//organ boundary specification between lateral organs and the meristem;GO:0006355//regulation of transcription, DNA-dependent	gi|302398937|gb|ADL36763.1|/3.93152e-113/MYB domain class transcription factor [Malus x domestica]
Unigene25447_Mpfb2	291	61	21	18.4751780056294	6.34470954710516	-1.5419622386835	Down	7.12842e-06	5.64897025844504e-05	-	-	-	-
Unigene1454_Mpfb2	335	61	21	16.0485874616064	5.51137456181374	-1.54196223868349	Down	7.12842e-06	5.64998008509117e-05	-	GO:0004672//protein kinase activity	GO:0009987//cellular process;GO:0008152//metabolic process	gi|224053719|ref|XP_002297945.1|/2.96927e-27/predicted protein [Populus trichocarpa]
CL13328	607	200	69	29.0397644942239	9.99414944664035	-1.53887405689592	Down	3.32252e-16	6.94221921583412e-15	-	-	-	-
CL8012	754	113	39	13.2086637030724	4.54756275420592	-1.53831906745231	Down	9.25726e-10	1.17978842736419e-08	-	-	-	-
Unigene26128_Mpfb2	328	55	19	14.7788496591413	5.0929005641615	-1.53697452398045	Down	2.14084e-05	0.000156660445486054	-	-	-	-
Unigene25532_Mpfb2	446	136	47	26.8754555888697	9.26506432583358	-1.53641631347207	Down	1.887536e-11	2.82258250145025e-10	-	-	-	-
CL14022	1147	1001	346	76.9170191152656	26.5215022817217	-1.53614035509864	Down	1.489238e-74	1.57213891533333e-72	-	-	-	-
CL2763	1401	468	162	29.4414708724524	10.1662859001948	-1.53405704059815	Down	1.063152e-35	5.15169763672131e-34	-	-	-	-
Unigene6632_Mpfb2	1088	577	200	46.7410757200942	16.1616813568593	-1.53211364277012	Down	1.503634e-43	9.07049310095238e-42	-	GO:0032440//2-alkenal reductase [NAD(P)] activity;GO:0004871//signal transducer activity	GO:0055114//oxidation-reduction process;GO:0000160//two-component signal transduction system (phosphorelay)	gi|255542502|ref|XP_002512314.1|/4.6503e-62/Histidine-containing phosphotransfer protein, putative [Ricinus communis]
CL205	1776	848	294	42.0828046641297	14.55424926515	-1.5317904336262	Down	3.56422e-63	3.21199972276423e-61	-	-	-	-
CL10052	1249	1237	429	87.2889052376641	30.1981469042305	-1.53133827137619	Down	2.74976e-91	3.72840547033639e-89	-	-	-	-
Unigene18157_Mpfb2	811	173	60	18.8008305135817	6.50452872364841	-1.53127995592757	Down	4.0347e-14	7.39522648201736e-13	GO:0009535//chloroplast thylakoid membrane	GO:0003676//nucleic acid binding;GO:0000166//nucleotide binding	GO:0006098//pentose-phosphate shunt;GO:0019288//isopentenyl diphosphate biosynthetic process, mevalonate-independent pathway;GO:0010207//photosystem II assembly	gi|255558170|ref|XP_002520112.1|/8.608e-78/conserved hypothetical protein [Ricinus communis]
CL1227	1374	1309	454	83.9662387038721	29.0505634264314	-1.53124321855369	Down	1.747822e-96	2.48381191782051e-94	-	-	-	-
Unigene19282_Mpfb2	644	121	42	16.5596551460191	5.73388347269442	-1.5300881383952	Down	2.76322e-10	3.72274835490732e-09	-	-	-	gi|224069906|ref|XP_002303081.1|/8.54645e-10/predicted protein [Populus trichocarpa]
Unigene26468_Mpfb2	291	69	24	20.8981521703021	7.25109662526304	-1.52710427995638	Down	2.07924e-06	1.78626900058128e-05	-	-	-	-
CL7670	1595	365	127	20.1689812618112	7.0004905428382	-1.52661029089458	Down	5.22464e-28	1.94011799262982e-26	-	-	-	-
CL10637	1077	181	63	14.8120325240803	5.14292612314095	-1.52610828748265	Down	1.215758e-14	2.3224592074106e-13	-	-	-	-
Unigene22059_Mpfb2	2159	540	188	22.0441269243092	7.65580118447758	-1.52576906927256	Down	1.260802e-40	7.00519286666667e-39	GO:0005618//cell wall	GO:0030599//pectinesterase activity;GO:0045330;GO:0004857//enzyme inhibitor activity	GO:0042545//cell wall modification;GO:0043086//negative regulation of catalytic activity	gi|255564232|ref|XP_002523113.1|/0/Pectinesterase-3 precursor, putative [Ricinus communis]
CL12548	683	2186	762	282.085809567458	98.088864560705	-1.52397282207795	Down	9.65384e-159	2.48855789488372e-156	-	-	-	-
Unigene1611_Mpfb2	411	86	30	18.4420168628647	6.41748515192076	-1.52291648299295	Down	1.194492e-07	1.21304137187357e-06	GO:0005773//vacuole;GO:0005886//plasma membrane	GO:0005525//GTP binding;GO:0016787//hydrolase activity	GO:0009873//ethylene mediated signaling pathway;GO:0007264//small GTPase mediated signal transduction;GO:0015031//protein transport	gi|226509821|ref|NP_001141291.1|/1.91194e-71/uncharacterized protein LOC100273382 [Zea mays]
CL10954	744	106	37	12.5569659078451	4.37234304235031	-1.52200941283361	Down	4.07298e-09	4.84409300536481e-08	-	-	-	-
CL3822	480	63	22	11.567808687746	4.02964588497691	-1.52139062876198	Down	6.20776e-06	4.95480941278128e-05	-	-	-	-
CL8613	429	83	29	17.0518924823251	5.94327937262964	-1.52060076011872	Down	2.05446e-07	2.02064435403727e-06	-	-	-	-
CL13836	784	8169	2857	918.342363170041	320.390490539305	-1.51920077072795	Down	0	0	-	-	-	-
CL11879	923	120	42	11.4585939640264	4.00067275884637	-1.51811549672913	Down	4.13284e-10	5.46338282409064e-09	-	-	-	-
CL4486	1652	274	96	14.6181463412541	5.10912619358728	-1.51661190613874	Down	3.19388e-21	8.69841839312039e-20	-	-	-	-
CL9306	871	274	96	27.725806837832	9.69032889989228	-1.51661190613874	Down	3.19388e-21	8.70376468592501e-20	-	-	-	-
CL13715	753	114	40	13.3432511518679	4.67036104017606	-1.51450424317675	Down	1.211034e-09	1.52455495434412e-08	-	-	-	-
Unigene4059_Mpfb2	1097	171	60	13.7385616919187	4.80872633990781	-1.51450424317675	Down	8.98432e-14	1.60688495425575e-12	-	GO:0016853//isomerase activity;GO:0017057//6-phosphogluconolactonase activity	GO:0006098//pentose-phosphate shunt	gi|255541996|ref|XP_002512062.1|/8.71785e-125/6-phosphogluconolactonase, putative [Ricinus communis]
Unigene13902_Mpfb2	297	57	20	16.9149294904992	5.9205081872939	-1.51450424317674	Down	1.86069e-05	0.000137544636912304	-	-	-	-
CL2906	1872	393	138	18.5028441769808	6.48124862618664	-1.5134033693798	Down	1.130746e-29	4.45248811261101e-28	-	-	-	-
Unigene10300_Mpfb2	687	111	39	14.2402635540562	4.99106596313138	-1.51255597138722	Down	2.07396e-09	2.54653111271116e-08	GO:0005634//nucleus	GO:0003700//sequence-specific DNA binding transcription factor activity;GO:0003677//DNA binding	GO:0006355//regulation of transcription, DNA-dependent	gi|356538793|ref|XP_003537885.1|/8.19933e-33/PREDICTED: dnaJ homolog subfamily C member 2-like [Glycine max]
CL9367	1159	185	65	14.0682500167337	4.93077698687268	-1.51255597138722	Down	9.30358e-15	1.79115123768997e-13	-	-	-	-
Unigene23227_Mpfb2	578	111	39	16.9257111793021	5.93228774510599	-1.51255597138722	Down	2.07396e-09	2.54723652299169e-08	-	GO:0045431//flavonol synthase activity;GO:0005506//iron ion binding;GO:0016702//oxidoreductase activity, acting on single donors with incorporation of molecular oxygen, incorporation of two atoms of oxygen	GO:0051555//flavonol biosynthetic process;GO:0055114//oxidation-reduction process	gi|255546339|ref|XP_002514229.1|/1.29928e-29/Hyoscyamine 6-dioxygenase, putative [Ricinus communis]
Unigene5866_Mpfb2	1815	387	136	18.7925675966216	6.58791092840703	-1.51226923879344	Down	3.2548e-29	1.25816322929381e-27	GO:0016020//membrane	GO:0005215//transporter activity	GO:0009624//response to nematode;GO:0006857//oligopeptide transport	gi|255559629|ref|XP_002520834.1|/0/oligopeptide transporter, putative [Ricinus communis]
Unigene24749_Mpfb2	705	85	30	10.6262882913439	3.74125730133253	-1.50604266442855	Down	1.788504e-07	1.77362313469023e-06	GO:0005886//plasma membrane	GO:0004714//transmembrane receptor protein tyrosine kinase activity;GO:0005524//ATP binding;GO:0004674//protein serine/threonine kinase activity	GO:0006468//protein phosphorylation	gi|156105187|gb|ABU49132.1|/7.8437e-95/ser/thr protein kinase [Malus x domestica]
Unigene19888_Mpfb2	686	85	30	10.9206023985385	3.84487813037818	-1.50604266442855	Down	1.788504e-07	1.77322652844365e-06	GO:0005874//microtubule;GO:0009506//plasmodesma	GO:0003777//microtubule motor activity;GO:0005524//ATP binding	GO:0007112//male meiosis cytokinesis;GO:0010245//radial microtubular system formation;GO:0007018//microtubule-based movement;GO:0009555//pollen development;GO:0009558//embryo sac cellularization	gi|225444611|ref|XP_002275046.1|/2.62915e-33/PREDICTED: uncharacterized protein LOC100254378 [Vitis vinifera]
Unigene23693_Mpfb2	258	51	18	17.4221703381335	6.13392185451031	-1.50604266442855	Down	5.6037e-05	0.000381595531561972	-	-	-	-
CL376	1166	300	106	22.6764198730625	7.99268605284676	-1.50444055983205	Down	7.77536e-23	2.31682736344086e-21	-	-	-	-
Unigene2666_Mpfb2	619	116	41	16.5165419835807	5.82342715643601	-1.50397131440885	Down	1.055656e-09	1.33577841689498e-08	-	-	-	gi|356577023|ref|XP_003556629.1|/1.05883e-06/PREDICTED: uncharacterized protein LOC100804536 [Glycine max]
CL12537	926	181	64	17.2273855598645	6.07651293866536	-1.50338821098257	Down	2.35852e-14	4.40118096632997e-13	-	-	-	-
CL15254	358	48	17	11.8170751159736	4.1749505359842	-1.50104198337019	Down	9.7452e-05	0.000635509159582292	-	-	-	-
Unigene21816_Mpfb2	325	62	22	16.8135768765481	5.95147699935051	-1.49830701564895	Down	9.31872e-06	7.22331131748252e-05	GO:0005634//nucleus	GO:0004872//receptor activity	GO:0019375//galactolipid biosynthetic process;GO:0045892//negative regulation of transcription, DNA-dependent;GO:0080040//positive regulation of cellular response to phosphate starvation;GO:0006817//phosphate ion transport	gi|225445503|ref|XP_002285199.1|/2.4521e-26/PREDICTED: SPX domain-containing protein 2 isoform 1 [Vitis vinifera]
Unigene20637_Mpfb2	413	62	22	13.2310229658066	4.683365677455	-1.49830701564895	Down	9.31872e-06	7.22583783420776e-05	-	GO:0003723//RNA binding	GO:0010193//response to ozone;GO:0000398//nuclear mRNA splicing, via spliceosome	gi|356555656|ref|XP_003546146.1|/8.37067e-43/PREDICTED: RNA-binding post-transcriptional regulator csx1-like [Glycine max]
Unigene17721_Mpfb2	560	76	27	11.9612715682816	4.23897813874194	-1.49658233517949	Down	9.11238e-07	8.24203803427173e-06	GO:0005737//cytoplasm	GO:0016788//hydrolase activity, acting on ester bonds	GO:0019478//D-amino acid catabolic process	gi|224116382|ref|XP_002331968.1|/3.0962e-33/predicted protein [Populus trichocarpa]
Unigene21744_Mpfb2	890	456	162	45.1571600780069	16.0033331979471	-1.49658233517948	Down	1.227662e-33	5.53734259979654e-32	GO:0000786//nucleosome;GO:0005634//nucleus;GO:0009536//plastid	GO:0003677//DNA binding;GO:0005515//protein binding	GO:0008283//cell proliferation;GO:0006334//nucleosome assembly	gi|357502337|ref|XP_003621457.1|/7.6075e-70/Histone H3 [Medicago truncatula]
CL8041	1006	166	59	14.5432641648459	5.15631535616058	-1.49593870588445	Down	3.39038e-13	5.79948566512346e-12	-	-	-	-
CL9987	688	90	32	11.5293774296472	4.0892812363402	-1.49539542022904	Down	9.0464e-08	9.31489278216442e-07	-	-	-	-
Unigene5042_Mpfb2	1660	2117	753	112.399545574106	39.8815774552589	-1.49484182323503	Down	1.618336e-149	3.89966204173913e-147	GO:0009505//plant-type cell wall;GO:0046658//anchored to plasma membrane;GO:0016023//cytoplasmic membrane-bounded vesicle;GO:0048046//apoplast	-	GO:0007389//pattern specification process;GO:0008361//regulation of cell size;GO:0009664//plant-type cell wall organization;GO:0009926//auxin polar transport;GO:0010015//root morphogenesis;GO:0009832//plant-type cell wall biogenesis;GO:0040007//growth	gi|255541352|ref|XP_002511740.1|/9.9716e-177/conserved hypothetical protein [Ricinus communis]
Unigene12876_Mpfb2	322	70	25	19.1599315739065	6.82605175320764	-1.48896915106961	Down	2.70664e-06	2.29283539014138e-05	-	-	-	-
CL2638	1153	196	70	14.9823020876271	5.33770013936861	-1.48896915106961	Down	3.16464e-15	6.2640093e-14	-	-	-	-
CL4693	2820	1380	494	43.1302289472192	15.4015092238189	-1.48562764398022	Down	2.99614e-97	4.29912153139158e-95	-	-	-	-
Unigene20065_Mpfb2	607	81	29	11.7611046201607	4.20043962250102	-1.48541133165642	Down	4.59138e-07	4.32397209940527e-06	-	-	-	-
Unigene20235_Mpfb2	569	134	48	20.7560313218909	7.41676315624445	-1.48466901363598	Down	8.1397e-11	1.14825968374165e-09	GO:0009507//chloroplast	-	-	gi|359494696|ref|XP_002270826.2|/4.67334e-24/PREDICTED: fructose-1,6-bisphosphatase, chloroplastic [Vitis vinifera]
CL9582	516	67	24	11.443974633872	4.0892812363402	-1.48466901363598	Down	4.66986e-06	3.8096090649494e-05	-	-	-	-
Unigene20425_Mpfb2	616	106	38	15.1662055770078	5.42360839300316	-1.48353526501898	Down	7.8867e-09	9.106263140625e-08	-	-	-	gi|359484809|ref|XP_003633167.1|/2.40767e-11/PREDICTED: uncharacterized protein LOC100257033 [Vitis vinifera]
CL3759	1972	237	85	10.5923719076434	3.78963562850493	-1.48289463665992	Down	5.29016e-18	1.22164121916667e-16	-	-	-	-
CL921	866	156	56	15.8766361402255	5.68532864729054	-1.48158962070401	Down	2.49256e-12	4.01435253468943e-11	-	-	-	-
Unigene2825_Mpfb2	455	78	28	15.1089746125662	5.41043363577319	-1.48158962070401	Down	7.89864e-07	7.21338620638517e-06	-	-	-	-
Unigene10362_Mpfb2	238	64	23	23.7003523334372	8.49642677046315	-1.47998036784235	Down	8.06362e-06	6.32899245105328e-05	-	-	-	-
CL2611	1075	153	55	12.5439626434561	4.49820935997422	-1.47957045306736	Down	4.24984e-12	6.70328729704731e-11	-	-	-	-
CL6461	433	114	41	23.2043143587911	8.32494551924686	-1.47888033344603	Down	2.33624e-09	2.85591974414116e-08	-	-	-	-
CL3197	681	200	72	25.8841953715036	9.29545866939007	-1.47747351223178	Down	2.39684e-15	4.77408319496855e-14	-	-	-	-
CL2350	1846	297	107	14.1800100304827	5.09609506186383	-1.47639445829899	Down	4.8226e-22	1.36716393094629e-20	-	-	-	-
Unigene26649_Mpfb2	652	111	40	15.0046948798108	5.39383721357757	-1.47603009536211	Down	3.99712e-09	4.7564226129898e-08	-	-	-	-
CL13173	694	555	200	70.4831488590536	25.3370451242981	-1.47603009536211	Down	8.62576e-40	4.66401154731707e-38	-	-	-	-
Unigene6433_Mpfb2	2050	355	128	15.2625211025313	5.48961071336987	-1.47521753829141	Down	5.14526e-26	1.77533492513619e-24	GO:0043231//intracellular membrane-bounded organelle;GO:0044444//cytoplasmic part	GO:0008168//methyltransferase activity	GO:0006694//steroid biosynthetic process;GO:0007389//pattern specification process;GO:0010228//vegetative to reproductive phase transition of meristem;GO:0044281//small molecule metabolic process;GO:0065007//biological regulation;GO:0044249//cellular biosynthetic process	gi|224068324|ref|XP_002302705.1|/1.39853e-122/predicted protein [Populus trichocarpa]
Unigene10523_Mpfb2	358	61	22	15.0175329598831	5.40287716421485	-1.47484804282496	Down	1.393594e-05	0.000104958672960761	-	-	-	-
CL14205	462	61	22	11.6369627697795	4.18664507530068	-1.47484804282495	Down	1.393594e-05	0.000104976504879375	-	-	-	-
CL188	1502	1511	545	88.6637952047897	31.9015665025408	-1.47471784939991	Down	3.65696e-105	5.70923565070422e-103	-	-	-	-
Unigene6527_Mpfb2	942	158	57	14.7828431718845	5.31997256383749	-1.47443305791173	Down	2.16582e-12	3.49956731632653e-11	-	-	-	gi|224099807|ref|XP_002311627.1|/3.01328e-19/predicted protein [Populus trichocarpa]
CL8237	1109	25790	9305	2049.6116522442	737.683842145293	-1.47427604162943	Down	0	0	-	-	-	-
CL9891	1001	935	338	82.3245411582134	29.6871196248594	-1.47148544239218	Down	1.458208e-65	1.35543032083857e-63	-	-	-	-
Unigene4397_Mpfb2	663	105	38	13.9581401963753	5.0391293666515	-1.46986032812191	Down	1.17098e-08	1.32954958361076e-07	-	-	GO:0006810//transport	gi|225442885|ref|XP_002263563.1|/3.72769e-40/PREDICTED: uncharacterized protein LOC100244079 [Vitis vinifera]
Unigene20864_Mpfb2	804	4523	1637	495.818040224357	179.010320589069	-1.46976799805663	Down	0	0	GO:0000015//phosphopyruvate hydratase complex;GO:0005740//mitochondrial envelope;GO:0009507//chloroplast;GO:0005634//nucleus;GO:0005886//plasma membrane;GO:0048046//apoplast	GO:0005507//copper ion binding;GO:0000287//magnesium ion binding;GO:0004634//phosphopyruvate hydratase activity	GO:0009651//response to salt stress;GO:0009416//response to light stimulus;GO:0009409//response to cold;GO:0009737//response to abscisic acid stimulus;GO:0006096//glycolysis;GO:0046686//response to cadmium ion	gi|224136806|ref|XP_002322420.1|/4.60685e-92/predicted protein [Populus trichocarpa]
Unigene2224_Mpfb2	393	58	21	13.0073021473747	4.69799103869619	-1.46920589624818	Down	2.41078e-05	0.000174712591762014	-	-	-	gi|302746507|gb|ADL62866.1|/1.053e-32/esterase/lipase superfamily protein [Prunus persica]
CL15128	2070	312	113	13.2842192245751	4.79947283269977	-1.46876558034642	Down	6.5046e-23	1.94602533603239e-21	-	-	-	-
Unigene1050_Mpfb2	864	1317	477	134.345714653982	48.5389163417673	-1.46873649815038	Down	2.3426e-91	3.18607971779141e-89	-	-	-	gi|359475044|ref|XP_003631574.1|/9.91562e-43/PREDICTED: uncharacterized protein LOC100245206 [Vitis vinifera]
CL5025	1938	447	162	20.3285094438939	7.34931194332968	-1.46782334219806	Down	4.10042e-32	1.75996536263311e-30	-	-	-	-
Unigene22099_Mpfb2	2050	262	95	11.26417050384	4.0743204513292	-1.46710971710587	Down	1.864016e-19	4.64307536e-18	GO:0009941//chloroplast envelope;GO:0005730//nucleolus;GO:0009570//chloroplast stroma	-	GO:0019288//isopentenyl diphosphate biosynthetic process, mevalonate-independent pathway;GO:0010468//regulation of gene expression;GO:0000302//response to reactive oxygen species;GO:0009294//DNA mediated transformation;GO:0032880//regulation of protein localization;GO:0031347//regulation of defense response;GO:0009627//systemic acquired resistance	gi|147845366|emb|CAN79049.1|/4.63663e-17/hypothetical protein VITISV_004868 [Vitis vinifera]
CL15187	485	113	41	20.5347060456012	7.43237404089462	-1.46616928169647	Down	3.46422e-09	4.15125909081081e-08	-	-	-	-
Unigene2805_Mpfb2	698	113	41	14.2683845732329	5.1643286673838	-1.46616928169647	Down	3.46422e-09	4.15238135604217e-08	GO:0016023//cytoplasmic membrane-bounded vesicle	GO:0050660//flavin adenine dinucleotide binding;GO:0008812//choline dehydrogenase activity	GO:0055114//oxidation-reduction process;GO:0006066//alcohol metabolic process	gi|356514078|ref|XP_003525734.1|/2.71069e-100/PREDICTED: protein HOTHEAD-like [Glycine max]
CL1686	418	135	49	28.4648744196074	10.3063583313024	-1.46564807683499	Down	1.046868e-10	1.46839713331224e-09	-	-	-	-
CL6460	2152	8006	2907	327.887684029367	118.764926538978	-1.46509286815067	Down	0	0	-	-	-	-
CL1512	1028	679	247	58.2141345116142	21.1246381377283	-1.46244285655942	Down	1.152764e-47	7.53853248259587e-46	-	-	-	-
CL6822	1492	448	163	26.4643344420284	9.60515153669855	-1.46216909172589	Down	5.24906e-32	2.24428951089682e-30	-	-	-	-
CL5834	638	151	55	20.8596997981746	7.57927125700986	-1.46058734969978	Down	9.3002e-12	1.42633091525424e-10	-	-	-	-
CL13542	1094	796	290	64.12797573219	23.3059127135111	-1.46025785442808	Down	1.846724e-55	1.45177391333333e-53	-	-	-	-
CL8666	677	2185	798	284.455645863122	103.633379869851	-1.45671495206498	Down	1.684038e-148	4.03604739697297e-146	-	-	-	-
CL2875	742	98	36	11.6405622015054	4.26563837860824	-1.44832716657226	Down	5.08304e-08	5.39296069681742e-07	-	-	-	-
Unigene11010_Mpfb2	245	242	89	87.0564727676435	31.9381210030081	-1.44667213020756	Down	9.6504e-18	2.19876379856115e-16	-	-	-	gi|359484449|ref|XP_002278441.2|/2.42012e-13/PREDICTED: nuclear transcription factor Y subunit A-3-like [Vitis vinifera]
CL8694	426	258	95	53.3779502157563	19.6064716554574	-1.44491397099168	Down	8.74992e-19	2.10387176225597e-17	-	-	-	-
CL14082	618	95	35	13.5483658540406	4.97926234683819	-1.44411491528534	Down	8.70522e-08	8.98236081824529e-07	-	-	-	-
CL13678	2427	1172	432	42.5607841373072	15.6494619378359	-1.44341167615815	Down	1.877232e-79	2.13965841686375e-77	-	-	-	-
CL11704	1369	217	80	13.9703752352618	5.13773829547491	-1.44316546145648	Down	5.21646e-16	1.07675699944134e-14	-	-	-	-
CL3154	1188	602	222	44.6613489178971	16.4294102197406	-1.44274613430896	Down	1.241018e-41	7.09075465e-40	-	-	-	-
CL3657	744	629	232	74.512561849383	27.4157725898722	-1.44247753565109	Down	2.05998e-43	1.23928620407056e-41	-	-	-	-
Unigene1554_Mpfb2	1273	149	55	10.3159600163044	3.79856642731523	-1.44135113083687	Down	2.02158e-11	3.01084360228418e-10	GO:0005622//intracellular	-	GO:0009409//response to cold;GO:0010200//response to chitin;GO:0007165//signal transduction;GO:0045893//positive regulation of transcription, DNA-dependent	gi|292668893|gb|ADE41101.1|/1.02728e-175/AP2 domain class transcription factor [Malus x domestica]
Unigene20317_Mpfb2	494	149	55	26.5834354266305	9.78861348577387	-1.44135113083687	Down	2.02158e-11	3.01185531048387e-10	-	-	-	-
CL11748	2136	2053	758	84.7109371711881	31.1999140021705	-1.44100619783688	Down	2.00214e-137	4.33028699121951e-135	-	-	-	-
CL14415	492	73	27	13.0770427286947	4.82485316604774	-1.43847938061592	Down	2.99754e-06	2.52478967553191e-05	-	-	-	-
CL1965	1232	3313	1226	237.007731493522	87.4913669713404	-1.4377215482896	Down	8.52894e-220	3.12525736958678e-217	-	-	-	-
Unigene5430_Mpfb2	672	216	80	28.3293273985617	10.4666126882517	-1.43650173117548	Down	7.66102e-16	1.56748640867559e-14	-	-	GO:0006952//defense response;GO:0009725//response to hormone stimulus;GO:0050794//regulation of cellular process	gi|224089192|ref|XP_002308655.1|/1.731e-24/predicted protein [Populus trichocarpa]
CL15327	717	89	33	10.9401338721859	4.04650632801028	-1.43488163550731	Down	2.55558e-07	2.47400231528384e-06	-	-	-	-
Unigene20805_Mpfb2	1107	178	66	14.1717723330755	5.24181578533582	-1.43488163550731	Down	2.73558e-13	4.70846840217391e-12	-	-	-	gi|224088529|ref|XP_002308465.1|/1.56449e-121/predicted protein [Populus trichocarpa]
Unigene22751_Mpfb2	535	70	26	11.5317719005568	4.27272562825079	-1.43238562270324	Down	5.1582e-06	4.17877346245204e-05	GO:0016020//membrane	-	-	gi|239056164|emb|CAQ58595.1|/1.53163e-39/unknown protein [Vitis vinifera]
CL12003	711	105	39	13.0158184953542	4.82259116268813	-1.43238562270324	Down	2.21008e-08	2.43757529950249e-07	-	-	-	-
Unigene25395_Mpfb2	1641	315	117	16.9181845524622	6.26848686777196	-1.43238562270324	Down	2.52234e-22	7.2809577421875e-21	GO:0044464//cell part	-	GO:0009987//cellular process	gi|89357137|gb|ABD72304.1|/0/apple fruit acidity-related protein [Malus x domestica]
CL13124	598	78	29	11.4959589443439	4.26365694123431	-1.43096354763405	Down	1.499804e-06	1.31862601134245e-05	-	-	-	-
Unigene17838_Mpfb2	573	204	76	31.3781497189421	11.6612313092145	-1.42804015242728	Down	6.35406e-15	1.23672656839333e-13	-	GO:0045551//cinnamyl-alcohol dehydrogenase activity;GO:0018456//aryl-alcohol dehydrogenase (NAD+) activity;GO:0008270//zinc ion binding;GO:0000166//nucleotide binding;GO:0046029//mannitol dehydrogenase activity	GO:0009626//plant-type hypersensitive response;GO:0009617//response to bacterium;GO:0009809//lignin biosynthetic process;GO:0055114//oxidation-reduction process	gi|327202268|gb|AEA36767.1|/1.94592e-86/cinnamyl alcohol dehydrogenase [Sinopodophyllum hexandrum]
Unigene4917_Mpfb2	993	169	63	14.9999303177793	5.57797727555167	-1.42714183668163	Down	1.342966e-12	2.20127269900185e-11	-	-	-	gi|224135571|ref|XP_002327251.1|/5.37532e-14/predicted protein [Populus trichocarpa]
Unigene16915_Mpfb2	752	118	44	13.8298016732931	5.14422878933222	-1.42675375462391	Down	3.29498e-09	3.95486798159177e-08	-	-	-	gi|359474475|ref|XP_002278025.2|/5.96132e-83/PREDICTED: uncharacterized protein LOC100262584 [Vitis vinifera]
CL2151	958	541	202	49.7718222492939	18.5383595087949	-1.42481562497439	Down	6.48776e-37	3.21760965190157e-35	-	-	-	-
CL5392	1120	3422	1278	269.28599543855	100.322482616893	-1.42449424744178	Down	7.5433e-224	2.88323133965517e-221	-	-	-	-
Unigene21770_Mpfb2	1679	736	275	38.63482092711	14.4001639725202	-1.42381647154436	Down	1.46459e-49	1.00833837608696e-47	GO:0009507//chloroplast	GO:0008146//sulfotransferase activity;GO:0046507//UDPsulfoquinovose synthase activity;GO:0050662//coenzyme binding;GO:0008270//zinc ion binding;GO:0000166//nucleotide binding	GO:0019375//galactolipid biosynthetic process;GO:0046506//sulfolipid biosynthetic process;GO:0016036//cellular response to phosphate starvation	gi|225429530|ref|XP_002279085.1|/0/PREDICTED: UDP-sulfoquinovose synthase, chloroplastic [Vitis vinifera]
CL14524	1184	206	77	15.3344182089812	5.71774078273751	-1.42325631038768	Down	5.48682e-15	1.07311259444199e-13	-	-	-	-
CL11359	1093	1584	593	127.728202580157	47.7001748606765	-1.42101064943297	Down	2.72902e-104	4.17238926758621e-102	-	-	-	-
Unigene1378_Mpfb2	672	275	103	36.0674307157614	13.4757638361241	-1.42032960512817	Down	1.86958e-19	4.65431993486805e-18	GO:0009512//cytochrome b6f complex;GO:0009535//chloroplast thylakoid membrane	GO:0009496//plastoquinol--plastocyanin reductase activity	GO:0006364//rRNA processing;GO:0009657//plastid organization;GO:0010207//photosystem II assembly	gi|225428637|ref|XP_002284808.1|/7.56315e-36/PREDICTED: uncharacterized protein LOC100255593 [Vitis vinifera]
CL5972	1457	558	209	33.7540922195629	12.6116576770725	-1.42030450364768	Down	7.54494e-38	3.8231719968e-36	-	-	-	-
Unigene22726_Mpfb2	632	323	121	45.0440290071364	16.8326980005365	-1.42006944131869	Down	1.409098e-22	4.11571720184453e-21	-	GO:0005516//calmodulin binding	GO:0015996//chlorophyll catabolic process	gi|255544079|ref|XP_002513102.1|/2.28154e-44/conserved hypothetical protein [Ricinus communis]
CL10606	760	347	130	40.2408983924598	15.0388698099617	-1.41996636344917	Down	3.88482e-24	1.23561799971306e-22	-	-	-	-
CL8186	2043	691	259	29.8099650028483	11.1459434970927	-1.41927593660108	Down	2.02718e-46	1.29511681325648e-44	-	-	-	-
CL10172	2852	493	185	15.2352359127998	5.70305614219606	-1.41760469976097	Down	1.534812e-33	6.90167286572008e-32	-	-	-	-
Unigene2036_Mpfb2	1507	309	116	18.0716169470144	6.76752979657098	-1.41702435667617	Down	1.335418e-21	3.72857451410579e-20	-	-	-	gi|255561524|ref|XP_002521772.1|/2.96798e-148/conserved hypothetical protein [Ricinus communis]
Unigene5499_Mpfb2	2064	269	101	11.4866760317596	4.30226463406626	-1.41679320370419	Down	5.3576e-19	1.30447703898957e-17	-	-	-	gi|224092370|ref|XP_002309579.1|/7.68484e-50/predicted protein [Populus trichocarpa]
CL7222	539	362	136	59.1931689366772	22.1837816976971	-1.41592536973224	Down	5.18336e-25	1.71251725543964e-23	-	-	-	-
CL3279	1288	1224	460	83.7562723087911	31.3998380647551	-1.41544011564765	Down	1.529064e-80	1.77012113921671e-78	-	-	-	-
Unigene20793_Mpfb2	1167	1005	378	75.9009114534443	28.4777965790376	-1.41427968574458	Down	2.24706e-66	2.11528972993631e-64	GO:0009706//chloroplast inner membrane;GO:0009534//chloroplast thylakoid	-	GO:0006098//pentose-phosphate shunt;GO:0006364//rRNA processing;GO:0019288//isopentenyl diphosphate biosynthetic process, mevalonate-independent pathway;GO:0015995//chlorophyll biosynthetic process;GO:0010027//thylakoid membrane organization;GO:0010207//photosystem II assembly	gi|388494298|gb|AFK35215.1|/6.64664e-110/unknown [Lotus japonicus]
CL13772	723	85	32	10.3617333961237	3.89132156376495	-1.41293326003707	Down	6.45266e-07	5.96783560867751e-06	-	-	-	-
Unigene6525_Mpfb2	755	122	46	14.2417928467236	5.35668760627876	-1.41071770540524	Down	2.44182e-09	2.97841582283356e-08	-	-	-	gi|297813019|ref|XP_002874393.1|/3.79715e-13/predicted protein [Arabidopsis lyrata subsp. lyrata]
CL13087	536	61	23	10.030367163504	3.77266711076536	-1.41071770540524	Down	2.63824e-05	0.000189954993699253	-	-	-	-
Unigene5417_Mpfb2	984	122	46	10.9273918691832	4.11006010441104	-1.41071770540524	Down	2.44182e-09	2.97759667656766e-08	-	-	-	gi|224085053|ref|XP_002307472.1|/4.83432e-116/predicted protein [Populus trichocarpa]
Unigene20925_Mpfb2	875	159	60	16.0155130893202	6.02876890843299	-1.4095346835752	Down	9.65306e-12	1.47738134028305e-10	-	-	-	gi|224059382|ref|XP_002299837.1|/1.45974e-57/predicted protein [Populus trichocarpa]
Unigene6753_Mpfb2	1841	458	173	21.9262052362336	8.26185853262759	-1.40811788435958	Down	5.63244e-31	2.32524324692737e-29	GO:0005886//plasma membrane	-	-	gi|225449126|ref|XP_002277282.1|/1.62714e-174/PREDICTED: protein IQ-DOMAIN 1-like [Vitis vinifera]
Unigene5183_Mpfb2	604	90	34	13.1328007807902	4.94911354927929	-1.4079325789787	Down	3.23436e-07	3.09930956732224e-06	GO:0016023//cytoplasmic membrane-bounded vesicle	GO:0016740//transferase activity	GO:0048856//anatomical structure development;GO:0007275//multicellular organismal development	gi|255560171|ref|XP_002521103.1|/4.02515e-16/WD-repeat protein, putative [Ricinus communis]
CL3802	1657	217	82	11.5422110422893	4.35087677710789	-1.40754155172576	Down	1.790616e-15	3.58754325386353e-14	-	-	-	-
CL13767	480	82	31	15.0565128951615	5.67813738337655	-1.40689801813058	Down	1.10577e-06	9.89457724722502e-06	-	-	-	-
Unigene1629_Mpfb2	537	74	28	12.1453272025284	4.58425941206108	-1.40564076747071	Down	3.79662e-06	3.1440892334703e-05	GO:0005739//mitochondrion	GO:0005516//calmodulin binding	GO:0009734//auxin mediated signaling pathway	gi|225427810|ref|XP_002270504.1|/3.63708e-49/PREDICTED: auxin-induced protein 15A [Vitis vinifera]
Unigene18857_Mpfb2	458	74	28	14.2402635540562	5.37499411414149	-1.40564076747071	Down	3.79662e-06	3.14350210196078e-05	-	-	-	-
Unigene17153_Mpfb2	495	66	25	11.7514246986626	4.44038114047042	-1.40408025348309	Down	1.310356e-05	9.9127391789797e-05	-	-	-	gi|225424146|ref|XP_002283977.1|/1.49882e-21/PREDICTED: uncharacterized protein LOC100250797 isoform 1 [Vitis vinifera]
Unigene26588_Mpfb2	434	132	50	26.8062452803594	10.1289800208888	-1.40408025348309	Down	6.22598e-10	8.06920494709149e-09	GO:0048046//apoplast;GO:0009535//chloroplast thylakoid membrane	GO:0008289//lipid binding	GO:0006869//lipid transport	gi|359474355|ref|XP_002271658.2|/1.99476e-60/PREDICTED: uncharacterized protein LOC100262648 [Vitis vinifera]
CL14044	1356	219	83	14.2343031471632	5.38150616980022	-1.40328995215361	Down	1.542552e-15	3.10175376761905e-14	-	-	-	-
CL6378	1224	203	77	14.6172745945375	5.53088650879184	-1.40209170038965	Down	1.7134e-14	3.22996297619048e-13	-	-	-	-
CL8354	1509	572	217	33.4086229007705	12.643168726405	-1.40186242823328	Down	4.95612e-38	2.52579825931035e-36	-	-	-	-
Unigene6696_Mpfb2	1111	282	107	22.3710740213064	8.46749908568914	-1.40162668989701	Down	1.510648e-19	3.78841125701357e-18	-	-	-	gi|225468409|ref|XP_002263191.1|/9.21456e-106/PREDICTED: uncharacterized protein LOC100261530 [Vitis vinifera]
CL13339	889	382	145	37.8715767847789	14.3400835256362	-1.40106206192018	Down	6.4689e-26	2.22167380480248e-24	-	-	-	-
CL7904	1943	868	330	39.3730184190909	14.9322956108254	-1.39877134209803	Down	1.207672e-56	9.68277778227848e-55	-	-	-	-
Unigene21483_Mpfb2	419	773	294	162.598770144383	61.6905649043113	-1.39819458298785	Down	1.322748e-50	9.32400649030207e-49	-	-	-	gi|359475044|ref|XP_003631574.1|/1.0591e-08/PREDICTED: uncharacterized protein LOC100245206 [Vitis vinifera]
Unigene3136_Mpfb2	1066	184	70	15.2129137750041	5.77332857475798	-1.39782126301141	Down	3.2363e-13	5.54233562765547e-12	-	-	-	gi|356498501|ref|XP_003518089.1|/8.16355e-104/PREDICTED: uncharacterized protein LOC100784675 [Glycine max]
CL12668	456	63	24	12.1766407239432	4.62734455691128	-1.39585974667813	Down	2.25586e-05	0.000164507106381579	-	-	-	-
CL8184	731	664	253	80.0575854984129	30.4290633174727	-1.39558818055198	Down	1.362784e-43	8.24326289113233e-42	-	-	-	-
Unigene12326_Mpfb2	1568	328	125	18.4365464022386	7.00889242516856	-1.39531004385537	Down	2.41608e-22	6.98787704109589e-21	GO:0005622//intracellular	GO:0003887//DNA-directed DNA polymerase activity;GO:0003677//DNA binding	GO:0010224//response to UV-B;GO:0007062//sister chromatid cohesion;GO:0007131//reciprocal meiotic recombination;GO:0006302//double-strand break repair;GO:0042138//meiotic DNA double-strand break formation;GO:0006289//nucleotide-excision repair;GO:0045132//meiotic chromosome segregation;GO:0033044//regulation of chromosome organization	gi|224108111|ref|XP_002314725.1|/0/predicted protein [Populus trichocarpa]
CL7877	793	2419	922	268.852739716881	102.221717462764	-1.39511443744995	Down	5.87944e-154	1.43232203692308e-151	-	-	-	-
Unigene17560_Mpfb2	545	186	71	30.0793347791456	11.4537390959143	-1.39295401550272	Down	2.78306e-13	4.78833194722546e-12	-	GO:0043169//cation binding;GO:0004565//beta-galactosidase activity;GO:0030246//carbohydrate binding	GO:0006598//polyamine catabolic process;GO:0010075//regulation of meristem growth;GO:0009698//phenylpropanoid metabolic process;GO:0005975//carbohydrate metabolic process;GO:0042398//cellular modified amino acid biosynthetic process;GO:0009664//plant-type cell wall organization;GO:0009832//plant-type cell wall biogenesis	gi|61162206|dbj|BAD91084.1|/4.92688e-17/beta-D-galactosidase [Pyrus pyrifolia]
Unigene26032_Mpfb2	411	55	21	11.7943131099716	4.49223960634453	-1.39258461464527	Down	7.85976e-05	0.000520905887713005	GO:0005622//intracellular	GO:0016491//oxidoreductase activity;GO:0003950//NAD+ ADP-ribosyltransferase activity;GO:0003676//nucleic acid binding	GO:0000226//microtubule cytoskeleton organization;GO:0006346//methylation-dependent chromatin silencing;GO:0007267//cell-cell signaling;GO:0006275//regulation of DNA replication;GO:0007131//reciprocal meiotic recombination;GO:0006261//DNA-dependent DNA replication;GO:0000911//cytokinesis by cell plate formation;GO:0051567//histone H3-K9 methylation;GO:0000724//double-strand break repair via homol…	gi|356572249|ref|XP_003554282.1|/7.06978e-50/PREDICTED: poly [ADP-ribose] polymerase 1-like [Glycine max]
Unigene21234_Mpfb2	473	89	34	16.5836701614319	6.31979827434395	-1.39181291361542	Down	4.74334e-07	4.45666897478279e-06	GO:0009536//plastid	GO:0003964//RNA-directed DNA polymerase activity;GO:0003723//RNA binding;GO:0008173//RNA methyltransferase activity	GO:0006278//RNA-dependent DNA replication;GO:0001510//RNA methylation;GO:0006396//RNA processing	gi|359495860|ref|XP_002266337.2|/4.53017e-38/PREDICTED: uncharacterized tRNA/rRNA methyltransferase YsgA-like [Vitis vinifera]
CL14107	1356	463	177	30.0935267449159	11.4762240006583	-1.39080515707661	Down	9.5717e-31	3.91865221237304e-29	-	-	-	-
Unigene21057_Mpfb2	437	102	39	20.571716005668	7.84636685737131	-1.39056544700862	Down	6.98768e-08	7.27959952631579e-07	-	-	-	-
CL2242	407	68	26	14.7253724725256	5.61648209118962	-1.39056544700861	Down	1.120418e-05	8.58277354595715e-05	-	-	-	-
CL7764	949	353	135	32.7838744886294	12.5069955621469	-1.39025110011972	Down	8.34438e-24	2.61465102784452e-22	-	-	-	-
CL10239	507	162	62	28.1616982423572	10.7515027377544	-1.38919601639712	Down	1.042028e-11	1.5882240448264e-10	-	-	-	-
CL12877	1554	1195	458	67.7748673499123	25.9119384390232	-1.38713343867053	Down	2.32984e-76	2.51339284476886e-74	-	-	-	-
Unigene4268_Mpfb2	642	73	28	10.0216589135791	3.83449735868661	-1.38601196072178	Down	5.5755e-06	4.48243914777878e-05	GO:0009536//plastid	-	-	gi|224055743|ref|XP_002298631.1|/2.75728e-77/predicted protein [Populus trichocarpa]
CL12683	997	378	145	33.4155356275913	12.7866943373025	-1.3858756581055	Down	2.88526e-25	9.60410344444444e-24	-	-	-	-
CL14173	1119	589	226	46.3913481736748	17.7567627590501	-1.38548718531464	Down	1.887674e-38	9.80043206229508e-37	-	-	-	-
Unigene23829_Mpfb2	1396	185	71	11.6798723276464	4.47155287053963	-1.385176664911	Down	4.05194e-13	6.86754264984709e-12	-	-	-	gi|358248346|ref|NP_001239866.1|/1.68608e-142/uncharacterized protein LOC100775724 [Glycine max]
Unigene2138_Mpfb2	1509	1656	636	96.7214676987341	37.0555544239337	-1.38414632611434	Down	9.18916e-105	1.41961315707317e-102	GO:0009706//chloroplast inner membrane;GO:0009535//chloroplast thylakoid membrane	GO:0046914//transition metal ion binding;GO:0003677//DNA binding;GO:0048529//magnesium-protoporphyrin IX monomethyl ester (oxidative) cyclase activity	GO:0006636//unsaturated fatty acid biosynthetic process;GO:0010207//photosystem II assembly;GO:0019288//isopentenyl diphosphate biosynthetic process, mevalonate-independent pathway;GO:0015995//chlorophyll biosynthetic process;GO:0019216//regulation of lipid metabolic process;GO:0009416//response to light stimulus;GO:0019344//cysteine biosynthetic process;GO:0055114//oxidation-reduction process;GO…	gi|225440242|ref|XP_002283892.1|/0/PREDICTED: magnesium-protoporphyrin IX monomethyl ester [oxidative] cyclase, chloroplastic [Vitis vinifera]
CL8507	2124	1247	479	51.7444442063287	19.8274307026599	-1.38390622799286	Down	2.5069e-79	2.8500239025641e-77	-	-	-	-
CL607	1216	203	78	14.7134408747647	5.63957617873563	-1.3834760222223	Down	3.12482e-14	5.78731283040936e-13	-	-	-	-
CL14011	697	307	118	38.8201655217657	14.8845143423172	-1.38299411990771	Down	9.44196e-21	2.51132347018596e-19	-	-	-	-
CL15044	1800	398	153	19.4877792919489	7.47316145941172	-1.38277910175037	Down	1.95686e-26	6.85333796840442e-25	-	-	-	-
Unigene2471_Mpfb2	395	91	35	20.3046768527525	7.79033957049621	-1.3820539471531	Down	4.06016e-07	3.84410365321375e-06	GO:0009536//plastid	-	-	gi|356567925|ref|XP_003552165.1|/3.27634e-18/PREDICTED: uncharacterized protein LOC100816229 [Glycine max]
CL1991	697	494	190	62.4663249763917	23.9665908901718	-1.3820539471531	Down	2.1267e-32	9.19041175438596e-31	-	-	-	-
Unigene21100_Mpfb2	335	65	25	17.1009538525314	6.5611601926354	-1.3820539471531	Down	1.926058e-05	0.000142021552642608	GO:0009506//plasmodesma;GO:0005886//plasma membrane	-	GO:0010102//lateral root morphogenesis;GO:0045595//regulation of cell differentiation;GO:0016049//cell growth;GO:0010090//trichome morphogenesis;GO:0071555//cell wall organization;GO:0010014//meristem initiation;GO:0009733//response to auxin stimulus;GO:0048589//developmental growth;GO:0007155//cell adhesion;GO:0048765//root hair cell differentiation;GO:0045010//actin nucleation	gi|359483669|ref|XP_002274947.2|/8.04866e-41/PREDICTED: uncharacterized protein LOC100253161 [Vitis vinifera]
Unigene5812_Mpfb2	432	130	50	26.5223126879538	10.1758734469114	-1.38205394715309	Down	1.32726e-09	1.66190493871788e-08	GO:0005840//ribosome;GO:0009941//chloroplast envelope;GO:0009570//chloroplast stroma;GO:0016020//membrane	GO:0003723//RNA binding;GO:0003735//structural constituent of ribosome	GO:0006412//translation;GO:0034641//cellular nitrogen compound metabolic process;GO:0042254//ribosome biogenesis	gi|225461526|ref|XP_002285149.1|/6.27322e-22/PREDICTED: 30S ribosomal protein S20, chloroplastic [Vitis vinifera]
Unigene19938_Mpfb2	1629	309	119	16.7181870713018	6.4226065335644	-1.3801875884958	Down	8.11772e-21	2.1656045087846e-19	-	-	GO:0048453//sepal formation;GO:0048451//petal formation;GO:0080188//RNA-directed DNA methylation	gi|359478631|ref|XP_002280898.2|/4.56463e-142/PREDICTED: uncharacterized protein LOC100260350 [Vitis vinifera]
Unigene20927_Mpfb2	548	96	37	15.4398280712356	5.9361737655267	-1.37905145899158	Down	2.03448e-07	2.00277029840142e-06	-	GO:0016706//oxidoreductase activity, acting on paired donors, with incorporation or reduction of molecular oxygen, 2-oxoglutarate as one donor, and incorporation of one atom each of oxygen into both donors	GO:0008152//metabolic process	gi|225442749|ref|XP_002284974.1|/1.14001e-53/PREDICTED: gibberellin 20 oxidase 1 [Vitis vinifera]
CL8669	1316	786	303	52.6403104852706	20.2428743268528	-1.37875384268502	Down	2.21676e-50	1.54782212409449e-48	-	-	-	-
Unigene27546_Mpfb2	479	70	27	12.8799540016657	4.95579907660853	-1.37793783868087	Down	9.56734e-06	7.40825569193154e-05	-	-	-	-
CL9922	1647	1232	476	65.9278471254661	25.4096564497302	-1.37551110128633	Down	1.090932e-77	1.20322743820895e-75	-	-	-	-
CL12925	1487	1131	437	67.0352790897147	25.8378223645154	-1.37543606838859	Down	1.835008e-71	1.85754759598173e-69	-	-	-	-
CL8101	531	106	41	17.593940933026	6.78851489610902	-1.37391077384449	Down	5.12356e-08	5.43335095144702e-07	-	-	-	-
CL8389	1498	186	72	10.9434161913447	4.22577259936891	-1.37277613356509	Down	5.05366e-13	8.51326660638298e-12	-	-	-	-
CL10692	2368	403	156	14.9994430539306	5.79199715653929	-1.37277613356508	Down	1.801882e-26	6.32055728765823e-25	-	-	-	-
CL1438	657	111	43	14.8905038989903	5.75424734093838	-1.37169343554738	Down	2.57458e-08	2.82483860529572e-07	-	-	-	-
CL885	939	165	64	15.4871012402503	5.99238656145274	-1.36986453814519	Down	1.11542e-11	1.69716856417296e-10	-	-	-	-
CL8070	919	134	52	12.8511227662197	4.97477303833335	-1.36919179621604	Down	9.74202e-10	1.23765525146132e-08	-	-	-	-
Unigene5131_Mpfb2	297	54	21	16.0246700436308	6.21653359665859	-1.36611240328407	Down	0.000115538	0.00074017105100419	-	-	-	-
CL11453	800	203	79	22.3644301296423	8.68205522490479	-1.36509749290744	Down	5.64702e-14	1.02236656904859e-12	-	-	-	-
CL1696	1371	249	97	16.0071375818763	6.22042014470277	-1.36363141378032	Down	8.74658e-17	1.88438223537415e-15	-	-	-	-
Unigene5890_Mpfb2	954	136	53	12.564416344482	4.88441925451747	-1.3630847105865	Down	8.33816e-10	1.06663975210617e-08	-	-	-	gi|225429662|ref|XP_002279900.1|/2.26705e-54/PREDICTED: transcription factor TT2-like [Vitis vinifera]
CL2019	1477	472	184	28.1652291355895	10.9527397230615	-1.3626234172042	Down	2.11704e-30	8.56435397080292e-29	-	-	-	-
CL13056	916	118	46	11.3537236444502	4.41517373661622	-1.36262341720419	Down	1.107362e-08	1.2598977766487e-07	-	-	-	-
Unigene20303_Mpfb2	728	141	55	17.070235740159	6.64227343677512	-1.36173396277351	Down	4.20664e-10	5.55928477853949e-09	-	-	-	gi|255575705|ref|XP_002528752.1|/5.46919e-46/pentatricopeptide repeat-containing protein, putative [Ricinus communis]
CL1272	1553	658	257	37.3427436496459	14.5494677858324	-1.35986154844074	Down	1.320662e-41	7.5361018990991e-40	-	-	-	-
Unigene6455_Mpfb2	552	64	25	10.2186301727501	3.98186352270445	-1.35968613412464	Down	2.82026e-05	0.000202043444627565	-	GO:0003677//DNA binding	-	gi|327412623|emb|CCA29100.1|/2.24812e-65/putative MYB transcription factor [Rosa rugosa]
Unigene17761_Mpfb2	517	87	34	14.83134355102	5.78194310205936	-1.35902297849775	Down	1.011418e-06	9.09619701501014e-06	-	-	-	-
Unigene828_Mpfb2	987	179	70	15.9840807071475	6.23542883555421	-1.35807508421866	Down	2.09642e-12	3.39113717475374e-11	-	-	-	-
Unigene4998_Mpfb2	1363	225	88	14.5491776808461	5.67639038822866	-1.35789189647911	Down	3.20782e-15	6.34664538866577e-14	-	GO:0016747//transferase activity, transferring acyl groups other than amino-acyl groups	-	gi|55375996|gb|AAV50009.1|/0/anthranilate N-hydroxycinnamoyl/benzoyltransferase [Malus x domestica]
CL8211	2388	340	133	12.5486319018382	4.89669166470469	-1.35765082453588	Down	3.16816e-22	9.07428152971576e-21	-	-	-	-
Unigene25960_Mpfb2	417	161	63	34.0284060518828	13.2828091957381	-1.35717927851407	Down	2.73848e-11	4.02581983554377e-10	GO:0005829//cytosol;GO:0005730//nucleolus;GO:0009506//plasmodesma;GO:0005774//vacuolar membrane;GO:0009507//chloroplast;GO:0005794//Golgi apparatus;GO:0005886//plasma membrane	GO:0005507//copper ion binding;GO:0003746//translation elongation factor activity;GO:0003924//GTPase activity;GO:0005525//GTP binding	GO:0009409//response to cold;GO:0006414//translational elongation;GO:0006184//GTP catabolic process	gi|388540218|gb|AFK64817.1|/3.62028e-41/translation elongation factor 2 [Prunus persica]
CL11507	428	74	29	15.2384128685929	5.95716553938812	-1.35501469440075	Down	6.9518e-06	5.51788235588972e-05	-	-	-	-
CL7769	437	125	49	25.2104362814559	9.85825579515882	-1.35461676444625	Down	4.76358e-09	5.63972256448598e-08	-	-	-	-
CL360	1777	602	236	29.8580092934506	11.6764282460271	-1.35451895129723	Down	5.4716e-38	2.78210780733945e-36	-	-	-	-
Unigene3102_Mpfb2	446	130	51	25.6897737246548	10.0535804386705	-1.35348479495632	Down	2.3992e-09	2.92884718061674e-08	-	-	-	-
Unigene1824_Mpfb2	606	79	31	11.4896355345835	4.49753456109034	-1.35312676168959	Down	3.46154e-06	2.88654806319353e-05	-	-	-	gi|224127750|ref|XP_002329168.1|/2.32864e-19/tir-nbs-lrr resistance protein [Populus trichocarpa]
CL7818	608	270	106	39.1392023269602	15.3280788447686	-1.352437466387	Down	7.23334e-18	1.65999911449275e-16	-	-	-	-
Unigene21596_Mpfb2	991	1777	698	158.039467882367	61.9251700441548	-1.35168706371839	Down	2.38288e-108	3.87004151794872e-106	GO:0005737//cytoplasm;GO:0005634//nucleus;GO:0005886//plasma membrane	GO:0003677//DNA binding;GO:0005515//protein binding;GO:0003700//sequence-specific DNA binding transcription factor activity	GO:0009753//response to jasmonic acid stimulus;GO:0051707//response to other organism;GO:0008219//cell death;GO:0009735//response to cytokinin stimulus;GO:0009723//response to ethylene stimulus;GO:0045893//positive regulation of transcription, DNA-dependent;GO:0006950//response to stress	gi|292668907|gb|ADE41108.1|/9.74328e-133/AP2 domain class transcription factor [Malus x domestica]
CL7777	456	173	68	33.4374419879709	13.1108095779153	-1.35070771028575	Down	5.99286e-12	9.3725370962963e-11	-	-	-	-
CL14945	378	89	35	20.751523773432	8.14069875752911	-1.3499927379208	Down	8.62354e-07	7.81902896768916e-06	-	-	-	-
Unigene17822_Mpfb2	336	61	24	16.0008238084469	6.27996761295103	-1.3493171607411	Down	4.84498e-05	0.000334189052955818	-	-	-	gi|255543094|ref|XP_002512610.1|/5.78804e-15/conserved hypothetical protein [Ricinus communis]
CL635	1556	981	386	55.5662642804693	21.8103759514057	-1.34919461285053	Down	1.811864e-60	1.55686872155039e-58	-	-	-	-
CL9233	765	274	108	31.5675526218976	12.4121712820679	-1.34668690469643	Down	5.30534e-18	1.2245089272254e-16	-	-	-	-
Unigene967_Mpfb2	1986	241	95	10.695216587529	4.20561778712229	-1.34657605179837	Down	5.19218e-16	1.07224441937587e-14	GO:0005737//cytoplasm	GO:0033862//UMP kinase activity	GO:0048573//photoperiodism, flowering;GO:0008652//cellular amino acid biosynthetic process;GO:0000956//nuclear-transcribed mRNA catabolic process;GO:0006221//pyrimidine nucleotide biosynthetic process	gi|356535541|ref|XP_003536303.1|/1.09703e-156/PREDICTED: uridylate kinase-like [Glycine max]
Unigene6785_Mpfb2	729	104	41	12.5735408298448	4.94472072679546	-1.34643003742238	Down	1.082712e-07	1.10585774374568e-06	-	-	-	gi|255589878|ref|XP_002535116.1|/3.28374e-107/Protein bem46, putative [Ricinus communis]
Unigene24243_Mpfb2	390	142	56	32.0904289848095	12.6243451501374	-1.34593452134645	Down	5.20956e-10	6.81361272212389e-09	GO:0005777//peroxisome;GO:0005739//mitochondrion	GO:0003960//NADPH:quinone reductase activity;GO:0016404//15-hydroxyprostaglandin dehydrogenase (NAD+) activity;GO:0008270//zinc ion binding;GO:0000166//nucleotide binding	GO:0006979//response to oxidative stress;GO:0055114//oxidation-reduction process	gi|171854667|dbj|BAG16523.1|/2.69394e-28/putative NADPH oxidoreductase [Capsicum chinense]
Unigene15231_Mpfb2	488	71	28	12.8230197787661	5.0445641481082	-1.34593452134645	Down	1.190012e-05	9.05953847115385e-05	-	-	-	-
Unigene24172_Mpfb2	442	400	158	79.7608011221445	31.4282542078002	-1.34361776549699	Down	1.73006e-25	5.81998484673748e-24	GO:0005739//mitochondrion;GO:0009941//chloroplast envelope;GO:0009705//plant-type vacuole membrane;GO:0010008//endosome membrane;GO:0005886//plasma membrane	GO:0004427//inorganic diphosphatase activity;GO:0032440//2-alkenal reductase [NAD(P)] activity;GO:0009678//hydrogen-translocating pyrophosphatase activity	GO:0055114//oxidation-reduction process;GO:0009414//response to water deprivation;GO:0009651//response to salt stress;GO:0009926//auxin polar transport;GO:0048366//leaf development;GO:0015992//proton transport	gi|15982958|gb|AAL11507.1|AF367447_1/1.56596e-44/vacuolar H+-pyrophosphatase [Prunus persica]
CL8154	910	311	123	30.1210968237699	11.8836310214304	-1.34179858869073	Down	4.0018e-20	1.02739900636943e-18	-	-	-	-
Unigene26518_Mpfb2	239	96	38	35.4017815189836	13.9788400422173	-1.34057731117694	Down	3.6754e-07	3.49849474452555e-06	-	-	-	-
CL12790	1161	1369	542	103.925713258845	41.0442672240072	-1.3403000138034	Down	7.6414e-83	9.18169087262872e-81	-	-	-	-
CL3730	1584	477	189	26.5408597597636	10.4904004443614	-1.3391453556838	Down	6.08936e-30	2.41709976436885e-28	-	-	-	-
Unigene10369_Mpfb2	1279	275	109	18.9502059741921	7.492752601535	-1.33864580753447	Down	6.54108e-18	1.50502545428127e-16	-	-	-	gi|225463572|ref|XP_002270172.1|/1.04381e-143/PREDICTED: F-box/LRR-repeat protein 14 [Vitis vinifera]
Unigene5034_Mpfb2	810	146	58	15.8861852407847	6.29547370582251	-1.33538588765182	Down	3.7972e-10	5.03770956313585e-09	-	GO:0005515//protein binding	GO:0009694//jasmonic acid metabolic process;GO:0009753//response to jasmonic acid stimulus	gi|225470585|ref|XP_002273869.1|/1.93148e-29/PREDICTED: uncharacterized protein LOC100266480 [Vitis vinifera]
CL2616	897	1472	585	144.632919368155	57.3388347269442	-1.33481146548561	Down	2.17396e-88	2.8183929380117e-86	-	-	-	-
Unigene4797_Mpfb2	2660	395	157	13.0878179209729	5.1892363959648	-1.3346304180722	Down	6.00892e-25	1.97937217652303e-23	-	GO:0003777//microtubule motor activity;GO:0008017//microtubule binding;GO:0003779//actin binding;GO:0000166//nucleotide binding	GO:0048768//root hair cell tip growth;GO:0031110//regulation of microtubule polymerization or depolymerization	gi|359486877|ref|XP_002273191.2|/0/PREDICTED: armadillo repeat-containing kinesin-like protein 1-like [Vitis vinifera]
Unigene18010_Mpfb2	696	163	65	20.6409722616596	8.21087719509401	-1.32990266510199	Down	4.1717e-11	6.02687633105246e-10	-	GO:0004674//protein serine/threonine kinase activity;GO:0000166//nucleotide binding	GO:0016310//phosphorylation	gi|225455537|ref|XP_002267723.1|/2.19695e-33/PREDICTED: probable receptor-like protein kinase At1g67000-like [Vitis vinifera]
Unigene6449_Mpfb2	1757	2302	918	115.474301321804	45.9363368023031	-1.32986409861779	Down	2.19554e-136	4.65769629282296e-134	GO:0016020//membrane;GO:0009505//plant-type cell wall;GO:0009507//chloroplast;GO:0005829//cytosol	GO:0016301//kinase activity;GO:0032440//2-alkenal reductase [NAD(P)] activity	GO:0031348//negative regulation of defense response;GO:0009867//jasmonic acid mediated signaling pathway;GO:0035304//regulation of protein dephosphorylation;GO:0009862//systemic acquired resistance, salicylic acid mediated signaling pathway;GO:0010363//regulation of plant-type hypersensitive response;GO:0010310//regulation of hydrogen peroxide metabolic process;GO:0006355//regulation of transcrip…	gi|359493576|ref|XP_003634629.1|/0/PREDICTED: probable LRR receptor-like serine/threonine-protein kinase At4g08850-like [Vitis vinifera]
CL3973	1535	981	392	56.326454215251	22.4524184103422	-1.3269418060034	Down	5.49084e-59	4.58479969717514e-57	-	-	-	-
Unigene12509_Mpfb2	758	110	44	12.790139018993	5.10350930023461	-1.32547041878673	Down	6.6958e-08	7.00350036329323e-07	GO:0005622//intracellular;GO:0005886//plasma membrane	GO:0004672//protein kinase activity;GO:0005524//ATP binding	GO:0010363//regulation of plant-type hypersensitive response;GO:0006468//protein phosphorylation;GO:0034976//response to endoplasmic reticulum stress;GO:0009693//ethylene biosynthetic process;GO:0009867//jasmonic acid mediated signaling pathway;GO:0009627//systemic acquired resistance;GO:0010200//response to chitin;GO:0006612//protein targeting to membrane;GO:0009863//salicylic acid mediated sign…	gi|255541374|ref|XP_002511751.1|/6.42167e-69/ATP binding protein, putative [Ricinus communis]
CL1638	639	75	30	10.3445639953016	4.1276782432542	-1.32547041878673	Down	8.5898e-06	6.71582705695644e-05	-	-	-	-
CL1294	1000	160	64	14.1017096383951	5.62685098120412	-1.32547041878672	Down	7.04316e-11	9.989751378119e-10	-	-	-	-
CL13442	1366	247	99	15.9366868625714	6.37191443012454	-1.32255293540444	Down	5.7409e-16	1.18280680390335e-14	-	-	-	-
Unigene3779_Mpfb2	1062	162	65	13.4444265620293	5.38113985667178	-1.32102451375554	Down	6.00516e-11	8.561311385209e-10	GO:0005886//plasma membrane	-	GO:0010359//regulation of anion channel activity	gi|255542142|ref|XP_002512135.1|/4.89693e-125/conserved hypothetical protein [Ricinus communis]
CL3589	1071	476	191	39.1714156622087	15.6793962624006	-1.32093125917156	Down	2.71084e-29	1.04972247965065e-27	-	-	-	-
CL10445	790	381	153	42.5059444005423	17.0274564897989	-1.31980166870003	Down	9.80624e-24	3.05974010640394e-22	-	-	-	-
Unigene279_Mpfb2	2295	2253	905	86.5227445950552	34.6697994144181	-1.31939994016423	Down	6.2635e-132	1.2680870456621e-129	GO:0005576//extracellular region	GO:0004650//polygalacturonase activity	GO:0048653//anther development;GO:0045492//xylan biosynthetic process;GO:0009825//multidimensional cell growth;GO:0009664//plant-type cell wall organization;GO:0010075//regulation of meristem growth;GO:0007389//pattern specification process;GO:0043481//anthocyanin accumulation in tissues in response to UV light;GO:0048767//root hair elongation;GO:0005982//starch metabolic process;GO:0008361//regu…	gi|224100181|ref|XP_002311777.1|/0/predicted protein [Populus trichocarpa]
Unigene24765_Mpfb2	363	219	88	53.1727687811387	21.313829474258	-1.31889776486324	Down	2.86892e-14	5.32895580058651e-13	-	-	-	-
CL2470	1375	963	387	61.727029008066	24.7453560196136	-1.31874455559841	Down	2.1078e-57	1.70539482481752e-55	-	-	-	-
Unigene1396_Mpfb2	2732	363	146	11.710561399015	4.69848235756658	-1.3175435030151	Down	1.243798e-22	3.64732246851852e-21	GO:0016023//cytoplasmic membrane-bounded vesicle;GO:0016021//integral to membrane	GO:0004386//helicase activity;GO:0004722//protein serine/threonine phosphatase activity;GO:0003723//RNA binding;GO:0016891//endoribonuclease activity, producing 5'-phosphomonoesters	-	gi|224098772|ref|XP_002311262.1|/0/predicted protein [Populus trichocarpa]
Unigene2280_Mpfb2	1728	507	204	25.859254870755	10.3793909158496	-1.31695891893121	Down	5.85338e-31	2.41420616223256e-29	-	GO:0016758//transferase activity, transferring hexosyl groups	-	gi|255563008|ref|XP_002522508.1|/5.97009e-172/UDP-glucosyltransferase, putative [Ricinus communis]
Unigene17588_Mpfb2	589	67	27	10.025621241219	4.03026783989047	-1.31474401219368	Down	2.95674e-05	0.000211172580734536	-	-	-	-
CL6040	1136	134	54	10.3962868152781	4.17927422129487	-1.31474401219367	Down	3.10192e-09	3.73527780988593e-08	-	-	-	-
CL10494	1090	255	103	20.6188988405434	8.30799385126182	-1.31139523357501	Down	3.04454e-16	6.3734095618508e-15	-	-	-	-
Unigene16274_Mpfb2	681	371	150	48.0151824141391	19.3655388945626	-1.30999901002429	Down	6.61078e-23	1.97645828482805e-21	-	-	-	-
CL1886	4932	4020	1626	71.8380889425544	28.9856412695088	-1.30941056789063	Down	4.02454e-231	1.60756805873874e-228	-	-	-	-
Unigene17225_Mpfb2	607	89	36	12.9226951999297	5.2143388417254	-1.30935075342346	Down	1.536828e-06	1.34877038527316e-05	-	-	GO:0031347//regulation of defense response;GO:0009627//systemic acquired resistance	gi|297733960|emb|CBI15207.3|/2.48368e-13/unnamed protein product [Vitis vinifera]
CL12754	818	205	83	22.087793978232	8.92093198807957	-1.30798299205789	Down	2.69258e-13	4.63625677825243e-12	-	-	-	-
Unigene23397_Mpfb2	808	158	64	17.2344533018753	6.96392448168827	-1.30732307207647	Down	1.454754e-10	2.01250804530421e-09	GO:0010007//magnesium chelatase complex;GO:0005618//cell wall;GO:0009570//chloroplast stroma	GO:0016851//magnesium chelatase activity;GO:0016887//ATPase activity;GO:0005524//ATP binding	GO:0010103//stomatal complex morphogenesis;GO:0016117//carotenoid biosynthetic process;GO:0006655//phosphatidylglycerol biosynthetic process;GO:0006636//unsaturated fatty acid biosynthetic process;GO:0019288//isopentenyl diphosphate biosynthetic process, mevalonate-independent pathway;GO:0015979//photosynthesis;GO:0015995//chlorophyll biosynthetic process;GO:0019761//glucosinolate biosynthetic pr…	gi|255646022|gb|ACU23498.1|/2.71929e-92/unknown [Glycine max]
Unigene15882_Mpfb2	375	190	77	44.655413854918	18.0528135646965	-1.30661139153542	Down	2.07176e-12	3.35247061605839e-11	-	-	-	-
Unigene17376_Mpfb2	647	74	30	10.080433860522	4.07664049063281	-1.3061050939198	Down	1.242748e-05	9.43348070946756e-05	-	GO:0008270//zinc ion binding;GO:0016788//hydrolase activity, acting on ester bonds	GO:0006629//lipid metabolic process	gi|224134723|ref|XP_002321891.1|/3.43353e-83/predicted protein [Populus trichocarpa]
Unigene20684_Mpfb2	945	180	73	16.787749569518	6.79166867771	-1.30557086134902	Down	8.08756e-12	1.2468227930459e-10	GO:0009535//chloroplast thylakoid membrane;GO:0009543//chloroplast thylakoid lumen	GO:0005515//protein binding	GO:0006098//pentose-phosphate shunt;GO:0042742//defense response to bacterium;GO:0009409//response to cold;GO:0019288//isopentenyl diphosphate biosynthetic process, mevalonate-independent pathway;GO:0015995//chlorophyll biosynthetic process;GO:0016117//carotenoid biosynthetic process;GO:0006636//unsaturated fatty acid biosynthetic process;GO:0015979//photosynthesis;GO:0043085//positive regulation…	gi|224098455|ref|XP_002311180.1|/7.11436e-85/predicted protein [Populus trichocarpa]
CL1586	1981	409	166	18.1966154786207	7.36731182862099	-1.30445992549419	Down	6.1412e-25	2.01994455192878e-23	-	-	-	-
Unigene20752_Mpfb2	934	746	303	70.3953117655432	28.5220798866577	-1.30340016068165	Down	4.3804e-44	2.66783207692308e-42	GO:0005737//cytoplasm;GO:0005886//plasma membrane;GO:0005634//nucleus	GO:0004842//ubiquitin-protein ligase activity;GO:0005524//ATP binding	GO:0051788//response to misfolded protein;GO:0006635//fatty acid beta-oxidation;GO:0043161//proteasomal ubiquitin-dependent protein catabolic process;GO:0006944//cellular membrane fusion;GO:0016558//protein import into peroxisome matrix;GO:0051510//regulation of unidimensional cell growth;GO:0048193//Golgi vesicle transport;GO:0042023//DNA endoreduplication;GO:0016567//protein ubiquitination;GO:0…	gi|356516007|ref|XP_003526688.1|/7.70197e-84/PREDICTED: ubiquitin-conjugating enzyme E2 10-like [Glycine max]
CL25	1232	384	156	27.4708629319386	11.1326698593223	-1.30310260575827	Down	1.785626e-23	5.49036654563107e-22	-	-	-	-
CL1684	671	86	35	11.2960788832152	4.58596740737109	-1.3005240616565	Down	2.61132e-06	2.21972212730061e-05	-	-	-	-
CL1932	1709	597	243	30.7881826145476	12.5011409123812	-1.30031694155839	Down	1.718502e-35	8.24620580909091e-34	-	-	-	-
CL10250	2839	1088	443	33.7765500320842	13.7190416116669	-1.29984227659469	Down	3.09922e-63	2.79863984439919e-61	-	-	-	-
Unigene4407_Mpfb2	1558	1399	570	79.1410934856981	32.1656877736516	-1.29890446201202	Down	1.051938e-80	1.22739018536842e-78	GO:0005829//cytosol	GO:0030246//carbohydrate binding;GO:0004034//aldose 1-epimerase activity	GO:0006012//galactose metabolic process;GO:0042732//D-xylose metabolic process	gi|224118626|ref|XP_002317867.1|/7.58968e-171/predicted protein [Populus trichocarpa]
CL8293	915	520	212	50.0880396992177	20.3704304647417	-1.29798968236462	Down	4.81468e-31	1.99321458300654e-29	-	-	-	-
Unigene284_Mpfb2	422	76	31	15.8727774365822	6.45854489104442	-1.29727352695608	Down	1.052422e-05	8.10812973692441e-05	-	-	-	-
CL13606	399	125	51	27.6114302130231	11.2378367810703	-1.29690126658995	Down	1.49505e-08	1.67901537234043e-07	-	-	-	-
CL8290	1419	223	91	13.8507806966267	5.63825140162058	-1.29664758362098	Down	3.6431e-14	6.70517923619759e-13	-	-	-	-
CL327	1373	1009	412	64.7697788835611	26.3822674373645	-1.29575225582251	Down	1.704572e-58	1.40739875858473e-56	-	-	-	-
Unigene3982_Mpfb2	236	71	29	26.5153968306688	10.8036730968564	-1.29530844827648	Down	2.11864e-05	0.000155240886332838	-	-	-	gi|76262490|gb|ABA41395.1|/1.6248e-07/pherophorin-V1 protein precursor [Volvox carteri f. nagariensis]
CL6466	1871	345	141	16.2516362414696	6.62568469693497	-1.29444352316611	Down	4.79032e-21	1.29666183247863e-19	-	-	-	-
Unigene19895_Mpfb2	382	433	177	99.902491384573	40.7375909552163	-1.2941599885431	Down	5.24064e-26	1.80403335652174e-24	GO:0005829//cytosol;GO:0000786//nucleosome;GO:0005739//mitochondrion;GO:0005730//nucleolus;GO:0009506//plasmodesma;GO:0005774//vacuolar membrane;GO:0009579//thylakoid;GO:0009507//chloroplast;GO:0005794//Golgi apparatus;GO:0005886//plasma membrane	GO:0003677//DNA binding;GO:0005515//protein binding	GO:0009414//response to water deprivation;GO:0006334//nucleosome assembly	gi|195617694|gb|ACG30677.1|/1.13574e-39/histone H4 [Zea mays]
CL920	714	259	106	31.9707877831263	13.0524817053492	-1.29243015702272	Down	3.85082e-16	8.02338614473684e-15	-	-	-	-
CL2753	1566	933	382	52.5099580644264	21.4465305198353	-1.29184676671538	Down	5.62608e-54	4.26408777846154e-52	-	-	-	-
CL10873	598	83	34	12.2328793894941	4.99877020696436	-1.29111891399595	Down	4.4361e-06	3.63026581395349e-05	-	-	-	-
CL13281	573	83	34	12.766600130746	5.21686663833279	-1.29111891399595	Down	4.4361e-06	3.63093597563227e-05	-	-	-	-
Unigene16982_Mpfb2	478	61	25	11.2474410034271	4.59830264546623	-1.29042347168753	Down	8.64526e-05	0.000569474874283167	GO:0016020//membrane	-	-	gi|225445158|ref|XP_002284070.1|/2.67687e-49/PREDICTED: transmembrane protein 234 homolog [Vitis vinifera]
CL2672	701	509	209	63.9958113939295	26.2128177396501	-1.28770503789418	Down	4.54978e-30	1.81573488424842e-28	-	-	-	-
CL250	388	224	92	50.8824574581268	20.8469027976312	-1.28733528989996	Down	4.42658e-14	8.08343097364086e-13	-	-	-	-
CL3633	2300	95447	39209	3657.5159778693	1498.7989138725	-1.28705732948598	Down	0	0	-	-	-	-
CL10257	2028	377	155	16.3841978971738	6.71968921109651	-1.28583863189379	Down	1.233652e-22	3.61996441932495e-21	-	-	-	-
CL4565	1368	287	118	18.4904544326545	7.58370357938238	-1.28580620121322	Down	1.350632e-17	3.04599804760936e-16	-	-	-	-
CL12504	541	124	51	20.2011552121187	8.28816428030875	-1.28531329231474	Down	2.14186e-08	2.36704358624128e-07	-	-	-	-
CL14692	966	316	130	28.8311351302592	11.8318230388932	-1.28495525904802	Down	3.33764e-19	8.18497136725664e-18	-	-	-	-
Unigene26313_Mpfb2	287	119	49	36.5440646116947	15.0106542943707	-1.28365024309211	Down	4.2594e-08	4.5583701955105e-07	-	-	-	-
Unigene2123_Mpfb2	397	131	54	29.0825560867406	11.9588300135793	-1.28207782327335	Down	9.14666e-09	1.04873186211533e-07	-	-	-	gi|260656112|pdb|2KMW|A/1.05247e-08/Chain A, Solution Structure Of At3g03773.1 Protein From Arabidopsis Thaliana
Unigene16019_Mpfb2	781	114	47	12.8648759505205	5.29093302089856	-1.28184348638647	Down	8.47722e-08	8.75933303099511e-07	-	-	-	gi|113205226|gb|ABI34306.1|/3.53209e-33/Polyprotein, putative [Solanum demissum]
CL46	2108	669	276	27.9709551354553	11.511287882563	-1.28088026776266	Down	1.075984e-38	5.61919653616019e-37	-	-	-	-
Unigene18557_Mpfb2	383	344	142	79.1610332181451	32.5968031711401	-1.28005995909678	Down	1.177964e-20	3.11812345265672e-19	GO:0005622//intracellular	-	GO:0010363//regulation of plant-type hypersensitive response;GO:0009750//response to fructose stimulus;GO:0009651//response to salt stress;GO:0009963//positive regulation of flavonoid biosynthetic process;GO:0006612//protein targeting to membrane;GO:0006816//calcium ion transport;GO:0006833//water transport;GO:0007030//Golgi organization	gi|225444657|ref|XP_002276822.1|/3.32756e-15/PREDICTED: uncharacterized protein LOC100264520 [Vitis vinifera]
CL11746	813	138	57	14.9603008156406	6.16410105182647	-1.27917676651279	Down	3.90996e-09	4.65770570875873e-08	-	-	-	-
CL7858	475	295	122	54.736899254297	22.5814414377271	-1.27737613058568	Down	7.07954e-18	1.62638675917098e-16	-	-	-	-
CL3833	1695	435	180	22.6188926722046	9.33658901748471	-1.27656081830578	Down	1.326478e-25	4.49300088342246e-24	-	-	-	-
Unigene16380_Mpfb2	780	331	137	37.4011689928589	15.442279335436	-1.27619764774606	Down	7.58506e-20	1.92615343802978e-18	-	-	-	gi|147780240|emb|CAN65733.1|/3.41229e-12/hypothetical protein VITISV_037748 [Vitis vinifera]
CL2377	1967	326	135	14.6071344119116	6.03413258183906	-1.27545488107962	Down	1.489364e-19	3.73926506409966e-18	-	-	-	-
Unigene22308_Mpfb2	304	70	29	20.294401206572	8.3870620094017	-1.27484434571676	Down	3.04956e-05	0.000217451578128015	-	-	-	gi|297841613|ref|XP_002888688.1|/1.53603e-07/hypothetical protein ARALYDRAFT_894668 [Arabidopsis lyrata subsp. lyrata]
Unigene5645_Mpfb2	392	362	150	81.3906072879312	33.6426836408091	-1.27456952048669	Down	1.60336e-21	4.44588966103815e-20	-	-	GO:0006869//lipid transport	gi|359490972|ref|XP_002279379.2|/1.20199e-36/PREDICTED: non-specific lipid-transfer protein 2-like [Vitis vinifera]
Unigene26793_Mpfb2	637	123	51	17.0183505251433	7.0390845771539	-1.27363148726711	Down	3.06174e-08	3.33541592432432e-07	-	-	-	-
Unigene3105_Mpfb2	689	94	39	12.0243169993573	4.97657810837628	-1.27272895671476	Down	1.342844e-06	1.18650891335193e-05	GO:0005886//plasma membrane	-	GO:0007623//circadian rhythm	gi|224139682|ref|XP_002323226.1|/8.3097e-102/predicted protein [Populus trichocarpa]
Unigene16086_Mpfb2	1166	183	76	13.8326161225681	5.7306050944939	-1.27131464873982	Down	1.447774e-11	2.18189679170632e-10	-	-	-	gi|296087872|emb|CBI35155.3|/3.37609e-29/unnamed protein product [Vitis vinifera]
CL7964	669	378	157	49.7986382970232	20.6328382858989	-1.27116399922881	Down	2.56484e-22	7.39882081457385e-21	-	-	-	-
Unigene22624_Mpfb2	1037	142	59	12.0687244976622	5.00217285274595	-1.27064639404221	Down	2.81298e-09	3.40863370429079e-08	GO:0005886//plasma membrane	GO:0016787//hydrolase activity	GO:0010075//regulation of meristem growth;GO:0010014//meristem initiation;GO:0009944//polarity specification of adaxial/abaxial axis;GO:0009855//determination of bilateral symmetry	gi|255555913|ref|XP_002518992.1|/5.23718e-116/Protein bem46, putative [Ricinus communis]
Unigene11283_Mpfb2	551	77	32	12.3166021115747	5.10603537314348	-1.27032886459427	Down	1.279216e-05	9.68708437369769e-05	-	GO:0045551//cinnamyl-alcohol dehydrogenase activity;GO:0000166//nucleotide binding;GO:0008270//zinc ion binding;GO:0052747	GO:0055114//oxidation-reduction process	gi|166865124|gb|ABZ01817.1|/4.35706e-85/cinnamyl alcohol dehydrogenase [Gossypium hirsutum]
CL7884	688	89	37	11.4012732359844	4.72823142951836	-1.26982238923681	Down	2.68666e-06	2.27983025990431e-05	-	-	-	-
CL8937	2021	909	378	39.6414338857657	16.4441309291127	-1.26943638387241	Down	2.89148e-51	2.07447314304207e-49	-	-	-	-
CL13143	1571	387	161	21.7113368477837	9.01021451278906	-1.26881520192916	Down	9.46106e-23	2.79470005516322e-21	-	-	-	-
CL10097	1806	745	310	36.3571902014271	15.0913950388746	-1.26851453397465	Down	2.7927e-42	1.6313930513834e-40	-	-	-	-
CL1335	614	96	40	13.7801722850767	5.72765775774035	-1.26657672973316	Down	1.13588e-06	1.01333294647887e-05	-	-	-	-
CL12814	970	228	95	20.7164291079516	8.61067724249986	-1.26657672973316	Down	5.50642e-14	9.97318831535948e-13	-	-	-	-
CL2587	263	84	35	28.1498006089637	11.7003198872472	-1.26657672973316	Down	5.3828e-06	4.34247791848617e-05	-	-	-	-
Unigene26457_Mpfb2	390	676	282	152.768521082614	63.572595220335	-1.26487040778276	Down	2.3473e-38	1.21582461915888e-36	-	-	-	-
CL992	646	115	48	15.6897891681061	6.53272172740416	-1.26406987412259	Down	1.025902e-07	1.05170966187283e-06	-	-	-	-
CL13951	769	177	74	20.2861070058188	8.46039850067264	-1.26169450835342	Down	4.06692e-11	5.88508808616188e-10	-	-	-	-
Unigene26691_Mpfb2	373	98	41	23.1562926367749	9.66407884673965	-1.26070016339649	Down	9.60452e-07	8.66243303010578e-06	GO:0005737//cytoplasm	GO:0045548//phenylalanine ammonia-lyase activity	GO:0009698//phenylpropanoid metabolic process;GO:0009058//biosynthetic process;GO:0006559//L-phenylalanine catabolic process	gi|295002608|gb|ADF59062.1|/3.66834e-62/phenylalanine ammonia-lyase 2 precursor [Pyrus x bretschneideri]
CL2764	1140	731	306	56.5150753600156	23.5994572402475	-1.25988207715915	Down	4.27634e-41	2.40309712192649e-39	-	-	-	-
Unigene678_Mpfb2	782	148	62	16.6804110172833	6.97060343739321	-1.25879937914145	Down	1.712882e-09	2.12435698226573e-08	GO:0009507//chloroplast	-	GO:0009987//cellular process	gi|359475350|ref|XP_002282482.2|/8.98208e-37/PREDICTED: uncharacterized protein At4g06744-like [Vitis vinifera]
CL8963	391	840	352	189.345206142134	79.1500777407229	-1.25835622292819	Down	6.97664e-47	4.47655954153401e-45	-	-	-	-
CL7425	773	754	316	85.9693488627906	35.941237671016	-1.25818228899093	Down	3.00006e-42	1.75021921421053e-40	-	-	-	-
Unigene4005_Mpfb2	1920	1911	801	87.7225492154073	36.6789358393921	-1.25799595446811	Down	2.55674e-104	3.9225168899654e-102	GO:0005886//plasma membrane	-	-	gi|225426118|ref|XP_002272569.1|/3.30704e-118/PREDICTED: probable membrane-associated kinase regulator 2-like [Vitis vinifera]
CL13400	1580	229	96	12.774096151869	5.34194713405454	-1.25778361127515	Down	6.63362e-14	1.19658846037429e-12	-	-	-	-
CL7744	1292	186	78	12.6882642837727	5.30783640351588	-1.25729891614515	Down	1.481222e-11	2.2292743053632e-10	-	-	-	-
Unigene26617_Mpfb2	272	62	26	20.0897517826401	8.40407430556681	-1.25729891614515	Down	0.000104879	0.000679544805202397	-	-	-	-
CL7731	591	81	34	12.0795101597928	5.05797729909423	-1.25592948553365	Down	9.11654e-06	7.08020932772815e-05	-	-	-	-
Unigene3125_Mpfb2	1102	257	108	20.5543294978877	8.61643469217963	-1.25427937092978	Down	2.29576e-15	4.57686182014389e-14	GO:0009543//chloroplast thylakoid lumen;GO:0009535//chloroplast thylakoid membrane	GO:0003993//acid phosphatase activity	GO:0010218//response to far red light;GO:0016117//carotenoid biosynthetic process;GO:0035304//regulation of protein dephosphorylation;GO:0006636//unsaturated fatty acid biosynthetic process;GO:0010114//response to red light;GO:0010207//photosystem II assembly;GO:0019288//isopentenyl diphosphate biosynthetic process, mevalonate-independent pathway;GO:0015995//chlorophyll biosynthetic process;GO:00…	gi|255542548|ref|XP_002512337.1|/3.5689e-126/conserved hypothetical protein [Ricinus communis]
CL3155	906	678	285	65.9558439213018	27.6568110106784	-1.25386567798361	Down	5.76928e-38	2.9301069489118e-36	-	-	-	-
CL11855	388	95	40	21.5796136541163	9.0638707815788	-1.25146983734295	Down	1.62106e-06	1.41680580090676e-05	-	-	-	-
CL781	822	437	184	46.855589355069	19.6802877992237	-1.25146983734295	Down	5.59928e-25	1.84717914166667e-23	-	-	-	-
CL2898	1611	858	362	46.9400483773395	19.7559750853109	-1.2485302743157	Down	2.74558e-47	1.7797299128655e-45	-	-	-	-
Unigene6609_Mpfb2	206	1932	816	826.59293147389	348.263835001711	-1.24699636076365	Down	4.98266e-104	7.56579380410959e-102	-	GO:0004097//catechol oxidase activity	GO:0055114//oxidation-reduction process	gi|383281451|gb|AFH00996.1|/2.41496e-29/polyphenol oxidase II [Pyrus x bretschneideri]
CL10879	1218	161	68	11.6501193133293	4.90848043311115	-1.24699636076364	Down	4.45514e-10	5.87543121118382e-09	-	-	-	-
CL11175	1432	452	191	27.8193643355212	11.7266992996027	-1.24629245827881	Down	1.263876e-25	4.28750834644223e-24	-	-	-	-
Unigene5917_Mpfb2	2106	558	236	23.3521901063168	9.852332855266	-1.24502058636672	Down	3.2917e-31	1.36911251969981e-29	-	-	-	gi|255562015|ref|XP_002522016.1|/0/conserved hypothetical protein [Ricinus communis]
Unigene19374_Mpfb2	738	170	72	20.3022581176082	8.57751673964043	-1.24300825859476	Down	1.616376e-10	2.22914087365474e-09	GO:0031965//nuclear membrane;GO:0005886//plasma membrane	GO:0008289//lipid binding;GO:0043565//sequence-specific DNA binding	GO:0009958//positive gravitropism;GO:0009414//response to water deprivation;GO:0009651//response to salt stress;GO:0045892//negative regulation of transcription, DNA-dependent	gi|255541372|ref|XP_002511750.1|/3.98802e-68/calcium lipid binding protein, putative [Ricinus communis]
Unigene3893_Mpfb2	829	210	89	22.3262893852758	9.43888980185402	-1.24205441059909	Down	1.197778e-12	1.96692892459259e-11	-	-	-	gi|124360901|gb|ABN08873.1|/1.55026e-82/nucleic acid binding , related [Medicago truncatula]
Unigene19257_Mpfb2	776	297	126	33.7323434488028	14.2755964809866	-1.24058152120022	Down	2.97714e-17	6.60332332766383e-16	GO:0005829//cytosol	GO:0004843//ubiquitin-specific protease activity	GO:0006007//glucose catabolic process	gi|255566265|ref|XP_002524120.1|/1.07968e-42/Ubiquitin carboxyl-terminal hydrolase, putative [Ricinus communis]
CL14012	1204	424	180	31.037816064574	13.1441182596649	-1.23960968213289	Down	6.03066e-24	1.89771045479063e-22	-	-	-	-
Unigene17748_Mpfb2	527	73	31	12.208548429825	5.17173803419496	-1.23917057239251	Down	3.10198e-05	0.00022079882684219	-	-	-	-
Unigene26767_Mpfb2	843	193	82	20.1781580679883	8.55207926413734	-1.23844735654936	Down	1.08171e-11	1.64644208650875e-10	GO:0005739//mitochondrion	-	-	gi|255573349|ref|XP_002527601.1|/3.93407e-89/pentatricopeptide repeat-containing protein, putative [Ricinus communis]
Unigene6803_Mpfb2	525	233	99	39.115456496977	16.5791144981907	-1.23837184847404	Down	8.09868e-14	1.45082534884848e-12	GO:0009535//chloroplast thylakoid membrane	GO:0016702//oxidoreductase activity, acting on single donors with incorporation of molecular oxygen, incorporation of two atoms of oxygen	GO:0009744//response to sucrose stimulus;GO:0010114//response to red light;GO:0009637//response to blue light;GO:0010155//regulation of proton transport;GO:0010207//photosystem II assembly;GO:0010218//response to far red light;GO:0019761//glucosinolate biosynthetic process;GO:0009644//response to high light intensity	gi|225440430|ref|XP_002270357.1|/9.00525e-34/PREDICTED: uncharacterized protein LOC100263187 [Vitis vinifera]
Unigene25013_Mpfb2	576	491	209	75.1295511333769	31.9013632560672	-1.23576240613318	Down	2.36332e-27	8.55386793142857e-26	-	GO:0003743//translation initiation factor activity;GO:0003746//translation elongation factor activity;GO:0043022//ribosome binding	GO:0006413//translational initiation;GO:0006452//translational frameshifting;GO:0008612//peptidyl-lysine modification to hypusine;GO:0045905//positive regulation of translational termination;GO:0045901//positive regulation of translational elongation	gi|359491680|ref|XP_003634303.1|/2.94854e-34/PREDICTED: eukaryotic translation initiation factor 5A-2-like [Vitis vinifera]
Unigene17659_Mpfb2	408	61	26	13.177149018721	5.60271620371121	-1.23383994332117	Down	0.0001501124	0.00093689239740991	-	-	-	gi|357463265|ref|XP_003601914.1|/2.07444e-33/hypothetical protein MTR_3g086740 [Medicago truncatula]
Unigene12228_Mpfb2	299	75	32	22.1076133545074	9.40944980134468	-1.23236101439525	Down	2.61124e-05	0.000188102614329813	-	-	-	-
Unigene525_Mpfb2	652	321	137	43.3919554632366	18.4738924565032	-1.23193972806114	Down	2.4377e-18	5.73383249867374e-17	GO:0005829//cytosol;GO:0005634//nucleus	GO:0051879//Hsp90 protein binding;GO:0042803//protein homodimerization activity	GO:0009867//jasmonic acid mediated signaling pathway;GO:0010072//primary shoot apical meristem specification;GO:0010051//xylem and phloem pattern formation;GO:0009733//response to auxin stimulus;GO:0045892//negative regulation of transcription, DNA-dependent	gi|356550630|ref|XP_003543688.1|/1.28448e-122/PREDICTED: topless-related protein 1-like [Glycine max]
CL368	2173	1279	546	51.8755367795312	22.0911516030362	-1.23158573186115	Down	3.48354e-68	3.36499338823529e-66	-	-	-	-
CL11773	738	89	38	10.6288292498066	4.52702272369911	-1.23134824142218	Down	4.61046e-06	3.7625359006074e-05	-	-	-	-
CL9397	408	96	41	20.7378082917576	8.83505247508306	-1.23095282000244	Down	1.945492e-06	1.68310681553171e-05	-	-	-	-
Unigene1214_Mpfb2	719	96	41	11.7677688220265	5.0134929204922	-1.23095282000243	Down	1.945492e-06	1.68277846851346e-05	GO:0016020//membrane;GO:0016023//cytoplasmic membrane-bounded vesicle;GO:0009536//plastid	GO:0008270//zinc ion binding	-	gi|356495512|ref|XP_003516621.1|/7.6943e-63/PREDICTED: uncharacterized protein LOC100810145 [Glycine max]
CL4796	591	103	44	15.3603647710945	6.54561768118077	-1.23061123244528	Down	8.22846e-07	7.4945246400986e-06	-	-	-	-
Unigene996_Mpfb2	953	166	71	15.3520710911175	6.55014460364462	-1.22883463574161	Down	3.81958e-10	5.065885074484e-09	-	-	GO:0043247//telomere maintenance in response to DNA damage;GO:0010332//response to gamma radiation;GO:0009560//embryo sac egg cell differentiation;GO:0045132//meiotic chromosome segregation;GO:0000724//double-strand break repair via homologous recombination;GO:0016444//somatic cell DNA recombination;GO:0006312//mitotic recombination;GO:0042138//meiotic DNA double-strand break formation;GO:0007062…	gi|297733736|emb|CBI14983.3|/8.82816e-67/unnamed protein product [Vitis vinifera]
CL11805	815	381	163	41.2020810753723	17.5839093162629	-1.22846135716161	Down	2.15656e-21	5.92426005452292e-20	-	-	-	-
Unigene22580_Mpfb2	1444	299	128	18.2497021376392	7.79342241164006	-1.22754399809748	Down	4.24992e-17	9.33760916551041e-16	-	-	-	gi|224061601|ref|XP_002300561.1|/2.90072e-52/predicted protein [Populus trichocarpa]
Unigene24059_Mpfb2	382	77	33	17.7655700614599	7.59514407639627	-1.22593474523582	Down	2.19752e-05	0.00016041100059269	-	GO:0003824//catalytic activity	-	gi|255545444|ref|XP_002513782.1|/3.95438e-08/Aminotransferase ybdL, putative [Ricinus communis]
Unigene19260_Mpfb2	502	63	27	11.0608529285221	4.72874055317826	-1.22593474523582	Down	0.000126088	0.000799212257898499	-	GO:0016772//transferase activity, transferring phosphorus-containing groups	-	gi|225456428|ref|XP_002280614.1|/8.12178e-34/PREDICTED: uncharacterized protein LOC100257713 [Vitis vinifera]
Unigene4254_Mpfb2	1441	259	111	15.841181455345	6.7724286401984	-1.22593474523582	Down	5.56008e-15	1.08696131851852e-13	-	-	-	gi|359493189|ref|XP_002265243.2|/9.49618e-112/PREDICTED: protein SET DOMAIN GROUP 41-like [Vitis vinifera]
Unigene22702_Mpfb2	426	70	30	14.4823895934222	6.19151736488129	-1.22593474523581	Down	5.25272e-05	0.000359794684628457	-	-	-	-
CL4549	1760	366	157	18.3282163624028	7.84282318935588	-1.22462141329178	Down	1.61728e-20	4.25308188849347e-19	-	-	-	-
CL6876	2104	254	109	10.6399543968404	4.55476738467836	-1.2240426858946	Down	1.091674e-14	2.09444577291216e-13	-	-	-	-
CL8777	376	219	94	51.3343485839185	21.9798866453286	-1.2237405318229	Down	7.35864e-13	1.225647559429e-11	-	-	-	-
Unigene21787_Mpfb2	2067	461	198	19.6567735344103	8.42190141417525	-1.2228086442491	Down	2.2112e-25	7.40484785498489e-24	-	GO:0048038//quinone binding;GO:0005507//copper ion binding;GO:0008131//primary amine oxidase activity	GO:0009684//indoleacetic acid biosynthetic process;GO:0009805//coumarin biosynthetic process;GO:0055114//oxidation-reduction process;GO:0009611//response to wounding;GO:0006569//tryptophan catabolic process	gi|225432636|ref|XP_002278244.1|/0/PREDICTED: primary amine oxidase [Vitis vinifera]
Unigene4039_Mpfb2	1061	149	64	12.3772074465179	5.30334682488607	-1.22271084436153	Down	3.48518e-09	4.17411968773636e-08	-	-	-	gi|224103849|ref|XP_002313218.1|/1.58629e-99/predicted protein [Populus trichocarpa]
CL726	1014	426	183	37.0274180593955	15.8671371049118	-1.22255210584116	Down	1.441974e-23	4.45845489623431e-22	-	-	-	-
CL3419	2081	18425	7915	780.345987768593	334.398467655504	-1.22254568774462	Down	0	0	-	-	-	-
CL8321	746	128	55	15.1224768240162	6.4820041045205	-1.2221826103747	Down	4.48892e-08	4.79127912758787e-07	-	-	-	-
Unigene4299_Mpfb2	324	114	49	31.0107040659153	13.2964746372975	-1.22172249394891	Down	2.48288e-07	2.40835557733538e-06	GO:0016023//cytoplasmic membrane-bounded vesicle	-	GO:0019252//starch biosynthetic process;GO:0006098//pentose-phosphate shunt;GO:0000023//maltose metabolic process	gi|255560070|ref|XP_002521053.1|/4.49469e-20/conserved hypothetical protein [Ricinus communis]
Unigene26464_Mpfb2	284	200	86	62.0673839718096	26.6235246689896	-1.22113375897199	Down	7.83004e-12	1.20964569170732e-10	-	-	-	-
CL10282	1335	265	114	17.4950985682337	7.50773656199988	-1.22050085918519	Down	3.375e-15	6.67145563976817e-14	-	-	-	-
CL7168	1568	602	259	33.8378077260598	14.5224251049492	-1.22035371297252	Down	1.491314e-32	6.49527309744597e-31	-	-	-	-
CL4359	760	311	134	36.0660501442507	15.5016042656528	-1.2182239035722	Down	1.56939e-17	3.53216313807107e-16	-	-	-	-
CL4464	1011	167	72	14.5585157616963	6.26133269421823	-1.21732161493111	Down	4.55428e-10	5.9972576964657e-09	-	-	-	-
CL6051	1197	167	72	12.2962902548663	5.28839377932718	-1.21732161493111	Down	4.55428e-10	5.99903941295306e-09	-	-	-	-
CL9391	1433	257	111	15.8066092858843	6.81023703456099	-1.21475100674314	Down	1.099766e-14	2.10905817076125e-13	-	-	-	-
CL11891	3458	604	261	15.3944343218455	6.63591719425189	-1.21404106665456	Down	2.10628e-32	9.11104806243903e-31	-	-	-	-
Unigene23684_Mpfb2	247	104	45	37.109762206303	16.0177311585391	-1.21212894571078	Down	9.81898e-07	8.84506166680211e-06	GO:0030427//site of polarized growth;GO:0009524//phragmoplast;GO:0005730//nucleolus;GO:0005819//spindle;GO:0005886//plasma membrane	GO:0019901//protein kinase binding;GO:0005525//GTP binding;GO:0004767//sphingomyelin phosphodiesterase activity;GO:0003924//GTPase activity	GO:0000226//microtubule cytoskeleton organization;GO:0010119//regulation of stomatal movement;GO:0009825//multidimensional cell growth;GO:0043481//anthocyanin accumulation in tissues in response to UV light;GO:0006184//GTP catabolic process;GO:0048767//root hair elongation;GO:0010817//regulation of hormone levels;GO:0007264//small GTPase mediated signal transduction;GO:0007015//actin filament org…	gi|222875576|gb|ACM68951.1|/6.09217e-41/ROP2, partial [Eriobotrya japonica]
Unigene3721_Mpfb2	537	67	29	10.9964448995865	4.74798296249184	-1.21165051922956	Down	8.88908e-05	0.00058388745042963	-	-	-	gi|297824069|ref|XP_002879917.1|/2.53795e-10/hypothetical protein ARALYDRAFT_903435 [Arabidopsis lyrata subsp. lyrata]
CL7864	1281	328	142	22.5671387655816	9.7459606670934	-1.21134720901277	Down	2.95156e-18	6.92780663208047e-17	-	-	-	-
Unigene1502_Mpfb2	1323	254	110	16.9209856772126	7.31001521084246	-1.21086729714687	Down	1.825464e-14	3.43537448353141e-13	-	GO:0043565//sequence-specific DNA binding	-	gi|255558244|ref|XP_002520149.1|/2.74658e-46/hypothetical protein RCOM_0698730 [Ricinus communis]
CL9207	477	212	92	39.1714156622087	16.9572291100229	-1.20790082240555	Down	2.86126e-12	4.5898171447178e-11	-	-	-	-
CL12393	647	364	158	49.5848368274327	21.4703065839995	-1.20755621592096	Down	5.31286e-20	1.35614039539436e-18	-	-	-	-
Unigene26582_Mpfb2	364	76	33	18.4019562588948	7.97072812413015	-1.2070757179845	Down	3.11808e-05	0.000221589086456163	-	-	-	-
CL11693	699	122	53	15.3827662364468	6.66628893964186	-1.20635920689906	Down	1.255754e-07	1.27001872381387e-06	-	-	-	-
Unigene508_Mpfb2	466	122	53	23.0741493546702	9.99943340946279	-1.20635920689906	Down	1.255754e-07	1.26972909582668e-06	-	-	-	gi|388512713|gb|AFK44418.1|/2.32707e-20/unknown [Lotus japonicus]
CL6609	1221	244	106	17.612700408315	7.63265514956537	-1.20635920689906	Down	7.02628e-14	1.2648445092976e-12	-	-	-	-
CL8717	1559	2437	1059	137.772075003083	59.7221294609441	-1.20594598563037	Down	4.22976e-124	8.33507106133333e-122	-	-	-	-
Unigene19091_Mpfb2	803	191	83	20.9637806735171	9.08757455323673	-1.20593172058819	Down	3.60596e-11	5.23856666055046e-10	GO:0005739//mitochondrion;GO:0022626//cytosolic ribosome	GO:0050897//cobalt ion binding;GO:0005524//ATP binding;GO:0004075//biotin carboxylase activity;GO:0004485//methylcrotonoyl-CoA carboxylase activity	GO:0009744//response to sucrose stimulus;GO:0009750//response to fructose stimulus;GO:0006552//leucine catabolic process	gi|224085521|ref|XP_002307604.1|/1.62715e-113/predicted protein [Populus trichocarpa]
CL15360	359	69	30	16.9397278037825	7.34703731877279	-1.20517618506902	Down	7.46128e-05	0.000496873284229498	-	-	-	-
CL15393	2547	1173	510	40.5901683496209	17.6046206346566	-1.20517618506902	Down	1.235822e-60	1.06395875409709e-58	-	-	-	-
Unigene6704_Mpfb2	1002	216	94	18.9993093930474	8.24794149565225	-1.2038409743852	Down	2.04378e-12	3.30960984806428e-11	-	-	-	gi|116268419|gb|ABJ96376.1|/7.6109e-32/hypothetical protein [Prunus persica]
Unigene3587_Mpfb2	619	85	37	12.1026385224514	5.25528792166176	-1.20347989440812	Down	1.09972e-05	8.43442057775471e-05	-	GO:0004715//non-membrane spanning protein tyrosine kinase activity;GO:0005524//ATP binding;GO:0032440//2-alkenal reductase [NAD(P)] activity;GO:0004674//protein serine/threonine kinase activity	GO:0006468//protein phosphorylation;GO:0055114//oxidation-reduction process	gi|359484008|ref|XP_002272404.2|/3.46862e-18/PREDICTED: probable LRR receptor-like serine/threonine-protein kinase At1g56130-like [Vitis vinifera]
CL12065	1716	255	111	13.0970860933521	5.6871035376025	-1.20347989440812	Down	2.16546e-14	4.05628075538656e-13	-	-	-	-
CL4355	961	147	64	13.4817333301514	5.85520393465569	-1.20321466873573	Down	6.91654e-09	8.03420357663086e-08	-	-	-	-
CL11765	756	94	41	10.9586698578798	4.76812355798134	-1.20057917095892	Down	3.89592e-06	3.22210969893677e-05	-	-	-	-
Unigene2410_Mpfb2	601	252	110	36.9553954749956	16.091763933352	-1.19946253387463	Down	3.58892e-14	6.60820327906977e-13	-	GO:0004842//ubiquitin-protein ligase activity;GO:0008270//zinc ion binding	GO:0042742//defense response to bacterium;GO:0051865//protein autoubiquitination	gi|225440340|ref|XP_002264434.1|/7.0012e-53/PREDICTED: putative E3 ubiquitin-protein ligase XBAT31 [Vitis vinifera]
CL6491	1501	710	310	41.6897645039164	18.1579343372468	-1.19909313301718	Down	4.2568e-37	2.11827158698092e-35	-	-	-	-
CL9428	2504	861	376	30.3054412905806	13.2019766432006	-1.19882289961857	Down	1.303592e-44	8.04995293816156e-43	-	-	-	-
CL2964	325	103	45	27.932232552975	12.1734756804897	-1.19818975475291	Down	1.385312e-06	1.22184132595982e-05	-	-	-	-
Unigene20825_Mpfb2	528	393	172	65.6009929911138	28.6404583560342	-1.19566307145588	Down	3.66576e-21	9.95299858420086e-20	GO:0009941//chloroplast envelope;GO:0048046//apoplast;GO:0009295//nucleoid;GO:0005730//nucleolus;GO:0005829//cytosol;GO:0009570//chloroplast stroma;GO:0009535//chloroplast thylakoid membrane	GO:0016779//nucleotidyltransferase activity;GO:0005515//protein binding;GO:0000166//nucleotide binding;GO:0003746//translation elongation factor activity	GO:0000038//very long-chain fatty acid metabolic process;GO:0042335//cuticle development	gi|388507162|gb|AFK41647.1|/2.14145e-38/unknown [Medicago truncatula]
CL9066	1721	233	102	11.9323734229593	5.21080403910172	-1.19530312658215	Down	3.7889e-13	6.44636409056025e-12	-	-	-	-
CL5068	927	233	102	22.1527666245015	9.6739954167142	-1.19530312658215	Down	3.7889e-13	6.4488387024952e-12	-	-	-	-
CL5298	2632	1281	561	42.8958255290278	18.7396905897102	-1.19474012363223	Down	3.57836e-65	3.31919091380753e-63	-	-	-	-
Unigene6421_Mpfb2	1339	411	180	27.0528503611856	11.8189084276599	-1.19468381125137	Down	4.92798e-22	1.39614554146965e-20	-	-	-	gi|296086724|emb|CBI32359.3|/2.49681e-95/unnamed protein product [Vitis vinifera]
CL4605	1017	6717	2942	582.111502219151	254.335600828148	-1.19456210621829	Down	0	0	-	-	-	-
CL13561	607	89	39	12.9226951999297	5.64886707853585	-1.19387353600352	Down	7.77136e-06	6.11692809657376e-05	-	-	-	-
CL7248	777	139	61	15.7668729065068	6.90230674576599	-1.19174605905999	Down	2.276e-08	2.50591725850509e-07	-	-	-	-
CL9906	804	180	79	19.731869829844	8.63886092030328	-1.19161467205194	Down	1.95793e-10	2.67851590064795e-09	-	-	-	-
Unigene28211_Mpfb2	532	82	36	13.5848236648074	5.94944300174308	-1.19116932707514	Down	1.84795e-05	0.000136762488900017	-	-	-	-
CL1059	4758	1557	684	28.8413749303558	12.6391277556997	-1.1902430380925	Down	2.30906e-78	2.57881869722922e-76	-	-	-	-
CL12652	1202	198	87	14.5181910794626	6.36356119182558	-1.18995544813025	Down	2.57032e-11	3.78865851595745e-10	-	-	-	-
CL2061	1239	323	142	22.976453859976	10.0763322151305	-1.18918555908861	Down	1.583606e-17	3.55873911951343e-16	-	-	-	-
Unigene23759_Mpfb2	824	166	73	17.7554899876638	7.78898895683974	-1.18875719636628	Down	1.065732e-09	1.34737454850299e-08	-	-	GO:0006486//protein glycosylation	gi|255565513|ref|XP_002523747.1|/1.19853e-26/conserved hypothetical protein [Ricinus communis]
CL7491	826	3752	1650	400.345146513761	175.626212904563	-1.18873612728156	Down	9.33378e-186	2.85407681131034e-183	-	-	-	-
CL4430	1965	866	381	38.8424953780223	17.0469960546976	-1.18811835113277	Down	2.98888e-44	1.8304000198895e-42	-	-	-	-
CL2654	1321	875	385	58.3790496479739	25.6237891247585	-1.1879668950368	Down	1.101946e-44	6.82375443407821e-43	-	-	-	-
CL12461	710	125	55	15.5168459929524	6.81066910136942	-1.18796689503679	Down	1.253632e-07	1.26874082666058e-06	-	-	-	-
CL10907	1496	484	213	28.5144864011667	12.5179568327674	-1.18769594094812	Down	1.913506e-25	6.42248516487509e-24	-	-	-	-
CL11588	1487	184	81	10.9058278978846	4.78916158243878	-1.18725427707175	Down	1.39388e-10	1.9313078575e-09	-	-	-	-
CL10261	824	277	122	29.6281369071257	13.0172144210198	-1.18654715238567	Down	3.40184e-15	6.71852035278396e-14	-	-	-	-
Unigene12230_Mpfb2	225	168	74	65.8079783125107	28.9157619867434	-1.18640638104918	Down	8.9878e-10	1.14775655645161e-08	-	-	-	gi|219122719|ref|XP_002181688.1|/1.7661e-08/predicted protein [Phaeodactylum tricornutum CCAP 1055/1]
Unigene14574_Mpfb2	288	202	89	61.8173903419232	27.1695821032534	-1.18602037568477	Down	1.830866e-11	2.74061231289669e-10	-	-	-	-
Unigene1074_Mpfb2	1466	236	104	14.1882822077987	6.23713018039338	-1.18574565512012	Down	3.7795e-13	6.43530994623656e-12	GO:0005622//intracellular	GO:0005488//binding	GO:0016558//protein import into peroxisome matrix;GO:0048573//photoperiodism, flowering;GO:0000956//nuclear-transcribed mRNA catabolic process;GO:0006635//fatty acid beta-oxidation	gi|297743763|emb|CBI36646.3|/1.73321e-145/unnamed protein product [Vitis vinifera]
CL4868	667	873	385	115.35600182083	50.7481640686747	-1.18466553194655	Down	2.1354e-44	1.31316733980583e-42	-	-	-	-
Unigene22437_Mpfb2	818	399	176	42.990389255193	18.9166750590603	-1.18435564148442	Down	3.6509e-21	9.91872574754902e-20	-	-	GO:0009607//response to biotic stimulus;GO:0006952//defense response	gi|14423877|sp|O65200.1|PYRC1_PYRCO/6.59268e-86/RecName: Full=Major allergen Pyr c 1; AltName: Allergen=Pyr c 1
CL759	1830	501	221	24.1289498935655	10.6176064450658	-1.18430655770315	Down	3.59638e-26	1.24867890712608e-24	-	-	-	-
Unigene24147_Mpfb2	227	68	30	26.4018792789336	11.6193233367376	-1.18411456954118	Down	0.000105571	0.000683728746421268	-	-	-	-
CL6218	2224	802	354	31.7827426090178	13.9943882597955	-1.18339520027129	Down	7.3833e-41	4.12293142821159e-39	-	-	-	-
CL11210	1369	330	146	21.2452710950986	9.37637238924171	-1.18003997926517	Down	1.126364e-17	2.55320690347648e-16	-	-	-	-
Unigene26579_Mpfb2	453	140	62	27.2384016194167	12.0331388256987	-1.17862903045745	Down	2.68722e-08	2.94187556444444e-07	-	-	-	-
CL4863	546	97	43	15.6578048869543	6.92406685530498	-1.17719041138439	Down	3.87514e-06	3.20552159179104e-05	-	-	-	-
CL2789	650	584	259	79.1865233540651	35.0325577916314	-1.17655859509283	Down	6.08916e-30	2.4191861655914e-28	-	-	-	-
CL11331	1155	178	79	13.5828155607919	6.0135447445228	-1.17549500668867	Down	3.82934e-10	5.07731091267943e-09	-	-	-	-
Unigene25005_Mpfb2	486	518	230	93.9388579306673	41.6080158718154	-1.17486056064155	Down	1.105298e-26	3.91427338051118e-25	-	GO:0003904//deoxyribodipyrimidine photo-lyase activity	GO:0006655//phosphatidylglycerol biosynthetic process;GO:0006281//DNA repair;GO:0019288//isopentenyl diphosphate biosynthetic process, mevalonate-independent pathway;GO:0016117//carotenoid biosynthetic process;GO:0000023//maltose metabolic process;GO:0019252//starch biosynthetic process	gi|255564190|ref|XP_002523092.1|/1.39596e-24/DNA photolyase, putative [Ricinus communis]
Unigene15414_Mpfb2	679	108	48	14.0186362384635	6.21522567879689	-1.17346732534168	Down	1.158218e-06	1.03222250621106e-05	-	-	-	gi|125572784|gb|EAZ14299.1|/1.78093e-24/hypothetical protein OsJ_04225 [Oryza sativa Japonica Group]
Unigene5930_Mpfb2	479	81	36	14.903946773356	6.60773210214471	-1.17346732534168	Down	2.60224e-05	0.000187545704031209	GO:0005829//cytosol;GO:0009570//chloroplast stroma	GO:0004781//sulfate adenylyltransferase (ATP) activity;GO:0008878//glucose-1-phosphate adenylyltransferase activity	GO:0000103//sulfate assimilation;GO:0019252//starch biosynthetic process;GO:0009970//cellular response to sulfate starvation;GO:0009853//photorespiration	gi|21554234|gb|AAM63309.1|/2.89335e-11/sulfate adenylyltransferase [Arabidopsis thaliana]
CL8008	579	317	141	48.2539071175654	21.4104595301646	-1.17233000163998	Down	7.07318e-17	1.53055468443143e-15	-	-	-	-
CL13314	716	128	57	15.7561001546315	6.99918178091469	-1.17065230973463	Down	1.244238e-07	1.26009649255368e-06	-	-	-	-
Unigene19650_Mpfb2	1180	202	90	15.087634252944	6.7057281290833	-1.16990071032149	Down	3.0091e-11	4.40321702310231e-10	GO:0009507//chloroplast;GO:0005829//cytosol	GO:0004645//phosphorylase activity;GO:0030170//pyridoxal phosphate binding	GO:0009414//response to water deprivation;GO:0046686//response to cadmium ion;GO:0019252//starch biosynthetic process	gi|359483492|ref|XP_002273615.2|/1.2897e-177/PREDICTED: glycogen phosphorylase 1-like [Vitis vinifera]
CL15205	480	92	41	16.8926730043275	7.5097946038206	-1.1695522753383	Down	7.70994e-06	6.0718174017762e-05	-	-	-	-
Unigene25266_Mpfb2	282	74	33	23.127803928219	10.2884575786644	-1.16860157016987	Down	6.21008e-05	0.000420306101419631	-	-	-	-
Unigene25646_Mpfb2	283	130	58	40.4863571773712	18.0188470025309	-1.16792914180025	Down	1.046806e-07	1.07239566608133e-06	-	-	-	-
CL1454	1707	2136	953	110.285778367062	49.0845506104233	-1.16790585167698	Down	1.087352e-103	1.63983037333333e-101	-	-	-	-
Unigene24995_Mpfb2	679	540	241	70.0931811923176	31.2056122622927	-1.16746858472024	Down	1.737476e-27	6.30927198099918e-26	GO:0005634//nucleus	GO:0003677//DNA binding;GO:0046983//protein dimerization activity	GO:0009734//auxin mediated signaling pathway;GO:0006355//regulation of transcription, DNA-dependent	gi|302398561|gb|ADL36575.1|/1.32618e-120/ARF domain class transcription factor [Malus x domestica]
Unigene19003_Mpfb2	358	103	46	25.35747368636	11.296924979722	-1.16648089502557	Down	2.29738e-06	1.9652948956203e-05	-	-	-	gi|326501636|dbj|BAK02607.1|/1.49459e-07/predicted protein [Hordeum vulgare subsp. vulgare]
Unigene21989_Mpfb2	772	150	67	17.1248093082843	7.63032334319697	-1.16627182393748	Down	1.137296e-08	1.29329135798923e-07	GO:0005739//mitochondrion	GO:0017111//nucleoside-triphosphatase activity;GO:0005524//ATP binding;GO:0019204//nucleotide phosphatase activity;GO:0016740//transferase activity	-	gi|255561419|ref|XP_002521720.1|/1.20935e-86/ATP binding protein, putative [Ricinus communis]
Unigene19559_Mpfb2	830	667	298	70.8271109097106	31.5662950376285	-1.16591675462179	Down	1.686104e-33	7.57431399716312e-32	GO:0009535//chloroplast thylakoid membrane;GO:0009570//chloroplast stroma	-	GO:0010103//stomatal complex morphogenesis;GO:0006098//pentose-phosphate shunt;GO:0006364//rRNA processing;GO:0000023//maltose metabolic process;GO:0019252//starch biosynthetic process;GO:0009657//plastid organization;GO:0010207//photosystem II assembly;GO:0043085//positive regulation of catalytic activity	gi|363807914|ref|NP_001242194.1|/8.35102e-52/uncharacterized protein LOC100808269 [Glycine max]
CL1967	729	94	42	11.3645465192828	5.06532367135144	-1.16581375279825	Down	6.47182e-06	5.15536390873158e-05	-	-	-	-
CL11446	800	94	42	10.3559430156964	4.615776195519	-1.16581375279824	Down	6.47182e-06	5.15443785090713e-05	-	-	-	-
CL11060	1357	255	114	16.5619747503259	7.38601938855552	-1.16500574659348	Down	9.6533e-14	1.71752815168539e-12	-	-	-	-
CL11356	2300	2006	897	76.8696454745127	34.2886231667126	-1.16468403959229	Down	4.49104e-97	6.42334617806451e-95	-	-	-	-
CL14915	850	407	182	42.2014398737267	18.8251264444697	-1.16463266796692	Down	4.97104e-21	1.34393885073171e-19	-	-	-	-
Unigene4418_Mpfb2	2647	541	242	18.0133757895065	8.03797894698832	-1.16416387045159	Down	2.03662e-27	7.38949734533552e-26	GO:0016602//CCAAT-binding factor complex	GO:0003677//DNA binding;GO:0003700//sequence-specific DNA binding transcription factor activity	GO:0048510//regulation of timing of transition from vegetative to reproductive phase;GO:0019375//galactolipid biosynthetic process;GO:0045892//negative regulation of transcription, DNA-dependent;GO:0016036//cellular response to phosphate starvation	gi|225444037|ref|XP_002282043.1|/8.29863e-70/PREDICTED: nuclear transcription factor Y subunit A-7 isoform 1 [Vitis vinifera]
Unigene12496_Mpfb2	430	76	34	15.57746994939	6.95177810177835	-1.16400699609261	Down	5.20288e-05	0.000356546048593509	-	-	-	-
Unigene21755_Mpfb2	1316	190	85	12.7247569875336	5.67869411809401	-1.16400699609261	Down	1.372342e-10	1.90265477160725e-09	-	-	-	gi|147811750|emb|CAN59756.1|/5.92649e-134/hypothetical protein VITISV_034568 [Vitis vinifera]
Unigene2005_Mpfb2	454	143	64	27.7607995359376	12.3939448925201	-1.16341366067776	Down	2.66078e-08	2.91580977854671e-07	-	-	-	gi|356545357|ref|XP_003541110.1|/2.72292e-10/PREDICTED: uncharacterized protein LOC100803664 [Glycine max]
Unigene5373_Mpfb2	1985	248	111	11.0114105488728	4.91640789447148	-1.16332276793614	Down	2.2364e-13	3.87636838154808e-12	GO:0005773//vacuole	GO:0008422//beta-glucosidase activity	GO:0005975//carbohydrate metabolic process;GO:0010106//cellular response to iron ion starvation;GO:0015706//nitrate transport;GO:0010167//response to nitrate;GO:0006826//iron ion transport	gi|225434674|ref|XP_002279757.1|/0/PREDICTED: periplasmic beta-glucosidase-like [Vitis vinifera]
CL4394	1977	458	205	20.4178775113334	9.11659435972152	-1.16326601249087	Down	1.985974e-23	6.09793041634349e-22	-	-	-	-
Unigene18774_Mpfb2	419	67	30	14.0932957304963	6.29495560248074	-1.16274091874862	Down	0.0001487776	0.000928953841543444	-	-	-	gi|359484038|ref|XP_002274319.2|/2.52084e-10/PREDICTED: uncharacterized protein LOC100252832 [Vitis vinifera]
CL9422	529	96	43	15.9943776616958	7.14657940074956	-1.16224006991842	Down	5.43226e-06	4.37919170690909e-05	-	-	-	-
CL9620	1538	241	108	13.8105982723229	6.17380431130166	-1.16154415796586	Down	5.18278e-13	8.72414956871678e-12	-	-	-	-
CL8236	1227	339	152	24.3504460442948	10.8914189733984	-1.16075627359212	Down	1.09772e-17	2.48955035089514e-16	-	-	-	-
CL13806	1357	243	109	15.7825877032518	7.06207116975922	-1.16017050272823	Down	4.3703e-13	7.39017396643783e-12	-	-	-	-
CL15220	541	604	271	98.3991753880623	44.0410298032092	-1.15979802187058	Down	2.99948e-30	1.2079104835604e-28	-	-	-	-
Unigene2421_Mpfb2	1134	390	175	30.3112145005187	13.5678312625485	-1.15966152581665	Down	4.33744e-20	1.11228117246964e-18	GO:0009570//chloroplast stroma	GO:0004176//ATP-dependent peptidase activity	GO:0031348//negative regulation of defense response;GO:0009867//jasmonic acid mediated signaling pathway;GO:0035304//regulation of protein dephosphorylation;GO:0009862//systemic acquired resistance, salicylic acid mediated signaling pathway;GO:0010363//regulation of plant-type hypersensitive response;GO:0010310//regulation of hydrogen peroxide metabolic process;GO:0010207//photosystem II assembly…	gi|225458145|ref|XP_002280558.1|/2.58388e-127/PREDICTED: lon protease 2 [Vitis vinifera]
Unigene15815_Mpfb2	393	78	35	17.4925787499176	7.82998506449365	-1.15966152581664	Down	4.35894e-05	0.000302925833416928	-	-	-	-
Unigene4982_Mpfb2	1866	430	193	20.3099381849877	9.09350079860326	-1.15927813622075	Down	5.5794e-22	1.57466223551878e-20	GO:0009941//chloroplast envelope;GO:0009570//chloroplast stroma	GO:0003755//peptidyl-prolyl cis-trans isomerase activity	GO:0010103//stomatal complex morphogenesis;GO:0016117//carotenoid biosynthetic process;GO:0006457//protein folding;GO:0019252//starch biosynthetic process;GO:0019288//isopentenyl diphosphate biosynthetic process, mevalonate-independent pathway;GO:0009902//chloroplast relocation;GO:0000023//maltose metabolic process;GO:0015031//protein transport;GO:0016556//mRNA modification;GO:0034660//ncRNA meta…	gi|225460855|ref|XP_002277545.1|/0/PREDICTED: trigger factor isoform 1 [Vitis vinifera]
Unigene4739_Mpfb2	609	176	79	25.4710683123722	11.4049986534053	-1.15919319435956	Down	7.44042e-10	9.56212585391304e-09	-	-	-	gi|351726888|ref|NP_001235862.1|/1.98675e-18/uncharacterized protein LOC100305727 [Glycine max]
CL3283	2382	372	167	13.764263186091	6.16396485267821	-1.15899684253335	Down	3.23408e-19	7.93979175193799e-18	-	-	-	-
CL2173	1447	18761	8425	1142.71844560268	511.901990288579	-1.15853046101669	Down	0	0	-	-	-	-
Unigene17528_Mpfb2	427	207	93	42.7261986994701	19.1487537050638	-1.15787047029066	Down	2.50766e-11	3.70245185081585e-10	GO:0005739//mitochondrion	GO:0004129//cytochrome-c oxidase activity	GO:0006661//phosphatidylinositol biosynthetic process;GO:0055114//oxidation-reduction process	gi|356547849|ref|XP_003542317.1|/1.07757e-37/PREDICTED: cytochrome c oxidase subunit 6b-2-like [Glycine max]
CL6264	1078	992	446	81.1044524657235	36.3748773425475	-1.15683873436594	Down	2.06926e-48	1.37758032852853e-46	-	-	-	-
CL2983	896	129	58	12.6891778972724	5.69122064923687	-1.15678858419505	Down	1.461048e-07	1.46826714016319e-06	-	-	-	-
CL12525	1975	965	434	43.0637651932004	19.3200421348306	-1.15637622361033	Down	4.12356e-47	2.65741865232558e-45	-	-	-	-
CL3472	728	100	45	12.1065501703255	5.43458735736147	-1.15554541734442	Down	3.82676e-06	3.16668318178425e-05	-	-	-	-
Unigene18651_Mpfb2	860	131	59	13.4253194958558	6.0316898236018	-1.15432227607497	Down	1.228324e-07	1.24568685983532e-06	-	GO:0035197//siRNA binding;GO:0003743//translation initiation factor activity	GO:0042742//defense response to bacterium;GO:0051607//defense response to virus;GO:0006413//translational initiation	gi|224115502|ref|XP_002332150.1|/1.98582e-43/argonaute protein group [Populus trichocarpa]
Unigene1389_Mpfb2	789	2868	1292	320.37154026392	143.969650422127	-1.15398127790735	Down	5.74366e-136	1.21267808133333e-133	GO:0009570//chloroplast stroma	GO:0051537//2 iron, 2 sulfur cluster binding;GO:0046872//metal ion binding;GO:0009055//electron carrier activity	GO:0009744//response to sucrose stimulus;GO:0010114//response to red light;GO:0042742//defense response to bacterium;GO:0009773//photosynthetic electron transport in photosystem I;GO:0009637//response to blue light;GO:0010155//regulation of proton transport;GO:0010207//photosystem II assembly;GO:0010218//response to far red light;GO:0009644//response to high light intensity;GO:0080167//response t…	gi|388494516|gb|AFK35324.1|/1.44456e-58/unknown [Lotus japonicus]
CL10283	531	71	32	11.7846208136306	5.29835308964606	-1.15328944340405	Down	0.0001041588	0.000675470655901711	-	-	-	-
CL14580	1608	761	343	41.710980390309	18.7539828839495	-1.1532302012301	Down	2.34384e-37	1.17160290777903e-35	-	-	-	-
CL1994	1251	863	389	60.8002369001549	27.338691942551	-1.15313272809213	Down	3.93762e-42	2.28217249098039e-40	-	-	-	-
Unigene18478_Mpfb2	1155	133	60	10.1489576942995	4.56724917305529	-1.15193416379203	Down	1.032628e-07	1.05836015404531e-06	GO:0009570//chloroplast stroma	GO:0004721//phosphoprotein phosphatase activity	GO:0046777//protein autophosphorylation;GO:0071482//cellular response to light stimulus;GO:0006364//rRNA processing;GO:0035970//peptidyl-threonine dephosphorylation;GO:0010027//thylakoid membrane organization;GO:0010155//regulation of proton transport;GO:0010207//photosystem II assembly	gi|356565976|ref|XP_003551211.1|/7.96436e-124/PREDICTED: probable protein phosphatase 2C 26-like [Glycine max]
Unigene24918_Mpfb2	1638	215	97	11.5684812738666	5.20646887569444	-1.1518223313017	Down	1.263854e-11	1.91709745644885e-10	-	GO:0047632//agmatine deiminase activity	GO:0009793//embryo development ending in seed dormancy;GO:0009446//putrescine biosynthetic process	gi|225455756|ref|XP_002269435.1|/0/PREDICTED: agmatine deiminase [Vitis vinifera]
CL12413	2192	379	171	15.2387886432247	6.85868725611531	-1.15174384718456	Down	2.27338e-19	5.63427179653438e-18	-	-	-	-
CL8100	860	164	74	16.8072702085524	7.56517028722938	-1.1516409628885	Down	3.40376e-09	4.08211822775223e-08	-	-	-	-
CL2466	547	410	185	66.0614825381857	29.7351300137901	-1.1516409628885	Down	7.9636e-21	2.12704877590361e-19	-	-	-	-
CL13185	1760	7693	3474	385.243083267663	173.541195922435	-1.15049087819581	Down	0	0	-	-	-	-
Unigene128_Mpfb2	1310	186	84	12.5139217210949	5.63758924643543	-1.15038371222863	Down	3.14996e-10	4.21560297253245e-09	GO:0005739//mitochondrion;GO:0009507//chloroplast;GO:0005634//nucleus	GO:0008270//zinc ion binding;GO:0009001//serine O-acetyltransferase activity;GO:0005515//protein binding	GO:0009684//indoleacetic acid biosynthetic process;GO:0009409//response to cold;GO:0006569//tryptophan catabolic process;GO:0009970//cellular response to sulfate starvation;GO:0006535//cysteine biosynthetic process from serine;GO:0046686//response to cadmium ion;GO:0019761//glucosinolate biosynthetic process	gi|255563442|ref|XP_002522723.1|/9.70592e-137/Serine acetyltransferase 3, mitochondrial precursor, putative [Ricinus communis]
CL5959	835	615	278	64.9143070929118	29.271417903719	-1.14904385140246	Down	2.43574e-30	9.8356867140255e-29	-	-	-	-
Unigene16353_Mpfb2	1606	5535	2502	303.755303738003	136.970551398785	-1.14904385140246	Down	9.45663999999999e-259	4.15137132990099e-256	-	GO:0016788//hydrolase activity, acting on ester bonds	-	gi|255562566|ref|XP_002522289.1|/2.10297e-123/zinc finger protein, putative [Ricinus communis]
Unigene12293_Mpfb2	219	73	33	29.3785617466566	13.2481508547186	-1.14897276342093	Down	8.71542e-05	0.000573329810029674	-	-	-	-
Unigene20301_Mpfb2	880	126	57	12.6194276593593	5.69478881265332	-1.14793223323454	Down	2.42158e-07	2.35249811656442e-06	GO:0009941//chloroplast envelope;GO:0009570//chloroplast stroma;GO:0005634//nucleus;GO:0005739//mitochondrion	-	GO:0010027//thylakoid membrane organization;GO:0019252//starch biosynthetic process;GO:0043085//positive regulation of catalytic activity;GO:0000023//maltose metabolic process	gi|225452478|ref|XP_002274527.1|/1.90238e-105/PREDICTED: uncharacterized protein LOC100266403 [Vitis vinifera]
CL13224	435	1819	823	368.54899184254	166.339739853843	-1.14772353112923	Down	3.38132e-86	4.22312580732394e-84	-	-	-	-
CL4890	2612	391	177	13.1933587016953	5.95779469559443	-1.14696157112372	Down	8.20342e-20	2.07723150177042e-18	-	-	-	-
CL6957	755	117	53	13.6581128120218	6.1718357202777	-1.14598658891957	Down	6.77104e-07	6.2440593078203e-06	-	-	-	-
CL196	535	75	34	12.3554698934537	5.58741043694334	-1.14489817314491	Down	7.29282e-05	0.000486751547734457	-	-	-	-
CL4966	1489	1817	824	107.550396293502	48.6539330980544	-1.14438450095026	Down	1.033758e-85	1.28749332033708e-83	-	-	-	-
CL2881	852	216	98	22.3442582298515	10.1128116959728	-1.14371998194763	Down	1.476156e-11	2.22240423524618e-10	-	-	-	-
Unigene24465_Mpfb2	1736	434	197	22.0339213099924	9.97704532057542	-1.14304173688747	Down	1.037986e-21	2.90911651504425e-20	-	GO:0003824//catalytic activity	GO:0006284//base-excision repair	gi|255546672|ref|XP_002514395.1|/2.95692e-86/conserved hypothetical protein [Ricinus communis]
Unigene20801_Mpfb2	1488	185	84	10.9577296837328	4.96320021023549	-1.14260636163692	Down	4.3704e-10	5.767107e-09	-	-	-	gi|357519199|ref|XP_003629888.1|/8.30334e-103/Pentatricopeptide repeat protein [Medicago truncatula]
Unigene26855_Mpfb2	881	196	89	19.6079390545222	8.88177031298181	-1.14251873704818	Down	1.332236e-10	1.85052254912281e-09	GO:0009536//plastid	GO:0004345//glucose-6-phosphate dehydrogenase activity;GO:0050661//NADP binding	GO:0006006//glucose metabolic process;GO:0055114//oxidation-reduction process	gi|359487571|ref|XP_002276987.2|/2.68551e-67/PREDICTED: glucose-6-phosphate 1-dehydrogenase 4, chloroplastic-like [Vitis vinifera]
CL10544	558	88	40	13.899534589816	6.30247645744189	-1.1410458476493	Down	1.799026e-05	0.000133453596767609	-	-	-	-
Unigene2169_Mpfb2	544	88	40	14.2572432005833	6.4646725427437	-1.1410458476493	Down	1.799026e-05	0.000133408955992641	GO:0009506//plasmodesma	-	GO:0009739//response to gibberellin stimulus;GO:0009751//response to salicylic acid stimulus;GO:0010286//heat acclimation	gi|357521744|ref|XP_003616284.1|/1.2471e-36/GASA5-like protein [Medicago truncatula]
CL14275	647	99	45	13.4859858404281	6.11496073594922	-1.1410458476493	Down	5.3392e-06	4.31279740572053e-05	-	-	-	-
CL9019	1136	6102	2774	473.418971244978	214.690864627259	-1.14085671615442	Down	8.19384e-282	3.99229096615384e-279	-	-	-	-
CL9763	514	708	322	121.400904960892	55.0780038894615	-1.14023099586775	Down	2.83616e-34	1.30445707551867e-32	-	-	-	-
Unigene16155_Mpfb2	1132	145	66	11.2894649821516	5.12605130244412	-1.13905729455585	Down	3.64266e-08	3.92964134014599e-07	-	GO:0016787//hydrolase activity	GO:0006629//lipid metabolic process	gi|359497058|ref|XP_003635410.1|/3.56045e-145/PREDICTED: LOW QUALITY PROTEIN: patatin group A-3-like [Vitis vinifera]
CL12637	805	123	56	13.4666947633742	6.11614237087404	-1.138701907181	Down	4.00936e-07	3.80168955688623e-06	-	-	-	-
Unigene20948_Mpfb2	1092	191	87	15.4156738835478	7.00457926059922	-1.13802765608639	Down	2.60506e-10	3.51500761655508e-09	-	-	-	gi|147838575|emb|CAN69851.1|/3.23058e-14/hypothetical protein VITISV_009554 [Vitis vinifera]
Unigene1633_Mpfb2	1462	281	128	16.9398957266973	7.69747056252274	-1.13796864412029	Down	1.699756e-14	3.2069694267234e-13	-	GO:0004872//receptor activity;GO:0005524//ATP binding;GO:0004674//protein serine/threonine kinase activity	GO:0006468//protein phosphorylation	gi|351724607|ref|NP_001238599.1|/1.89771e-168/protein kinase family protein [Glycine max]
CL517	1284	3791	1727	260.219924256016	118.25315961521	-1.13785269754109	Down	3.93612e-175	1.11871595230769e-172	-	-	-	-
CL6481	673	79	36	10.3457936611554	4.70297723168992	-1.13739807063415	Down	5.10694e-05	0.000350567434153894	-	-	-	-
CL6678	1745	1084	494	54.7501907164052	24.8895449920741	-1.13732413366856	Down	2.28684e-51	1.6433373082658e-49	-	-	-	-
Unigene22448_Mpfb2	924	136	62	12.9723519400821	5.89936351519642	-1.13680885476283	Down	1.013762e-07	1.03998564451643e-06	GO:0016023//cytoplasmic membrane-bounded vesicle	-	-	gi|255550177|ref|XP_002516139.1|/2.2644e-88/conserved hypothetical protein [Ricinus communis]
CL12139	930	204	93	19.3329890203804	8.79195465813144	-1.13680885476283	Down	6.68888e-11	9.50854637512023e-10	-	-	-	-
CL7268	599	103	47	15.1552179961884	6.89852869669746	-1.13545399940494	Down	3.7546e-06	3.11452675023386e-05	-	-	-	-
CL12996	1012	819	374	71.3271998137699	32.4920063452684	-1.13436750565274	Down	4.4958e-39	2.37021141973841e-37	-	-	-	-
Unigene10126_Mpfb2	1357	385	176	25.0053344269627	11.4029773016296	-1.13282534084433	Down	3.53624e-19	8.66242039337017e-18	GO:0031361//integral to thylakoid membrane;GO:0009535//chloroplast thylakoid membrane;GO:0005739//mitochondrion	GO:0009055//electron carrier activity;GO:0020037//heme binding	GO:0015979//photosynthesis;GO:0022900//electron transport chain	gi|346683307|ref|YP_004842252.1|/9.46663e-167/cytochrome f [Pyrus pyrifolia]
CL2782	1826	433	198	20.8996449665426	9.53344481002204	-1.13240891854648	Down	2.2997e-21	6.30186023485785e-20	-	-	-	-
Unigene1268_Mpfb2	1239	164	75	11.6660632601735	5.32200645165341	-1.13227563802157	Down	5.50988e-09	6.4697314470339e-08	-	-	-	gi|297803538|ref|XP_002869653.1|/1.4947e-06/predicted protein [Arabidopsis lyrata subsp. lyrata]
CL11011	2655	1008	461	33.4616838877173	15.2658798395427	-1.13219930696995	Down	1.486064e-47	9.68957435764706e-46	-	-	-	-
Unigene25292_Mpfb2	499	129	59	22.7845759437998	10.3952970907766	-1.13212652996079	Down	2.37378e-07	2.31011101053556e-06	-	-	-	gi|356497763|ref|XP_003517728.1|/1.04314e-25/PREDICTED: uncharacterized protein LOC100809428 [Glycine max]
CL15177	1078	129	59	10.5468491613693	4.81192323589754	-1.13212652996078	Down	2.37378e-07	2.31061816992316e-06	-	-	-	-
CL5369	1000	1811	829	159.613725969585	72.8853041159096	-1.13088486335378	Down	7.39938e-84	8.93933815912806e-82	-	-	-	-
Unigene12389_Mpfb2	605	157	72	22.8715745168186	10.4631526509994	-1.12823807134868	Down	1.283922e-08	1.4514669463539e-07	-	-	-	-
CL14676	764	133	61	15.3429923258062	7.01975437363897	-1.12808742183767	Down	1.673666e-07	1.66719845221299e-06	-	-	-	-
Unigene25070_Mpfb2	233	109	50	41.230857043591	18.8668554895524	-1.12787045890157	Down	2.21422e-06	1.89818419102862e-05	-	-	-	-
CL11387	1582	1844	847	102.732113516121	47.0719696298188	-1.1259471049965	Down	9.14082e-85	1.11342219e-82	-	-	-	-
CL604	2720	1709	785	55.3764287040839	25.373839730269	-1.12593016179652	Down	1.078472e-78	1.21672497547074e-76	-	-	-	-
Unigene26946_Mpfb2	516	111	51	18.9594206620865	8.68972262722293	-1.12553284827798	Down	1.856892e-06	1.61274980403526e-05	-	-	-	-
Unigene20556_Mpfb2	1334	296	136	19.5563439512976	8.96331209524644	-1.12553284827798	Down	5.95334e-15	1.16179220475352e-13	GO:0043231//intracellular membrane-bounded organelle;GO:0044444//cytoplasmic part	-	GO:0006355//regulation of transcription, DNA-dependent	gi|310897862|emb|CBI83256.1|/1.27724e-83/basic helix-loop-helix transcription factor [Humulus lupulus]
CL1969	1488	4554	2093	269.737843133617	123.666405238368	-1.12510430378028	Down	3.10918e-206	1.06042171415385e-203	-	-	-	-
CL9596	1844	896	412	42.8251485764712	19.6436297133956	-1.12439671877376	Down	5.19236e-42	2.99764137604167e-40	-	-	-	-
CL691	1303	189	87	12.7840709979695	5.87029973336481	-1.12284125227171	Down	4.97942e-10	6.53381248771826e-09	-	-	-	-
CL10403	1595	441	203	24.3685499629007	11.1897604739855	-1.12284125227171	Down	1.857346e-21	5.1213312778607e-20	-	-	-	-
CL12846	1121	467	215	36.7166503185244	16.8623572836598	-1.12262821401957	Down	1.265988e-22	3.70993892557832e-21	-	-	-	-
Unigene5195_Mpfb2	1973	417	192	18.6277652027711	8.55577949498852	-1.12248339662288	Down	2.30068e-20	5.98987374280681e-19	GO:0000151//ubiquitin ligase complex;GO:0009507//chloroplast;GO:0005886//plasma membrane	GO:0004674//protein serine/threonine kinase activity;GO:0004872//receptor activity;GO:0004842//ubiquitin-protein ligase activity;GO:0005524//ATP binding;GO:0005515//protein binding	GO:0006468//protein phosphorylation;GO:0002679//respiratory burst involved in defense response;GO:0009595//detection of biotic stimulus;GO:0016567//protein ubiquitination;GO:0010200//response to chitin;GO:0006499//N-terminal protein myristoylation;GO:0030968//endoplasmic reticulum unfolded protein response;GO:0002237//response to molecule of bacterial origin;GO:0002238//response to molecule of fu…	gi|297745064|emb|CBI38656.3|/0/unnamed protein product [Vitis vinifera]
Unigene19623_Mpfb2	900	354	163	34.6667028610547	15.9232067697269	-1.12241971975129	Down	1.618394e-17	3.63507361560284e-16	GO:0016023//cytoplasmic membrane-bounded vesicle	-	-	gi|21322711|emb|CAD22154.1|/9.7551e-97/pherophorin-dz1 protein [Volvox carteri f. nagariensis]
CL12593	756	586	270	68.3168142203998	31.3998380647551	-1.12148358127079	Down	6.11596e-28	2.26351781702838e-26	-	-	-	-
Unigene22480_Mpfb2	655	115	53	15.4742042787733	7.11410071573994	-1.12111192028054	Down	1.305988e-06	1.15532513854749e-05	GO:0005829//cytosol;GO:0005874//microtubule;GO:0009506//plasmodesma;GO:0009574//preprophase band;GO:0005773//vacuole;GO:0005886//plasma membrane	GO:0003777//microtubule motor activity;GO:0031625//ubiquitin protein ligase binding;GO:0004713//protein tyrosine kinase activity;GO:0005524//ATP binding;GO:0004675//transmembrane receptor protein serine/threonine kinase activity;GO:0030246//carbohydrate binding	GO:0048519//negative regulation of biological process;GO:0046777//protein autophosphorylation;GO:0048364//root development;GO:0009887//organ morphogenesis;GO:0010051//xylem and phloem pattern formation;GO:0007018//microtubule-based movement;GO:0034613//cellular protein localization;GO:0048439//flower morphogenesis;GO:0009855//determination of bilateral symmetry;GO:0048544//recognition of pollen	gi|359474063|ref|XP_003631396.1|/3.84096e-98/PREDICTED: armadillo repeat-containing kinesin-like protein 3-like [Vitis vinifera]
CL4191	2057	5772	2661	247.311217892613	113.735495115643	-1.12064511336835	Down	3.48104e-259	1.5434235152e-256	-	-	-	-
CL9673	3039	629	290	18.2419697321293	8.38982181921065	-1.12054944076372	Down	7.822e-30	3.09377195361285e-28	-	-	-	-
CL4570	1373	969	447	62.2020968663734	28.6234794769465	-1.11976415813113	Down	5.26234e-45	3.27698919831461e-43	-	-	-	-
Unigene11330_Mpfb2	926	325	150	30.93315086716	14.2418271999969	-1.11901954131931	Down	3.91388e-16	8.14711790798122e-15	GO:0016020//membrane;GO:0005739//mitochondrion	-	-	gi|224086550|ref|XP_002307907.1|/8.19199e-46/predicted protein [Populus trichocarpa]
Unigene21941_Mpfb2	1474	1516	700	90.6470141274044	41.752837589498	-1.11838525023813	Down	2.8031e-69	2.743572799117e-67	GO:0005739//mitochondrion	-	-	gi|296086430|emb|CBI32019.3|/2.98104e-145/unnamed protein product [Vitis vinifera]
CL12667	1086	1217	562	98.7671537173509	45.4979605697041	-1.11822945639217	Down	5.88524e-56	4.65963877e-54	-	-	-	-
CL10652	1195	197	91	14.5294811650829	6.69512865179883	-1.11779950315705	Down	2.49006e-10	3.37112306198473e-09	-	-	-	-
CL6971	2663	357	165	11.815411051697	5.44751227409571	-1.11700037368265	Down	1.579926e-17	3.55407199330289e-16	-	-	-	-
Unigene5692_Mpfb2	684	255	118	32.8576019534975	15.1674071587648	-1.11525271139638	Down	6.51454e-13	1.08873605171504e-11	GO:0048046//apoplast	GO:0005507//copper ion binding;GO:0009055//electron carrier activity	GO:0009856//pollination;GO:0048653//anther development	gi|224054286|ref|XP_002298184.1|/1.41443e-45/predicted protein [Populus trichocarpa]
CL6667	1161	216	100	16.3973367888316	7.57274303025964	-1.11457363628811	Down	3.80432e-11	5.51408761556064e-10	-	-	-	-
CL8349	1321	190	88	12.6765936378458	5.8568660856591	-1.11396631359302	Down	5.7736e-10	7.50703451026393e-09	-	-	-	-
Unigene17977_Mpfb2	1044	177	82	14.9425443366615	6.90555825638676	-1.11359586936428	Down	2.25628e-09	2.75893388416988e-08	-	-	-	gi|359491467|ref|XP_002277225.2|/8.0061e-80/PREDICTED: uncharacterized protein LOC100264517 [Vitis vinifera]
Unigene3257_Mpfb2	239	82	38	30.2390217141319	13.9788400422173	-1.11316681507387	Down	4.97462e-05	0.000342172977908781	-	GO:0008194//UDP-glycosyltransferase activity;GO:0016758//transferase activity, transferring hexosyl groups	-	gi|255579100|ref|XP_002530398.1|/3.17359e-21/UDP-glucuronosyltransferase, putative [Ricinus communis]
Unigene21684_Mpfb2	822	123	57	13.1881864775137	6.09661089432472	-1.11316681507386	Down	6.46182e-07	5.97506100437956e-06	GO:0009941//chloroplast envelope;GO:0009570//chloroplast stroma;GO:0009535//chloroplast thylakoid membrane	-	GO:0009611//response to wounding;GO:0016117//carotenoid biosynthetic process;GO:0010264//myo-inositol hexakisphosphate biosynthetic process;GO:0015979//photosynthesis	gi|224073126|ref|XP_002303984.1|/3.29372e-85/predicted protein [Populus trichocarpa]
CL5434	1517	220	102	12.7817078133114	5.91153180704948	-1.11247669545254	Down	2.69134e-11	3.95914508692767e-10	-	-	-	-
Unigene25681_Mpfb2	1351	276	128	18.005513786996	8.32990522754126	-1.11206678067753	Down	8.45126e-14	1.51276530431974e-12	GO:0009506//plasmodesma;GO:0009536//plastid;GO:0005886//plasma membrane	-	GO:0010102//lateral root morphogenesis;GO:0045595//regulation of cell differentiation;GO:0016049//cell growth;GO:0010090//trichome morphogenesis;GO:0071555//cell wall organization;GO:0010014//meristem initiation;GO:0009733//response to auxin stimulus;GO:0048589//developmental growth;GO:0007155//cell adhesion;GO:0048765//root hair cell differentiation;GO:0045010//actin nucleation	gi|359483669|ref|XP_002274947.2|/0/PREDICTED: uncharacterized protein LOC100253161 [Vitis vinifera]
CL4998	609	125	58	18.0902473809462	8.37329015060137	-1.11134561343389	Down	5.41982e-07	5.05371144395373e-06	-	-	-	-
Unigene3113_Mpfb2	1523	293	136	16.9558475215437	7.85099037101691	-1.11083633707127	Down	1.550438e-14	2.93900470474562e-13	GO:0016023//cytoplasmic membrane-bounded vesicle;GO:0046658//anchored to plasma membrane;GO:0009505//plant-type cell wall	GO:0043169//cation binding;GO:0042973//glucan endo-1,3-beta-D-glucosidase activity	GO:0000226//microtubule cytoskeleton organization;GO:0006346//methylation-dependent chromatin silencing;GO:0031048//chromatin silencing by small RNA;GO:0042127//regulation of cell proliferation;GO:0000911//cytokinesis by cell plate formation;GO:0051567//histone H3-K9 methylation;GO:0048449//floral organ formation;GO:0009965//leaf morphogenesis;GO:0005975//carbohydrate metabolic process;GO:0006306…	gi|225445059|ref|XP_002283473.1|/0/PREDICTED: glucan endo-1,3-beta-glucosidase 13 [Vitis vinifera]
CL10819	409	84	39	18.1012165285023	8.383526446629	-1.11045752781588	Down	4.1598e-05	0.00029004122094669	-	-	-	-
CL12700	945	157	73	14.6426482356352	6.79166867771	-1.10833851391098	Down	2.0564e-08	2.27657086641698e-07	-	-	-	-
CL5318	1730	576	268	29.3445980914581	13.6199066380302	-1.10737813488391	Down	5.7341e-27	2.04700906441224e-25	-	-	-	-
CL762	1157	1800	838	137.116882827956	63.6789801513755	-1.10651708141705	Down	1.516418e-80	1.7646966216273e-78	-	-	-	-
CL8746	1957	335	156	15.0870999261062	7.00840534833165	-1.10615739038225	Down	2.6338e-16	5.52923410984848e-15	-	-	-	-
CL1589	1148	382	178	29.3273795833349	13.6321248183571	-1.10523772096872	Down	2.32988e-18	5.48604457992565e-17	-	-	-	-
CL11502	585	118	55	17.7777963390024	8.26594027687571	-1.10482565973655	Down	1.269468e-06	1.12481359280576e-05	-	-	-	-
Unigene2076_Mpfb2	282	148	69	46.255607856438	21.512229482662	-1.10447123275015	Down	5.70268e-08	6.01869616377053e-07	-	-	-	-
CL232	792	740	345	82.3489988353252	38.2982873365574	-1.10447123275015	Down	4.82496e-34	2.20318307394439e-32	-	-	-	-
Unigene897_Mpfb2	276	6593	3075	2105.35714777942	979.538426585296	-1.10389099480725	Down	1.088208e-288	5.360996256e-286	-	-	GO:0009651//response to salt stress;GO:0044267//cellular protein metabolic process;GO:0046686//response to cadmium ion;GO:0050794//regulation of cellular process;GO:0010876;GO:0009723//response to ethylene stimulus;GO:0048316//seed development;GO:0042545//cell wall modification;GO:0007623//circadian rhythm	gi|224060000|ref|XP_002300026.1|/2.85634e-22/predicted protein [Populus trichocarpa]
CL200	2509	1717	801	60.3144565791263	28.0683765690047	-1.10355821549279	Down	1.361764e-76	1.47263151785366e-74	-	-	-	-
Unigene3384_Mpfb2	1478	486	227	28.981016932764	13.5032050568054	-1.10180634021423	Down	7.89612e-23	2.34965213798658e-21	-	GO:0080044//quercetin 7-O-glucosyltransferase activity;GO:0080043//quercetin 3-O-glucosyltransferase activity	-	gi|224059420|ref|XP_002299843.1|/4.0214e-158/predicted protein [Populus trichocarpa]
CL13708	1131	184	86	14.3386083856361	6.68530592925998	-1.10083952525428	Down	1.54772e-09	1.92923276244026e-08	-	-	-	-
Unigene16582_Mpfb2	1619	1816	849	98.860039775037	46.1048147297936	-1.10047006763724	Down	1.520982e-80	1.76537434335079e-78	-	GO:0046872//metal ion binding;GO:0003676//nucleic acid binding;GO:0008276//protein methyltransferase activity;GO:0031072//heat shock protein binding;GO:0005524//ATP binding;GO:0051082//unfolded protein binding	GO:0006457//protein folding;GO:0009408//response to heat;GO:0006479//protein methylation	gi|224063653|ref|XP_002301248.1|/0/predicted protein [Populus trichocarpa]
CL2294	1033	616	288	52.5571946832733	24.5119355425155	-1.10040386315196	Down	1.87638e-28	7.06238849235993e-27	-	-	-	-
CL12984	433	77	36	15.6730895230431	7.30970826080212	-1.10040386315196	Down	9.88068e-05	0.000643492347003525	-	-	-	-
CL10639	2109	733	343	30.6322699293019	14.2989115587439	-1.09914694586036	Down	1.73585e-33	7.78201388270981e-32	-	-	-	-
CL11131	575	188	88	28.8165370871553	13.4555132159229	-1.09869955693971	Down	1.092406e-09	1.37991729994302e-08	-	-	-	-
CL1724	1694	299	140	15.5564166982001	7.26607822986069	-1.09826098115251	Down	1.46396e-14	2.78579650128755e-13	-	-	-	-
CL3800	1837	721	338	34.5921769504726	16.1768136877976	-1.09651833685801	Down	7.61568e-33	3.34320811722772e-31	-	-	-	-
CL4732	2871	1566	735	48.0740101308926	22.5081388844535	-1.09481038146668	Down	3.8202e-69	3.7308376123348e-67	-	-	-	-
CL12623	1126	496	233	38.8235345284413	18.1929434755295	-1.09355248963196	Down	5.27614e-23	1.58922211494565e-21	-	-	-	-
Unigene1742_Mpfb2	1639	536	252	28.8228964543159	13.5178314450831	-1.09235159085723	Down	1.086316e-24	3.53634939853157e-23	GO:0005829//cytosol	GO:0047672;GO:0047172//shikimate O-hydroxycinnamoyltransferase activity;GO:0047205//quinate O-hydroxycinnamoyltransferase activity	GO:0010363//regulation of plant-type hypersensitive response;GO:0009805//coumarin biosynthetic process;GO:0009611//response to wounding;GO:0009963//positive regulation of flavonoid biosynthetic process;GO:0006612//protein targeting to membrane;GO:0010252//auxin homeostasis;GO:0009809//lignin biosynthetic process	gi|381141808|gb|AFF57841.1|/0/hydroxycinnamoyl-coenzyme A shikimate/quinate hydroxycinnamoyltransferase 3 [Pyrus x bretschneideri]
Unigene6354_Mpfb2	1144	474	223	36.5177576955818	17.1381633633157	-1.09138567287732	Down	5.47902e-22	1.54830330630975e-20	GO:0005794//Golgi apparatus;GO:0009506//plasmodesma;GO:0005886//plasma membrane;GO:0005829//cytosol	GO:0004747//ribokinase activity	GO:0006014//D-ribose metabolic process;GO:0009744//response to sucrose stimulus;GO:0016310//phosphorylation;GO:0009749//response to glucose stimulus;GO:0009750//response to fructose stimulus;GO:0000041//transition metal ion transport	gi|356557199|ref|XP_003546905.1|/1.73753e-155/PREDICTED: fructokinase-2-like [Glycine max]
CL8518	1183	2412	1135	179.698455451231	84.3522277005848	-1.09107993362117	Down	6.4026e-105	9.96064837894737e-103	-	-	-	-
Unigene26530_Mpfb2	215	85	40	34.8443406762671	16.3571249453608	-1.09100516514971	Down	4.81348e-05	0.00033217132488716	-	-	-	gi|302398561|gb|ADL36575.1|/9.78199e-07/ARF domain class transcription factor [Malus x domestica]
Unigene3877_Mpfb2	802	119	56	13.077489455806	6.13902070891971	-1.09100516514971	Down	1.466158e-06	1.28930014684649e-05	GO:0005634//nucleus;GO:0005829//cytosol	GO:0005524//ATP binding;GO:0004674//protein serine/threonine kinase activity	GO:0006468//protein phosphorylation;GO:0009651//response to salt stress;GO:0080167//response to karrikin	gi|359480471|ref|XP_003632469.1|/8.49358e-54/PREDICTED: serine/threonine-protein kinase SAPK2-like [Vitis vinifera]
Unigene19375_Mpfb2	1429	463	218	28.5562087236571	13.412499058591	-1.09022638238268	Down	1.76613e-21	4.88196209102244e-20	GO:0031965//nuclear membrane;GO:0005886//plasma membrane	GO:0008289//lipid binding;GO:0043565//sequence-specific DNA binding	GO:0009958//positive gravitropism;GO:0009414//response to water deprivation;GO:0009651//response to salt stress;GO:0045892//negative regulation of transcription, DNA-dependent	gi|356505439|ref|XP_003521498.1|/0/PREDICTED: extended synaptotagmin-2-like [Glycine max]
CL13372	995	138	65	12.2238437820259	5.74348796762355	-1.08969896764908	Down	2.17836e-07	2.1372897915468e-06	-	-	-	-
CL9161	346	104	49	26.4916510547886	12.4510340534231	-1.08927219792526	Down	6.98862e-06	5.54413014063339e-05	-	-	-	-
Unigene4568_Mpfb2	802	104	49	11.4290664151582	5.37164312030474	-1.08927219792526	Down	6.98862e-06	5.54313834633274e-05	-	-	GO:0050896//response to stimulus	gi|351721310|ref|NP_001237205.1|/6.96432e-48/uncharacterized protein LOC100306591 [Glycine max]
CL15363	2349	940	443	35.2692823012224	16.5808255153351	-1.08889638190935	Down	7.45572e-42	4.27647753376455e-40	-	-	-	-
Unigene24253_Mpfb2	763	630	297	72.7725841430942	34.2229427714946	-1.08843122148588	Down	1.397604e-28	5.29632189333333e-27	-	-	-	-
Unigene3406_Mpfb2	2039	935	441	40.4153338398095	19.0154585788914	-1.08773003311685	Down	1.430204e-41	8.14022913376123e-40	-	GO:0016161//beta-amylase activity;GO:0043169//cation binding	GO:0000272//polysaccharide catabolic process	gi|13560977|gb|AAK30294.1|AF353207_1/0/beta-amylase [Castanea crenata]
Unigene515_Mpfb2	2288	447	211	17.218816128613	8.10796517860897	-1.0865741563755	Down	1.096078e-20	2.9031007385902e-19	GO:0009536//plastid	GO:0016763//transferase activity, transferring pentosyl groups	GO:0006417//regulation of translation	gi|255546305|ref|XP_002514212.1|/1.99338e-173/transferase, transferring pentosyl groups, putative [Ricinus communis]
CL11185	1831	341	161	16.4141281632057	7.73077389382393	-1.08625337480892	Down	3.90314e-16	8.12857779802724e-15	-	-	-	-
CL9224	698	413	195	52.1490515818159	24.5620509790205	-1.0862099815692	Down	3.2029e-19	7.86760001108033e-18	-	-	-	-
CL14167	6612	1455	687	19.3946494289407	9.13501640976451	-1.08617947287691	Down	1.422016e-63	1.29199478295082e-61	-	-	-	-
CL6805	513	110	52	18.8984900124691	8.91192285034766	-1.08446231928293	Down	4.09936e-06	3.37400081084091e-05	-	-	-	-
Unigene21475_Mpfb2	420	349	165	73.2365574970224	34.5398218712306	-1.08430333586321	Down	1.956896e-16	4.14745960076482e-15	-	-	-	-
Unigene15156_Mpfb2	1204	243	115	17.7881823200271	8.39763111034149	-1.08286477656077	Down	7.28052e-12	1.12789551278826e-10	-	-	-	gi|356546362|ref|XP_003541595.1|/1.09136e-22/PREDICTED: uncharacterized protein LOC100787956 [Glycine max]
CL4959	858	300	142	30.8166731608286	14.5507874295415	-1.08261389489057	Down	2.64968e-14	4.92998371128829e-13	-	-	-	-
CL11537	1029	152	72	13.0190710947283	6.15180500860509	-1.08154483590064	Down	6.35802e-08	6.66434729929078e-07	-	-	-	-
CL12675	1484	209	99	12.4126403067073	5.86525277058634	-1.08154483590064	Down	2.20136e-10	2.99582258072437e-09	-	-	-	-
CL3342	5216	1239	587	20.9356046802765	9.89432013865635	-1.08128610292991	Down	5.1333e-54	3.91065730927835e-52	-	-	-	-
CL5473	1244	439	208	31.1025448716613	14.7003743480011	-1.08117973529363	Down	3.41554e-20	8.81993083983693e-19	-	-	-	-
CL8363	1501	565	268	33.1756576686095	15.6978271044585	-1.07956019074415	Down	1.766378e-25	5.93765487217589e-24	-	-	-	-
Unigene10054_Mpfb2	591	78	37	11.6321208946153	5.50426941372019	-1.07949117713267	Down	0.0001140696	0.000731927340781476	-	GO:0008168//methyltransferase activity	GO:0032259//methylation	gi|255550085|ref|XP_002516093.1|/1.08797e-58/Actin-binding protein ABP140, putative [Ricinus communis]
CL8400	382	78	37	17.9962917505697	8.51576760080794	-1.07949117713266	Down	0.0001140696	0.000732139247944412	-	-	-	-
Unigene18442_Mpfb2	306	510	242	146.892808733283	69.5311446819545	-1.07903252348363	Down	3.8897e-23	1.17721173105802e-21	GO:0005773//vacuole;GO:0016023//cytoplasmic membrane-bounded vesicle;GO:0005783//endoplasmic reticulum	GO:0004190//aspartic-type endopeptidase activity	GO:0006629//lipid metabolic process;GO:0046686//response to cadmium ion;GO:0006508//proteolysis;GO:0009651//response to salt stress	gi|255556616|ref|XP_002519342.1|/1.05769e-16/Aspartic proteinase oryzasin-1 precursor, putative [Ricinus communis]
CL13404	982	183	87	16.4244708746583	7.78920626535066	-1.07629866633468	Down	3.34604e-09	4.01506688822733e-08	-	-	-	-
CL9103	1421	900	428	55.821334775491	26.481045697961	-1.07585652871526	Down	2.11856e-39	1.13308459927624e-37	-	-	-	-
CL13574	909	332	158	32.1903712867656	15.2819453903715	-1.07480100706919	Down	1.663078e-15	3.33654083095023e-14	-	-	-	-
CL2900	2179	2903	1382	117.419868862612	55.761731700494	-1.07432928013777	Down	8.30126e-123	1.6143037977193e-120	-	-	-	-
Unigene824_Mpfb2	659	126	60	16.8514360246376	8.00481455975548	-1.07393165179077	Down	9.91664e-07	8.92215877272727e-06	-	-	-	-
CL11214	1163	147	70	11.1401081085774	5.29180417944282	-1.07393165179076	Down	1.238018e-07	1.25494380621856e-06	-	-	-	-
Unigene10212_Mpfb2	575	84	40	12.8754740176651	6.11614237087404	-1.07393165179076	Down	6.6377e-05	0.000447200034341286	-	GO:0003676//nucleic acid binding;GO:0004523//ribonuclease H activity	-	gi|255588182|ref|XP_002534525.1|/7.01802e-36/nuclease, putative [Ricinus communis]
CL5477	1177	3166	1509	237.075258682875	112.719282745288	-1.07261077350986	Down	2.05924e-133	4.24663177302325e-131	-	-	-	-
CL7464	923	279	133	26.6412309663614	12.6687970696802	-1.07238120022737	Down	3.19796e-13	5.48515088897486e-12	-	-	-	-
CL1446	1259	644	307	45.0829080973316	21.4386821290417	-1.07236435664381	Down	1.599492e-28	6.04073903713799e-27	-	-	-	-
CL4604	2290	1353	645	52.0731799692921	24.7633657401519	-1.07233309756529	Down	4.67796e-58	3.8552303063197e-56	-	-	-	-
CL11616	1653	709	338	37.8029043164782	17.9774995429427	-1.0723047048567	Down	3.11048e-31	1.2949526970892e-29	-	-	-	-
CL4737	1531	239	114	13.7586079505896	6.54658936007174	-1.07151911771537	Down	1.614104e-11	2.42432734254743e-10	-	-	-	-
Unigene19424_Mpfb2	1267	283	135	19.6861869951945	9.36790748893247	-1.07138496968042	Down	2.26018e-13	3.91605552325127e-12	GO:0009941//chloroplast envelope;GO:0048046//apoplast;GO:0009534//chloroplast thylakoid;GO:0010287//plastoglobule	GO:0005515//protein binding;GO:0000166//nucleotide binding;GO:0050662//coenzyme binding;GO:0003824//catalytic activity;GO:0008266//poly(U) RNA binding;GO:0003729//mRNA binding	GO:0006098//pentose-phosphate shunt;GO:0010218//response to far red light;GO:0010114//response to red light;GO:0010207//photosystem II assembly;GO:0045727//positive regulation of translation;GO:0015995//chlorophyll biosynthetic process;GO:0009965//leaf morphogenesis;GO:0009637//response to blue light;GO:0030154//cell differentiation;GO:0032544//plastid translation;GO:0045893//positive regulation …	gi|356500206|ref|XP_003518924.1|/4.42609e-179/PREDICTED: uncharacterized protein At3g63140, chloroplastic-like [Glycine max]
CL10272	1165	463	221	35.0273152498764	16.6783002527644	-1.07050814776817	Down	6.73952e-21	1.80991422023016e-19	-	-	-	-
CL3180	773	366	175	41.7304796867127	19.9041664317335	-1.06803105035108	Down	8.7904e-17	1.89290313355998e-15	-	-	-	-
CL1848	1329	711	340	47.1515968439567	22.4925852803965	-1.06785713738108	Down	4.0688e-31	1.68758142563143e-29	-	-	-	-
CL3828	1589	1721	823	95.4572147879093	45.5366814577859	-1.06782508551794	Down	7.24812e-73	7.49107563076923e-71	-	-	-	-
Unigene3127_Mpfb2	622	92	44	13.0361463698991	6.21938914723124	-1.06767266131909	Down	3.23184e-05	0.000229159318599072	-	-	-	-
CL14478	1941	1187	568	53.8985360019804	25.7281310964382	-1.06689942403659	Down	9.62012e-51	6.802821061563e-49	-	-	-	-
CL9880	1323	675	323	44.9671863469233	21.4648628463829	-1.06689566114363	Down	1.390174e-29	5.44501190918728e-28	-	-	-	-
Unigene11116_Mpfb2	218	217	104	87.7313931058414	41.9432699287004	-1.06465383820276	Down	1.713476e-10	2.35645468014888e-09	-	-	-	-
CL9377	1240	557	267	39.5899811924702	18.9310636590411	-1.06437990955184	Down	1.322824e-24	4.28738088538012e-23	-	-	-	-
Unigene7402_Mpfb2	744	98	47	11.6092703676304	5.55405737812067	-1.06366331633694	Down	1.88658e-05	0.000139342302248876	-	-	-	gi|356558270|ref|XP_003547430.1|/4.66826e-40/PREDICTED: uncharacterized protein LOC100815473 [Glycine max]
CL15053	974	517	248	46.7824941160825	22.3860857825113	-1.06336648382743	Down	6.4247e-23	1.92601993644354e-21	-	-	-	-
Unigene26470_Mpfb2	420	202	97	42.389067663033	20.3052286152083	-1.06184096446403	Down	7.93222e-10	1.01705832955466e-08	GO:0005886//plasma membrane	-	GO:0009554//megasporogenesis	gi|356539480|ref|XP_003538226.1|/2.3287e-40/PREDICTED: uncharacterized protein LOC100527092 [Glycine max]
CL922	1176	1314	631	98.478138099762	47.1745186163345	-1.06179568923915	Down	1.462432e-55	1.15375996469751e-53	-	-	-	-
Unigene20841_Mpfb2	1367	177	85	11.4118626828637	5.4668335474848	-1.06175693784467	Down	8.85194e-09	1.01625405416882e-07	GO:0005829//cytosol;GO:0005634//nucleus	GO:0005515//protein binding;GO:0043565//sequence-specific DNA binding	GO:0010076//maintenance of floral meristem identity;GO:0016246//RNA interference;GO:0048645//organ formation;GO:0070918//production of small RNA involved in gene silencing by RNA;GO:0010154//fruit development;GO:0048457//floral whorl morphogenesis;GO:0010077//maintenance of inflorescence meristem identity;GO:0006342//chromatin silencing;GO:0010051//xylem and phloem pattern formation;GO:0010228//v…	gi|255566520|ref|XP_002524245.1|/2.18341e-78/bel1 homeotic protein, putative [Ricinus communis]
CL7878	1041	254	122	21.5047685407803	10.3037316838812	-1.06148967310865	Down	5.45878e-12	8.55234585300353e-11	-	-	-	-
Unigene24504_Mpfb2	382	102	49	23.5336122892066	11.2776381740429	-1.06125782175566	Down	1.318584e-05	9.96818028849105e-05	-	-	-	gi|357463451|ref|XP_003602007.1|/1.10773e-10/hypothetical protein MTR_3g087790 [Medicago truncatula]
CL1945	694	102	49	12.9536597903125	6.20757605545303	-1.06125782175565	Down	1.318584e-05	9.96988018281037e-05	-	-	-	-
Unigene19030_Mpfb2	303	77	37	22.3975173712134	10.7360502426027	-1.06087549896532	Down	0.0001570804	0.000977217731892802	-	-	-	-
CL11301	1589	385	185	21.3544611814904	10.2360705585545	-1.06087549896532	Down	2.11848e-17	4.72718501459487e-16	-	-	-	-
Unigene3869_Mpfb2	840	765	368	80.2664276292581	38.5171346927663	-1.05929630542237	Down	6.09358e-33	2.68565755506958e-31	-	GO:0009055//electron carrier activity;GO:0015035//protein disulfide oxidoreductase activity	GO:0045454//cell redox homeostasis;GO:0006662//glycerol ether metabolic process	gi|225451301|ref|XP_002278320.1|/1.59079e-82/PREDICTED: PITH domain-containing protein At3g04780 [Vitis vinifera]
CL14976	1611	239	115	13.0753747811004	6.27606943317887	-1.05891908093574	Down	2.51344e-11	3.70975042343542e-10	-	-	-	-
Unigene12286_Mpfb2	1086	191	92	15.5008433525177	7.44806471959569	-1.05740919587811	Down	2.59232e-09	3.155044857535e-08	GO:0005886//plasma membrane;GO:0005774//vacuolar membrane;GO:0016021//integral to membrane	GO:0015171//amino acid transmembrane transporter activity	GO:0015837//amine transport;GO:0006865//amino acid transport	gi|255547025|ref|XP_002514570.1|/3.83913e-133/amino acid transporter, putative [Ricinus communis]
Unigene5852_Mpfb2	2492	1181	569	41.768958374159	20.0747279312873	-1.05705073098994	Down	9.18122e-50	6.35065417098284e-48	GO:0009507//chloroplast;GO:0005829//cytosol	GO:0008236//serine-type peptidase activity	GO:0006499//N-terminal protein myristoylation;GO:0006508//proteolysis	gi|225458521|ref|XP_002284264.1|/0/PREDICTED: uncharacterized protein LOC100262703 [Vitis vinifera]
CL3746	2853	938	452	28.976962059268	13.9290694198227	-1.05680747399955	Down	7.27414e-40	3.94279730220049e-38	-	-	-	-
Unigene19545_Mpfb2	631	170	82	23.7449548190093	11.4253610454323	-1.05538125541899	Down	2.04292e-08	2.26277759080689e-07	GO:0005829//cytosol	GO:0000210//NAD+ diphosphatase activity;GO:0008413//8-oxo-7,8-dihydroguanosine triphosphate pyrophosphatase activity;GO:0019177//dihydroneopterin triphosphate pyrophosphohydrolase activity	GO:0006974//response to DNA damage stimulus	gi|224099289|ref|XP_002311425.1|/3.24364e-59/predicted protein [Populus trichocarpa]
Unigene21625_Mpfb2	688	143	69	18.3188996937728	8.81751266585856	-1.05488920389959	Down	2.75552e-07	2.65769514378943e-06	GO:0005739//mitochondrion	-	GO:2000122//negative regulation of stomatal complex development	gi|225434361|ref|XP_002268576.1|/5.25414e-40/PREDICTED: EPIDERMAL PATTERNING FACTOR-like protein 4 [Vitis vinifera]
Unigene6776_Mpfb2	985	116	56	10.3794309521183	4.99847168381077	-1.05416839696934	Down	3.77748e-06	3.12999267875164e-05	-	GO:0004708//MAP kinase kinase activity;GO:0005515//protein binding;GO:0030295//protein kinase activator activity;GO:0004674//protein serine/threonine kinase activity;GO:0005524//ATP binding	GO:0009611//response to wounding;GO:0009862//systemic acquired resistance, salicylic acid mediated signaling pathway;GO:0009693//ethylene biosynthetic process;GO:0009873//ethylene mediated signaling pathway;GO:0010200//response to chitin;GO:0002229//defense response to oomycetes;GO:0010120//camalexin biosynthetic process;GO:0009651//response to salt stress;GO:0042742//defense response to bacteriu…	gi|118489678|gb|ABK96640.1|/5.11593e-134/unknown [Populus trichocarpa x Populus deltoides]
CL14522	715	116	56	14.2989363466245	6.88600644552952	-1.05416839696934	Down	3.77748e-06	3.13057772411215e-05	-	-	-	-
Unigene23912_Mpfb2	879	116	56	11.6311029440688	5.60124528845689	-1.05416839696933	Down	3.77748e-06	3.1311629882221e-05	-	-	-	gi|298204450|emb|CBI16930.3|/3.12291e-07/unnamed protein product [Vitis vinifera]
Unigene19795_Mpfb2	2543	617	298	21.3840809253092	10.3028017621831	-1.05350048258663	Down	1.167028e-26	4.12629086634769e-25	-	-	-	gi|358344028|ref|XP_003636096.1|/2.05907e-17/hypothetical protein MTR_027s0011 [Medicago truncatula]
CL12740	2025	294	142	12.7959957829882	6.16522252570204	-1.05346754923105	Down	1.683096e-13	2.9472792436019e-12	-	-	-	-
Unigene17777_Mpfb2	643	118	57	16.1742004017363	7.79380117439334	-1.05329535909647	Down	3.16102e-06	2.64890010886411e-05	GO:0031965//nuclear membrane;GO:0016021//integral to membrane;GO:0009536//plastid	GO:0005216//ion channel activity;GO:0000166//nucleotide binding	GO:0006811//ion transport	gi|296084311|emb|CBI24699.3|/3.70933e-90/unnamed protein product [Vitis vinifera]
Unigene12380_Mpfb2	696	91	44	11.5234875816627	5.55813225514056	-1.05190534546077	Down	4.43084e-05	0.000307248332686894	GO:0009295//nucleoid;GO:0005730//nucleolus;GO:0009941//chloroplast envelope;GO:0009535//chloroplast thylakoid membrane;GO:0009570//chloroplast stroma;GO:0048046//apoplast	GO:0003746//translation elongation factor activity;GO:0004781//sulfate adenylyltransferase (ATP) activity;GO:0003924//GTPase activity;GO:0005525//GTP binding	GO:0006414//translational elongation;GO:0006184//GTP catabolic process	gi|225452282|ref|XP_002271032.1|/2.73595e-68/PREDICTED: elongation factor Tu, chloroplastic-like isoform 1 [Vitis vinifera]
Unigene1663_Mpfb2	768	382	185	43.8383226063391	21.1785366113843	-1.04958969141881	Down	5.2782e-17	1.15339986002957e-15	GO:0005840//ribosome;GO:0009941//chloroplast envelope;GO:0009570//chloroplast stroma;GO:0016020//membrane	GO:0003735//structural constituent of ribosome	GO:0006412//translation;GO:0019288//isopentenyl diphosphate biosynthetic process, mevalonate-independent pathway;GO:0019243//methylglyoxal catabolic process to D-lactate	gi|255575833|ref|XP_002528814.1|/1.16488e-49/50S ribosomal protein L28, chloroplast precursor, putative [Ricinus communis]
CL6823	2569	735	356	25.2159317444055	12.1834794016925	-1.04940933265669	Down	2.94386e-31	1.22673745e-29	-	-	-	-
Unigene1463_Mpfb2	1646	289	140	15.4746130220846	7.47796872502066	-1.04918498945508	Down	3.23142e-13	5.53611669088099e-12	-	-	-	gi|297739960|emb|CBI30142.3|/1.18235e-37/unnamed protein product [Vitis vinifera]
CL13317	602	97	47	14.2012648974702	6.86415064671391	-1.04886631440886	Down	2.58256e-05	0.00018624844710475	-	-	-	-
Unigene26451_Mpfb2	225	99	48	38.7797015055867	18.7561699373471	-1.04793644325782	Down	2.15792e-05	0.000157754092267106	GO:0005634//nucleus	GO:0008270//zinc ion binding	GO:0031348//negative regulation of defense response;GO:0009867//jasmonic acid mediated signaling pathway;GO:0035304//regulation of protein dephosphorylation;GO:0009862//systemic acquired resistance, salicylic acid mediated signaling pathway;GO:0010363//regulation of plant-type hypersensitive response;GO:0030003//cellular cation homeostasis;GO:0010310//regulation of hydrogen peroxide metabolic pro…	gi|189014382|gb|ACD69427.1|/8.71738e-16/CONSTANS-like 1 [Malus x domestica]
Unigene6069_Mpfb2	1571	637	309	35.7367482481608	17.2928961767194	-1.04722885825129	Down	3.20884e-27	1.15763667957689e-25	GO:0005886//plasma membrane;GO:0005829//cytosol	GO:0048040//UDP-glucuronate decarboxylase activity;GO:0050662//coenzyme binding;GO:0000166//nucleotide binding	GO:0009744//response to sucrose stimulus;GO:0042732//D-xylose metabolic process;GO:0009225//nucleotide-sugar metabolic process;GO:0009749//response to glucose stimulus;GO:0009750//response to fructose stimulus	gi|225449563|ref|XP_002283871.1|/0/PREDICTED: UDP-glucuronic acid decarboxylase 1 [Vitis vinifera]
Unigene18414_Mpfb2	1000	138	67	12.1627245631158	5.89060962094806	-1.04597759021976	Down	5.34814e-07	4.99212276463158e-06	-	GO:0035251//UDP-glucosyltransferase activity	GO:0009813//flavonoid biosynthetic process	gi|310751882|gb|ADP09381.1|/6.63211e-145/UDP-galactose:flavonoid 3-O-galactosyltransferase, partial [Pyrus pyrifolia]
Unigene3772_Mpfb2	2220	2383	1157	94.6069089760575	45.8211330606219	-1.04593241098215	Down	6.61422e-97	9.42962335562701e-95	GO:0005634//nucleus;GO:0005829//cytosol	-	-	gi|225427278|ref|XP_002278878.1|/8.9221e-171/PREDICTED: BUD13 homolog [Vitis vinifera]
Unigene161_Mpfb2	1447	313	152	19.0645953559851	9.23550178324795	-1.0456336573884	Down	4.01156e-14	7.35585389909016e-13	-	-	-	gi|255583846|ref|XP_002532674.1|/3.84138e-129/conserved hypothetical protein [Ricinus communis]
CL14038	663	179	87	23.7953056681064	11.5369540762811	-1.04441460531489	Down	1.152578e-08	1.30966179815479e-07	-	-	-	-
CL8068	1077	146	71	11.9478273398659	5.79599610703187	-1.0436197632747	Down	2.63336e-07	2.5454091057336e-06	-	-	-	-
CL6891	651	146	71	19.7662212673357	9.58876775310802	-1.0436197632747	Down	2.63336e-07	2.54485430863121e-06	-	-	-	-
Unigene2932_Mpfb2	1103	331	161	26.4486961146237	12.8332248409715	-1.04331285259197	Down	8.4007e-15	1.62014022009569e-13	-	-	-	gi|224080295|ref|XP_002306086.1|/3.23543e-119/predicted protein [Populus trichocarpa]
CL8650	653	152	74	20.5155040681093	9.96331768302797	-1.042016471714	Down	1.549016e-07	1.55069477100926e-06	-	-	-	-
CL8061	952	230	112	21.2932852995725	10.3434760683899	-1.04167745278614	Down	1.060942e-10	1.48766750145478e-09	-	-	-	-
Unigene12276_Mpfb2	334	115	56	30.3461191694506	14.7410018220168	-1.04167745278613	Down	5.15206e-06	4.17608841462523e-05	-	-	-	-
CL9179	1029	427	208	36.5733115621643	17.7718811359703	-1.04119486537876	Down	1.331018e-18	3.17112714046212e-17	-	-	-	-
CL7715	1190	279	136	20.6637446907156	10.0479481807216	-1.04020079447822	Down	1.188886e-12	1.95305029522045e-11	-	-	-	-
CL10141	756	160	78	18.6530550772423	9.07106432981815	-1.04006819992448	Down	7.64126e-08	7.94182339146742e-07	-	-	-	-
CL11882	960	322	157	29.5621777575732	14.3785091804858	-1.03983845312236	Down	2.27618e-14	4.25110652232519e-13	-	-	-	-
Unigene11326_Mpfb2	348	121	59	30.6448790633228	14.9059001387861	-1.03976251181212	Down	3.0168e-06	2.53956480729068e-05	-	-	-	-
CL10593	966	767	374	69.9793691294583	34.0392447426621	-1.03973063151466	Down	4.41528e-32	1.8914462284058e-30	-	-	-	-
CL5157	1537	588	287	33.7174905147054	16.4169875529195	-1.03830774206004	Down	6.39004e-25	2.10023419955523e-23	-	-	-	-
CL7911	1761	1020	498	51.0496302923163	24.8631085732507	-1.03789382869015	Down	5.42408e-42	3.12734537113134e-40	-	-	-	-
CL7931	2366	856	418	31.8867906024573	15.5327009598434	-1.03765017821963	Down	1.685364e-35	8.09595547475623e-34	-	-	-	-
Unigene3954_Mpfb2	1570	602	294	33.7947022385107	16.4639150922971	-1.03748965582271	Down	1.91001e-25	6.41560783181818e-24	GO:0009535//chloroplast thylakoid membrane	-	GO:0044249//cellular biosynthetic process	gi|225433483|ref|XP_002264429.1|/9.16278e-132/PREDICTED: hydroxycinnamoyl-Coenzyme A shikimate/quinate hydroxycinnamoyltransferase [Vitis vinifera]
CL8964	1179	505	247	37.7510780714035	18.4191077231422	-1.03531466995385	Down	1.566324e-21	4.3459119844806e-20	-	-	-	-
CL13720	856	143	70	14.7236016230323	7.18968254753739	-1.03413064373279	Down	4.27016e-07	4.03173667120954e-06	-	-	-	-
CL10968	627	96	47	13.4944589841102	6.59046042954031	-1.03391597294289	Down	3.52448e-05	0.000248914294743549	-	-	-	-
CL10703	1415	439	215	27.343862770563	13.3588003639453	-1.03342660384526	Down	7.21794e-19	1.7411807601741e-17	-	-	-	-
Unigene19989_Mpfb2	557	196	96	31.0136343034723	15.1530995903163	-1.03328966729342	Down	3.2117e-09	3.8632760336408e-08	-	-	-	gi|363901078|gb|AEW43293.1|/9.18923e-30/hypothetical protein [Hevea brasiliensis]
Unigene750_Mpfb2	2948	504	247	15.0679733246081	7.36639348900429	-1.03245501581461	Down	2.11152e-21	5.80412732548047e-20	-	-	-	gi|225448305|ref|XP_002265391.1|/0/PREDICTED: putative disease resistance RPP13-like protein 1 [Vitis vinifera]
CL5422	1664	1512	741	80.0848293767032	39.1516730869916	-1.0324550158146	Down	6.8587e-61	5.92789552826511e-59	-	-	-	-
CL5935	1001	714	350	62.8660132480903	30.7411002032568	-1.03211147609614	Down	1.224276e-29	4.79946501220159e-28	-	-	-	-
CL8719	2685	1509	740	49.5332398611226	24.2310854637514	-1.03153795390974	Down	1.095224e-60	9.44747893229572e-59	-	-	-	-
CL2005	1202	1767	867	129.563856754598	63.4161787737101	-1.03074046522915	Down	1.150274e-70	1.1512606910158e-68	-	-	-	-
CL13479	985	548	269	49.0338634634552	24.0105157668767	-1.03011204430327	Down	4.71566e-23	1.42330111014295e-21	-	-	-	-
CL4067	1237	937	460	66.7608222068323	32.6944150585324	-1.02995751061418	Down	2.9928e-38	1.53938244083527e-36	-	-	-	-
CL2849	632	112	55	15.618982194425	7.65122636388021	-1.02953753243231	Down	8.3816e-06	6.56346486753797e-05	-	-	-	-
[truncated: 59 more rows]
