# Supplementary material for: Transcriptomic analysis of ‘Suli’ pear (Pyrus pyrifolia white pear group) buds during the dormancy by RNA-Seq
Source: BMC Genomics. 2012 Dec 12;13:700. doi: 10.1186/1471-2164-13-700 (PMC3562153; doi:10.1186/1471-2164-13-700)
Supplement: Additional file 8 — Differentially-expressed genes between the Nov. 15 and Jan. 15 libraries. Genelength: length of all exon in gene. Expression: unique reads of aligned reads. RPKM: Reads Per Kb per Million reads. log2 Ratio: log2 (Jan. 15-RPKM/Nov. 15-RPKM). Up-Down-Regulation (Jan. 15/Nov. 15): Jan. 15 is a up/down regulation relative to Nov. 15. P-value: pvalue for hypothesis testing. FDR: false discovery rate. We used FDR ≤ 0.001 and the absolute value of log2 Ratio ≥ 1 as the threshold to judge the significance of gene expression difference. [file 1471-2164-13-700-S8.xls]

GeneID	Gene_length	Nov_15-Expression	Jan_15-Expression	Nov_15-RPKM	Jan_15-RPKM	log2 Ratio(Jan_15/Nov_15)	Up-Down-Regulation(Jan_15/Nov_15)	P-value	FDR	GO Component	GO Function	GO Process	Blast nr
Unigene12417_Mpfb2	235	0	71	0.001	28.1980491811151	14.7833077360003	Up	5.22978e-23	1.00508597917223e-21	-	-	-	-
Unigene27787_Mpfb2	645	0	113	0.001	16.3511124796269	13.9971011751652	Up	3.51018e-36	1.02629392769127e-34	GO:0016021//integral to membrane;GO:0005886//plasma membrane	GO:0005354//galactose transmembrane transporter activity;GO:0015148//D-xylose transmembrane transporter activity;GO:0015168//glycerol transmembrane transporter activity;GO:0005355//glucose transmembrane transporter activity;GO:0015576//sorbitol transmembrane transporter activity;GO:0005365//myo-inositol transmembrane transporter activity;GO:0032440//2-alkenal reductase [NAD(P)] activity;GO:001559…	GO:0055085//transmembrane transport;GO:0015797//mannitol transport;GO:0009684//indoleacetic acid biosynthetic process;GO:0055114//oxidation-reduction process;GO:0006857//oligopeptide transport;GO:0015753//D-xylose transport;GO:0015758//glucose transport;GO:0015757//galactose transport;GO:0006569//tryptophan catabolic process;GO:0015793//glycerol transport;GO:0015798//myo-inositol transport;GO:001…	gi|388500734|gb|AFK38433.1|/1.39248e-52/unknown [Lotus japonicus]
CL2086	300	0	48	0.001	14.933051397323	13.8662213732859	Up	8.5576e-16	1.14270685961657e-14	-	-	-	-
Unigene4967_Mpfb2	613	1	139	0.143777626818874	21.1632763481636	7.20157998629587	Up	1.794196e-42	6.21335686158781e-41	-	-	-	gi|255544528|ref|XP_002513325.1|/2.08015e-15/conserved hypothetical protein [Ricinus communis]
Unigene5452_Mpfb2	882	2	177	0.199854161541881	18.7298051114382	6.55024446365537	Up	1.276714e-52	5.49687112422732e-51	-	-	-	gi|255572511|ref|XP_002527190.1|/9.9764e-30/Blue copper protein precursor, putative [Ricinus communis]
CL11571	516	2	123	0.341611183100658	22.2476419800233	6.02515341891161	Up	5.42174e-36	1.57664929400673e-34	-	-	-	-
CL5073	1667	6	348	0.317225021859519	19.4837353264412	5.94061990869994	Up	3.455e-99	3.00202655935614e-97	-	-	-	-
Unigene2031_Mpfb2	893	43	2210	4.2439355714655	230.977348740788	5.76620481314907	Up	0	0	-	-	-	gi|292698381|dbj|BAI99733.1|/5.98272e-65/flowering locus C-like protein [Pyrus pyrifolia var. culta]
CL13086	858	3	140	0.308166731608286	15.2289277070601	5.62695942979617	Up	8.0741e-40	2.60981986826347e-38	-	-	-	-
Unigene26301_Mpfb2	252	1	39	0.349744782698292	14.444171738482	5.36804113243462	Up	1.227648e-11	1.2536001710097e-10	-	-	-	-
Unigene26940_Mpfb2	263	1	30	0.335116673916235	10.6461868326922	4.98952950918088	Up	6.4121e-09	5.32193208533538e-08	-	-	-	-
Unigene28553_Mpfb2	248	1	29	0.355385827580523	10.9137724425999	4.94061990869993	Up	1.280146e-08	1.03427174675398e-07	-	-	-	-
CL3366	1483	46	1207	2.73381087055874	75.9617036268072	4.79628691827038	Up	2e-308	6.69519379844961e-306	-	-	-	-
Unigene28586_Mpfb2	204	1	25	0.432037672744949	11.4376925530966	4.72649510334709	Up	2.01254e-07	1.43604638730998e-06	-	-	-	-
CL5210	1228	21	511	1.50720634368026	38.8374860750816	4.68750097173123	Up	1.113094e-129	1.35022054202247e-127	-	-	-	-
Unigene20206_Mpfb2	582	18	435	2.72584593525679	69.7581331382677	4.67758550286615	Up	1.749378e-110	1.79442136703088e-108	-	-	GO:0009741//response to brassinosteroid stimulus	gi|224126277|ref|XP_002329515.1|/1.45567e-28/predicted protein [Populus trichocarpa]
CL6356	1209	35	792	2.55148799288581	61.1402848773768	4.58271251670701	Up	1.955172e-197	3.90889572444444e-195	-	-	-	-
Unigene21149_Mpfb2	675	4	87	0.522285542162783	12.0294025145102	4.5255824094211	Up	1.02313e-22	1.94638087753304e-21	GO:0009986//cell surface	GO:0003993//acid phosphatase activity;GO:0004722//protein serine/threonine phosphatase activity	GO:0016311//dephosphorylation;GO:0019375//galactolipid biosynthetic process;GO:0045892//negative regulation of transcription, DNA-dependent;GO:0042542//response to hydrogen peroxide;GO:0016036//cellular response to phosphate starvation;GO:0030643//cellular phosphate ion homeostasis	gi|363806860|ref|NP_001242550.1|/4.15967e-26/uncharacterized protein LOC100816294 [Glycine max]
Unigene10079_Mpfb2	463	3	65	0.571073554470646	13.1027043848001	4.52004422587967	Up	2.96358e-17	4.28167409568418e-16	-	-	-	-
Unigene4063_Mpfb2	1158	7	149	0.532771845146622	12.0089845541943	4.49445251197692	Up	7.2767e-38	2.22232682319661e-36	GO:0016021//integral to membrane	-	GO:0010167//response to nitrate;GO:0015706//nitrate transport;GO:0048527//lateral root development;GO:0055085//transmembrane transport	gi|223712778|gb|ACN22072.1|/0/Rehd high-affinity nitrate transporter NRT2.1 [Malus hupehensis]
Unigene27411_Mpfb2	201	3	63	1.31545798865626	29.2531790432632	4.47495633635113	Up	1.150218e-16	1.60695613432546e-15	-	-	-	-
Unigene16957_Mpfb2	371	6	120	1.42537496344964	30.1881092937796	4.40456700845974	Up	2.24442e-30	5.58634197579251e-29	GO:0005794//Golgi apparatus;GO:0031012//extracellular matrix	-	GO:0009887//organ morphogenesis;GO:0030154//cell differentiation;GO:0008283//cell proliferation	gi|255568659|ref|XP_002525303.1|/1.19818e-20/phytosulfokines precursor, putative [Ricinus communis]
Unigene19291_Mpfb2	342	3	60	0.773120045964646	16.3739598654857	4.40456700845973	Up	8.75038e-16	1.16808782046368e-14	-	-	-	gi|325534103|gb|ADZ28106.1|/4.8264e-54/ethylene response factor 3 [Malus x domestica]
Unigene22876_Mpfb2	686	5	98	0.642388376384619	13.3330816047526	4.37542066280021	Up	6.17418e-25	1.28618325672938e-23	-	-	-	gi|259121389|gb|ACV92014.1|/1.34545e-19/WRKY transcription factor 12 [(Populus tomentosa x P. bolleana) x P. tomentosa]
Unigene21449_Mpfb2	631	4	78	0.558704819270806	11.5370246532408	4.36804113243462	Up	4.49646e-20	7.47402342725173e-19	-	GO:0004568//chitinase activity;GO:0043169//cation binding;GO:0005524//ATP binding;GO:0004674//protein serine/threonine kinase activity	GO:0006032//chitin catabolic process;GO:0006468//protein phosphorylation	gi|224103855|ref|XP_002334008.1|/2.46063e-91/predicted protein [Populus trichocarpa]
Unigene27751_Mpfb2	241	2	39	0.731416475020495	15.1034492867115	4.36804113243462	Up	1.357134e-10	1.29146043754958e-09	-	-	-	-
Unigene18468_Mpfb2	1346	16	310	1.04767530745878	21.4953841621941	4.3587633188466	Up	8.09716e-76	5.25816176601504e-74	-	-	-	-
Unigene1238_Mpfb2	993	8	151	0.710055873030974	14.1924141553107	4.32104365289745	Up	1.943876e-37	5.87434158040588e-36	-	-	-	gi|225430738|ref|XP_002266501.1|/1.0116e-36/PREDICTED: late embryogenesis abundant protein D-29 [Vitis vinifera]
CL9148	1117	1569	28992	123.800259750683	2422.44307358542	4.2903765166505	Up	0	0	-	-	-	-
Unigene18960_Mpfb2	476	5	90	0.925795013024892	17.6467256533491	4.25256391501468	Up	1.331024e-22	2.5187966878177e-21	-	-	-	-
Unigene20180_Mpfb2	262	24	431	8.07349788457737	153.533996952438	4.24922047194031	Up	4.50316e-103	4.15522353504273e-101	-	-	-	-
Unigene18586_Mpfb2	381	3	53	0.693981773543068	12.9831319563339	4.22559686741441	Up	9.69676e-14	1.14913524654226e-12	-	-	-	-
Unigene2422_Mpfb2	567	4	68	0.621768502574742	11.1932043101627	4.17010175482271	Up	3.6718e-17	5.2766393078203e-16	-	-	-	-
Unigene10541_Mpfb2	265	5	84	1.66293745735792	29.584347107904	4.15302824146377	Up	7.31824e-21	1.275346554318e-19	-	-	-	-
Unigene11541_Mpfb2	867	29	427	2.94802176696554	45.9660679545624	3.96275017806528	Up	3.2472e-97	2.76582021301775e-95	-	-	-	gi|147780458|emb|CAN60010.1|/6.10265e-32/hypothetical protein VITISV_018635 [Vitis vinifera]
CL8447	344	17	248	4.35554258453339	67.2855513542168	3.9493723827089	Up	5.8587e-57	2.72338106350915e-55	-	-	-	-
Unigene2516_Mpfb2	395	8	114	1.78502653650571	26.9362003052977	3.91552892773711	Up	9.18932e-27	2.04236538795677e-25	GO:0009536//plastid	-	-	gi|78103320|ref|YP_358634.1|/7.05321e-21/hypothetical protein PhapfoPp088 [Phalaenopsis aphrodite subsp. formosana]
CL12114	1149	15	212	1.15059641305443	17.2204465634925	3.90366877252705	Up	1.739846e-48	6.8241153191644e-47	-	-	-	-
CL4335	1353	67	944	4.36444265415962	65.1182581257985	3.89919277247644	Up	2.52562e-210	5.53636416649746e-208	-	-	-	-
Unigene26750_Mpfb2	524	8	112	1.3455829807629	19.9487327826833	3.88999383562997	Up	3.4075e-26	7.44683603238866e-25	-	-	-	-
Unigene23185_Mpfb2	371	42	583	9.97762474414751	146.663897652279	3.8776735639941	Up	5.38326e-130	6.5669689220339e-128	-	GO:0020037//heme binding;GO:0009055//electron carrier activity;GO:0050598	GO:0055114//oxidation-reduction process	gi|224115192|ref|XP_002332184.1|/1.46468e-18/cytochrome P450 [Populus trichocarpa]
Unigene25690_Mpfb2	355	13	180	3.2275039665341	47.323050202784	3.87405229176095	Up	3.76538e-41	1.2683632599064e-39	-	-	-	-
CL4469	1263	11	151	0.767610876991026	11.158406378641	3.86161203426016	Up	1.158048e-34	3.23056491162791e-33	-	-	-	-
Unigene12351_Mpfb2	398	10	136	2.21446445326557	31.8921951952877	3.84817365993534	Up	2.83014e-31	7.24032972511848e-30	-	-	-	-
Unigene25911_Mpfb2	505	10	136	1.74526109386079	25.1348389855931	3.84817365993534	Up	2.83014e-31	7.23604296980462e-30	-	-	-	gi|83853953|gb|ABC47923.1|/8.82063e-44/pathogenesis-related protein 5 [Malus x domestica]
CL1730	797	29	394	3.2069446323201	46.138819405154	3.84670973790117	Up	7.74374e-88	5.88742373521127e-86	-	-	-	-
Unigene15970_Mpfb2	491	5	66	0.897512069653459	12.5455879865493	3.80510493804346	Up	1.045904e-15	1.39058861871921e-14	-	-	-	-
Unigene27694_Mpfb2	304	6	79	1.73952010342045	24.2539280507507	3.80145716102832	Up	1.513582e-18	2.32938435808981e-17	-	-	-	-
Unigene20312_Mpfb2	1101	41	534	3.28207365562103	45.2670835954272	3.78578284064184	Up	5.16058e-117	5.65620524670051e-115	-	-	-	gi|356576187|ref|XP_003556215.1|/7.79067e-81/PREDICTED: LOB domain-containing protein 1-like [Glycine max]
Unigene17704_Mpfb2	266	4	51	1.32534865022511	17.8943989958522	3.75506425554386	Up	2.709e-12	2.91008597014925e-11	-	-	-	-
Unigene1379_Mpfb2	774	929	11560	105.785596366837	1393.94439723073	3.71995790457776	Up	0	0	-	-	GO:0009639//response to red or far red light	gi|255627107|gb|ACU13898.1|/1.0718e-42/unknown [Glycine max]
CL9304	510	7	86	1.20970548368586	15.738264953061	3.70154874621686	Up	1.086452e-19	1.7718029897281e-18	-	-	-	-
CL8218	1782	402	4869	19.8824609800605	255.01202038989	3.68099700766257	Up	0	0	-	-	-	-
CL4448	1203	28	334	2.05137089502839	25.9125060614395	3.65898828398882	Up	8.10048e-72	4.95483184589235e-70	-	-	-	-
Unigene17255_Mpfb2	313	3	35	0.844750976740923	10.4364376778415	3.62695942979618	Up	1.373904e-08	1.10650261723238e-07	-	-	-	-
Unigene12399_Mpfb2	676	15	170	1.95567348905258	23.4709572628042	3.58513925410155	Up	1.115344e-36	3.31943592667126e-35	-	GO:0046872//metal ion binding	-	gi|224107765|ref|XP_002314594.1|/1.34461e-40/predicted protein [Populus trichocarpa]
CL7728	1310	114	1274	7.66982299034851	90.7667341612092	3.56489846166393	Up	2.05008e-263	5.94165467919463e-261	-	-	-	-
CL15250	896	56	625	5.5084803274981	65.1029375232062	3.56299637106421	Up	4.54018e-130	5.55419640566572e-128	-	-	-	-
Unigene26533_Mpfb2	328	11	119	2.95576993182825	33.861149319387	3.51802505824301	Up	1.064174e-25	2.28861006055777e-24	-	-	-	-
Unigene26096_Mpfb2	433	48	511	9.77023762475414	110.14418683649	3.49485589378883	Up	6.48112e-105	6.12430385295405e-103	-	-	-	-
CL7116	1637	164	1734	8.82972045165243	98.8619086856979	3.48497509217612	Up	0	0	-	-	-	-
CL5340	342	18	190	4.63872027578788	51.8508729073714	3.482569520461	Up	7.34192e-40	2.38028133093093e-38	-	-	-	-
Unigene12334_Mpfb2	486	9	92	1.6321423192587	17.6677048425117	3.43627586818707	Up	8.58118e-20	1.40740477447778e-18	GO:0005618//cell wall;GO:0009507//chloroplast;GO:0005886//plasma membrane	GO:0005524//ATP binding;GO:0016887//ATPase activity;GO:0032440//2-alkenal reductase [NAD(P)] activity	GO:0055114//oxidation-reduction process;GO:0006200//ATP catabolic process;GO:0009408//response to heat	gi|562006|gb|AAA82975.1|/1.12358e-82/PsHSP71.2 [Pisum sativum]
CL11811	1586	385	3912	21.3948542354277	230.210029422791	3.42761493294234	Up	0	0	-	-	-	-
CL10	1148	154	1512	11.823079727313	122.924508453573	3.37809479709854	Up	7.03558e-298	2.3017006569697e-295	-	-	-	-
Unigene12984_Mpfb2	881	12	117	1.20048606456258	12.3947716620799	3.36804113243462	Up	2.12928e-24	4.32099753383459e-23	GO:0005886//plasma membrane	GO:0005524//ATP binding;GO:0004674//protein serine/threonine kinase activity	GO:0006468//protein phosphorylation	gi|224141241|ref|XP_002323983.1|/6.75049e-111/predicted protein [Populus trichocarpa]
CL14643	682	9	87	1.16308089026353	11.9059335737454	3.35565740797878	Up	1.992086e-18	3.04841395549256e-17	-	-	-	-
Unigene20675_Mpfb2	936	326	3146	30.6968305429809	313.697781089597	3.35321371475698	Up	0	0	-	-	-	gi|341958569|sp|B9I3X5.1|CSPL3_POPTR/6.79437e-56/RecName: Full=CASP-like protein POPTRDRAFT_823430
CL7473	1598	22	212	1.21338240004965	12.3819105766289	3.35112774949827	Up	7.20566e-43	2.51755033527508e-41	-	-	-	-
Unigene17920_Mpfb2	443	5	48	0.994759427087694	10.112675889835	3.34567331940617	Up	1.073116e-10	1.02775429904635e-09	-	-	-	-
Unigene17716_Mpfb2	1859	30	286	1.42230799203824	14.3587032666567	3.33561965474224	Up	4.55978e-57	2.12645291058315e-55	-	GO:0020037//heme binding;GO:0016705//oxidoreductase activity, acting on paired donors, with incorporation or reduction of molecular oxygen;GO:0004497//monooxygenase activity;GO:0009055//electron carrier activity;GO:0019825//oxygen binding	GO:0055114//oxidation-reduction process	gi|225458209|ref|XP_002281158.1|/0/PREDICTED: abscisic acid 8'-hydroxylase 4 [Vitis vinifera]
Unigene310_Mpfb2	2688	57	543	1.868948682544	18.8538107067205	3.33455728721199	Up	7.23416e-107	7.00448353004484e-105	GO:0009507//chloroplast	GO:0004674//protein serine/threonine kinase activity;GO:0047274//galactinol-sucrose galactosyltransferase activity;GO:0004553//hydrolase activity, hydrolyzing O-glycosyl compounds;GO:0005524//ATP binding;GO:0047268//galactinol-raffinose galactosyltransferase activity	GO:0005986//sucrose biosynthetic process;GO:0019593//mannitol biosynthetic process;GO:0006979//response to oxidative stress;GO:0006012//galactose metabolic process;GO:0006468//protein phosphorylation;GO:0009414//response to water deprivation;GO:0009737//response to abscisic acid stimulus;GO:0007165//signal transduction;GO:0010325//raffinose family oligosaccharide biosynthetic process	gi|255567355|ref|XP_002524657.1|/0/Stachyose synthase precursor, putative [Ricinus communis]
Unigene11146_Mpfb2	281	7	66	2.19555087786401	21.9212943110168	3.31967811087322	Up	3.66572e-14	4.46671705643341e-13	-	-	-	-
CL7088	389	90	847	20.3912896442089	203.218099831821	3.31700397657489	Up	6.24192e-165	1.02490902387833e-162	-	-	-	-
Unigene15854_Mpfb2	346	5	47	1.27363706994176	12.6779879998948	3.31529967036264	Up	2.00898e-10	1.8868158399304e-09	-	-	-	-
Unigene9732_Mpfb2	214	3	28	1.23554698934537	12.2116074510819	3.30503133490882	Up	1.191208e-06	7.75182734659433e-06	-	-	-	gi|225428035|ref|XP_002277843.1|/2.75031e-09/PREDICTED: uncharacterized protein LOC100262284 [Vitis vinifera]
Unigene3682_Mpfb2	1645	98	914	5.25063656748755	51.8571769648677	3.30397942451523	Up	3.3899e-177	6.07425068879668e-175	GO:0005886//plasma membrane;GO:0005783//endoplasmic reticulum;GO:0005739//mitochondrion	GO:0016709//oxidoreductase activity, acting on paired donors, with incorporation or reduction of molecular oxygen, NADH or NADPH as one donor, and incorporation of one atom of oxygen;GO:0009055//electron carrier activity;GO:0020037//heme binding;GO:0019825//oxygen binding	GO:0055114//oxidation-reduction process	gi|118485719|gb|ABK94709.1|/7.56279e-177/unknown [Populus trichocarpa]
CL7353	1420	42	390	2.606830126816	25.6333188598413	3.29765180454322	Up	1.885192e-76	1.24100809951219e-74	-	-	-	-
Unigene26720_Mpfb2	259	5	46	1.70146110501872	16.5762636167195	3.28427277474202	Up	3.7541e-10	3.44270661286897e-09	-	-	-	-
Unigene27574_Mpfb2	222	3	27	1.1910227735131	11.351137041884	3.25256391501468	Up	2.23012e-06	1.40305218648019e-05	-	-	-	-
Unigene26663_Mpfb2	252	4	36	1.39897913079317	13.3330816047526	3.25256391501468	Up	3.89626e-08	3.01426176710856e-07	-	-	-	-
Unigene3610_Mpfb2	606	110	967	15.9982266937239	148.93008148939	3.21865127952454	Up	7.2691e-183	1.36482093217391e-180	-	-	-	-
CL7928	1648	127	1111	6.79200972419669	62.9195240534959	3.21159732818929	Up	2.1767e-209	4.63047353694581e-207	-	-	-	-
Unigene11539_Mpfb2	240	3	26	1.10169606549962	10.1109202169374	3.1981161309923	Up	4.16218e-06	2.52727195050619e-05	-	-	-	-
Unigene19475_Mpfb2	998	21	182	1.85455850705347	17.0203867379307	3.1981161309923	Up	1.658832e-35	4.72838291009901e-34	-	GO:0046524//sucrose-phosphate synthase activity	GO:0019375//galactolipid biosynthetic process;GO:0005985//sucrose metabolic process;GO:0001666//response to hypoxia	gi|225433583|ref|XP_002271398.1|/6.6157e-137/PREDICTED: probable sucrose-phosphate synthase 3-like [Vitis vinifera]
CL13570	505	60	519	10.4715665631647	95.9189811288442	3.19533904632173	Up	2.76004e-98	2.3837913472e-96	-	-	-	-
Unigene6063_Mpfb2	357	7	60	1.7281506909798	15.6859783585325	3.18217458712328	Up	1.519726e-12	1.6602035816848e-11	-	-	-	-
CL2841	1033	143	1222	12.2007773371884	110.407725118155	3.17779614661271	Up	8.03654e-228	1.90686782065934e-225	-	-	-	-
CL7980	1422	244	2081	15.1231414898401	136.584388000304	3.17496282574482	Up	0	0	-	-	-	-
Unigene18561_Mpfb2	1151	229	1953	17.5352492788471	158.363647800672	3.17491135936222	Up	0	0	GO:0009507//chloroplast	-	GO:0006457//protein folding;GO:0009644//response to high light intensity;GO:0010286//heat acclimation;GO:0042542//response to hydrogen peroxide	gi|172050751|gb|ACB70176.1|/1.85033e-80/small heat shock protein [Capparis spinosa]
Unigene27120_Mpfb2	390	7	59	1.5819225555892	14.1193915455457	3.1579270408766	Up	2.81222e-12	3.01496793644489e-11	-	-	-	-
Unigene26559_Mpfb2	476	12	101	2.22190803125974	19.8035476776473	3.15588789560301	Up	4.3257e-20	7.19572530046225e-19	-	-	-	-
Unigene12295_Mpfb2	1339	47	394	3.09363495614531	27.462762558557	3.15010188135111	Up	5.13616e-74	3.25219843753666e-72	GO:0016020//membrane	GO:0015416//organic phosphonate transmembrane-transporting ATPase activity;GO:0005524//ATP binding	GO:0006200//ATP catabolic process	gi|255572797|ref|XP_002527331.1|/0/ATP-binding cassette transporter, putative [Ricinus communis]
CL10098	1592	22	184	1.21795544929606	10.7870660219355	3.14676925099208	Up	2.35948e-35	6.68581261942257e-34	-	-	-	-
CL9583	442	16	133	3.19043204488578	28.0839343303726	3.13792134907356	Up	6.91742e-26	1.49810363731194e-24	-	-	-	-
Unigene25100_Mpfb2	487	7	58	1.26683736484556	11.1154643357897	3.13326498664234	Up	5.19536e-12	5.46544278294762e-11	-	-	-	-
Unigene15010_Mpfb2	701	24	198	3.01748423075502	26.3618418034054	3.12703303293083	Up	1.037456e-37	3.15948518363893e-36	GO:0016020//membrane	GO:0015439//heme-transporting ATPase activity;GO:0005524//ATP binding	GO:0006200//ATP catabolic process	gi|255572795|ref|XP_002527330.1|/1.83872e-88/ATP-binding cassette transporter, putative [Ricinus communis]
CL3969	2938	77	630	2.30988691745326	20.0132368539684	3.11506039126474	Up	4.31748e-116	4.69637421460957e-114	-	-	-	-
CL11279	1542	40	327	2.28626939662697	19.7921036272884	3.11385764418308	Up	4.94178e-61	2.48146311069767e-59	-	-	-	-
Unigene4002_Mpfb2	619	44	356	6.26489523515132	53.6769618078248	3.09894072590147	Up	5.3305e-66	2.90646858585859e-64	-	-	GO:0009061//anaerobic respiration;GO:0006979//response to oxidative stress	gi|224123064|ref|XP_002318984.1|/1.90298e-56/predicted protein [Populus trichocarpa]
Unigene20504_Mpfb2	805	49	396	5.36478084069381	45.9121766563656	3.09728568953677	Up	3.39944e-73	2.12755676753623e-71	GO:0005886//plasma membrane	-	-	gi|255541728|ref|XP_002511928.1|/7.42252e-82/conserved hypothetical protein [Ricinus communis]
CL12500	1689	397	3196	20.7163215158484	176.606099266741	3.09169540935739	Up	0	0	-	-	-	-
CL14300	362	5	40	1.21734371878411	10.3128807992562	3.08263891357237	Up	1.531084e-08	1.22600280838123e-07	-	-	-	-
CL2324	917	45	360	4.32508815245216	36.6405296008469	3.08263891357237	Up	2.18754e-66	1.20339780076433e-64	-	-	-	-
CL14656	1117	62	486	4.89204340633672	40.6080068212788	3.05325510679127	Up	3.2159e-88	2.4667038294849e-86	-	-	-	-
CL13524	814	41	320	4.43926670127611	36.6905439737665	3.04701500384165	Up	1.57159e-58	7.5157854440753e-57	-	-	-	-
Unigene26569_Mpfb2	1300	19	148	1.28813693812263	10.6254404173259	3.04416476575773	Up	7.45578e-28	1.72361029721627e-26	-	-	-	-
CL14246	479	14	109	2.57599080033314	21.2382907399296	3.04346831629169	Up	7.0492e-21	1.23094481520421e-19	-	-	-	-
Unigene26478_Mpfb2	1245	110	850	7.78708865574029	63.7203498379744	3.03259823107277	Up	5.75154e-152	8.53520630103093e-150	-	GO:0047216//inositol 3-alpha-galactosyltransferase activity	GO:0009737//response to abscisic acid stimulus;GO:0016051//carbohydrate biosynthetic process;GO:0009414//response to water deprivation;GO:0009651//response to salt stress;GO:0009409//response to cold;GO:0006979//response to oxidative stress;GO:0006012//galactose metabolic process	gi|224124978|ref|XP_002319472.1|/1.54237e-152/predicted protein [Populus trichocarpa]
Unigene10144_Mpfb2	633	11	84	1.53158378774039	12.3852322015712	3.01552471771383	Up	2.91828e-16	4.00327203049555e-15	-	-	-	-
CL11797	568	8	61	1.24134767943619	10.0232849387841	3.01337625113526	Up	3.75132e-12	3.98516612250923e-11	-	-	-	-
Unigene26878_Mpfb2	350	17	129	4.2808761402271	34.3993505402618	3.00640332774528	Up	3.54588e-24	7.14537013159123e-23	-	-	-	-
Unigene18481_Mpfb2	620	23	174	3.26954961374081	26.1930538622399	3.00202045336409	Up	4.58724e-32	1.19912452881356e-30	-	-	-	-
CL1594	1146	496	3704	38.1459859328316	301.658062694613	2.98331098644573	Up	0	0	-	-	-	-
Unigene18854_Mpfb2	504	33	246	5.77078891452182	45.5546954829048	2.98075929955315	Up	2.10802e-44	7.57343890848586e-43	-	-	-	gi|225442979|ref|XP_002268235.1|/1.02741e-28/PREDICTED: uncharacterized protein LOC100261053 [Vitis vinifera]
Unigene27485_Mpfb2	354	7	52	1.74279603581861	13.7097223280507	2.97572370965585	Up	1.989016e-10	1.8684721980422e-09	-	-	-	-
Unigene11292_Mpfb2	201	5	37	2.19242998109377	17.180438485726	2.97016418431395	Up	9.47142e-08	7.02531434695981e-07	-	-	-	-
CL6831	2138	314	2322	12.9441558303791	101.363848645299	2.96917042154631	Up	0	0	-	-	-	-
Unigene20522_Mpfb2	463	19	140	3.61679917831409	28.2212094441848	2.96399441707375	Up	9.08702e-26	1.95815305229541e-24	GO:0005634//nucleus	GO:0003677//DNA binding;GO:0003700//sequence-specific DNA binding transcription factor activity	GO:0009753//response to jasmonic acid stimulus;GO:1900030//regulation of pectin biosynthetic process;GO:0009751//response to salicylic acid stimulus;GO:0009741//response to brassinosteroid stimulus;GO:0071497//cellular response to freezing;GO:0034605//cellular response to heat;GO:0045893//positive regulation of transcription, DNA-dependent	gi|255545454|ref|XP_002513787.1|/1.31743e-39/Transcriptional factor TINY, putative [Ricinus communis]
Unigene13253_Mpfb2	201	3	22	1.31545798865626	10.2153958563776	2.95710803148851	Up	4.87368e-05	0.000254276908445089	-	-	-	gi|302398987|gb|ADL36788.1|/5.40903e-21/MYBR domain class transcription factor [Malus x domestica]
CL13123	810	14	101	1.52333283130812	11.6376403636545	2.93349547426656	Up	8.56056e-19	1.33265761730353e-17	-	-	-	-
Unigene22375_Mpfb2	760	30	216	3.47904020684091	26.5258149820868	2.93063582012732	Up	1.573032e-38	4.9117725154013e-37	GO:0005886//plasma membrane	-	-	gi|302143750|emb|CBI22611.3|/3.02674e-42/unnamed protein product [Vitis vinifera]
CL1837	2308	35	251	1.33654635329243	10.1500105630634	2.92489945057818	Up	1.94318e-44	6.99285709333333e-43	-	-	-	-
Unigene26016_Mpfb2	458	11	78	2.11679593371106	15.894896410906	2.90860951379732	Up	1.059462e-14	1.33620931682243e-13	-	-	-	gi|359484251|ref|XP_002277493.2|/6.39369e-31/PREDICTED: uncharacterized protein LOC100249222 [Vitis vinifera]
Unigene14694_Mpfb2	410	8	56	1.71972068760916	12.7477268025928	2.88999383562998	Up	7.50588e-11	7.27573337643098e-10	-	-	-	gi|356565407|ref|XP_003550932.1|/3.9213e-24/PREDICTED: putative invertase inhibitor-like [Glycine max]
Unigene29727_Mpfb2	252	4	28	1.39897913079317	10.3701745814743	2.88999383562998	Up	5.22788e-06	3.13774523863794e-05	-	-	-	-
CL11832	351	8	56	2.00879054677994	14.8905070913477	2.88999383562997	Up	7.50588e-11	7.27410058168761e-10	-	-	-	-
Unigene4784_Mpfb2	279	8	56	2.52718810723927	18.7332185987922	2.88999383562997	Up	7.50588e-11	7.27246851963204e-10	-	-	-	gi|388512415|gb|AFK44269.1|/6.80766e-08/unknown [Medicago truncatula]
CL12480	1296	37	257	2.51621940885716	18.5078810238812	2.8788100971373	Up	9.53748e-45	3.46106333042017e-43	-	-	-	-
Unigene4754_Mpfb2	1611	174	1205	9.51931051008983	69.8103931322709	2.87451284884096	Up	2.77542e-203	5.70732082285714e-201	GO:0009505//plant-type cell wall;GO:0031012//extracellular matrix;GO:0005634//nucleus;GO:0048046//apoplast	GO:0045735//nutrient reservoir activity;GO:0030145//manganese ion binding;GO:0050162//oxalate oxidase activity	GO:0019684//photosynthesis, light reaction;GO:0010103//stomatal complex morphogenesis;GO:0042742//defense response to bacterium;GO:0009409//response to cold;GO:0030003//cellular cation homeostasis;GO:0070838//divalent metal ion transport	gi|18203684|sp|Q9ZRA4.1|AB19A_PRUPE/8.34905e-104/RecName: Full=Auxin-binding protein ABP19a; Flags: Precursor
CL2090	1148	115	793	8.82892317299348	64.4703275156637	2.86832591833197	Up	4.1432e-134	5.26235143529412e-132	-	-	-	-
CL14088	1163	126	866	9.54866409306636	69.4971115116169	2.86358220479918	Up	4.89472e-146	6.86277884675324e-144	-	-	-	-
Unigene12651_Mpfb2	272	6	41	1.94416952735227	14.0683618403088	2.85522841746929	Up	3.49772e-08	2.71566955195973e-07	-	-	-	-
CL9211	658	40	273	5.35779241580363	38.7226731712497	2.85346795960486	Up	5.16852e-47	1.94762100942408e-45	-	-	-	-
Unigene21041_Mpfb2	894	28	191	2.76040177485364	19.9399665610227	2.85271281955051	Up	2.41662e-33	6.53062065581977e-32	GO:0005774//vacuolar membrane	GO:0005381//iron ion transmembrane transporter activity	GO:0006880//intracellular sequestering of iron ion;GO:0034755//iron ion transmembrane transport	gi|224108249|ref|XP_002314775.1|/1.33195e-114/predicted protein [Populus trichocarpa]
CL11059	383	11	74	2.53131210871976	18.0327317787516	2.83266066056402	Up	1.128144e-13	1.32999646453726e-12	-	-	-	-
Unigene11362_Mpfb2	492	25	165	4.47843929064887	31.3002220599376	2.80510493804346	Up	1.599528e-28	3.76835881898527e-27	-	-	-	gi|388497288|gb|AFK36710.1|/1.34935e-38/unknown [Lotus japonicus]
CL9905	1979	94	619	4.18633371023605	29.1926440593194	2.80184566110899	Up	1.552254e-102	1.42319610904459e-100	-	-	-	-
CL6742	373	7	46	1.65402090262678	11.5100597231377	2.79884594757178	Up	7.06572e-09	5.84420709595863e-08	-	-	-	-
CL14111	488	131	854	23.6593745213853	163.33024965822	2.78730817165541	Up	5.17788e-140	6.83796849908257e-138	-	-	-	-
CL10842	541	22	143	3.58407592473074	24.669897756668	2.78307863171346	Up	1.020664e-24	2.10790789937829e-23	-	-	-	-
Unigene18485_Mpfb2	509	16	104	2.77047340636447	19.0697120005106	2.78307863171346	Up	2.33004e-18	3.55674964156946e-17	-	-	-	-
Unigene10356_Mpfb2	215	4	26	1.63973367888316	11.2866086142557	2.78307863171346	Up	1.720364e-05	9.64207644075276e-05	-	-	-	gi|356520840|ref|XP_003529068.1|/3.04082e-08/PREDICTED: zinc finger CCCH domain-containing protein 20-like isoform 1 [Glycine max]
Unigene19940_Mpfb2	358	6	39	1.4771343894967	10.1674058047415	2.78307863171345	Up	1.139716e-07	8.37744608408511e-07	-	-	-	-
CL1402	1787	51	329	2.5153441226852	17.1830368974512	2.77215734533611	Up	1.129236e-54	5.04290873050672e-53	-	-	-	-
Unigene13000_Mpfb2	344	10	64	2.56208387325493	17.3640132527011	2.76071081868501	Up	1.02466e-11	1.05429872385037e-10	-	-	-	-
Unigene27033_Mpfb2	420	8	51	1.6787749569518	11.3331193640397	2.75506425554386	Up	1.427078e-09	1.24927906653152e-08	-	-	-	-
CL8943	1541	95	604	5.43341343140631	36.5816152010994	2.7511880445665	Up	3.52712e-98	3.04022255648703e-96	-	-	-	-
CL7545	754	88	558	10.2863929723042	69.0703139896072	2.74732860676425	Up	1.066322e-90	8.46471493529412e-89	-	-	-	-
CL3644	1058	33	208	2.74903366060397	18.3487399021927	2.73868451235501	Up	1.054326e-34	2.94311661176471e-33	-	-	-	-
CL11212	1158	31	194	2.35941817136361	15.6358590839845	2.72835544537262	Up	2.41818e-32	6.3791499767868e-31	-	-	-	-
CL11549	279	92	574	29.0626632332516	192.01549063762	2.72398388419104	Up	2.10672e-92	1.71330690169491e-90	-	-	-	-
Unigene26487_Mpfb2	232	19	118	7.21800870499752	47.4703681272658	2.71735444949062	Up	3.70408e-20	6.19988336124031e-19	-	-	-	-
Unigene26291_Mpfb2	205	5	31	2.14965085951146	14.1135546742991	2.71490712907187	Up	3.3455e-06	2.05771360205099e-05	-	-	-	gi|359473964|ref|XP_002272972.2|/4.58965e-12/PREDICTED: oligopeptide transporter 7-like [Vitis vinifera]
Unigene3777_Mpfb2	1189	27	167	2.00139907609687	13.1088077341933	2.71145570388295	Up	7.18256e-28	1.66222760471597e-26	GO:0009505//plant-type cell wall;GO:0005794//Golgi apparatus;GO:0005829//cytosol	-	GO:0009741//response to brassinosteroid stimulus;GO:0016126//sterol biosynthetic process	gi|356552906|ref|XP_003544803.1|/3.56982e-143/PREDICTED: uncharacterized protein LOC100791695 [Glycine max]
CL6300	1752	682	4207	34.3085258753763	224.112968138334	2.70758708731699	Up	0	0	-	-	-	-
CL11451	1395	79	487	4.99119651179757	32.5824194914708	2.70663612747761	Up	4.02546e-78	2.716179135e-76	-	-	-	-
Unigene26024_Mpfb2	815	25	154	2.70354862699293	17.6356588588016	2.70556926449254	Up	9.3173e-26	2.0067744798005e-24	-	GO:0000166//nucleotide binding	-	gi|237770135|gb|ACR19031.1|/6.5283e-134/TIR-NBS-LRR-type disease resistance-like protein [Pyrus x bretschneideri]
Unigene23923_Mpfb2	712	14	86	1.73300504685334	11.2731954017712	2.70154874621686	Up	5.63296e-15	7.22464344045144e-14	-	-	-	-
CL6245	629	24	146	3.36288783109582	21.6636079492165	2.68750097173123	Up	2.5105e-24	5.08029203373946e-23	-	-	-	-
Unigene24783_Mpfb2	1320	81	491	5.40832613972541	34.7165162693446	2.68236812500244	Up	5.46276e-78	3.66310291677019e-76	-	-	-	-
Unigene26523_Mpfb2	338	56	338	14.6023620515926	93.3315712332684	2.67616342779695	Up	4.52756e-54	2.00325974426229e-52	-	-	-	-
CL11289	2273	114	686	4.4203555289734	28.1678213224911	2.67181366558044	Up	8.2905e-108	8.21139798165137e-106	-	-	-	-
Unigene27019_Mpfb2	200	5	30	2.20339213099924	13.9997356849903	2.66760141429353	Up	5.9861e-06	3.56458552675124e-05	-	-	-	-
Unigene26302_Mpfb2	244	9	54	3.25090642278577	20.6553477319529	2.66760141429353	Up	9.14828e-10	8.11876949280724e-09	-	-	-	-
Unigene18132_Mpfb2	533	11	66	1.81893534266354	11.5570050682846	2.66760141429352	Up	1.179632e-11	1.20599498787879e-10	-	-	-	-
CL3678	2179	446	2672	18.0397042758267	114.447892765164	2.66544330612611	Up	0	0	-	-	-	-
Unigene17113_Mpfb2	1808	70	419	3.41233294623776	21.6293851475329	2.66416233032675	Up	2.60242e-66	1.427991172554e-64	-	GO:0033772;GO:0009055//electron carrier activity;GO:0020037//heme binding;GO:0019825//oxygen binding	GO:0010075//regulation of meristem growth;GO:0051781//positive regulation of cell division;GO:0010229//inflorescence development;GO:0048366//leaf development;GO:0048445//carpel morphogenesis;GO:0055114//oxidation-reduction process	gi|224062770|ref|XP_002300886.1|/0/cytochrome P450 [Populus trichocarpa]
CL12876	3565	6582	39298	162.723444670261	1028.82022056802	2.66049687301815	Up	0	0	-	-	-	-
Unigene22126_Mpfb2	609	50	298	7.23609895237846	45.6696358415665	2.65795124425981	Up	1.630868e-47	6.23251360283186e-46	GO:0005773//vacuole;GO:0005886//plasma membrane	GO:0005509//calcium ion binding;GO:0016491//oxidoreductase activity	GO:0009646//response to absence of light;GO:0009739//response to gibberellin stimulus;GO:0009409//response to cold;GO:0009611//response to wounding;GO:0009909//regulation of flower development;GO:0045087//innate immune response;GO:0009408//response to heat;GO:0009733//response to auxin stimulus;GO:0010200//response to chitin;GO:0048574//long-day photoperiodism, flowering;GO:0009737//response to a…	gi|356539832|ref|XP_003538397.1|/6.55273e-46/PREDICTED: probable calcium-binding protein CML27-like isoform 1 [Glycine max]
Unigene17971_Mpfb2	518	15	89	2.55219165752808	16.0357332813917	2.65148174893025	Up	3.62442e-15	4.68753978077269e-14	-	-	-	-
Unigene15504_Mpfb2	494	10	59	1.78412318299534	11.146888062273	2.64335386804685	Up	1.838542e-10	1.73126030806803e-09	-	-	-	gi|224095001|ref|XP_002310322.1|/4.50235e-26/predicted protein [Populus trichocarpa]
Unigene14637_Mpfb2	327	10	59	2.69528089418868	16.8396412928527	2.64335386804684	Up	1.838542e-10	1.73163790028353e-09	-	-	-	-
Unigene18645_Mpfb2	322	8	47	2.18970646558931	13.622931204856	2.63722776525001	Up	1.44236e-08	1.15904120282843e-07	-	-	-	-
CL3636	1484	158	928	9.38371850937683	58.3636779679738	2.63683916052284	Up	4.13246e-143	5.64734660253164e-141	-	-	-	-
CL4857	1946	1043	6113	47.2381910099118	293.183913128967	2.63378032281745	Up	0	0	-	-	-	-
CL319	2148	943	5502	38.6927147026496	239.064387767897	2.62726537721348	Up	0	0	-	-	-	-
Unigene23370_Mpfb2	991	217	1266	19.2991359203566	119.230846802541	2.62714937055624	Up	9.31934e-194	1.82102433737556e-191	GO:0005618//cell wall;GO:0005730//nucleolus;GO:0005773//vacuole;GO:0022625//cytosolic large ribosomal subunit;GO:0005886//plasma membrane	GO:0003735//structural constituent of ribosome	GO:0006412//translation;GO:0009165//nucleotide biosynthetic process;GO:0052546//cell wall pectin metabolic process;GO:0052541//plant-type cell wall cellulose metabolic process	gi|359486157|ref|XP_002263053.2|/3.57032e-159/PREDICTED: 60S ribosomal protein L3 [Vitis vinifera]
Unigene26865_Mpfb2	204	6	35	2.5922260364697	16.0127695743353	2.62695942979618	Up	1.165922e-06	7.59987556950943e-06	-	-	-	-
Unigene15658_Mpfb2	274	6	35	1.92997850890445	11.9219160334467	2.62695942979617	Up	1.165922e-06	7.59872859160881e-06	-	-	-	gi|242205328|gb|ACS88358.1|/2.51636e-10/cellulose synthase catalytic subunit [Gossypium hirsutum]
Unigene20808_Mpfb2	381	13	75	3.00725435201996	18.372356541982	2.61101788592716	Up	8.55024e-13	9.51387694305591e-12	-	-	-	gi|359484734|ref|XP_003633152.1|/2.16984e-06/PREDICTED: uncharacterized protein LOC100854615 [Vitis vinifera]
Unigene27431_Mpfb2	214	4	23	1.64739598579383	10.0309632633887	2.60620086962938	Up	9.93984e-05	0.000494347633951399	-	-	-	-
Unigene239_Mpfb2	398	27	155	5.97905402381704	36.3477224652176	2.60387581668314	Up	6.67542e-25	1.3885902566474e-23	GO:0005622//intracellular	GO:0003677//DNA binding	GO:0006355//regulation of transcription, DNA-dependent;GO:0010200//response to chitin;GO:0006950//response to stress	gi|302398873|gb|ADL36731.1|/2.73139e-57/HSF domain class transcription factor [Malus x domestica]
Unigene9730_Mpfb2	387	23	132	5.23803814087675	31.8340242966187	2.60347107687381	Up	2.0363e-21	3.66398246666667e-20	-	-	-	-
Unigene16046_Mpfb2	290	10	57	3.03916155999895	18.344481242401	2.59360083284975	Up	5.74638e-10	5.19798227733557e-09	-	-	-	-
CL8165	1062	70	394	5.80932011939536	34.6258371618717	2.57540771608378	Up	3.48322e-60	1.71515818107184e-58	-	-	-	-
Unigene26521_Mpfb2	210	18	101	7.55448730628312	44.8880414026672	2.57092539488185	Up	1.677372e-16	2.32538145900482e-15	-	-	-	gi|292668929|gb|ADE41119.1|/4.41819e-07/AP2 domain class transcription factor [Malus x domestica]
CL14902	1269	307	1716	21.322029447337	126.207231076666	2.56537790570174	Up	5.11496e-255	1.46281081218543e-252	-	-	-	-
Unigene5782_Mpfb2	406	84	469	18.2349693599937	107.814056424638	2.56376560330899	Up	5.79912e-71	3.48302083560501e-69	-	-	-	gi|255567719|ref|XP_002524838.1|/2.16488e-14/WRKY transcription factor, putative [Ricinus communis]
CL15429	2945	616	3438	18.4351721928086	108.955498098464	2.56320620235553	Up	0	0	-	-	-	-
Unigene268_Mpfb2	810	16	89	1.74095180720928	10.2549504194579	2.55837234453876	Up	1.250014e-14	1.56965991788311e-13	-	GO:0000166//nucleotide binding	-	gi|237770135|gb|ACR19031.1|/2.53295e-130/TIR-NBS-LRR-type disease resistance-like protein [Pyrus x bretschneideri]
Unigene18644_Mpfb2	288	6	33	1.83616010916603	10.6942425371453	2.54207053220966	Up	3.65144e-06	2.23538113070598e-05	-	-	-	-
Unigene22010_Mpfb2	214	6	33	2.47109397869074	14.392251638775	2.54207053220966	Up	3.65144e-06	2.23474751927438e-05	-	-	-	-
Unigene9710_Mpfb2	448	15	82	2.95097160401684	17.0830108060893	2.53330032258193	Up	1.894372e-13	2.20384052931034e-12	-	-	-	-
Unigene9736_Mpfb2	662	14	76	1.86389666670631	10.714802739771	2.52321150495835	Up	1.6419e-12	1.78914482967449e-11	-	-	-	-
Unigene11310_Mpfb2	240	7	38	2.57062415283245	14.7774987786008	2.52321150495834	Up	7.10984e-07	4.74619462915443e-06	-	-	-	-
CL12380	1190	40	216	2.96254404167965	16.9408566272151	2.51559832084847	Up	7.33458e-33	1.96000311089109e-31	-	-	-	-
Unigene5078_Mpfb2	1718	72	388	3.69369577257149	21.078375808212	2.51262675431719	Up	1.097502e-57	5.16843253740458e-56	-	-	-	-
CL2703	5652	197	1060	3.07196213592959	17.5037978604502	2.51043564356655	Up	2.05516e-154	3.13604344310954e-152	-	-	-	-
CL6733	1663	74	398	3.92185250015499	22.3367199944924	2.50981016848707	Up	4.68734e-59	2.27691890393701e-57	-	-	-	-
Unigene12532_Mpfb2	314	16	86	4.49099033069909	25.5621500829971	2.50890366827447	Up	6.68796e-14	8.00923085524126e-13	-	GO:0016747//transferase activity, transferring acyl groups other than amino-acyl groups	GO:0009058//biosynthetic process	gi|81295646|gb|ABB70116.1|/4.69951e-17/chalcone synthase, partial [Pyrus communis]
Unigene15359_Mpfb2	530	14	75	2.32811244030109	13.2072978160286	2.50410268201065	Up	2.8678e-12	3.07226681220541e-11	-	-	-	-
Unigene17703_Mpfb2	238	6	32	2.22190803125974	12.548782686826	2.49767641285121	Up	6.42396e-06	3.80642547530187e-05	-	-	-	-
CL593	2908	2042	10857	61.8889509147242	348.452843493671	2.49320965578826	Up	0	0	-	-	-	-
CL96	1334	4863	25821	321.292231875542	1806.53260930602	2.49126529154465	Up	0	0	-	-	-	-
Unigene18626_Mpfb2	408	13	69	2.80824487284217	15.7840157232733	2.49072365220944	Up	2.48894e-11	2.48514184878613e-10	-	-	-	-
Unigene14791_Mpfb2	259	10	53	3.40292221003744	19.0987385149159	2.4886312732482	Up	5.45172e-09	4.56430935401318e-08	-	-	-	-
CL15062	409	27	143	5.81824816987575	32.6318207490401	2.48762274818729	Up	5.42976e-22	1.00204596512821e-20	-	-	-	-
CL5045	669	527	2790	69.4282602712467	389.230319493003	2.4870291686517	Up	0	0	-	-	-	-
CL9056	837	20	105	2.10599008936606	11.7082616242451	2.47495633635112	Up	1.959058e-16	2.70633271503519e-15	-	-	-	-
CL15060	1401	30	157	1.88727377387515	10.4589983466261	2.47036906685548	Up	8.0409e-24	1.60313123545706e-22	-	-	-	-
CL5464	738	43	224	5.13527705327737	28.3282817835395	2.46372908092787	Up	3.0208e-33	8.14296049937578e-32	-	-	-	-
CL12462	1947	253	1315	11.4526596639509	63.0359610537997	2.46049242305772	Up	1.023042e-186	1.93767744421053e-184	-	-	-	-
CL15343	1566	71	368	3.99593464370233	21.9323232527732	2.4564537501247	Up	2.0388e-53	8.91128939271255e-52	-	-	-	-
CL5729	2650	390	2016	12.9709121673918	71.0024330589695	2.45258852332267	Up	3.91698e-284	1.19120326985915e-281	-	-	-	-
CL9558	1604	42	217	2.30779225690694	12.6265280284409	2.45187272323808	Up	4.4024e-32	1.15290019163129e-30	-	-	-	-
Unigene17103_Mpfb2	327	8	41	2.15622471535094	11.7021236102875	2.44019091819045	Up	4.25464e-07	2.91407412783505e-06	-	-	-	-
Unigene5607_Mpfb2	1520	36	184	2.08742412410454	11.2980323071851	2.43627586818707	Up	3.0552e-27	6.9439872e-26	GO:0009507//chloroplast	GO:0050661//NADP binding;GO:0005515//protein binding;GO:0008883//glutamyl-tRNA reductase activity	GO:0006783//heme biosynthetic process;GO:0055072//iron ion homeostasis;GO:0015995//chlorophyll biosynthetic process;GO:0010039//response to iron ion;GO:0009416//response to light stimulus;GO:0000302//response to reactive oxygen species;GO:0055114//oxidation-reduction process	gi|225458990|ref|XP_002285583.1|/0/PREDICTED: glutamyl-tRNA reductase 1, chloroplastic [Vitis vinifera]
CL11883	1161	104	529	7.89501400943742	42.5257546790689	2.4293231075453	Up	4.39296e-75	2.83142663641791e-73	-	-	-	-
CL678	1184	297	1499	22.108360233337	118.16218351239	2.41810446071946	Up	2.73786e-208	5.79567383529412e-206	-	-	-	-
Unigene5045_Mpfb2	722	34	171	4.1504339309681	22.1048458184057	2.41302858720793	Up	3.73906e-25	7.88031073889702e-24	GO:0005886//plasma membrane	-	-	gi|302143750|emb|CBI22611.3|/3.98954e-41/unnamed protein product [Vitis vinifera]
Unigene19909_Mpfb2	1867	119	596	5.61764678283685	29.7941170085849	2.40698967072659	Up	1.79433e-83	1.29575830635451e-81	-	-	-	gi|225464015|ref|XP_002265615.1|/3.5682e-77/PREDICTED: uncharacterized protein LOC100264272 [Vitis vinifera]
Unigene19611_Mpfb2	295	7	35	2.09135524298233	11.0732372649641	2.40456700845974	Up	3.79246e-06	2.31580306334842e-05	-	-	-	-
Unigene13210_Mpfb2	224	5	25	1.96731440267789	10.416470003713	2.40456700845973	Up	0.0001028274	0.000510402119724138	-	-	-	-
CL10497	292	9	45	2.71651084643742	14.3832900873188	2.40456700845973	Up	1.45141e-07	1.05234535661518e-06	-	-	-	-
CL1839	634	20	100	2.78030552807475	14.7210680178657	2.40456700845973	Up	3.03892e-15	3.95041304274533e-14	-	-	-	-
Unigene5897_Mpfb2	298	7	35	2.07030133114023	10.9617617220282	2.40456700845973	Up	3.79246e-06	2.31613057049922e-05	-	-	-	-
CL1791	400	20	100	4.40678426199848	23.3328928083171	2.40456700845973	Up	3.03892e-15	3.95279280963855e-14	-	-	-	-
CL7124	385	20	100	4.5784771553231	24.2419665540957	2.40456700845973	Up	3.03892e-15	3.95160256790123e-14	-	-	-	-
Unigene22316_Mpfb2	542	29	144	4.71574699623454	24.7965798110529	2.39458291988711	Up	3.11126e-21	5.53819669579555e-20	-	-	-	gi|346540247|gb|AEO36939.1|/1.69759e-70/thaumatin-like protein [Pyrus pyrifolia]
CL6571	1710	215	1064	11.0813873254933	58.0729776562559	2.38972849948409	Up	2.37286e-146	3.34867928888889e-144	-	-	-	-
Unigene12475_Mpfb2	592	16	79	2.38204554702621	12.4547198098449	2.38641966174946	Up	3.14824e-12	3.3635229134092e-11	-	GO:0005215//transporter activity	-	gi|357465941|ref|XP_003603255.1|/7.52704e-20/Glutamate receptor 2.8 [Medicago truncatula]
Unigene6310_Mpfb2	950	27	133	2.50490894892545	13.0664199726576	2.38303384691009	Up	1.286238e-19	2.09129901325301e-18	GO:0005622//intracellular	-	GO:0010363//regulation of plant-type hypersensitive response;GO:0010286//heat acclimation;GO:0006612//protein targeting to membrane;GO:0006944//cellular membrane fusion;GO:0043069//negative regulation of programmed cell death;GO:0030968//endoplasmic reticulum unfolded protein response	gi|255582685|ref|XP_002532121.1|/3.6073e-28/conserved hypothetical protein [Ricinus communis]
Unigene4119_Mpfb2	557	640	3140	101.269009970522	526.142071225248	2.37725966246399	Up	0	0	GO:0031225//anchored to membrane	-	-	gi|356552326|ref|XP_003544519.1|/7.31491e-11/PREDICTED: uncharacterized protein LOC100812043 [Glycine max]
CL15272	594	102	499	15.1344105967625	78.4048047902373	2.37310957693813	Up	5.09496e-69	2.9336100352e-67	-	-	-	-
CL9011	1086	378	1849	30.6770617133596	158.904304981872	2.37292599875549	Up	8.72812e-251	2.41612265435897e-248	-	-	-	-
CL7844	1009	66	322	5.76506959944301	29.7847036046704	2.36916167232853	Up	4.85044e-45	1.76909967027027e-43	-	-	-	-
Unigene18876_Mpfb2	514	22	107	3.7723445044345	19.4289457625676	2.36467428133622	Up	6.34866e-16	8.51694729543336e-15	GO:0005743//mitochondrial inner membrane;GO:0045263//proton-transporting ATP synthase complex, coupling factor F(o)	GO:0015078//hydrogen ion transmembrane transporter activity	GO:0015986//ATP synthesis coupled proton transport	gi|372450302|ref|YP_005090484.1|/7.60626e-91/ATPase subunit 6 (mitochondrion) [Lotus japonicus]
Unigene2447_Mpfb2	2071	142	685	6.04310347854935	30.8701720399753	2.35285197191557	Up	3.79768e-93	3.12975215877863e-91	-	GO:0043531//ADP binding	GO:0006952//defense response	gi|237770135|gb|ACR19031.1|/8.48883e-168/TIR-NBS-LRR-type disease resistance-like protein [Pyrus x bretschneideri]
Unigene3694_Mpfb2	465	11	53	2.0849301884724	10.6377919900284	2.35112774949826	Up	1.690658e-08	1.34902762512934e-07	-	-	-	-
Unigene17770_Mpfb2	669	16	77	2.10787886971527	10.7421987817065	2.34942545426726	Up	9.30048e-12	9.63839520806336e-11	-	-	-	gi|147795395|emb|CAN69984.1|/1.04976e-20/hypothetical protein VITISV_028468 [Vitis vinifera]
Unigene24782_Mpfb2	1438	266	1275	16.3032630555159	82.7522623938924	2.3436380098174	Up	5.52018e-171	9.49734872988047e-169	-	-	-	-
CL15214	2721	735	3518	23.8073240174119	120.669043586416	2.3415782413206	Up	0	0	-	-	-	-
Unigene24784_Mpfb2	1019	110	526	9.51415640470723	48.1770426581935	2.34019818934001	Up	1.778232e-71	1.08462105491525e-69	-	-	-	-
Unigene27964_Mpfb2	239	9	43	3.31891701740472	16.7918726486634	2.33897866683215	Up	4.32802e-07	2.96245388619433e-06	-	-	-	-
CL5466	316	18	86	5.02038713392232	25.4003643229781	2.33897866683215	Up	6.47724e-13	7.27661634131113e-12	-	-	-	-
Unigene17171_Mpfb2	430	64	305	13.1178694310653	66.200300525923	2.33530434602261	Up	4.84738e-42	1.66002583600317e-40	-	-	-	-
CL8757	966	25	119	2.28094423498886	11.497367470765	2.33360048710559	Up	2.6726e-17	3.87034065727699e-16	-	-	-	-
Unigene2341_Mpfb2	1556	82	390	4.64468264118092	23.3928745379015	2.3324172227039	Up	3.1746e-53	1.38058334743202e-51	-	GO:0016740//transferase activity	-	gi|255547856|ref|XP_002514985.1|/1.15241e-102/3'-N-debenzoyl-2'-deoxytaxol N-benzoyltransferase, putative [Ricinus communis]
Unigene21874_Mpfb2	286	12	57	3.69800077929943	18.6010474136234	2.33056642701595	Up	5.77492e-09	4.82181255375097e-08	GO:0009536//plastid	-	-	gi|224096536|ref|XP_002310648.1|/4.99204e-19/predicted protein [Populus trichocarpa]
CL8791	1346	90	425	5.89317360445562	29.469478286879	2.32210484826776	Up	1.50075e-57	7.05973725490196e-56	-	-	-	-
Unigene1814_Mpfb2	1214	37	174	2.68617821571572	13.3770126808803	2.31612904379214	Up	2.038e-24	4.14354952919021e-23	-	-	-	gi|225459188|ref|XP_002284015.1|/8.04222e-90/PREDICTED: putative clathrin assembly protein At4g40080-like [Vitis vinifera]
CL6471	2660	879	4109	29.1245365886967	144.172716615602	2.30749117359663	Up	0	0	-	-	-	-
Unigene18801_Mpfb2	601	29	135	4.25280344751934	20.9646624234463	2.30147351549562	Up	3.899e-19	6.17887765137615e-18	-	-	-	-
CL7400	709	17	79	2.11326748812339	10.3994275422119	2.29895682049914	Up	9.36968e-12	9.69614812173496e-11	-	-	-	-
Unigene10594_Mpfb2	355	14	65	3.47577350242134	17.0888792398942	2.29765180454322	Up	6.7512e-10	6.07129989171179e-09	-	-	-	-
CL6553	981	122	564	10.9608089697006	53.6585180179036	2.29145292840828	Up	1.274394e-74	8.15310081422222e-73	-	-	-	-
CL3902	1522	264	1215	15.2876615659343	74.5058206625632	2.28498539270706	Up	4.05906e-158	6.30526787913669e-156	-	-	-	-
CL4583	1087	36	165	2.91893713766229	14.1671658265771	2.27903612637587	Up	8.28718e-23	1.58421239982293e-21	-	-	-	-
Unigene654_Mpfb2	881	33	151	3.3013366775471	15.9966711194365	2.276649533539	Up	5.67578e-21	9.9716388738812e-20	-	-	-	gi|255539066|ref|XP_002510598.1|/1.29392e-53/conserved hypothetical protein [Ricinus communis]
Unigene28306_Mpfb2	217	7	32	2.84308662064418	13.7631810113576	2.27528399151477	Up	1.949442e-05	0.000108331879202162	-	-	-	-
Unigene27723_Mpfb2	259	7	32	2.38204554702621	11.5313138203266	2.27528399151476	Up	1.949442e-05	0.000108373716951596	-	-	-	-
Unigene21720_Mpfb2	1075	37	169	3.03350730593384	14.6725911985324	2.2740649842256	Up	2.88162e-23	5.58276707402423e-22	-	-	-	-
Unigene26684_Mpfb2	271	11	50	3.57746323852275	17.2198470910089	2.26706348470979	Up	8.4869e-08	6.33094298842633e-07	-	-	-	-
Unigene12797_Mpfb2	472	13	59	2.42746590703306	11.6664464041586	2.26484224479312	Up	5.74528e-09	4.79892014545455e-08	-	-	-	-
Unigene14603_Mpfb2	442	13	59	2.5922260364697	12.4582866578345	2.26484224479312	Up	5.74528e-09	4.79799210056082e-08	-	-	-	gi|359484253|ref|XP_003633088.1|/6.87185e-08/PREDICTED: uncharacterized protein LOC100245572 [Vitis vinifera]
CL9294	972	362	1640	32.8241955317583	157.473021422387	2.26227312599461	Up	3.629e-210	7.87511236180904e-208	-	-	-	-
Unigene21611_Mpfb2	236	6	27	2.24073776033821	10.6777645055011	2.25256391501469	Up	0.0001011548	0.00050250418534453	-	-	-	-
Unigene6087_Mpfb2	1197	86	387	6.33222132885329	30.1748688949665	2.25256391501468	Up	1.084744e-50	4.47407687640879e-49	-	-	GO:0009863//salicylic acid mediated signaling pathway;GO:0009627//systemic acquired resistance;GO:0034976//response to endoplasmic reticulum stress;GO:0006865//amino acid transport	gi|255579423|ref|XP_002530555.1|/7.11689e-91/conserved hypothetical protein [Ricinus communis]
CL5426	1894	133	598	6.18904231093768	29.4679406533762	2.25135815226928	Up	2.37444e-77	1.57993554637904e-75	-	-	-	-
CL12388	823	47	211	5.0332651352109	23.9282643137541	2.24914925060192	Up	2.61152e-28	6.11251380379404e-27	-	-	-	-
Unigene3658_Mpfb2	482	45	202	8.22843534398057	39.1140609732785	2.24899729999449	Up	3.64342e-27	8.25918368923884e-26	-	-	-	-
Unigene16414_Mpfb2	1624	58	260	3.14770304428463	14.9422466260159	2.24702573147325	Up	1.742742e-34	4.84289385637066e-33	-	-	GO:0009567//double fertilization forming a zygote and endosperm	gi|255562500|ref|XP_002522256.1|/4.25215e-148/conserved hypothetical protein [Ricinus communis]
Unigene10477_Mpfb2	264	18	80	6.00925126636157	28.2822943131117	2.23464200701742	Up	1.574904e-11	1.59275537086651e-10	-	-	-	-
Unigene10041_Mpfb2	249	9	40	3.1856271773483	14.9930234912881	2.23464200701742	Up	2.1692e-06	1.36771401372463e-05	-	-	-	-
CL5944	278	77	342	24.4116826024376	114.817976121503	2.23370488776337	Up	1.541152e-44	5.55535124941569e-43	-	-	-	-
Unigene20723_Mpfb2	378	28	124	6.52856927703479	30.6167059072098	2.22948030190164	Up	4.50986e-17	6.44027097354497e-16	GO:0031225//anchored to membrane	-	GO:0010200//response to chitin	gi|224141209|ref|XP_002323967.1|/5.17155e-16/predicted protein [Populus trichocarpa]
CL9573	1848	427	1891	20.3646848471142	95.5032474037395	2.22948030190164	Up	1.037298e-237	2.65057259360947e-235	-	-	-	-
CL4340	934	509	2253	48.0311175451227	225.134935747916	2.2287486657321	Up	1.027336e-282	3.10241103664335e-280	-	-	-	-
Unigene25657_Mpfb2	1151	62	274	4.74753473925119	22.2179413709084	2.22647468614602	Up	7.28144e-36	2.10469682034806e-34	-	-	-	gi|359477496|ref|XP_003631985.1|/1.29935e-33/PREDICTED: uncharacterized protein LOC100854837 [Vitis vinifera]
Unigene26989_Mpfb2	217	12	53	4.87386277824717	22.795268550061	2.22559686741441	Up	4.88184e-08	3.73657175753279e-07	-	-	-	-
Unigene26303_Mpfb2	282	12	53	3.75045469106254	17.5410399835575	2.22559686741441	Up	4.88184e-08	3.73723415280979e-07	-	-	-	-
CL14460	409	15	66	3.23236009437542	15.0608403457108	2.2201424373223	Up	1.129582e-09	9.96320855555556e-09	-	-	-	-
CL675	1560	62	272	3.50282851594751	16.2731970355442	2.21590544443583	Up	2.0581e-35	5.83565268548917e-34	-	-	-	-
Unigene14529_Mpfb2	295	8	35	2.39012027769409	11.0732372649641	2.21192193051734	Up	1.10534e-05	6.33315676794481e-05	-	-	-	gi|225443736|ref|XP_002265506.1|/1.53632e-20/PREDICTED: uncharacterized protein LOC100246308 [Vitis vinifera]
Unigene17415_Mpfb2	473	40	175	7.45333490401435	34.5307081729852	2.21192193051734	Up	2.78322e-23	5.40425235971223e-22	GO:0009507//chloroplast	GO:0003723//RNA binding;GO:0008026//ATP-dependent helicase activity;GO:0005524//ATP binding	GO:0009414//response to water deprivation;GO:0009651//response to salt stress;GO:0009409//response to cold;GO:0009220//pyrimidine ribonucleotide biosynthetic process	gi|356560282|ref|XP_003548422.1|/1.16006e-17/PREDICTED: DEAD-box ATP-dependent RNA helicase 31-like [Glycine max]
CL10868	1242	186	812	13.1990639731356	61.0187084069356	2.20881601964951	Up	5.54892e-102	5.00260044425887e-100	-	-	-	-
Unigene17473_Mpfb2	940	62	270	5.81320477114694	26.8080045031729	2.20525820023633	Up	5.8017e-35	1.62794420272904e-33	GO:0005886//plasma membrane	GO:0008967//phosphoglycolate phosphatase activity	GO:0008152//metabolic process	gi|297734681|emb|CBI16732.3|/3.98844e-88/unnamed protein product [Vitis vinifera]
Unigene26980_Mpfb2	448	17	74	3.34443448455242	15.4163756054952	2.20462943795098	Up	1.3137e-10	1.25123116012351e-09	-	-	-	-
CL4654	3247	156	676	4.23442158836935	19.4309030347057	2.1981161309923	Up	1.07367e-84	7.88526620408163e-83	-	-	-	-
Unigene28529_Mpfb2	203	6	26	2.60499562285625	11.9537973008127	2.1981161309923	Up	0.0001728612	0.000826854016482056	-	-	-	-
Unigene19336_Mpfb2	1559	135	583	7.63201892713015	34.9020564650388	2.19317538972203	Up	4.39086e-73	2.73614571774892e-71	GO:0005886//plasma membrane	GO:0016301//kinase activity;GO:0008061//chitin binding	GO:0010200//response to chitin;GO:0008152//metabolic process	gi|224086140|ref|XP_002307830.1|/3.45459e-123/predicted protein [Populus trichocarpa]
CL2666	1399	60	258	3.77994361286503	17.2119695340838	2.1869755733871	Up	3.7883e-33	1.01800838332296e-31	-	-	-	-
Unigene6102_Mpfb2	564	17	73	2.65657207283597	12.0801501773557	2.18500063120205	Up	2.21256e-10	2.06767346981173e-09	-	-	-	gi|297798924|ref|XP_002867346.1|/3.17729e-41/predicted protein [Arabidopsis lyrata subsp. lyrata]
Unigene11243_Mpfb2	605	17	73	2.47653991583386	11.2614953719481	2.18500063120205	Up	2.21256e-10	2.06812101818182e-09	-	-	-	-
CL11507	428	74	317	15.2384128685929	69.1264207498741	2.18152457808283	Up	3.04574e-40	1.00020711908745e-38	-	-	-	-
CL10034	1013	52	222	4.5242405059017	20.4537105762938	2.17661506178138	Up	1.407816e-28	3.32395440918535e-27	-	-	-	-
Unigene10316_Mpfb2	292	19	81	5.73485623136789	25.8899221571738	2.17456140301341	Up	2.57852e-11	2.57042492336103e-10	-	-	-	-
Unigene20002_Mpfb2	333	24	101	6.35212145873655	28.3077738575379	2.15588789560301	Up	1.214426e-13	1.42820730893246e-12	-	-	-	-
Unigene19737_Mpfb2	280	25	105	7.86925761071158	34.9993392124757	2.15302824146377	Up	4.16786e-14	5.05291595283549e-13	-	-	-	-
Unigene20722_Mpfb2	389	209	876	47.3531059515518	210.175980463607	2.15006684109266	Up	2.93496e-106	2.80405558938053e-104	GO:0031225//anchored to membrane	-	GO:0010200//response to chitin	gi|224141209|ref|XP_002323967.1|/2.00251e-15/predicted protein [Populus trichocarpa]
CL12185	1606	89	373	4.88423162288749	21.6766351618986	2.14993730286121	Up	3.11102e-46	1.15616426574871e-44	-	-	-	-
Unigene20889_Mpfb2	690	164	687	20.9481918541377	92.9257817931238	2.14925319777239	Up	1.104832e-83	8.01866640134454e-82	-	-	-	gi|7406657|emb|CAB85622.1|/6.29258e-25/putative proline-rich cell wall protein [Vitis vinifera]
Unigene1542_Mpfb2	343	16	67	4.11128560886156	18.2309483167026	2.14872810403014	Up	1.832128e-09	1.59449043837162e-08	-	-	-	-
Unigene21782_Mpfb2	1190	81	339	5.9991516844013	26.5877333177126	2.14793037382409	Up	4.03546e-42	1.38637473858393e-40	GO:0005634//nucleus	GO:0003677//DNA binding	GO:0042742//defense response to bacterium;GO:0010200//response to chitin;GO:0045893//positive regulation of transcription, DNA-dependent;GO:0006865//amino acid transport	gi|302399139|gb|ADL36864.1|/0/WRKY domain class transcription factor [Malus x domestica]
CL3534	1661	354	1481	18.7838847531302	83.2173732669901	2.14738928877822	Up	4.59326e-178	8.2993866041841e-176	-	-	-	-
CL11609	1950	148	619	6.68927252077719	29.626791073535	2.14698114715768	Up	1.780586e-75	1.15281597937031e-73	-	-	-	-
CL8952	1381	204	849	13.0193191809948	57.3776277893157	2.13983431515391	Up	1.993994e-102	1.81663790919831e-100	-	-	-	-
CL9430	1504	449	1866	26.3117836919856	115.795686117872	2.13780054968299	Up	1.406356e-222	3.23042965446808e-220	-	-	-	-
Unigene25071_Mpfb2	1052	59	243	4.94297094026446	21.5585283362017	2.1248083678163	Up	3.02518e-30	7.50800994942529e-29	GO:0016021//integral to membrane	-	GO:0010167//response to nitrate;GO:0015706//nitrate transport;GO:0048527//lateral root development;GO:0055085//transmembrane transport	gi|223712778|gb|ACN22072.1|/2.32312e-119/Rehd high-affinity nitrate transporter NRT2.1 [Malus hupehensis]
Unigene23812_Mpfb2	845	52	214	5.42373447630583	23.6366346081887	2.12366618183242	Up	8.38354e-27	1.86712115193399e-25	GO:0009507//chloroplast	-	-	gi|134286711|dbj|BAF50334.1|/6.50836e-54/hypothetical protein [Crucihimalaya wallichii]
CL8826	2562	476	1957	16.3749360555135	71.2919144822429	2.12224919089123	Up	3.49412e-231	8.57329989090909e-229	-	-	-	-
Unigene5326_Mpfb2	2993	93	382	2.7385963004735	11.912014771503	2.12090893050008	Up	1.590194e-46	5.9352582278306e-45	GO:0005829//cytosol;GO:0009506//plasmodesma;GO:0009536//plastid;GO:0005783//endoplasmic reticulum;GO:0005886//plasma membrane	-	GO:0010162//seed dormancy process;GO:0009944//polarity specification of adaxial/abaxial axis;GO:0009845//seed germination;GO:0010075//regulation of meristem growth;GO:0010014//meristem initiation;GO:0009909//regulation of flower development;GO:0009640//photomorphogenesis;GO:0010228//vegetative to reproductive phase transition of meristem;GO:0016567//protein ubiquitination;GO:0019915//lipid storag…	gi|225456679|ref|XP_002267314.1|/0/PREDICTED: uncharacterized protein LOC100262158 [Vitis vinifera]
CL13930	467	39	160	7.3603677181131	31.976555454653	2.11916478959748	Up	2.28984e-20	3.88391400471328e-19	-	-	-	-
CL6803	4323	361	1480	7.35993115235463	31.9525157125231	2.11816534720151	Up	6.90052e-175	1.2113498198374e-172	-	-	-	-
CL1676	1289	142	582	9.70928417694003	42.1403991138574	2.11776713697597	Up	7.24376e-70	4.2444305541384e-68	-	-	-	-
Unigene2505_Mpfb2	494	13	53	2.31936013789394	10.0133062254316	2.11011964999447	Up	1.32145e-07	9.61507949452401e-07	-	GO:0051082//unfolded protein binding;GO:0031072//heat shock protein binding	GO:0006457//protein folding;GO:0006950//response to stress	gi|359483833|ref|XP_002278979.2|/7.18812e-24/PREDICTED: dnaJ homolog subfamily B member 13 isoform 1 [Vitis vinifera]
CL13858	882	94	383	9.39314559246842	40.528335354129	2.10925064381969	Up	2.51514e-46	9.36325911724138e-45	-	-	-	-
CL3964	1130	54	220	4.21179380792775	18.1707483816983	2.10911112493356	Up	2.76748e-27	6.29999242593569e-26	-	-	-	-
CL14230	485	14	57	2.54412287290634	10.9688650727759	2.10817400567951	Up	4.4609e-08	3.42957994659071e-07	-	-	-	-
CL12089	563	112	455	17.5332091418767	75.4278239984674	2.10500672660083	Up	1.39006e-54	6.2012759338843e-53	-	-	-	-
CL1239	972	1348	5458	122.229324797818	524.077896904505	2.10019081166465	Up	0	0	-	-	-	-
CL13632	531	87	352	14.4403100110685	61.8695161471007	2.09912703636093	Up	1.862372e-42	6.43912509591673e-41	-	-	-	-
CL6619	437	32	129	6.4538716880527	27.5509672519259	2.09386616899562	Up	1.810188e-16	2.50388080051249e-15	-	-	-	-
Unigene342_Mpfb2	1515	46	185	2.67606701058654	11.3969245400361	2.09045841803167	Up	6.12034e-23	1.17414821217237e-21	GO:0005829//cytosol;GO:0005730//nucleolus;GO:0009506//plasmodesma;GO:0005774//vacuolar membrane;GO:0009507//chloroplast;GO:0005794//Golgi apparatus;GO:0005886//plasma membrane	GO:0005507//copper ion binding;GO:0003746//translation elongation factor activity;GO:0003924//GTPase activity;GO:0005525//GTP binding	GO:0009409//response to cold;GO:0006414//translational elongation;GO:0006184//GTP catabolic process	gi|388540218|gb|AFK64817.1|/0/translation elongation factor 2 [Prunus persica]
CL7832	1396	92	369	5.80836894131605	24.6700213360144	2.08655396357575	Up	4.25248e-44	1.52019119470199e-42	-	-	-	-
CL8830	370	109	437	25.9642964625857	110.232153051185	2.08594405829604	Up	6.72314e-52	2.84639291921569e-50	-	-	-	-
Unigene5938_Mpfb2	2253	420	1681	16.4300877944018	69.6362056116841	2.08349740514241	Up	3.0796e-194	6.04497483636363e-192	GO:0031314//extrinsic to mitochondrial inner membrane	GO:0050660//flavin adenine dinucleotide binding;GO:0015036//disulfide oxidoreductase activity;GO:0008137//NADH dehydrogenase (ubiquinone) activity;GO:0005509//calcium ion binding	GO:0055114//oxidation-reduction process	gi|356521297|ref|XP_003529293.1|/0/PREDICTED: external NADH-ubiquinone oxidoreductase 2, mitochondrial-like [Glycine max]
Unigene25965_Mpfb2	567	16	64	2.48707401029897	10.534780527212	2.08263891357237	Up	8.51368e-09	6.97901968716781e-08	-	-	-	-
CL14527	2007	165	658	7.24583361464624	30.5989904691035	2.07826047306179	Up	6.48304e-77	4.30051611920123e-75	-	-	-	-
CL7092	1456	71	283	4.29782531046555	18.1406831449279	2.07755003689957	Up	5.14124e-34	1.41684306419911e-32	-	-	-	-
Unigene19814_Mpfb2	515	33	131	5.64752934547379	23.7406521001129	2.07166779575136	Up	1.705504e-16	2.36286444453e-15	-	-	-	-
Unigene179_Mpfb2	1123	397	1568	31.1574951382618	130.315141312346	2.06435356054461	Up	3.54682e-179	6.46269514261603e-177	-	-	GO:0046686//response to cadmium ion;GO:0006457//protein folding;GO:0009644//response to high light intensity;GO:0042542//response to hydrogen peroxide;GO:0034976//response to endoplasmic reticulum stress;GO:0009408//response to heat	gi|372477638|gb|AEX97054.1|/6.57678e-59/mitochondrial heat shock protein [Copaifera officinalis]
CL3555	620	57	225	8.10279686883592	33.8703282701377	2.06353009062466	Up	3.86394e-27	8.74530319496855e-26	-	-	-	-
CL1683	398	19	75	4.20748246120458	17.5876076444601	2.06353009062466	Up	5.54134e-10	5.02408621792988e-09	-	-	-	-
CL9184	1297	218	860	14.8138622839733	61.8852361300007	2.0626474383849	Up	5.0969e-99	4.41091241683367e-97	-	-	-	-
Unigene2174_Mpfb2	627	30	118	4.21701843253443	17.5647933102483	2.05839136732569	Up	6.92214e-15	8.83350158865248e-14	GO:0005622//intracellular	GO:0005509//calcium ion binding;GO:0032440//2-alkenal reductase [NAD(P)] activity	GO:0051645//Golgi localization;GO:0019722//calcium-mediated signaling;GO:0009612//response to mechanical stimulus;GO:0051646//mitochondrion localization;GO:0060151//peroxisome localization;GO:0005513//detection of calcium ion;GO:0055114//oxidation-reduction process;GO:0030048//actin filament-based movement	gi|224107937|ref|XP_002314661.1|/4.66213e-74/predicted protein [Populus trichocarpa]
CL14097	499	15	59	2.64936929579067	11.0351957971199	2.05839136732569	Up	4.17222e-08	3.21967742101501e-07	-	-	-	-
CL13553	475	14	55	2.59768335444121	10.8068135112206	2.05664370503943	Up	1.234728e-07	9.01140678587122e-07	-	-	-	-
Unigene25789_Mpfb2	295	13	51	3.8839454512529	16.1352885860905	2.05462453740277	Up	3.66278e-07	2.53077586432e-06	-	-	-	-
Unigene19575_Mpfb2	1611	115	451	6.29149832563409	26.1282052304184	2.05413248588337	Up	1.742178e-52	7.48599151761194e-51	GO:0009505//plant-type cell wall	GO:0016788//hydrolase activity, acting on ester bonds;GO:0004560//alpha-L-fucosidase activity	GO:0006629//lipid metabolic process	gi|302141817|emb|CBI19020.3|/3.23071e-164/unnamed protein product [Vitis vinifera]
CL14599	1728	124	486	6.32455148712745	26.2495044093568	2.05325510679128	Up	2.13752e-56	9.75757544186046e-55	-	-	-	-
CL3010	1179	43	168	3.21444823182247	13.2991551884556	2.04869158164904	Up	1.81438e-20	3.09081601262327e-19	-	-	-	-
CL13025	851	143	558	14.8101092706412	61.197434486679	2.04688888862317	Up	3.03998e-64	1.62674716629492e-62	-	-	-	-
Unigene14365_Mpfb2	293	10	39	3.00804386484538	12.4229736453839	2.04611303754726	Up	9.73998e-06	5.61938939639279e-05	-	-	-	-
Unigene17416_Mpfb2	226	9	35	3.50982817327313	14.4540043945327	2.04199692907502	Up	2.93106e-05	0.000158575413480331	-	-	-	-
CL340	1568	64	248	3.59737490775386	14.7616260624047	2.03683522395924	Up	2.78134e-29	6.71377230631638e-28	-	-	-	-
CL7463	767	31	120	3.56219849079408	14.6020711186339	2.03533319879401	Up	6.45572e-15	8.25292517702783e-14	-	-	-	-
Unigene4437_Mpfb2	1500	54	209	3.17288466863891	13.0041989251687	2.03511054348978	Up	6.80258e-25	1.41367957035611e-23	GO:0005622//intracellular	GO:0009055//electron carrier activity;GO:0015035//protein disulfide oxidoreductase activity	GO:0035556//intracellular signal transduction;GO:0045454//cell redox homeostasis;GO:0048653//anther development	gi|255555547|ref|XP_002518810.1|/0/electron transporter, putative [Ricinus communis]
Unigene22331_Mpfb2	1950	113	437	5.10734996518799	20.9158444250966	2.03394942065778	Up	2.8069e-50	1.14893999620853e-48	GO:0005739//mitochondrion;GO:0016020//membrane	-	-	gi|255579398|ref|XP_002530543.1|/7.42657e-49/conserved hypothetical protein [Ricinus communis]
CL8879	1292	44	170	3.00152488433333	12.2804698991143	2.03259823107278	Up	1.692542e-20	2.89010414108343e-19	-	-	-	-
Unigene4458_Mpfb2	267	13	50	4.29125059220826	17.4778223283274	2.026055385206	Up	6.0659e-07	4.08021535202492e-06	-	-	-	-
Unigene27304_Mpfb2	358	12	46	2.9542687789934	11.9923247953362	2.02123836890823	Up	1.805126e-06	1.15008204756565e-05	-	-	-	-
CL9109	1614	250	954	13.6517480235393	55.1662447066531	2.01470008491579	Up	2.25216e-106	2.161272832e-104	-	-	-	-
CL6838	1405	64	244	4.01472160523705	16.2084721572367	2.01337625113526	Up	2.00226e-28	4.70689144474687e-27	-	-	-	-
Unigene26888_Mpfb2	255	15	57	5.18445207293939	20.8623512168482	2.00863833212859	Up	1.139102e-07	8.37435831937351e-07	-	-	-	-
Unigene2511_Mpfb2	1852	102	387	4.85412521300049	19.5028715266063	2.00640332774528	Up	5.93936e-44	2.11447091706513e-42	GO:0005730//nucleolus;GO:0005732//small nucleolar ribonucleoprotein complex;GO:0080008//CUL4-RING ubiquitin ligase complex;GO:0005680//anaphase-promoting complex	GO:0003676//nucleic acid binding;GO:0000166//nucleotide binding	GO:0001510//RNA methylation;GO:0060321//acceptance of pollen;GO:0006364//rRNA processing;GO:0006606//protein import into nucleus;GO:0009553//embryo sac development;GO:0009220//pyrimidine ribonucleotide biosynthetic process;GO:0006406//mRNA export from nucleus;GO:0000266//mitochondrial fission;GO:0009793//embryo development ending in seed dormancy	gi|225444021|ref|XP_002281628.1|/0/PREDICTED: U3 small nucleolar RNA-interacting protein 2 isoform 1 [Vitis vinifera]
Unigene26447_Mpfb2	487	176	667	31.8519108875455	127.827839861581	2.00475024611965	Up	1.933048e-74	1.23303906694239e-72	-	-	-	-
CL10117	1177	230	870	17.2227762151173	68.9876524833845	2.00202045336408	Up	2.22556e-96	1.86981679066148e-94	-	-	-	-
Unigene26975_Mpfb2	292	9	34	2.71651084643742	10.8673747326408	2.00017675338039	Up	4.8644e-05	0.000253823404543258	-	-	-	-
CL13621	450	13	49	2.54614201804357	10.1627710898448	1.99690903954649	Up	1.000876e-06	6.56766892326394e-06	-	-	-	-
Unigene3374_Mpfb2	464	17	64	3.22910915749889	12.873320170106	1.99517607232203	Up	2.1505e-08	1.69868651911469e-07	GO:0005654//nucleoplasm	-	GO:0006355//regulation of transcription, DNA-dependent;GO:0009409//response to cold;GO:0010229//inflorescence development;GO:0009637//response to blue light;GO:0010378//temperature compensation of the circadian clock;GO:0010218//response to far red light;GO:0042542//response to hydrogen peroxide;GO:0080167//response to karrikin;GO:0048578//positive regulation of long-day photoperiodism, flowering	gi|255566714|ref|XP_002524341.1|/5.89033e-40/Protein GIGANTEA, putative [Ricinus communis]
Unigene2672_Mpfb2	1154	38	143	2.90221493857786	11.5653506814189	1.99458273690717	Up	4.39092e-17	6.27664645084409e-16	GO:0005622//intracellular	-	GO:0006810//transport	gi|225435211|ref|XP_002284874.1|/7.81019e-23/PREDICTED: phosphatidylinositol transfer protein 1-like [Vitis vinifera]
CL4279	1982	261	981	11.6061623852836	46.1948896971929	1.99284224322172	Up	8.531e-108	8.43026782608695e-106	-	-	-	-
CL2710	1648	91	342	4.86671562914881	19.3685663603021	1.99269678825957	Up	1.072438e-38	3.36326525722585e-37	-	-	-	-
CL14228	1096	101	379	8.12199289163954	32.2743298334021	1.99048146899166	Up	1.205782e-42	4.19923305548387e-41	-	-	-	-
CL5143	1386	225	844	14.3077411103847	56.8339438101577	1.98995691106252	Up	8.00696e-93	6.57362282585551e-91	-	-	-	-
CL14661	1769	129	483	6.42707936458795	25.4828427957426	1.98729103698489	Up	8.88492e-54	3.90719333279022e-52	-	-	-	-
CL2297	1312	487	1819	32.71499901819	129.397963470515	1.98379077914151	Up	4.59932e-197	9.15285875023041e-195	-	-	-	-
CL6394	1386	63	235	4.00616751090771	15.8246170561458	1.98187593663745	Up	6.6766e-27	1.49622363466528e-25	-	-	-	-
Unigene9842_Mpfb2	272	11	41	3.56431080014583	14.0683618403088	1.98075929955315	Up	8.8948e-06	5.17115028540657e-05	-	-	-	-
Unigene26123_Mpfb2	465	43	160	8.15018164584666	32.114089026501	1.97830225375763	Up	9.37394e-19	1.45456063586058e-17	GO:0016020//membrane	GO:0015416//organic phosphonate transmembrane-transporting ATPase activity;GO:0005524//ATP binding	GO:0006200//ATP catabolic process	gi|359479345|ref|XP_002267050.2|/1.14957e-35/PREDICTED: pleiotropic drug resistance protein 2-like [Vitis vinifera]
Unigene24664_Mpfb2	234	42	156	15.819225555892	62.2210474888456	1.97572370965585	Up	2.71156e-18	4.12309883943662e-17	-	-	-	gi|296082026|emb|CBI21031.3|/3.41726e-07/unnamed protein product [Vitis vinifera]
CL2149	1476	733	2722	43.7692800006082	172.119604943738	1.97542087694256	Up	2.98982e-292	9.56388050962962e-290	-	-	-	-
Unigene1267_Mpfb2	1047	82	304	6.902699321564	27.099138161331	1.97301442239787	Up	3.8097e-34	1.05190591304348e-32	-	-	GO:0009628//response to abiotic stimulus;GO:0006950//response to stress	gi|225454410|ref|XP_002279584.1|/1.13808e-17/PREDICTED: uncharacterized protein LOC100256846 [Vitis vinifera]
Unigene20091_Mpfb2	203	13	48	5.6441571828552	22.0685488630388	1.96716169615243	Up	1.645176e-06	1.05221090616114e-05	-	-	-	gi|357163096|ref|XP_003579624.1|/1.33538e-11/PREDICTED: uncharacterized protein LOC100839569 [Brachypodium distachyon]
CL13281	573	83	306	12.766600130746	49.8419909203842	1.9649873249181	Up	3.49592e-34	9.65884896225208e-33	-	-	-	-
Unigene23940_Mpfb2	487	71	261	12.8493504148621	50.0195895110535	1.96079779063757	Up	2.60844e-29	6.31406238565022e-28	-	-	-	gi|388500962|gb|AFK38547.1|/1.34986e-11/unknown [Medicago truncatula]
Unigene11596_Mpfb2	287	9	33	2.76383681937187	10.7315047062643	1.95710803148851	Up	8.03084e-05	0.000405998354671037	-	-	-	-
CL7662	1370	186	682	11.9658667552076	46.4614099132037	1.9571080314885	Up	9.67248e-74	6.09775731854014e-72	-	-	-	-
CL10373	689	59	215	7.54717769108594	29.1237849276527	1.94818871379999	Up	3.20068e-24	6.45577604483886e-23	-	-	-	-
Unigene6580_Mpfb2	624	33	120	4.66102181557532	17.9483790833209	1.94513538982244	Up	3.88766e-14	4.72515365719111e-13	-	-	-	gi|224141003|ref|XP_002323865.1|/5.43637e-43/predicted protein [Populus trichocarpa]
CL14422	1682	317	1151	16.6105899055115	63.8672048094483	1.94297200156519	Up	5.00772e-122	5.73616393846154e-120	-	-	-	-
Unigene21010_Mpfb2	1199	98	355	7.20375075355882	27.6336178380403	1.93960428384921	Up	9.5016e-39	2.98847119009468e-37	-	-	-	gi|359477222|ref|XP_002277268.2|/2.37789e-86/PREDICTED: seed maturation protein PM36 [Vitis vinifera]
CL9787	2215	573	2072	22.7998860688499	87.3061018489085	1.93705587250202	Up	3.10832e-217	6.91905623092783e-215	-	-	-	-
Unigene12164_Mpfb2	412	13	47	2.78098035951361	10.647048174669	1.93678804710891	Up	2.6936e-06	1.68020254802831e-05	-	-	-	-
Unigene5440_Mpfb2	639	26	94	3.58611551837122	13.7295269106842	1.93678804710891	Up	2.57626e-11	2.5687649928423e-10	-	-	-	gi|296088214|emb|CBI35729.3|/8.75206e-07/unnamed protein product [Vitis vinifera]
CL14694	1462	3009	10875	181.395538226449	694.241338687958	1.93629830274985	Up	0	0	-	-	-	-
Unigene21752_Mpfb2	1002	31	112	2.72675273696513	10.4322714352556	1.9357975252431	Up	3.27148e-13	3.74935223779193e-12	GO:0005739//mitochondrion	-	-	gi|255542538|ref|XP_002512332.1|/3.45435e-109/pentatricopeptide repeat-containing protein, putative [Ricinus communis]
CL13377	658	46	166	6.16146127817417	23.5456547488185	1.93411638886228	Up	7.12938e-19	1.11508564259326e-17	-	-	-	-
Unigene24712_Mpfb2	423	20	72	4.16717187895838	15.8862248907691	1.93063582012732	Up	6.04262e-09	5.03074035241951e-08	-	-	GO:0009220//pyrimidine ribonucleotide biosynthetic process	gi|296086673|emb|CBI32308.3|/7.22221e-50/unnamed protein product [Vitis vinifera]
Unigene3706_Mpfb2	2014	62	222	2.71321374621555	10.2877898777486	1.92285846953561	Up	1.487684e-24	3.04763500265655e-23	-	-	-	gi|255546543|ref|XP_002514331.1|/6.19347e-06/Multiprotein-bridging factor, putative [Ricinus communis]
CL12965	1278	81	290	5.58606455746287	21.1785255537151	1.92269800070268	Up	1.35511e-31	3.51044212597481e-30	-	-	-	-
CL2434	3215	803	2869	22.0133608857529	83.28717818608	1.91971498882372	Up	2.00894e-296	6.52286202706767e-294	-	-	-	-
Unigene18439_Mpfb2	1050	63	225	5.28814111439818	19.999622407129	1.91914018128949	Up	8.3538e-25	1.7318794968795e-23	GO:0048046//apoplast;GO:0005618//cell wall	GO:0004553//hydrolase activity, hydrolyzing O-glycosyl compounds;GO:0016762//xyloglucan:xyloglucosyl transferase activity	GO:0006073//cellular glucan metabolic process	gi|22947852|gb|AAN07898.1|/4.77706e-165/xyloglucan endotransglycosylase [Malus x domestica]
Unigene16993_Mpfb2	279	30	107	9.47695540214728	35.7938283941209	1.917215304365	Up	1.53775e-12	1.67904414664981e-11	-	-	-	-
CL10474	1241	106	377	7.52810848947364	28.3529430740872	1.91313917227783	Up	2.50034e-40	8.24234218015267e-39	-	-	-	-
Unigene14288_Mpfb2	250	9	32	3.17288466863891	11.9464411178584	1.91271391213006	Up	0.0001318584	0.000643118719855433	-	-	-	-
Unigene11274_Mpfb2	298	9	32	2.66181599718029	10.0221821458543	1.91271391213005	Up	0.0001318584	0.000642900885807836	-	-	-	-
CL4223	834	51	181	5.38959226287584	20.2554129415127	1.91005945868408	Up	3.9471e-20	6.59132120649652e-19	-	-	-	-
CL1862	2762	370	1313	11.8067355317845	44.3679772010433	1.90990865394894	Up	8.32522e-136	1.06681394801187e-133	-	-	-	-
Unigene18068_Mpfb2	367	22	78	5.2833380797802	19.8361377552996	1.90860951379732	Up	1.860604e-09	1.61829452439074e-08	-	-	-	-
CL225	3645	2289	8112	55.3477595375283	207.710756061529	1.90797910302002	Up	0	0	-	-	-	-
Unigene4731_Mpfb2	298	13	46	3.84484532926042	14.4068868346656	1.90576115148829	Up	4.39222e-06	2.66208601375439e-05	-	-	-	-
Unigene19337_Mpfb2	824	62	219	6.63156854960937	24.8053569175798	1.90322966278666	Up	6.23158e-24	1.24470189972248e-22	GO:0016023//cytoplasmic membrane-bounded vesicle	GO:0004872//receptor activity;GO:0004672//protein kinase activity	GO:0016310//phosphorylation;GO:0043170	gi|359491890|ref|XP_002277331.2|/2.90455e-81/PREDICTED: wall-associated receptor kinase-like 2-like [Vitis vinifera]
Unigene23462_Mpfb2	601	19	67	2.78631950009887	10.4046843138585	1.90080059058655	Up	2.87204e-08	2.24319362199313e-07	-	GO:0016491//oxidoreductase activity	GO:0055114//oxidation-reduction process	gi|225444916|ref|XP_002279603.1|/9.19119e-77/PREDICTED: probable polyamine oxidase 5-like [Vitis vinifera]
Unigene12524_Mpfb2	471	89	313	16.6540891430091	62.0228912866519	1.89692432953859	Up	2.16664e-33	5.86609290031348e-32	-	-	-	gi|357135175|ref|XP_003569187.1|/8.9029e-10/PREDICTED: DEAD-box ATP-dependent RNA helicase 56-like [Brachypodium distachyon]
Unigene17180_Mpfb2	334	12	42	3.16655156550789	11.7363053646625	1.88999383562997	Up	1.305066e-05	7.40188733175729e-05	-	-	-	-
Unigene17266_Mpfb2	457	24	84	4.62856990319316	17.1550371632266	1.88999383562997	Up	5.72406e-10	5.17996242749371e-09	-	-	-	-
Unigene11615_Mpfb2	303	14	49	4.07227588567517	15.0932243908586	1.88999383562997	Up	2.40904e-06	1.51011733720424e-05	-	-	-	-
CL4124	915	99	346	9.53599217350492	35.2925941494108	1.88791052112948	Up	1.62542e-36	4.82088854945055e-35	-	-	-	-
CL13797	963	584	2041	53.4488475390886	197.808657203635	1.88787482172507	Up	8.93692e-207	1.87345608388349e-204	-	-	-	-
Unigene12525_Mpfb2	533	97	338	16.0397025671239	59.1858744406093	1.88360550766743	Up	1.32768e-35	3.8070739123506e-34	GO:0009524//phragmoplast;GO:0009574//preprophase band;GO:0005819//spindle	GO:0008017//microtubule binding;GO:0051015//actin filament binding	GO:0009556//microsporogenesis;GO:0030036//actin cytoskeleton organization	gi|302841035|ref|XP_002952063.1|/6.37703e-14/hypothetical protein VOLCADRAFT_92578 [Volvox carteri f. nagariensis]
CL12417	465	19	66	3.60124305281597	13.2470617234317	1.87910551948724	Up	4.64452e-08	3.56567025208889e-07	-	-	-	-
CL13760	1277	349	1212	24.0871998032493	88.5809430968844	1.87872967083567	Up	8.9e-123	1.03039571045576e-120	-	-	-	-
CL10464	1099	285	988	22.8559329330222	83.9049976146217	1.87618803610494	Up	2.99966e-100	2.64361872326531e-98	-	-	-	-
Unigene3649_Mpfb2	763	28	97	3.23433707302641	11.865219409734	1.87519683370189	Up	3.36682e-11	3.33929156821314e-10	GO:0016021//integral to membrane	GO:0005215//transporter activity	GO:0006810//transport	gi|255567687|ref|XP_002524822.1|/4.80159e-88/aquaporin sip2.1, putative [Ricinus communis]
CL11644	1414	400	1382	24.9323013408684	91.2193998899413	1.8713246241859	Up	5.43258e-139	7.10910711272727e-137	-	-	-	-
Unigene11909_Mpfb2	312	11	38	3.10734787705021	11.3673067527699	1.87113480837866	Up	3.8893e-05	0.000205979312239392	-	-	-	-
Unigene461_Mpfb2	830	29	100	3.07943960477002	11.2447676184661	1.86851410821953	Up	1.868876e-11	1.87774642121917e-10	-	-	-	-
Unigene21873_Mpfb2	1408	94	324	5.8840585316457	21.4768672440192	1.86790006477936	Up	7.93344e-34	2.17384310253807e-32	GO:0009536//plastid	GO:0005515//protein binding	GO:0006457//protein folding	gi|224096536|ref|XP_002310648.1|/2.93225e-126/predicted protein [Populus trichocarpa]
CL13725	1185	145	499	10.784535324722	39.3016489834607	1.8656258288947	Up	4.00128e-51	1.66948092289855e-49	-	-	-	-
Unigene26210_Mpfb2	385	23	79	5.26524872862156	19.1511535777356	1.86285770569246	Up	2.6835e-09	2.30432022270829e-08	GO:0009506//plasmodesma;GO:0005634//nucleus	GO:0008270//zinc ion binding;GO:0018024//histone-lysine N-methyltransferase activity;GO:0003677//DNA binding	GO:0034968//histone lysine methylation;GO:0009294//DNA mediated transformation;GO:0006355//regulation of transcription, DNA-dependent	gi|255544976|ref|XP_002513549.1|/5.08629e-48/trithorax, putative [Ricinus communis]
Unigene18050_Mpfb2	883	28	96	2.79478956593335	10.1470337920654	1.86024649223592	Up	5.41088e-11	5.30209761561153e-10	GO:0005622//intracellular	-	-	gi|225431392|ref|XP_002272192.1|/3.41297e-46/PREDICTED: uncharacterized protein LOC100259153 [Vitis vinifera]
Unigene931_Mpfb2	1831	134	459	6.45012660958817	23.3966090639379	1.85890006652841	Up	6.1427e-47	2.31068255052265e-45	GO:0005739//mitochondrion	GO:0004657//proline dehydrogenase activity	GO:0006537//glutamate biosynthetic process;GO:0042742//defense response to bacterium;GO:0009414//response to water deprivation;GO:0006979//response to oxidative stress;GO:0006562//proline catabolic process;GO:0006970//response to osmotic stress;GO:0055114//oxidation-reduction process	gi|356568869|ref|XP_003552630.1|/5.78676e-173/PREDICTED: proline dehydrogenase 2, mitochondrial-like [Glycine max]
Unigene26726_Mpfb2	368	17	58	4.07148545945512	14.7098672052434	1.8531570674496	Up	3.98472e-07	2.73875773484004e-06	-	-	-	-
Unigene12222_Mpfb2	207	45	153	19.1599315739065	68.9842048245897	1.84817365993534	Up	1.480504e-16	2.05973211134021e-15	-	-	-	gi|357474767|ref|XP_003607669.1|/1.68409e-06/Multidrug resistance protein ABC transporter family [Medicago truncatula]
CL1691	2962	819	2783	24.3697252571017	87.6913446124869	1.84734446526297	Up	4.68716e-273	1.37694093496599e-270	-	-	-	-
Unigene10458_Mpfb2	394	21	71	4.69758728436387	16.8186333948276	1.84006861029829	Up	2.27238e-08	1.79070178686131e-07	-	-	-	-
Unigene10224_Mpfb2	380	16	54	3.7109762206303	13.2629074910434	1.83752641573584	Up	1.168946e-06	7.61728747004678e-06	-	-	-	-
Unigene12414_Mpfb2	572	67	226	10.3235855088776	36.8757606620956	1.83672868552978	Up	1.473528e-23	2.90031144721969e-22	-	-	-	-
Unigene10267_Mpfb2	513	19	64	3.2642846385174	11.6437047932343	1.83471140012878	Up	1.20331e-07	8.81189402068849e-07	GO:0005622//intracellular	-	GO:0010363//regulation of plant-type hypersensitive response;GO:0009963//positive regulation of flavonoid biosynthetic process;GO:0006612//protein targeting to membrane	gi|261876233|emb|CAZ15550.1|/9.62195e-86/C2 domain-containing protein [Malus x domestica]
CL5314	527	44	148	7.35857713578494	26.2107638378059	1.83266066056402	Up	6.78086e-16	9.09393348571429e-15	-	-	-	-
Unigene13673_Mpfb2	1063	67	225	5.55511844880336	19.7550362441067	1.83033091433163	Up	2.3464e-23	4.57251523465704e-22	-	-	-	-
CL1243	1087	46	154	3.72975300923515	13.2226881048053	1.82586349821026	Up	2.09732e-16	2.89270734206324e-15	-	-	-	-
Unigene16479_Mpfb2	2269	8314	27804	322.94406658665	1143.67166442036	1.82431671053397	Up	0	0	-	GO:0004097//catechol oxidase activity;GO:0046872//metal ion binding	GO:0055114//oxidation-reduction process	gi|388254199|gb|ADF59059.2|/0/polyphenol oxidase V [Pyrus x bretschneideri]
Unigene16626_Mpfb2	565	314	1050	48.9816020625672	173.448052734393	1.82419177723423	Up	1.791414e-102	1.63899199525424e-100	-	GO:0003939//L-iditol 2-dehydrogenase activity;GO:0000166//nucleotide binding;GO:0008270//zinc ion binding	GO:0055114//oxidation-reduction process	gi|17225198|gb|AAL37295.1|AF323506_1/4.28428e-46/sorbitol dehydrogenase [Malus x domestica]
Unigene10514_Mpfb2	321	12	40	3.29479197158765	11.6301023343637	1.81960450773858	Up	3.41556e-05	0.00018279531917214	-	-	-	-
CL10301	464	27	90	5.12858513249824	18.1031064892116	1.81960450773858	Up	4.01062e-10	3.66782325455316e-09	-	-	-	-
Unigene222_Mpfb2	317	12	40	3.3363666336897	11.7768544142925	1.81960450773857	Up	3.41556e-05	0.00018277266795539	-	-	-	-
CL9208	490	21	70	3.77724365314156	13.3330816047526	1.81960450773857	Up	3.63996e-08	2.82002211410118e-07	-	-	-	-
CL6280	1655	63	209	3.35501400007135	11.7862830137481	1.81271812215334	Up	1.551606e-21	2.81177312228284e-20	-	-	-	-
CL15355	1743	1557	5159	78.7305002401795	276.246457826983	1.810961415646	Up	0	0	-	-	-	-
CL13880	1232	42	139	3.00462563318078	10.5301042219353	1.80926256351711	Up	8.86362e-15	1.12479155474581e-13	-	-	-	-
Unigene12163_Mpfb2	345	23	76	5.87571234933131	20.559998300662	1.80700447095894	Up	1.102848e-08	8.9521406075188e-08	GO:0005737//cytoplasm	GO:0003825//alpha,alpha-trehalose-phosphate synthase (UDP-forming) activity;GO:0004805//trehalose-phosphatase activity	GO:0051301//cell division;GO:0005992//trehalose biosynthetic process;GO:0009664//plant-type cell wall organization;GO:0009832//plant-type cell wall biogenesis;GO:0010182//sugar mediated signaling pathway;GO:0009793//embryo development ending in seed dormancy	gi|386368301|gb|AFJ06909.1|/9.49564e-10/trehalose-6-phosphate synthase [Camellia sinensis]
Unigene10569_Mpfb2	403	43	142	9.40405574520768	32.8860623204072	1.80612127837495	Up	4.92034e-15	6.32569105567133e-14	-	-	-	-
CL8433	298	10	33	2.95757333020032	10.3353753379123	1.80510493804346	Up	0.0001879674	0.000890628066886109	-	-	-	-
CL7485	618	24	79	3.4227450578629	11.9307348340262	1.80145716102831	Up	6.07394e-09	5.05486654384275e-08	-	-	-	-
CL4572	477	56	184	10.3471664013382	36.0021155281371	1.79884594757177	Up	5.93502e-19	9.3165359389313e-18	-	-	-	-
CL2963	1221	818	2686	59.0458562868921	205.314168986535	1.79792547005806	Up	5.31648e-254	1.51043994947368e-251	-	-	-	-
CL11695	1483	64	210	3.80356295034259	13.2162036136119	1.7968844312385	Up	2.17198e-21	3.89999103201663e-20	-	-	-	-
Unigene10151_Mpfb2	415	36	118	7.64550522563592	26.5376515795799	1.7953569614919	Up	1.222474e-12	1.34465912419766e-11	-	-	-	-
Unigene2378_Mpfb2	1897	77	252	3.57746323852275	12.3982899055264	1.79313229637738	Up	2.71456e-25	5.75764042436149e-24	GO:0005622//intracellular;GO:0009506//plasmodesma;GO:0016021//integral to membrane	-	GO:0009627//systemic acquired resistance;GO:0034976//response to endoplasmic reticulum stress;GO:0043090//amino acid import;GO:0055085//transmembrane transport;GO:0050832//defense response to fungus;GO:0006888//ER to Golgi vesicle-mediated transport	gi|359481931|ref|XP_002268663.2|/0/PREDICTED: uncharacterized protein LOC100248651 [Vitis vinifera]
CL13596	886	140	458	13.9266319792277	48.2458912244209	1.79255968472435	Up	1.23066e-44	4.45099007035176e-43	-	-	-	-
Unigene6413_Mpfb2	358	15	49	3.69283597374175	12.7744329341624	1.79045816207905	Up	5.49914e-06	3.29140487539848e-05	-	-	-	gi|296088854|emb|CBI38318.3|/8.46716e-11/unnamed protein product [Vitis vinifera]
CL3667	1564	229	748	12.9047774424252	44.636838415911	1.79032958536306	Up	1.096014e-71	6.6945217222065e-70	-	-	-	-
CL14662	2109	645	2106	26.9547259268755	93.1988093965213	1.78977328428747	Up	2.3918e-198	4.82651828037383e-196	-	-	-	-
CL6205	1722	95	310	4.86230551556163	16.8018508027371	1.78890771051566	Up	1.172214e-30	2.95337744317386e-29	-	-	-	-
CL5661	727	39	127	4.72804913942066	16.3041396789891	1.78592138148228	Up	2.07706e-13	2.40664768017172e-12	-	-	-	-
CL11479	1095	134	436	10.7855541754849	37.1621598700503	1.78473404789152	Up	2.5217e-42	8.69090924181963e-41	-	-	-	-
CL13229	743	124	403	14.7090511033058	50.6226422705346	1.78307863171347	Up	3.3747e-39	1.07393548120855e-37	-	-	-	-
Unigene25733_Mpfb2	522	72	234	12.1566462399958	41.8382905528445	1.78307863171346	Up	2.00148e-23	3.91803772982774e-22	-	GO:0004674//protein serine/threonine kinase activity	GO:0046777//protein autophosphorylation	gi|255563429|ref|XP_002522717.1|/1.07965e-39/Protein phosphatase 1 regulatory subunit, putative [Ricinus communis]
Unigene9877_Mpfb2	407	16	52	3.46479352294721	11.9244267914741	1.78307863171346	Up	2.99924e-06	1.86010599109579e-05	GO:0005730//nucleolus	GO:0003723//RNA binding	-	gi|255551869|ref|XP_002516980.1|/2.23511e-19/Protein penguin, putative [Ricinus communis]
CL7219	1004	227	737	19.9270921807501	68.5113227080865	1.78161123537652	Up	3.41922e-70	2.02267940383562e-68	-	-	-	-
Unigene12535_Mpfb2	323	42	136	11.4603677401818	39.2975036771657	1.77778433204395	Up	3.5329e-14	4.30973880225989e-13	-	-	-	gi|224097664|ref|XP_002311032.1|/2.0782e-33/predicted protein [Populus trichocarpa]
CL4120	497	17	55	3.01470150720218	10.3284434966394	1.77653578584669	Up	1.637578e-06	1.04812758784645e-05	-	-	-	-
Unigene3719_Mpfb2	548	114	368	18.3347958345922	62.6752157186912	1.77331085546464	Up	1.125622e-35	3.24275253155437e-34	-	GO:0016491//oxidoreductase activity	GO:0055114//oxidation-reduction process	gi|55667968|gb|AAV54113.1|/1.63855e-68/NADP sorbitol-6-phosphate dehydrogenase [Malus x domestica]
CL14176	540	28	90	4.56999849392435	15.5552618722114	1.76713708784444	Up	8.88858e-10	7.8996591627907e-09	-	-	-	-
CL3246	852	295	945	30.5164637861397	103.51917231859	1.7622382884316	Up	3.63444e-88	2.77787003469027e-86	-	-	-	-
CL3571	2039	602	1928	26.0214234990004	88.2507451386668	1.76190857304263	Up	7.38686e-178	1.32914234266667e-175	-	-	-	-
Unigene4540_Mpfb2	383	20	64	4.60238565221774	15.5958761329744	1.76071081868501	Up	2.68056e-07	1.88437738954908e-06	-	-	-	-
Unigene16603_Mpfb2	254	20	64	6.93981773543068	23.5166163737369	1.760710818685	Up	2.68056e-07	1.88468419146858e-06	-	-	-	-
Unigene6011_Mpfb2	1524	504	1609	29.1472344888089	98.5370722534967	1.7573076007959	Up	3.22238e-148	4.65402200401338e-146	GO:0005737//cytoplasm;GO:0005634//nucleus	GO:0030544//Hsp70 protein binding	GO:0006457//protein folding;GO:0009644//response to high light intensity;GO:0042542//response to hydrogen peroxide;GO:0009408//response to heat;GO:0009651//response to salt stress	gi|225440422|ref|XP_002269511.1|/6.22786e-170/PREDICTED: hsp70-binding protein 1-like [Vitis vinifera]
CL15144	2615	123	392	4.14557907629685	13.9908129726353	1.75483425234834	Up	2.27822e-37	6.87029696089385e-36	-	-	-	-
CL8396	508	44	140	7.63379950897375	25.7212991587748	1.75249031188004	Up	2.70068e-14	3.31512692211484e-13	-	-	-	-
CL1068	1093	45	143	3.62864211875447	12.210809411123	1.75065715402109	Up	1.495738e-14	1.86574089520508e-13	-	-	-	-
CL4351	2798	306	972	9.63885621280583	32.4225472618788	1.7500635744855	Up	8.95704e-90	6.99458978951175e-88	-	-	-	-
Unigene17617_Mpfb2	396	23	73	5.11899181949319	17.2050623738096	1.74890151639537	Up	4.4189e-08	3.3991054079088e-07	-	-	-	-
Unigene10467_Mpfb2	343	12	38	3.08346420664617	10.3399408363388	1.7456039262948	Up	8.76232e-05	0.000441222046268657	-	-	-	-
Unigene18516_Mpfb2	233	24	76	9.07835384446039	30.4429159387485	1.7456039262948	Up	2.42612e-08	1.90767600291333e-07	-	-	-	-
CL14809	1422	352	1114	21.8169910017365	73.1162942010275	1.7447408122751	Up	3.44456e-102	3.1315764008421e-100	-	-	-	-
CL9405	1334	61	193	4.03019250347687	13.502993439296	1.74435861327757	Up	4.84398e-19	7.63439534014599e-18	-	-	-	-
CL1032	1766	137	433	6.83725304522981	22.8836751664809	1.74283004533857	Up	9.98538e-41	3.32722723703704e-39	-	-	-	-
Unigene12494_Mpfb2	330	49	154	13.0868138689652	43.5547332421919	1.73471561015206	Up	2.21378e-15	2.89784405941194e-14	GO:0005634//nucleus;GO:0005737//cytoplasm	-	-	gi|356545971|ref|XP_003541406.1|/7.63892e-15/PREDICTED: polyubiquitin-like [Glycine max]
Unigene26652_Mpfb2	300	14	44	4.11299864453192	13.688630447546	1.73471561015206	Up	2.56656e-05	0.000140278859688647	-	-	-	gi|255567693|ref|XP_002524825.1|/2.61675e-23/Glycine-rich cell wall structural protein 1 precursor, putative [Ricinus communis]
CL8614	1123	43	135	3.37474128701576	11.219734743091	1.73318975592109	Up	1.206776e-13	1.41998405405995e-12	-	-	-	-
CL6025	1618	278	870	15.1432141512432	50.1844666087414	1.72856943158496	Up	3.45532e-79	2.35725969794629e-77	-	-	-	-
Unigene3140_Mpfb2	880	93	291	9.31433946286043	30.8630536691831	1.72835544537262	Up	1.356046e-27	3.11652423970197e-26	GO:0005773//vacuole;GO:0005634//nucleus	-	GO:0006623//protein targeting to vacuole;GO:0042787//protein ubiquitination involved in ubiquitin-dependent protein catabolic process;GO:0010224//response to UV-B;GO:0016192//vesicle-mediated transport	gi|356545971|ref|XP_003541406.1|/4.37554e-110/PREDICTED: polyubiquitin-like [Glycine max]
CL700	1780	683	2137	33.8183556285951	112.050318946907	1.72826833794209	Up	1.03747e-191	2.01811281441441e-189	-	-	-	-
CL6390	2181	118	369	4.76845981582596	15.7906234686273	1.72747287027093	Up	1.542252e-34	4.28851322395364e-33	-	-	-	-
CL1329	680	34	106	4.40678426199848	14.5487449275389	1.72309652688523	Up	6.20262e-11	6.04499982125931e-10	-	-	-	-
Unigene2144_Mpfb2	679	29	90	3.76426343440224	12.3709004580179	1.71651101477447	Up	1.918334e-09	1.66749870080515e-08	-	GO:0005509//calcium ion binding	-	gi|224104857|ref|XP_002313594.1|/3.08585e-85/predicted protein [Populus trichocarpa]
Unigene18151_Mpfb2	421	30	93	6.28045262992658	20.6171879446412	1.71490712907188	Up	1.055812e-09	9.32587142728574e-09	-	-	-	-
Unigene22096_Mpfb2	817	110	340	11.8664937287597	38.8405559599893	1.71067013618541	Up	1.552078e-31	4.00866844210526e-30	GO:0015935//small ribosomal subunit;GO:0005747//mitochondrial respiratory chain complex I;GO:0016021//integral to membrane	GO:0008137//NADH dehydrogenase (ubiquinone) activity;GO:0003735//structural constituent of ribosome	GO:0006412//translation;GO:0006120//mitochondrial electron transport, NADH to ubiquinone	gi|357435975|ref|XP_003588263.1|/1.45513e-117/NADH-ubiquinone oxidoreductase chain [Medicago truncatula]
CL5779	2790	247	763	7.80269328110126	25.5240103408544	1.70981092882222	Up	1.24648e-68	7.10131824802111e-67	-	-	-	-
CL4460	1908	114	352	5.26596861496674	17.2184030786743	1.70918051804493	Up	1.488792e-32	3.94913966388206e-31	-	-	-	-
Unigene27027_Mpfb2	289	12	37	3.65961322795722	11.9490246907645	1.70712977848016	Up	0.0001392262	0.000676608622642359	-	-	-	-
Unigene25102_Mpfb2	489	38	117	6.84898985504877	22.3308667367943	1.70507611971219	Up	9.01374e-12	9.34796705475504e-11	-	GO:0004806//triglyceride lipase activity	GO:0006629//lipid metabolic process	gi|255548495|ref|XP_002515304.1|/1.39042e-24/triacylglycerol lipase, putative [Ricinus communis]
Unigene4010_Mpfb2	615	51	157	7.30881292233895	23.8261084286555	1.7048343204925	Up	2.60664e-15	3.39870597101449e-14	-	GO:0005515//protein binding	-	gi|356501288|ref|XP_003519457.1|/2.55454e-37/PREDICTED: UBA and UBX domain-containing protein At4g15410-like [Glycine max]
CL13049	318	13	40	3.60303115760882	11.7398202809143	1.70412729031864	Up	7.51304e-05	0.000381563118146536	-	-	-	-
CL5650	1900	900	2767	41.7484824820909	135.920240843397	1.70296465096529	Up	1.48453e-242	3.95728046419753e-240	-	-	-	-
Unigene26453_Mpfb2	306	14	43	4.03235161228619	13.1152207942175	1.70154874621687	Up	4.0635e-05	0.000214573470286134	GO:0009505//plant-type cell wall;GO:0005576//extracellular region;GO:0016020//membrane	GO:0005199//structural constituent of cell wall	GO:0009831//plant-type cell wall modification involved in multidimensional cell growth;GO:0009828//plant-type cell wall loosening;GO:0009826//unidimensional cell growth;GO:0006949//syncytium formation	gi|148716918|gb|ABR04073.1|/4.29416e-18/expansin 1 [Pyrus pyrifolia]
Unigene10337_Mpfb2	367	28	86	6.7242484651748	21.8706134225098	1.70154874621686	Up	5.47154e-09	4.58001518433805e-08	-	-	-	-
Unigene20177_Mpfb2	274	14	43	4.50328318744371	14.6469254125202	1.70154874621686	Up	4.0635e-05	0.000214599711385594	-	GO:0008270//zinc ion binding	GO:0070838//divalent metal ion transport;GO:0010200//response to chitin;GO:0030003//cellular cation homeostasis;GO:0009741//response to brassinosteroid stimulus	gi|338190109|gb|AEI84328.1|/1.47523e-10/ubiquitin-protein ligase E3 [Jatropha curcas]
Unigene3654_Mpfb2	200	16	49	7.05085481919757	22.8662349521508	1.69734875768758	Up	1.195562e-05	6.82654362131429e-05	-	-	-	-
CL14474	1275	144	441	9.95414798004363	32.2817434618599	1.69734875768758	Up	5.42966e-40	1.76828384193062e-38	-	-	-	-
Unigene5743_Mpfb2	440	17	52	3.40524238427156	11.0300947821135	1.69561579046311	Up	6.50088e-06	3.84777963157895e-05	GO:0016021//integral to membrane	-	-	gi|224069412|ref|XP_002302974.1|/4.43043e-39/predicted protein [Populus trichocarpa]
Unigene26721_Mpfb2	402	36	110	7.89274793193758	25.5384896409441	1.69407362565472	Up	4.628e-11	4.54527068455765e-10	-	-	-	-
Unigene22196_Mpfb2	1307	109	333	7.35025990142058	23.7791990976881	1.6938329558667	Up	1.639942e-30	4.10546407698551e-29	GO:0016021//integral to membrane;GO:0005739//mitochondrion	GO:0015189//L-lysine transmembrane transporter activity;GO:0015181//arginine transmembrane transporter activity;GO:0015180//L-alanine transmembrane transporter activity;GO:0005313//L-glutamate transmembrane transporter activity;GO:0015185//L-gamma-aminobutyric acid transmembrane transporter activity	GO:0015837//amine transport;GO:0003333//amino acid transmembrane transport;GO:0015808//L-alanine transport;GO:0015812//gamma-aminobutyric acid transport;GO:0015819//lysine transport;GO:0015813//L-glutamate transport;GO:0015809//arginine transport	gi|225424097|ref|XP_002279978.1|/0/PREDICTED: uncharacterized amino-acid permease C15C4.04c-like [Vitis vinifera]
Unigene26640_Mpfb2	296	19	58	5.65735817418724	18.2879430119242	1.69269239525635	Up	1.929936e-06	1.22310472885236e-05	-	-	-	-
Unigene4288_Mpfb2	223	19	58	7.50931847336065	24.274579065155	1.69269239525635	Up	1.929936e-06	1.22292525640499e-05	GO:0005829//cytosol	GO:0005525//GTP binding	-	gi|357471405|ref|XP_003605987.1|/3.01251e-08/Large subunit GTPase-like protein [Medicago truncatula]
CL8441	2141	654	1992	26.9223438332275	86.8362867336155	1.68949402014237	Up	3.07236e-173	5.3070717696e-171	-	-	-	-
Unigene4764_Mpfb2	771	34	103	3.88665797426585	12.4684200220839	1.68167659950525	Up	2.3772e-10	2.21530006042296e-09	-	GO:0016491//oxidoreductase activity	-	gi|147782974|emb|CAN66148.1|/2.52058e-60/hypothetical protein VITISV_036826 [Vitis vinifera]
CL10864	567	35	106	5.44047439752899	17.4482302481948	1.6812763511906	Up	1.31006e-10	1.24803951114053e-09	-	-	-	-
Unigene15644_Mpfb2	967	37	112	3.37230646729977	10.8098614044737	1.68054047000102	Up	3.983e-11	3.93057294332724e-10	GO:0005886//plasma membrane	-	-	gi|225457955|ref|XP_002274931.1|/5.23558e-115/PREDICTED: uncharacterized protein LOC100241980 [Vitis vinifera]
CL8477	1132	395	1195	30.7540597789647	98.5258194556147	1.67972497337601	Up	7.53476e-104	7.04288042943723e-102	-	-	-	-
Unigene4156_Mpfb2	528	97	293	16.1915936899187	51.7919514608857	1.67748292580749	Up	1.090862e-26	2.41702332519241e-25	-	GO:0008270//zinc ion binding;GO:0016491//oxidoreductase activity;GO:0000166//nucleotide binding	GO:0055114//oxidation-reduction process	gi|37954287|gb|AAP69757.1|/5.43411e-54/NAD-dependent sorbitol dehydrogenase 6 [Malus x domestica]
Unigene1554_Mpfb2	1273	149	449	10.3159600163044	32.9189909534466	1.67404202785135	Up	6.3021e-40	2.04777943115124e-38	GO:0005622//intracellular	-	GO:0009409//response to cold;GO:0010200//response to chitin;GO:0007165//signal transduction;GO:0045893//positive regulation of transcription, DNA-dependent	gi|292668893|gb|ADE41101.1|/1.02728e-175/AP2 domain class transcription factor [Malus x domestica]
CL2682	2749	1295	3893	41.5189932287234	132.171628523505	1.67056916034574	Up	0	0	-	-	-	-
CL170	440	22	66	4.40678426199848	13.9997356849903	1.66760141429353	Up	4.92624e-07	3.34804450991501e-06	-	-	-	-
Unigene25961_Mpfb2	303	20	60	5.81753697953595	18.4814992541126	1.66760141429353	Up	1.650472e-06	1.05544177177551e-05	-	-	-	-
Unigene3359_Mpfb2	348	17	51	4.30547887666518	13.6779026807376	1.66760141429352	Up	1.020896e-05	5.87818304853333e-05	-	-	-	-
CL13735	650	28	84	3.79661413341408	12.0613107439916	1.66760141429352	Up	1.336384e-08	1.07728965196939e-07	-	-	-	-
CL6686	448	23	69	4.52482312615916	14.3747286051239	1.66760141429352	Up	2.69518e-07	1.89342204522531e-06	-	-	-	-
Unigene1304_Mpfb2	1487	86	257	5.0972891261852	16.1306078056153	1.66199870806415	Up	2.60078e-23	5.05682501215669e-22	-	-	-	gi|147818144|emb|CAN60407.1|/5.08441e-68/hypothetical protein VITISV_008798 [Vitis vinifera]
Unigene22501_Mpfb2	1677	996	2972	52.3453443643469	165.403357009704	1.65985538204288	Up	4.31904e-251	1.20331240877419e-248	-	GO:0004067//asparaginase activity	GO:0033345//asparagine catabolic process via L-aspartate;GO:0006516//glycoprotein catabolic process;GO:0051604//protein maturation	gi|357437701|ref|XP_003589126.1|/2.33685e-165/L-asparaginase [Medicago truncatula]
CL6385	954	238	710	21.9877286028436	69.4606033287428	1.65949636465647	Up	2.14582e-61	1.08507132177986e-59	-	-	-	-
Unigene16264_Mpfb2	283	59	176	18.3745774881916	58.0436626751069	1.65942748284782	Up	2.10024e-16	2.89580983908046e-15	-	-	-	gi|37935727|gb|AAP69752.1|/2.38544e-45/NAD-dependent sorbitol dehydrogenase 3 [Malus x domestica]
CL2646	1417	180	536	11.1957821758606	35.3039676648073	1.65687500770047	Up	1.138606e-46	4.26079389116118e-45	-	-	-	-
CL1001	820	386	1146	41.4882615885711	130.436561747958	1.65257320506119	Up	2.0591e-97	1.75731569960474e-95	-	-	-	-
CL10760	1416	124	368	7.71809673005384	24.2556625803974	1.6520045592425	Up	1.975172e-32	5.22966447872471e-31	-	-	-	-
CL9393	514	317	939	54.3560549048062	170.502617486457	1.64928123108673	Up	6.32516e-80	4.36334999105431e-78	-	-	-	-
CL6501	986	47	139	4.20119392117503	13.157290467976	1.64699113461824	Up	3.93354e-13	4.48313516389549e-12	-	-	-	-
CL970	2117	316	934	13.1558226432831	41.1769898591746	1.64613690510493	Up	2.69004e-79	1.84099346053883e-77	-	-	-	-
Unigene14770_Mpfb2	1072	67	198	5.5084803274981	17.2384805076373	1.64590634319421	Up	4.47952e-18	6.73550110306407e-17	GO:0009507//chloroplast	-	-	gi|357437313|ref|XP_003588932.1|/2.74718e-46/hypothetical protein MTR_1g015430 [Medicago truncatula]
CL14204	2380	643	1900	23.8114477350002	74.5083972030294	1.64574768946273	Up	2.61712e-159	4.09484456811594e-157	-	-	-	-
CL7037	1431	110	325	6.77493038182856	21.1968977294285	1.64557510796352	Up	1.120624e-28	2.65603879341383e-27	-	-	-	-
Unigene4978_Mpfb2	2869	569	1680	17.4796810392272	54.6521574318198	1.64459958893191	Up	5.98822e-141	8.00604620681114e-139	-	GO:0004553//hydrolase activity, hydrolyzing O-glycosyl compounds;GO:0047268//galactinol-raffinose galactosyltransferase activity	GO:0080167//response to karrikin;GO:0008152//metabolic process;GO:0006979//response to oxidative stress	gi|225437604|ref|XP_002271259.1|/0/PREDICTED: stachyose synthase [Vitis vinifera]
Unigene2071_Mpfb2	270	20	59	6.52856927703479	20.3946766768994	1.64335386804685	Up	2.57624e-06	1.60978654550716e-05	-	-	-	-
CL7261	1350	73	215	4.7658555722354	14.8639169001131	1.64100720428181	Up	2.01546e-19	3.24155026592179e-18	-	-	-	-
CL14724	288	17	50	5.2024536426371	16.2033977835536	1.63903226209676	Up	1.596268e-05	8.9815292914658e-05	-	-	-	-
Unigene21631_Mpfb2	1975	75	220	3.34692475594822	10.3964281880097	1.63517993660115	Up	9.57242e-20	1.56581585333333e-18	-	-	-	gi|255555158|ref|XP_002518616.1|/0/conserved hypothetical protein [Ricinus communis]
CL137	943	74	217	6.91626798277599	21.4771484174117	1.6347367803879	Up	1.724794e-19	2.78859992871584e-18	-	-	-	-
Unigene4693_Mpfb2	1222	611	1791	44.0678426199848	136.789561439267	1.63415996573961	Up	8.84354e-149	1.29020078162162e-146	GO:0043231//intracellular membrane-bounded organelle	-	GO:0009628//response to abiotic stimulus;GO:0006950//response to stress	gi|147789492|emb|CAN76136.1|/2.23437e-55/hypothetical protein VITISV_034276 [Vitis vinifera]
Unigene17922_Mpfb2	291	14	41	4.24020478817723	13.1498090053746	1.63283599613285	Up	0.000100334	0.000498713565377532	-	-	-	-
Unigene18567_Mpfb2	288	14	41	4.28437358805408	13.2867861825139	1.63283599613285	Up	0.000100334	0.000498770974559687	-	-	-	-
CL1410	1304	173	506	11.6928478117444	36.2160851564677	1.63100426062996	Up	3.33678e-43	1.17725087843137e-41	-	-	-	-
Unigene12193_Mpfb2	346	13	38	3.31145638184857	10.2502881701277	1.63012670887486	Up	0.0001859462	0.000882503648840532	-	-	-	-
CL12942	918	490	1432	47.0441021433389	145.589117653639	1.62981675183406	Up	6.79658e-119	7.54507739640103e-117	-	-	-	-
Unigene19649_Mpfb2	867	38	111	3.86292507395484	11.9490246907645	1.62912726647889	Up	1.273866e-10	1.2157045158895e-09	GO:0016021//integral to membrane	-	-	gi|357519215|ref|XP_003629896.1|/2.27412e-54/hypothetical protein MTR_8g088070 [Medicago truncatula]
Unigene18294_Mpfb2	296	25	73	7.4438923344569	23.0175834460426	1.62860728267766	Up	1.95644e-07	1.39855826783645e-06	-	-	-	-
Unigene22462_Mpfb2	356	25	73	6.18930373876192	19.1382154495185	1.62860728267766	Up	1.95644e-07	1.39878981721854e-06	-	GO:0016705//oxidoreductase activity, acting on paired donors, with incorporation or reduction of molecular oxygen;GO:0005506//iron ion binding;GO:0004497//monooxygenase activity	GO:0048316//seed development	gi|224130624|ref|XP_002320887.1|/5.4502e-34/cytochrome P450 [Populus trichocarpa]
CL7920	1783	358	1045	17.6963406146434	54.7007806723306	1.62811036327635	Up	3.86508e-87	2.89773636666667e-85	-	-	-	-
CL15276	1217	292	852	21.1467708217511	65.3397688502422	1.62752397491819	Up	2.40818e-71	1.45855322748948e-69	-	-	-	-
Unigene12452_Mpfb2	1288	57	166	3.90041464183096	12.0287584042877	1.62478833075455	Up	3.89812e-15	5.03850386351392e-14	GO:0016020//membrane	-	-	gi|358248826|ref|NP_001240202.1|/1.79827e-143/uncharacterized protein LOC100811114 [Glycine max]
CL6480	1000	195	567	17.1864586217941	52.9190008892632	1.62251352476499	Up	7.38364e-48	2.84692062285714e-46	-	-	-	-
CL11458	1752	129	375	6.48944257760051	19.9767917879427	1.62215844353235	Up	3.3262e-32	8.73714238442822e-31	-	-	-	-
Unigene19051_Mpfb2	539	32	93	5.23254532036926	16.1035920680779	1.6217977246804	Up	4.55868e-09	3.84046112212251e-08	-	-	-	gi|255561594|ref|XP_002521807.1|/5.64088e-18/conserved hypothetical protein [Ricinus communis]
CL5549	1120	147	427	11.567808687746	35.5826615326836	1.6210588283565	Up	2.07304e-36	6.11908129596719e-35	-	-	-	-
CL11707	436	38	110	7.68155054843772	23.5469560450907	1.61607111365345	Up	1.966164e-10	1.84861367681254e-09	-	-	-	-
CL11292	963	47	136	4.3015339629061	13.1807826456122	1.61551290314508	Up	1.446798e-12	1.58173480587342e-11	-	-	-	-
CL2122	2270	1817	5256	70.547374485033	216.101646873154	1.61504576966058	Up	0	0	-	-	-	-
CL12227	2136	876	2533	36.1455338343696	110.678309894133	1.61448321568369	Up	5.45682e-206	1.13291978307692e-203	-	-	-	-
CL6302	1450	1792	5179	108.923550310363	333.354625804895	1.61374183464561	Up	0	0	-	-	-	-
Unigene22293_Mpfb2	1632	63	182	3.40229667286648	10.4083002233179	1.61315363027114	Up	2.67126e-16	3.67257853677173e-15	GO:0016020//membrane	GO:0005215//transporter activity	GO:0006857//oligopeptide transport	gi|356495939|ref|XP_003516828.1|/3.87355e-141/PREDICTED: probable nitrite transporter At1g68570-like [Glycine max]
CL11984	879	68	196	6.8182327603162	20.8111353375661	1.60988591643724	Up	2.15206e-17	3.12805651430495e-16	-	-	-	-
CL12156	3763	1037	2988	24.2882555391572	74.1096823930391	1.60940316754838	Up	1.58348e-241	4.19515339386503e-239	-	-	-	-
CL6231	1280	118	340	8.1250084830597	24.7911986088369	1.60938680034823	Up	4.9285e-29	1.18108958934517e-27	-	-	-	-
CL1499	344	277	797	70.9697232891616	216.236227537543	1.60733266151365	Up	1.088404e-65	5.91215576553459e-64	-	-	-	-
Unigene23610_Mpfb2	1107	57	164	4.53815181452418	13.8268994419657	1.60730090402571	Up	9.22172e-15	1.16851747793427e-13	GO:0005886//plasma membrane;GO:0005618//cell wall;GO:0005829//cytosol	GO:0005524//ATP binding;GO:0051082//unfolded protein binding	GO:0006457//protein folding;GO:0009644//response to high light intensity;GO:0046685//response to arsenic-containing substance;GO:0042542//response to hydrogen peroxide;GO:0009408//response to heat;GO:0009816//defense response to bacterium, incompatible interaction	gi|255545176|ref|XP_002513649.1|/1.79001e-117/heat shock protein, putative [Ricinus communis]
Unigene2768_Mpfb2	2337	609	1751	22.9673223410961	69.9287895718669	1.60630386409959	Up	5.66692e-142	7.67148192100313e-140	GO:0009536//plastid	-	GO:0019252//starch biosynthetic process;GO:0000023//maltose metabolic process	gi|224104295|ref|XP_002313386.1|/0/predicted protein [Populus trichocarpa]
Unigene18370_Mpfb2	882	40	115	3.99708323083763	12.1690824170361	1.60620086962938	Up	9.21708e-11	8.8786612250725e-10	-	GO:0005515//protein binding	GO:0009793//embryo development ending in seed dormancy	gi|225424337|ref|XP_002284829.1|/6.36238e-85/PREDICTED: F-box protein SKIP28-like [Vitis vinifera]
Unigene26488_Mpfb2	381	47	135	10.8723811188414	33.0702417755676	1.60486565894556	Up	2.22538e-12	2.40914539784407e-11	-	-	-	gi|118484615|gb|ABK94181.1|/3.23489e-10/unknown [Populus trichocarpa]
CL3992	1082	641	1840	52.2134697216456	158.715426126815	1.603948417898	Up	8.9036e-149	1.29458943569024e-146	-	-	-	-
Unigene19722_Mpfb2	524	29	83	4.8777383052655	14.7834359014528	1.59969734979172	Up	4.23384e-08	3.26198298947368e-07	-	-	-	-
CL8827	1639	2001	5711	107.601895158743	325.208421789625	1.59566113092297	Up	0	0	-	-	-	-
Unigene5525_Mpfb2	600	27	77	3.96610583579864	11.9775516416028	1.5945379521038	Up	1.404702e-07	1.02019258607467e-06	GO:0005829//cytosol	GO:0004222//metalloendopeptidase activity;GO:0008270//zinc ion binding	GO:0006508//proteolysis	gi|255554495|ref|XP_002518286.1|/5.18017e-56/conserved hypothetical protein [Ricinus communis]
Unigene18293_Mpfb2	497	33	94	5.85206763162777	17.6522488851655	1.59283364589155	Up	5.96006e-09	4.96871102393822e-08	-	-	-	-
CL8439	641	38	108	5.22489241672207	15.7251321266661	1.58959890229225	Up	4.65304e-10	4.23917467004219e-09	-	-	-	-
CL12866	1797	882	2506	43.2585834065961	130.15521286064	1.58917476733671	Up	3.10788e-199	6.30097135774648e-197	-	-	-	-
Unigene21848_Mpfb2	1239	86	243	6.11756975838369	18.3047391522875	1.58118666247605	Up	1.068396e-20	1.8440292911271e-19	-	GO:0016887//ATPase activity;GO:0005524//ATP binding	GO:0009407//toxin catabolic process;GO:0010583//response to cyclopentenone	gi|359485008|ref|XP_002269013.2|/2.53349e-155/PREDICTED: probable mitochondrial chaperone BCS1-B-like [Vitis vinifera]
Unigene12901_Mpfb2	333	34	96	8.99883873321012	26.9063989140954	1.58013857304318	Up	5.03974e-09	4.23334238786228e-08	-	-	-	-
Unigene15997_Mpfb2	235	28	79	10.5012731349751	31.375294159269	1.57906473969187	Up	1.186116e-07	8.69482827092175e-07	-	GO:0005516//calmodulin binding	-	gi|359484785|ref|XP_003633161.1|/2.43764e-21/PREDICTED: uncharacterized protein LOC100255894 [Vitis vinifera]
CL8653	2006	664	1872	29.1735269189132	87.0970594958517	1.57796420180885	Up	8.10202e-148	1.16238415840532e-145	-	-	-	-
CL13179	1107	94	265	7.48396965903988	22.3422460495177	1.57789861134529	Up	2.2737e-22	4.26902003478261e-21	-	-	-	-
Unigene12465_Mpfb2	290	22	62	6.6861554319977	19.9536462636643	1.57740360532195	Up	2.85184e-06	1.77378451044217e-05	-	-	-	-
CL2062	2629	172	484	5.76619926256173	17.1823813149113	1.57523739614486	Up	1.921094e-39	6.14522394785185e-38	-	-	-	-
Unigene25025_Mpfb2	244	16	45	5.77938919606359	17.2127897766274	1.57449200990204	Up	7.0964e-05	0.000361636697663441	-	-	-	-
CL4373	2642	266	748	8.87361554649203	26.4239270562017	1.57425093795882	Up	5.6963e-60	2.79850988850967e-58	-	-	-	-
CL14165	940	156	438	14.6267732951439	43.4885406384804	1.57202375431129	Up	9.47582e-36	2.7316676293725e-34	-	-	-	-
Unigene23300_Mpfb2	469	119	334	22.3627858071565	66.4664068057818	1.57152544273848	Up	1.240314e-27	2.85358123473628e-26	-	-	-	gi|224100143|ref|XP_002311761.1|/2.72745e-16/predicted protein [Populus trichocarpa]
CL11231	2237	2682	7515	105.668264556817	313.539006624056	1.56910278047162	Up	0	0	-	-	-	-
CL2884	1676	133	372	6.99406094088065	20.715599342945	1.56651528917921	Up	1.847278e-30	4.60848371761987e-29	-	-	-	-
CL9951	1511	177	495	10.3242993298972	30.5752003709251	1.56631807845634	Up	5.54952e-40	1.8045969253012e-38	-	-	-	-
Unigene4374_Mpfb2	2050	172	481	7.39479895671941	21.8987735430254	1.56626724264031	Up	6.7554e-39	2.13249410526316e-37	-	GO:0004197//cysteine-type endopeptidase activity	GO:0006624//vacuolar protein processing;GO:0006508//proteolysis	gi|351720847|ref|NP_001236678.1|/0/vacuolar-processing enzyme precursor [Glycine max]
CL12044	1571	160	447	8.97626329624134	26.555832171401	1.56484183986832	Up	3.2213e-36	9.43109282711864e-35	-	-	-	-
Unigene11892_Mpfb2	374	19	53	4.47748133572038	13.2261317523081	1.56263185469198	Up	1.756032e-05	9.83050115219082e-05	-	-	-	-
CL6697	791	52	145	5.79400206381596	17.1088215282224	1.56210828544621	Up	9.70058e-13	1.07633568016444e-11	-	-	-	-
Unigene21549_Mpfb2	847	73	203	7.59610982587696	22.3687236840065	1.55815027187753	Up	3.37194e-17	4.85541370323441e-16	GO:0008076//voltage-gated potassium channel complex	GO:0005249//voltage-gated potassium channel activity	GO:0051260//protein homooligomerization;GO:0006813//potassium ion transport	gi|359474193|ref|XP_003631414.1|/1.83349e-118/PREDICTED: BTB/POZ domain-containing protein At5g41330-like [Vitis vinifera]
CL2366	714	35	97	4.32037672744949	12.6794991731471	1.55326873881453	Up	6.50198e-09	5.3923853335894e-08	-	-	-	-
CL7277	1099	87	241	6.97707426376466	20.4667048837286	1.5525847539536	Up	4.85792e-20	8.06863143384615e-19	-	-	-	-
Unigene21002_Mpfb2	816	225	623	24.3021190919034	71.256824605792	1.55194607537933	Up	3.09076e-49	1.23470286623497e-47	GO:0005886//plasma membrane	-	GO:0009554//megasporogenesis	gi|357476501|ref|XP_003608536.1|/1.18002e-34/hypothetical protein MTR_4g097180 [Medicago truncatula]
CL13677	697	474	1312	59.9373239652018	175.682957615564	1.55144766929219	Up	1.155662e-101	1.03754901887734e-99	-	-	-	-
CL2751	1123	761	2106	59.7250725446277	175.02786199222	1.55117599109454	Up	5.54886e-162	8.87488778666666e-160	-	-	-	-
Unigene24834_Mpfb2	232	17	47	6.45821831499778	18.9076889998432	1.54976492399967	Up	5.93686e-05	0.000306231918585762	-	-	-	-
CL7929	733	263	726	31.6230357682292	92.4402738272209	1.54754566227582	Up	7.36238e-57	3.41867761204301e-55	-	-	-	-
Unigene24746_Mpfb2	464	29	80	5.5084803274981	16.0916502126325	1.54658601333216	Up	1.528834e-07	1.10440226590833e-06	-	-	-	gi|225459219|ref|XP_002284058.1|/2.04335e-08/PREDICTED: DUF246 domain-containing protein At1g04910-like [Vitis vinifera]
Unigene22997_Mpfb2	778	62	171	7.0236664330053	20.5137515178521	1.54629511807139	Up	1.430244e-14	1.78507678890173e-13	GO:0009507//chloroplast	-	GO:0030003//cellular cation homeostasis;GO:0070838//divalent metal ion transport	gi|225442857|ref|XP_002285378.1|/1.10955e-63/PREDICTED: biotin carboxyl carrier protein of acetyl-CoA carboxylase [Vitis vinifera]
CL8883	344	41	113	10.5045438803452	30.6583358993004	1.54526587136948	Up	4.27534e-10	3.90330407103594e-09	-	-	-	-
Unigene2508_Mpfb2	1196	106	292	7.81135671859263	22.7866377927378	1.54454301788919	Up	8.7263e-24	1.73817591881919e-22	-	-	GO:0009165//nucleotide biosynthetic process	gi|224121984|ref|XP_002330702.1|/4.94005e-84/predicted protein [Populus trichocarpa]
Unigene22079_Mpfb2	1413	347	955	21.6440783993415	63.0797243650187	1.54320398391722	Up	6.19244e-74	3.91529032152269e-72	GO:0005886//plasma membrane;GO:0005774//vacuolar membrane	GO:0016616//oxidoreductase activity, acting on the CH-OH group of donors, NAD or NADP as acceptor;GO:0050662//coenzyme binding;GO:0000166//nucleotide binding	GO:0006072//glycerol-3-phosphate metabolic process	gi|224137872|ref|XP_002326461.1|/1.15109e-138/predicted protein [Populus trichocarpa]
CL3309	1035	88	242	7.49366212668341	21.8224543366676	1.54207053220967	Up	6.22156e-20	1.02978860498275e-18	-	-	-	-
CL12457	1658	509	1399	27.0573364216795	78.7520314567808	1.54129731466142	Up	2.94494e-107	2.85784919011236e-105	-	-	-	-
CL1860	1358	163	448	10.5788782725442	30.7897966955112	1.5412656813989	Up	1.561904e-35	4.46683856529801e-34	-	-	-	-
CL8247	2206	562	1543	22.4534247982153	65.2813301962526	1.53973493992218	Up	6.28386e-118	6.95800539076923e-116	-	-	-	-
Unigene26143_Mpfb2	332	23	63	6.10578542325091	17.7105089990841	1.53635688101527	Up	3.6705e-06	2.24577602720317e-05	-	-	-	-
CL11843	787	76	208	8.5111970498573	24.6670480514865	1.53515111826988	Up	3.07412e-17	4.43544263548279e-16	-	-	-	-
Unigene2622_Mpfb2	1047	277	758	23.3176550252833	67.5695615996347	1.53495078569427	Up	1.337096e-58	6.40856311476138e-57	-	-	GO:0042546//cell wall biogenesis	gi|224132456|ref|XP_002328279.1|/2.87406e-45/predicted protein [Populus trichocarpa]
CL14084	900	362	990	35.4501311742989	102.664728356595	1.53407774145613	Up	6.29884e-76	4.10889889063444e-74	-	-	-	-
CL12832	1255	275	752	19.3126003513878	55.9245749541178	1.53393995683798	Up	4.2742e-58	2.03727431346578e-56	-	-	-	-
Unigene25248_Mpfb2	257	15	41	5.14410614241068	14.8894724535564	1.53330032258193	Up	0.000202022	0.000952518620810132	-	-	-	-
CL13048	367	15	41	3.6022759634865	10.4266877944523	1.53330032258193	Up	0.000202022	0.000952726662444032	-	-	-	-
Unigene17676_Mpfb2	472	52	142	9.70986362813225	28.0785659218731	1.53194631493596	Up	3.41046e-12	3.63378496521095e-11	-	-	-	-
Unigene13753_Mpfb2	444	168	458	33.3486376583669	96.2744586144976	1.52952527889055	Up	6.6868e-36	1.93800517583893e-34	-	GO:0016787//hydrolase activity	GO:0008152//metabolic process	gi|384248819|gb|EIE22302.1|/4.90191e-22/hypothetical protein COCSUDRAFT_47821 [Coccomyxa subellipsoidea C-169]
CL12230	1023	224	610	19.2985273643726	55.6522565516068	1.52794942396502	Up	3.44326e-47	1.30318790394391e-45	-	-	-	-
Unigene26074_Mpfb2	502	54	147	9.48073108159036	27.3301612973914	1.52742375624527	Up	1.590044e-12	1.73351325665236e-11	-	-	-	-
CL8591	2889	469	1276	14.3079392099501	41.2222516073557	1.52660741482186	Up	1.209148e-96	1.02183654074364e-94	-	-	-	-
CL7527	3071	719	1956	20.6348282929138	59.4453120587018	1.5264816080853	Up	4.13134e-147	5.8880457610561e-145	-	-	-	-
Unigene21740_Mpfb2	883	2058	5595	205.417033096101	591.381813193813	1.52553406254216	Up	0	0	GO:0005739//mitochondrion	GO:0005506//iron ion binding;GO:0051536//iron-sulfur cluster binding	GO:0016226//iron-sulfur cluster assembly	gi|356516670|ref|XP_003527016.1|/2.5951e-70/PREDICTED: iron-sulfur cluster assembly enzyme ISCU, mitochondrial-like [Glycine max]
CL7917	2532	919	2498	31.9892159303049	92.0783036890618	1.52527562389129	Up	4.16274e-187	7.95414885663717e-185	-	-	-	-
CL11264	531	21	57	3.48559207163722	10.0186432397294	1.52321150495835	Up	1.22756e-05	6.99076236845576e-05	-	-	-	-
CL7910	524	24	65	4.03674894228869	11.5773895613787	1.52004422587966	Up	3.06768e-06	1.89955109148265e-05	-	-	-	-
CL13441	1425	169	457	10.452583021442	29.9315986341078	1.51780983234825	Up	1.931374e-35	5.48713518526316e-34	-	-	-	-
Unigene25976_Mpfb2	481	20	54	3.6646854569634	10.4779726540468	1.51559832084848	Up	2.2482e-05	0.000123866125031896	-	-	-	-
CL3844	1718	657	1773	33.7049739247148	96.3194853297933	1.51486617414873	Up	4.74834e-132	5.94354534956522e-130	-	-	-	-
Unigene17575_Mpfb2	701	33	89	4.14904081728816	11.8495147500155	1.51397822518031	Up	4.95302e-08	3.78903836457042e-07	-	-	-	gi|356570740|ref|XP_003553543.1|/5.61382e-37/PREDICTED: uncharacterized protein LOC100786645 [Glycine max]
CL6745	1625	2230	6013	120.94927882162	345.355530969627	1.51368016196077	Up	0	0	-	-	-	-
Unigene21870_Mpfb2	462	23	62	4.3877072738513	12.5250160529494	1.51327326790223	Up	5.5998e-06	3.34655083310268e-05	GO:0005622//intracellular	GO:0005215//transporter activity	GO:0006810//transport	gi|224129280|ref|XP_002328935.1|/1.25484e-20/predicted protein [Populus trichocarpa]
Unigene208_Mpfb2	1054	62	167	5.18445207293939	14.7878295976811	1.51214689565955	Up	7.52124e-14	8.97229912044199e-13	-	GO:0016301//kinase activity;GO:0004749//ribose phosphate diphosphokinase activity;GO:0000287//magnesium ion binding	GO:0006783//heme biosynthetic process;GO:0016310//phosphorylation;GO:0009156//ribonucleoside monophosphate biosynthetic process;GO:0009116//nucleoside metabolic process	gi|62286954|sp|Q9XG98.1|KPRS1_SPIOL/2.81028e-109/RecName: Full=Ribose-phosphate pyrophosphokinase 1; AltName: Full=Phosphoribosyl pyrophosphate synthase 1
Unigene26328_Mpfb2	552	26	70	4.15131850767973	11.8355253375522	1.51148221237625	Up	1.404792e-06	9.06117068379387e-06	-	GO:0005524//ATP binding;GO:0008568//microtubule-severing ATPase activity	GO:0043247//telomere maintenance in response to DNA damage;GO:0010332//response to gamma radiation;GO:0032504//multicellular organism reproduction;GO:0009888//tissue development;GO:0016926//protein desumoylation;GO:0045132//meiotic chromosome segregation;GO:0009887//organ morphogenesis;GO:0042138//meiotic DNA double-strand break formation;GO:0007062//sister chromatid cohesion;GO:0007129//synapsis…	gi|356544397|ref|XP_003540638.1|/2.4662e-27/PREDICTED: uncharacterized protein LOC100802939 [Glycine max]
CL12398	442	26	70	5.18445207293939	14.7810180686172	1.51148221237625	Up	1.404792e-06	9.06252430953092e-06	-	-	-	-
Unigene26428_Mpfb2	338	42	113	10.9517715386945	31.2025667140809	1.51050045320879	Up	8.26602e-10	7.37063406318398e-09	GO:0043231//intracellular membrane-bounded organelle;GO:0044444//cytoplasmic part	GO:0005524//ATP binding;GO:0004709//MAP kinase kinase kinase activity	GO:0012501//programmed cell death;GO:0042742//defense response to bacterium;GO:0045087//innate immune response;GO:0000186//activation of MAPKK activity;GO:0010033//response to organic substance;GO:0000165//MAPK cascade	gi|359475759|ref|XP_002269246.2|/5.22294e-24/PREDICTED: cysteine-rich receptor-like protein kinase 10-like [Vitis vinifera]
CL2858	1066	71	191	5.87020042405051	16.7226361215331	1.51032062210344	Up	1.316936e-15	1.74503112071187e-14	-	-	-	-
Unigene19541_Mpfb2	624	38	102	5.36723724217764	15.2561222208227	1.50713674210028	Up	5.8346e-09	4.86881867439614e-08	-	-	-	-
CL8541	2442	231	620	8.33715941459173	23.6959763163908	1.50701427743055	Up	5.31456e-47	2.00090635605929e-45	-	-	-	-
CL10306	1630	79	212	4.27160683064884	12.1388301235907	1.50677861995846	Up	4.16962e-17	5.9642553852269e-16	-	-	-	-
CL11564	938	164	440	15.4096507242591	43.7802679559042	1.50644662247894	Up	8.00022e-34	2.19075142980342e-32	-	-	-	-
Unigene3970_Mpfb2	463	28	75	5.33001984172603	15.1185050593847	1.50410268201064	Up	6.44212e-07	4.32250637165942e-06	-	-	-	-
Unigene23521_Mpfb2	2225	462	1237	18.3005332947712	51.8881589283385	1.50351965713268	Up	1.073964e-91	8.6687965188785e-90	GO:0005634//nucleus	GO:0003677//DNA binding;GO:0003678//DNA helicase activity;GO:0005524//ATP binding	GO:0006259//DNA metabolic process;GO:0000911//cytokinesis by cell plate formation;GO:0000226//microtubule cytoskeleton organization	gi|359485181|ref|XP_002278608.2|/0/PREDICTED: probable ATP-dependent RNA helicase YTHDC2-like [Vitis vinifera]
Unigene15805_Mpfb2	580	31	83	4.71070041799838	13.356069676485	1.50348203453242	Up	1.629832e-07	1.1742186367701e-06	-	-	-	-
Unigene3996_Mpfb2	342	31	83	7.98890714163468	22.6506444805885	1.50348203453241	Up	1.629832e-07	1.17441456846321e-06	-	-	-	-
Unigene17192_Mpfb2	227	34	91	13.2009396394668	37.4148589525437	1.50297071252073	Up	4.14054e-08	3.19580123967828e-07	-	-	-	-
CL3698	2407	5217	13953	191.027781427886	541.028422691232	1.50192192079039	Up	0	0	-	-	-	-
CL486	1146	156	417	11.9975278337131	33.9609644016343	1.50114026815479	Up	5.55952e-32	1.45152546360339e-30	-	-	-	-
Unigene19718_Mpfb2	1417	167	446	10.387197907604	29.3760626464628	1.49983452101863	Up	4.74704e-34	1.30987971476038e-32	-	-	-	gi|225433465|ref|XP_002263351.1|/2.4043e-35/PREDICTED: uncharacterized protein LOC100262402 [Vitis vinifera]
CL5214	1801	457	1219	22.3642466155836	63.1711190079701	1.49807096913451	Up	6.52788e-90	5.12545399854545e-88	-	-	-	-
Unigene12360_Mpfb2	461	36	96	6.88261316407572	19.4356417318737	1.49767641285121	Up	1.910062e-08	1.51708878808166e-07	-	-	-	-
Unigene25002_Mpfb2	397	27	72	5.99411461329769	16.9266325662351	1.49767641285121	Up	1.171508e-06	7.6305281254902e-06	-	-	-	-
CL8577	781	33	88	3.72404303830858	10.5162333783964	1.49767641285121	Up	7.5027e-08	5.63080633993744e-07	-	-	-	-
CL512	2558	350	933	12.0592219835768	34.0415777797652	1.49716107259179	Up	3.4858e-69	2.01783897050938e-67	-	-	-	-
CL11932	905	95	253	9.25181226275925	26.0915884221181	1.49577687993573	Up	6.35918e-20	1.05216409624521e-18	-	-	-	-
Unigene13362_Mpfb2	458	29	77	5.58064382523825	15.6911156876892	1.4914444591397	Up	5.37078e-07	3.63643404703669e-06	-	-	-	-
CL10619	526	55	146	9.21570853269645	25.9057212928844	1.49110375892773	Up	4.58966e-12	4.84359426783969e-11	-	-	-	-
Unigene19942_Mpfb2	389	26	69	5.89081700832702	16.5549573652841	1.49072365220944	Up	2.13146e-06	1.34588344260857e-05	-	-	-	gi|224142299|ref|XP_002324496.1|/5.282e-08/predicted protein [Populus trichocarpa]
Unigene17481_Mpfb2	355	17	45	4.22058211008305	11.830762550696	1.48702916865171	Up	0.0001390758	0.000675953781339336	-	-	-	-
Unigene27767_Mpfb2	301	17	45	4.97776295375244	13.9532249352062	1.4870291686517	Up	0.0001390758	0.000676029867987393	-	-	-	-
CL5956	2685	313	828	10.2742903091659	28.7815795088068	1.48610702413908	Up	6.08082e-61	3.04987376167247e-59	-	-	-	-
Unigene822_Mpfb2	1466	311	822	18.6972701975652	52.3318905550796	1.48486272712345	Up	1.93229e-60	9.59126567356322e-59	GO:0005622//intracellular	GO:0003700//sequence-specific DNA binding transcription factor activity;GO:0003676//nucleic acid binding;GO:0008270//zinc ion binding	GO:0051604//protein maturation;GO:0006355//regulation of transcription, DNA-dependent	gi|302398699|gb|ADL36644.1|/0/C2H2L domain class transcription factor [Malus x domestica]
Unigene19953_Mpfb2	606	42	111	6.10841382851275	17.0953868100541	1.48473735714371	Up	1.883524e-09	1.63789972645993e-08	-	-	-	gi|6094077|sp|O82713.1|RL41_QUESU/2.95258e-06/RecName: Full=60S ribosomal protein L41
Unigene21978_Mpfb2	214	28	74	11.5317719005568	32.2735339778592	1.48473735714371	Up	9.7552e-07	6.40907586794462e-06	-	-	-	-
Unigene16536_Mpfb2	427	66	174	13.6228459621499	38.0320688397862	1.48118829006264	Up	5.57088e-14	6.69746330512249e-13	-	-	-	-
CL4994	1534	755	1989	43.3783848475731	121.014664395679	1.48013364019368	Up	6.00602e-143	8.18182863343848e-141	-	-	-	-
CL13277	1177	60	158	4.49289814307407	12.5287920602009	1.47952906614096	Up	8.29474e-13	9.23672130376483e-12	-	-	-	-
CL8150	394	19	50	4.25019801918635	11.8441080245265	1.47856758990351	Up	6.27138e-05	0.000322792936734207	-	-	-	-
Unigene23557_Mpfb2	322	19	50	5.20055285577461	14.4924800051659	1.47856758990351	Up	6.27138e-05	0.000322754467786915	-	-	-	-
Unigene22332_Mpfb2	1777	146	384	7.24131122399301	20.1684430802336	1.47777685541351	Up	6.2087e-29	1.48376591477587e-27	GO:0005739//mitochondrion;GO:0016020//membrane	-	-	gi|255579398|ref|XP_002530543.1|/1.6917e-161/conserved hypothetical protein [Ricinus communis]
Unigene26594_Mpfb2	523	35	92	5.89818161261747	16.4177907331945	1.47691785268442	Up	5.21448e-08	3.97848240848056e-07	-	-	-	-
Unigene19200_Mpfb2	1936	468	1230	21.3055272171001	59.2964011451034	1.47671679421557	Up	7.98066e-89	6.15422895428571e-87	GO:0005777//peroxisome	GO:0047077;GO:0016207//4-coumarate-CoA ligase activity	GO:0009695//jasmonic acid biosynthetic process;GO:0009753//response to jasmonic acid stimulus;GO:0009611//response to wounding;GO:0009698//phenylpropanoid metabolic process;GO:0010200//response to chitin;GO:0055114//oxidation-reduction process;GO:0009620//response to fungus	gi|255539150|ref|XP_002510640.1|/0/AMP dependent CoA ligase, putative [Ricinus communis]
CL10973	869	86	226	8.72228875792565	24.2726525877085	1.47655312128546	Up	1.207466e-17	1.77963180013652e-16	-	-	-	-
Unigene10573_Mpfb2	540	45	118	7.34464043666414	20.3946766768994	1.47342886660453	Up	7.26758e-10	6.51803062762201e-09	-	-	-	-
CL10329	1295	124	325	8.43924708089285	23.4229811975384	1.47273851110131	Up	1.294722e-24	2.66117443350785e-23	-	-	-	-
CL14402	735	108	283	12.9505496679139	35.9358294680476	1.47240965424078	Up	1.255364e-21	2.28451913088917e-20	-	-	-	-
CL4714	1721	350	917	17.9241660859903	49.7298377808874	1.4722057253351	Up	2.17732e-66	1.19930340408163e-64	-	-	-	-
Unigene11900_Mpfb2	417	21	55	4.43848774589775	12.3099194672177	1.47168120431827	Up	2.83788e-05	0.000153919881838734	-	-	-	-
Unigene10525_Mpfb2	877	55	144	5.52732347571076	15.3246821637294	1.47120420149002	Up	1.03583e-11	1.06477702261366e-10	-	-	-	gi|1015937|emb|CAA62943.1|/4.13807e-52/extensin class 1 protein [Vigna unguiculata]
CL7786	719	39	102	4.78065608394829	13.2403619830228	1.46966203668162	Up	1.107354e-08	8.98702783987972e-08	-	-	-	-
Unigene15258_Mpfb2	439	26	68	5.21988113038545	14.4568265236042	1.46966203668161	Up	3.22244e-06	1.9896747063197e-05	-	-	-	-
Unigene25288_Mpfb2	429	31	81	6.36877911990457	17.6220449181696	1.46829260607012	Up	3.71832e-07	2.5646371327264e-06	-	-	-	-
Unigene3228_Mpfb2	424	18	47	3.74160927905532	10.3457166225557	1.46730276380769	Up	0.0001150186	0.000565713351070615	-	-	-	-
CL2291	998	105	274	9.27279253526735	25.6240987153462	1.46642547886677	Up	7.17072e-21	1.25064770791599e-19	-	-	-	-
Unigene10187_Mpfb2	360	23	60	5.63089100144251	15.5552618722114	1.46596755312387	Up	1.288002e-05	7.31663751223362e-05	-	-	-	-
Unigene19461_Mpfb2	591	28	73	4.17563314165677	11.5282651438724	1.46510855039478	Up	1.47223e-06	9.47210672228844e-06	GO:0009535//chloroplast thylakoid membrane	-	GO:0015979//photosynthesis	gi|255591368|ref|XP_002535497.1|/3.11325e-21/conserved hypothetical protein [Ricinus communis]
Unigene10342_Mpfb2	463	33	86	6.2818090991771	17.3358858014278	1.46450954891601	Up	1.706696e-07	1.22734321505412e-06	-	-	-	-
CL2567	1926	195	508	8.92339492304989	24.6170499410698	1.46399328659493	Up	3.01732e-37	9.08646770432357e-36	-	-	-	-
Unigene21164_Mpfb2	1862	1016	2637	48.0912224510253	132.177955608018	1.45863608266477	Up	8.03812e-185	1.51579988681223e-182	-	GO:0016758//transferase activity, transferring hexosyl groups	-	gi|224071441|ref|XP_002303461.1|/0/predicted protein [Populus trichocarpa]
Unigene18208_Mpfb2	1303	59	153	3.99079465015979	10.9591177273139	1.45738370690317	Up	3.3428e-12	3.56521302049889e-11	-	-	-	-
Unigene6869_Mpfb2	2031	98	254	4.25273124249977	11.6721905924422	1.45661375622932	Up	2.79744e-19	4.46597593197782e-18	-	GO:0004650//polygalacturonase activity	GO:0009825//multidimensional cell growth;GO:0048767//root hair elongation;GO:0005982//starch metabolic process;GO:0000271//polysaccharide biosynthetic process;GO:0009932//cell tip growth;GO:0010075//regulation of meristem growth;GO:0009926//auxin polar transport;GO:0008361//regulation of cell size;GO:0043481//anthocyanin accumulation in tissues in response to UV light;GO:0048653//anther developme…	gi|255540705|ref|XP_002511417.1|/0/Polygalacturonase-1 non-catalytic subunit beta precursor, putative [Ricinus communis]
CL14660	1620	1961	5082	106.687702935544	292.784595683624	1.45644575343357	Up	0	0	-	-	-	-
Unigene18536_Mpfb2	370	17	44	4.04947742994455	11.0988895520644	1.45460769095933	Up	0.000211204	0.000993100341463415	-	-	-	-
Unigene33718_Mpfb2	213	17	44	7.03430351680509	19.2797611937268	1.45460769095932	Up	0.000211204	0.000993208486986823	-	GO:0005509//calcium ion binding	-	gi|372477800|gb|AEX97094.1|/3.71143e-22/calmodulin, partial [Malus x domestica]
CL10794	1278	58	150	3.99989807818329	10.954409769163	1.45347660894068	Up	5.99836e-12	6.28721306407767e-11	-	-	-	-
CL10331	2031	365	943	15.8392541174736	43.3341564120985	1.45200022048009	Up	7.38744e-67	4.11637688980645e-65	-	-	-	-
CL1553	4608	1769	4569	33.835075344945	92.5416555913202	1.45158330809036	Up	0	0	-	-	-	-
Unigene20760_Mpfb2	2750	2126	5484	68.1368970255184	186.120122415725	1.44972588782049	Up	0	0	GO:0005840//ribosome;GO:0016469//proton-transporting two-sector ATPase complex;GO:0009507//chloroplast;GO:0005739//mitochondrion	GO:0046914//transition metal ion binding;GO:0016491//oxidoreductase activity;GO:0015078//hydrogen ion transmembrane transporter activity;GO:0003735//structural constituent of ribosome	GO:0015992//proton transport;GO:0046034//ATP metabolic process;GO:0006412//translation;GO:0055114//oxidation-reduction process	gi|357436101|ref|XP_003588326.1|/4.4734e-170/ATP synthase subunit alpha [Medicago truncatula]
CL14130	3516	955	2462	23.9390157577278	65.3533357156732	1.44889703713372	Up	5.58758e-171	9.5751609015873e-169	-	-	-	-
CL3789	4255	265	683	5.48906147792996	14.9813074388537	1.4485321324119	Up	9.70318e-49	3.82668607415525e-47	-	-	-	-
CL4371	1338	350	902	23.0549251375108	62.9185928642811	1.44841142499542	Up	8.48534e-64	4.50160838525798e-62	-	-	-	-
CL12147	1980	883	2274	39.304954579239	107.189895446693	1.44738582481615	Up	7.87344e-158	1.21866176688172e-155	-	-	-	-
Unigene12523_Mpfb2	795	352	904	39.0235989993325	106.127975339465	1.44338625735026	Up	1.304092e-63	6.86779377170732e-62	GO:0005730//nucleolus;GO:0009506//plasmodesma;GO:0005618//cell wall;GO:0005829//cytosol	GO:0008026//ATP-dependent helicase activity;GO:0003676//nucleic acid binding;GO:0005524//ATP binding	GO:0046686//response to cadmium ion	gi|357135175|ref|XP_003569187.1|/3.52773e-20/PREDICTED: DEAD-box ATP-dependent RNA helicase 56-like [Brachypodium distachyon]
CL1114	1508	64	164	3.74050653538333	10.1501178264297	1.44019091819045	Up	8.95562e-13	9.95468453230373e-12	-	-	-	-
CL4677	2266	738	1890	28.7043846898048	77.8449557064772	1.43933242662041	Up	2.00116e-130	2.469088384e-128	-	-	-	-
Unigene1799_Mpfb2	284	25	64	7.7584229964762	21.0324667567929	1.43878272379764	Up	8.81844e-06	5.13228454123989e-05	-	-	-	-
CL13283	2409	870	2227	31.8298240592668	86.2803690894516	1.43865316562407	Up	3.18116e-153	4.80332914125874e-151	-	-	-	-
Unigene2482_Mpfb2	1401	117	299	7.3603677181131	19.9187293352943	1.43627586818707	Up	5.47748e-22	1.00998930964987e-20	GO:0044464//cell part	-	GO:0048513//organ development	gi|225425073|ref|XP_002273185.1|/9.81744e-82/PREDICTED: UPF0496 protein 4 [Vitis vinifera]
CL3997	1363	629	1607	40.6730344944541	110.039497411491	1.43587692036817	Up	8.66754e-111	8.93315148830549e-109	-	-	-	-
CL14595	2117	670	1710	27.8936745917712	75.3882790783604	1.43440223800049	Up	1.377368e-117	1.51735356408163e-115	-	-	-	-
Unigene20651_Mpfb2	555	29	74	4.605288057584	12.4442094977691	1.43411128407374	Up	1.832352e-06	1.16656772472357e-05	-	-	-	-
Unigene10290_Mpfb2	203	20	51	8.68331874285415	23.4478331669788	1.4331361606565	Up	7.82798e-05	0.0003962066201594	-	-	-	-
Unigene2470_Mpfb2	1637	1313	3338	70.691603372071	190.312024909377	1.42875595204208	Up	2.62426e-226	6.15902412173913e-224	-	GO:0016702//oxidoreductase activity, acting on single donors with incorporation of molecular oxygen, incorporation of two atoms of oxygen;GO:0050589//leucocyanidin oxygenase activity	GO:0009753//response to jasmonic acid stimulus;GO:0009611//response to wounding;GO:0010023//proanthocyanidin biosynthetic process;GO:0007033//vacuole organization;GO:0055114//oxidation-reduction process	gi|310751878|gb|ADP09379.1|/0/anthocyanidin synthase [Pyrus pyrifolia]
CL14144	889	109	277	10.8062876165992	29.0808157835943	1.42819675484463	Up	2.5314e-20	4.28018706342991e-19	-	-	-	-
CL2091	1169	63	160	4.74982734826184	12.7742099207211	1.42728708495981	Up	2.38566e-12	2.57813667267267e-11	-	-	-	-
CL5031	3478	202	513	5.11886383509887	13.7662725827104	1.42724244642763	Up	2.99838e-36	8.80231420258328e-35	-	-	-	-
Unigene4034_Mpfb2	1044	65	165	5.487375038887	14.7506793615798	1.42659331478973	Up	1.10746e-12	1.22313433861893e-11	-	-	-	gi|302398657|gb|ADL36623.1|/6.38548e-154/C2H2L domain class transcription factor [Malus x domestica]
CL7601	1818	606	1538	29.3785617466566	78.9570718134031	1.42630471806124	Up	4.57796e-105	4.33540843508772e-103	-	-	-	-
CL6920	1669	93	236	4.91109570240694	13.1972743026072	1.42612315182618	Up	1.66921e-17	2.44101471859126e-16	-	-	-	-
CL5347	2436	160	406	5.78887916190277	15.5552618722114	1.42604673587018	Up	5.38802e-29	1.29049503982252e-27	-	-	-	-
CL10156	1517	149	378	8.65670210992451	23.2559880858111	1.42571281733128	Up	4.26136e-27	9.61455434900731e-26	-	-	-	-
Unigene474_Mpfb2	927	56	142	5.32427009000896	14.2967455395082	1.42503111101944	Up	4.2841e-11	4.21518738664844e-10	GO:0005852//eukaryotic translation initiation factor 3 complex;GO:0005886//plasma membrane	GO:0003743//translation initiation factor activity	GO:0006413//translational initiation;GO:0006511//ubiquitin-dependent protein catabolic process;GO:0042991//transcription factor import into nucleus;GO:0051788//response to misfolded protein;GO:0006333//chromatin assembly or disassembly;GO:0080129//proteasome core complex assembly;GO:0000398//nuclear mRNA splicing, via spliceosome;GO:0009853//photorespiration	gi|354464675|gb|AER26533.1|/3.6971e-46/eukaryotic translation initiation factor 3G [Carica papaya]
Unigene19667_Mpfb2	650	28	71	3.79661413341408	10.1946793193262	1.42503111101944	Up	3.31834e-06	2.04217179079379e-05	-	-	-	-
Unigene1172_Mpfb2	290	30	76	9.11748467999686	24.4593083232014	1.42367583140744	Up	1.514896e-06	9.7364591254651e-06	-	-	-	-
Unigene174_Mpfb2	306	30	76	8.64075345489899	23.1803902409425	1.42367583140744	Up	1.514896e-06	9.73501024761905e-06	GO:0005794//Golgi apparatus;GO:0031012//extracellular matrix	-	GO:0009887//organ morphogenesis;GO:0030154//cell differentiation;GO:0008283//cell proliferation	gi|225429199|ref|XP_002276272.1|/1.20735e-20/PREDICTED: phytosulfokines 3 [Vitis vinifera]
Unigene16666_Mpfb2	489	173	438	31.1809274979852	83.5976036813325	1.42279774553682	Up	4.73358e-31	1.20102772455934e-29	-	-	-	-
Unigene16976_Mpfb2	220	34	86	13.6209695370862	36.484159663914	1.42144082702413	Up	3.17408e-07	2.21008498419865e-06	GO:0005874//microtubule;GO:0005737//cytoplasm	GO:0003924//GTPase activity;GO:0005198//structural molecule activity;GO:0005525//GTP binding	GO:0051258//protein polymerization;GO:0006184//GTP catabolic process;GO:0007018//microtubule-based movement	gi|91940067|gb|ABE66388.1|/9.96705e-36/alpha-tubulin [Striga asiatica]
CL14121	391	19	48	4.28280823416732	11.4575841923194	1.41967390084994	Up	0.0001430658	0.000693395455353535	-	-	-	-
Unigene18562_Mpfb2	337	19	48	4.96907424201609	13.2935175643824	1.41967390084993	Up	0.0001430658	0.00069331764192571	-	-	-	-
CL6824	2037	390	985	16.8742843611135	45.1308775968431	1.41928851416649	Up	1.847014e-67	1.03451948866407e-65	-	-	-	-
CL9849	1346	527	1331	34.5078054394235	92.2914719996139	1.41927461784705	Up	1.635762e-90	1.29374993054945e-88	-	-	-	-
Unigene21715_Mpfb2	275	118	298	37.8182213029688	101.137484463687	1.41916438467268	Up	1.484748e-21	2.69174465289673e-20	-	-	-	-
CL7615	1741	128	323	6.47982062648829	17.3153920208763	1.41802926826629	Up	3.30994e-23	6.39822958639212e-22	-	-	-	-
CL11014	1477	69	174	4.11737459821118	10.995053076905	1.41705795264292	Up	3.54542e-13	4.05255207199576e-12	-	-	-	-
Unigene573_Mpfb2	1365	117	294	7.55448730628312	20.1021845733194	1.41194653882533	Up	3.90678e-21	6.92287187197374e-20	-	GO:0003779//actin binding	GO:0007015//actin filament organization	gi|255584461|ref|XP_002532961.1|/3.07342e-165/actin binding protein, putative [Ricinus communis]
Unigene2836_Mpfb2	844	78	196	8.14524105298298	21.6741563527495	1.41194653882532	Up	1.374434e-14	1.71690939704946e-13	-	-	-	gi|356531419|ref|XP_003534275.1|/8.0514e-58/PREDICTED: uncharacterized protein LOC100790691 [Glycine max]
CL7987	1350	783	1965	51.1186974391824	135.849287017313	1.4100840134273	Up	1.937846e-131	2.40471096735632e-129	-	-	-	-
Unigene25476_Mpfb2	342	53	133	13.6584541453754	36.29561103516	1.41000089451036	Up	2.46126e-10	2.29066922068966e-09	-	-	-	-
CL2007	4210	592	1482	12.3934265230551	32.8544865956541	1.40651528024925	Up	3.16206e-99	2.75303223870968e-97	-	-	-	-
CL11533	1638	774	1937	41.6465325859197	110.368286617119	1.40605739603121	Up	4.84786e-129	5.84776497877095e-127	-	-	-	-
Unigene22587_Mpfb2	551	28	70	4.47876440420899	11.8570054198345	1.40456700845973	Up	4.95518e-06	2.98194667112598e-05	GO:0005777//peroxisome	GO:0016787//hydrolase activity	GO:0009695//jasmonic acid biosynthetic process;GO:0009753//response to jasmonic acid stimulus;GO:0009693//ethylene biosynthetic process;GO:0009611//response to wounding;GO:0015824//proline transport;GO:0009620//response to fungus	gi|224063289|ref|XP_002301079.1|/2.10907e-55/predicted protein [Populus trichocarpa]
Unigene20049_Mpfb2	353	36	90	8.98834183750399	23.7955847336945	1.40456700845973	Up	2.16768e-07	1.54038329965443e-06	-	-	-	-
Unigene17312_Mpfb2	401	26	65	5.71453320757908	15.1285589280859	1.40456700845973	Up	1.088854e-05	6.24118278948766e-05	-	-	-	-
CL1268	890	108	270	10.6951168605806	28.3140721718904	1.40456700845973	Up	2.15932e-19	3.4690504047619e-18	-	-	-	-
Unigene1525_Mpfb2	717	38	95	4.6710683948659	12.3661077645195	1.40456700845973	Up	9.9522e-08	7.36674331162153e-07	-	GO:0000166//nucleotide binding	GO:0050896//response to stimulus	gi|356565659|ref|XP_003551056.1|/4.87e-15/PREDICTED: probable disease resistance protein At5g66900-like [Glycine max]
CL13976	2263	276	689	10.7492042095588	28.4160196993911	1.4024746294985	Up	6.82118e-47	2.5636713413403e-45	-	-	-	-
CL11978	3205	692	1727	19.0296081703772	50.2913021902823	1.40206305346457	Up	9.02078e-115	9.64240998811881e-113	-	-	-	-
Unigene914_Mpfb2	1140	87	217	6.72614439989242	17.765746454052	1.40124665016812	Up	7.91244e-16	1.05917795709857e-14	GO:0005960//glycine cleavage complex	-	GO:0006546//glycine catabolic process	gi|302142721|emb|CBI19924.3|/1.61813e-81/unnamed protein product [Vitis vinifera]
Unigene25577_Mpfb2	566	87	217	13.5473579785819	35.7825988650517	1.40124665016812	Up	7.91244e-16	1.05884973337465e-14	GO:0005643//nuclear pore;GO:0005829//cytosol	GO:0005515//protein binding	GO:0046907//intracellular transport	gi|224073815|ref|XP_002304181.1|/1.34422e-15/predicted protein [Populus trichocarpa]
Unigene4843_Mpfb2	421	75	187	15.7011315748165	41.4560660822356	1.40071468296412	Up	7.79402e-14	9.28232100606729e-13	GO:0016021//integral to membrane	GO:0009672//auxin:hydrogen symporter activity	GO:0009926//auxin polar transport;GO:0006863//purine nucleobase transport;GO:0019344//cysteine biosynthetic process;GO:0015824//proline transport	gi|359476994|ref|XP_002263495.2|/1.16556e-23/PREDICTED: uncharacterized protein LOC100260227 [Vitis vinifera]
Unigene3617_Mpfb2	663	489	1219	65.0050529145478	171.600581196613	1.40043066924035	Up	2.01534e-81	1.42439349525368e-79	GO:0005634//nucleus	GO:0046872//metal ion binding	GO:0006351//transcription, DNA-dependent	gi|388515061|gb|AFK45592.1|/1.37201e-34/unknown [Medicago truncatula]
CL2459	1023	665	1657	57.2925031129813	151.173424763955	1.39978627040527	Up	6.26604e-110	6.38190262641509e-108	-	-	-	-
Unigene26506_Mpfb2	336	57	142	14.951589460352	39.4436997473932	1.39949601891231	Up	7.8095e-11	7.56155713004484e-10	-	-	-	-
CL4314	492	106	264	18.9885825923512	50.0803552959001	1.39911257836762	Up	6.8269e-19	1.06932480812477e-17	-	-	-	-
CL2185	1155	447	1113	34.1096548071571	89.937695915695	1.39874576973101	Up	2.28136e-74	1.45307153746313e-72	-	-	-	-
CL13664	625	45	112	6.34576933727782	16.7250175650017	1.3981407393003	Up	8.0185e-09	6.59814984756098e-08	-	-	-	-
Unigene26057_Mpfb2	612	29	72	4.17636416986784	10.9801848509728	1.39458291988712	Up	4.08188e-06	2.48270290028169e-05	GO:0005739//mitochondrion	-	GO:0006886//intracellular protein transport;GO:0009630//gravitropism	gi|356539325|ref|XP_003538149.1|/2.34687e-19/PREDICTED: vacuolar protein sorting-associated protein 41 homolog [Glycine max]
Unigene22356_Mpfb2	280	29	72	9.12833882842543	23.9995468885547	1.39458291988711	Up	4.08188e-06	2.48305262600366e-05	-	-	-	-
CL11538	312	25	62	7.06215426602321	18.5466583860982	1.39297903418452	Up	1.972856e-05	0.000109421800030825	-	-	-	-
Unigene26198_Mpfb2	289	48	119	14.6384529118289	38.4306469784047	1.39249417615915	Up	3.0569e-09	2.61249098753216e-08	-	-	-	-
CL10355	362	23	57	5.59978110640691	14.6958551389401	1.3919669716801	Up	4.35482e-05	0.000228976679508097	-	-	-	-
Unigene519_Mpfb2	1520	405	1003	23.4835213961761	61.5865565440581	1.39096670641256	Up	1.207784e-66	6.71260543835264e-65	-	GO:0005488//binding	GO:0010467//gene expression	gi|147769592|emb|CAN65705.1|/9.03683e-28/hypothetical protein VITISV_001744 [Vitis vinifera]
Unigene12371_Mpfb2	403	103	255	22.5259939943347	59.0559569838299	1.39049182324801	Up	3.83214e-18	5.78424095630898e-17	-	-	-	-
CL2446	3476	297	734	7.53058070088349	19.7081050878075	1.38795604561481	Up	4.36044e-49	1.73709631881919e-47	-	-	-	-
CL1245	2323	415	1025	15.7452903033093	41.1816015988378	1.38707958173089	Up	8.74324e-68	4.91625099166667e-66	-	-	-	-
Unigene22395_Mpfb2	2431	175	432	6.34460918017059	16.5854540406302	1.38631530390351	Up	1.583418e-29	3.86318208542373e-28	GO:0005886//plasma membrane;GO:0016021//integral to membrane	GO:0008271//secondary active sulfate transmembrane transporter activity	GO:0006857//oligopeptide transport;GO:0008272//sulfate transport;GO:0009970//cellular response to sulfate starvation;GO:0015706//nitrate transport;GO:0055085//transmembrane transport;GO:0080160//selenate transport;GO:0010167//response to nitrate;GO:0000041//transition metal ion transport	gi|357489361|ref|XP_003614968.1|/0/Sulfate transporter [Medicago truncatula]
Unigene24223_Mpfb2	801	222	548	24.427118755647	63.8523109061562	1.38625513018279	Up	5.17938e-37	1.551084229681e-35	GO:0005634//nucleus	GO:0003700//sequence-specific DNA binding transcription factor activity;GO:0003676//nucleic acid binding;GO:0008270//zinc ion binding	GO:0010044//response to aluminum ion;GO:0010447//response to acidity;GO:0006355//regulation of transcription, DNA-dependent	gi|302398677|gb|ADL36633.1|/3.36177e-119/C2H2L domain class transcription factor [Malus x domestica]
Unigene3154_Mpfb2	702	63	155	7.909612777946	20.6073982067758	1.38148339534669	Up	1.693494e-11	1.7055001141791e-10	-	-	-	gi|359496922|ref|XP_003635372.1|/1.2705e-12/PREDICTED: probable disease resistance protein At5g66900-like [Vitis vinifera]
CL264	1075	198	487	16.2333634209433	42.2813722703272	1.3810602555751	Up	6.7506e-33	1.80506446068111e-31	-	-	-	-
Unigene1576_Mpfb2	1071	183	450	15.0595988785382	39.2149458963313	1.38072026650537	Up	1.642256e-30	4.10887503499421e-29	-	-	-	gi|359476477|ref|XP_002267976.2|/5.04634e-37/PREDICTED: uncharacterized protein LOC100263252 [Vitis vinifera]
Unigene27291_Mpfb2	522	24	59	4.05221541333194	10.548970694948	1.38031946221306	Up	3.57502e-05	0.000190573588050858	-	-	-	gi|356519381|ref|XP_003528351.1|/2.05511e-06/PREDICTED: GTP-binding protein ERG-like [Glycine max]
CL9094	272	35	86	11.3409889095549	29.5092467869893	1.3796206513295	Up	5.78318e-07	3.90342052391372e-06	-	-	-	-
CL13534	2011	258	633	11.3073131735018	29.3778640430925	1.37747334757746	Up	4.24544e-42	1.45735358473768e-40	-	-	-	-
CL5711	2521	1152	2824	40.2746169759798	104.549130171658	1.37623828540123	Up	2.84782e-181	5.30087322758621e-179	-	-	-	-
Unigene1841_Mpfb2	800	122	299	13.4406919990954	34.8826747484341	1.37590325020758	Up	1.061524e-20	1.83290093626549e-19	GO:0005634//nucleus	GO:0003924//GTPase activity;GO:0005525//GTP binding	GO:0006606//protein import into nucleus;GO:0006184//GTP catabolic process;GO:0042254//ribosome biogenesis;GO:0006406//mRNA export from nucleus	gi|359477919|ref|XP_002270164.2|/1.87486e-61/PREDICTED: ribosome biogenesis protein BMS1 homolog [Vitis vinifera]
CL8705	1575	111	272	6.21146734072167	16.1182142066343	1.3756858884726	Up	5.7726e-19	9.06816873044744e-18	-	-	-	-
CL3691	1944	4341	10630	196.809161330611	510.347017597553	1.37468118273796	Up	0	0	-	-	-	-
Unigene23266_Mpfb2	314	29	71	8.1399199743921	21.1036355336371	1.37440503794948	Up	6.05968e-06	3.60442453333333e-05	-	-	-	gi|224061597|ref|XP_002300559.1|/1.01405e-11/predicted protein [Populus trichocarpa]
Unigene24461_Mpfb2	684	61	149	7.86005380064057	20.3310001663114	1.37107009647164	Up	5.37826e-11	5.27252621657208e-10	-	-	GO:0032502//developmental process	gi|225440966|ref|XP_002277252.1|/1.78511e-48/PREDICTED: uncharacterized protein LOC100244201 [Vitis vinifera]
CL10244	1035	86	210	7.32335162380424	18.9368405400835	1.3706196765364	Up	6.61006e-15	8.44273383732623e-14	-	-	-	-
CL11402	1373	934	2278	59.9553751013341	154.850196117542	1.36891220557081	Up	1.96379e-145	2.71808677435897e-143	-	-	-	-
Unigene12341_Mpfb2	952	1776	4325	164.421194313221	424.011602504082	1.36670746463371	Up	1.274812e-273	3.77064941150685e-271	GO:0016023//cytoplasmic membrane-bounded vesicle;GO:0005886//plasma membrane;GO:0005774//vacuolar membrane	-	GO:0019761//glucosinolate biosynthetic process	gi|225470739|ref|XP_002266519.1|/1.21702e-92/PREDICTED: heme-binding protein 2 [Vitis vinifera]
CL15015	987	129	314	11.5192536939778	29.692110807747	1.36603240704074	Up	1.926388e-21	3.47055233174802e-20	-	-	-	-
Unigene5159_Mpfb2	880	83	202	8.3127975851335	21.4238379421821	1.36581096497724	Up	2.52096e-14	3.09980457403189e-13	-	-	-	gi|359495554|ref|XP_003635020.1|/4.28749e-65/PREDICTED: uncharacterized protein LOC100853520 [Vitis vinifera]
CL14849	1031	60	146	5.12913784131734	13.216691949619	1.36557287684387	Up	9.57988e-11	9.21375362850779e-10	-	-	-	-
Unigene22039_Mpfb2	1601	100	243	5.50503967769954	14.1658787068609	1.36359522740343	Up	6.78446e-17	9.59646644742876e-16	GO:0005739//mitochondrion	GO:0008175//tRNA methyltransferase activity	GO:0032259//methylation;GO:0002098//tRNA wobble uridine modification	gi|255545596|ref|XP_002513858.1|/1.13782e-161/S-adenosylmethionine-dependent methyltransferase, putative [Ricinus communis]
Unigene10215_Mpfb2	527	35	85	5.85341363073802	15.0534792311723	1.3627468327651	Up	8.5461e-07	5.65514530186944e-06	-	-	-	-
CL6575	2173	955	2319	38.7342749213857	99.6023532857568	1.36256909529526	Up	5.5835e-147	7.93150868421052e-145	-	-	-	-
CL7753	1917	306	743	14.0686070336102	36.1738953710581	1.36246947141831	Up	2.4966e-48	9.73922081300813e-47	-	-	-	-
Unigene19129_Mpfb2	1533	172	417	9.88867440396268	25.3876485350769	1.36027773231493	Up	8.66704e-28	2.00148371850267e-26	GO:0016023//cytoplasmic membrane-bounded vesicle	GO:0046872//metal ion binding;GO:0004722//protein serine/threonine phosphatase activity;GO:0003993//acid phosphatase activity	-	gi|356503803|ref|XP_003520692.1|/3.67149e-178/PREDICTED: probable purple acid phosphatase 20-like [Glycine max]
CL2771	2123	392	950	16.2737581790241	41.7640097369783	1.35971277267547	Up	4.03742e-61	2.02970832689173e-59	-	-	-	-
Unigene24676_Mpfb2	370	26	63	6.19331842226814	15.8915918586376	1.35947911893119	Up	2.4043e-05	0.000131844179301587	GO:0016020//membrane	GO:0016906//sterol 3-beta-glucosyltransferase activity	GO:0030259//lipid glycosylation	gi|356506895|ref|XP_003522209.1|/9.51581e-10/PREDICTED: sterol 3-beta-glucosyltransferase-like [Glycine max]
CL719	1838	303	734	14.5294410379275	37.2716938439712	1.35910118294263	Up	1.368298e-47	5.23834936453901e-46	-	-	-	-
Unigene21894_Mpfb2	2183	140	339	5.65231146751981	14.4935422116711	1.35849735976375	Up	7.62558e-23	1.45902989242357e-21	GO:0005829//cytosol	GO:0008276//protein methyltransferase activity	GO:0001510//RNA methylation;GO:0009560//embryo sac egg cell differentiation;GO:0042991//transcription factor import into nucleus;GO:0000741//karyogamy;GO:0009220//pyrimidine ribonucleotide biosynthetic process;GO:0006479//protein methylation	gi|296087849|emb|CBI35105.3|/0/unnamed protein product [Vitis vinifera]
CL10992	1850	551	1334	26.2501419282288	67.2996302838811	1.35827335618579	Up	5.88302e-85	4.34277496888889e-83	-	-	-	-
CL262	3140	459	1111	12.883528511193	33.0227310955928	1.35793167154766	Up	4.91778e-71	2.95779124679666e-69	-	-	-	-
Unigene12483_Mpfb2	399	31	75	6.84763469282972	17.5435284273061	1.35726129368137	Up	4.08686e-06	2.48538180875933e-05	-	-	-	-
CL10366	2929	455	1100	13.6912723742527	35.0511192750411	1.35620398689833	Up	3.24278e-70	1.92357433406593e-68	-	-	-	-
CL4769	787	36	87	4.03161965519556	10.3174672138429	1.35565740797879	Up	7.02404e-07	4.69254553465346e-06	-	-	-	-
CL203	1708	320	773	16.5125405601817	42.2396396740729	1.35503542260985	Up	8.33648e-50	3.36765717792329e-48	-	-	-	-
Unigene5010_Mpfb2	1273	571	1378	39.5329742906698	101.029776244654	1.35365215091382	Up	2.997e-87	2.2508251826087e-85	-	-	-	gi|225433306|ref|XP_002285524.1|/1.11177e-121/PREDICTED: uncharacterized protein LOC100263152 [Vitis vinifera]
CL1482	594	119	287	17.6568123628895	45.0945470436836	1.35272807694012	Up	1.848304e-19	2.98270403348281e-18	-	-	-	-
CL7500	1075	136	328	11.1501890164055	28.4769817344298	1.35272807694011	Up	5.09116e-22	9.40362076304534e-21	-	-	-	-
Unigene20616_Mpfb2	567	61	147	9.48196966426482	24.19707402344	1.35157392084585	Up	1.159192e-10	1.10847093286094e-09	-	GO:0004872//receptor activity;GO:0005524//ATP binding;GO:0004674//protein serine/threonine kinase activity	GO:0006468//protein phosphorylation	gi|356554763|ref|XP_003545712.1|/1.53087e-27/PREDICTED: G-type lectin S-receptor-like serine/threonine-protein kinase CES101-like [Glycine max]
CL11115	1711	122	294	6.28436797152326	16.03710224581	1.35157392084585	Up	7.13586e-20	1.17661312806415e-18	-	-	-	-
Unigene19781_Mpfb2	970	2481	5978	225.427458845737	575.191889518019	1.35138007535803	Up	0	0	GO:0005886//plasma membrane;GO:0009507//chloroplast;GO:0005829//cytosol;GO:0005739//mitochondrion	GO:0004602//glutathione peroxidase activity	GO:0009407//toxin catabolic process;GO:0007623//circadian rhythm;GO:0006979//response to oxidative stress;GO:0006333//chromatin assembly or disassembly;GO:0046686//response to cadmium ion;GO:0009651//response to salt stress;GO:0055114//oxidation-reduction process	gi|224071850|ref|XP_002303583.1|/2.37845e-91/glutathione peroxidase [Populus trichocarpa]
CL809	669	44	106	5.79666689171699	14.7879619592324	1.35112774949827	Up	4.6081e-08	3.53959783706866e-07	-	-	-	-
Unigene16622_Mpfb2	745	153	368	18.100348780826	46.1020378709299	1.34881302693673	Up	2.06174e-24	4.1878730084666e-23	GO:0005739//mitochondrion	-	GO:0006979//response to oxidative stress	gi|224080353|ref|XP_002306109.1|/8.04417e-32/predicted protein [Populus trichocarpa]
CL6702	1123	141	339	11.0660121271912	28.1740005770953	1.34822902430992	Up	1.3439e-22	2.54204895313184e-21	-	-	-	-
Unigene3936_Mpfb2	581	57	137	8.64670233851682	22.0076166247122	1.34778098236815	Up	5.4019e-10	4.90074894117647e-09	GO:0005886//plasma membrane;GO:0016021//integral to membrane	GO:0004497//monooxygenase activity	-	gi|224089671|ref|XP_002308796.1|/3.44072e-54/predicted protein [Populus trichocarpa]
CL5483	1698	119	286	6.17676474885535	15.7201586411748	1.34769248704282	Up	2.6987e-19	4.3131258623242e-18	-	-	-	-
CL6483	1657	202	485	10.7443623527302	27.3179312300152	1.34626836789506	Up	1.41303e-31	3.6560987130018e-30	-	-	-	-
CL9887	1588	225	540	12.4877387777035	31.7374360616908	1.34567331940616	Up	6.00756e-35	1.68461344831169e-33	-	-	-	-
Unigene3128_Mpfb2	1985	239	573	10.6118029079863	26.9415568345908	1.34416343434852	Up	6.39168e-37	1.9128087950104e-35	GO:0005622//intracellular	GO:0003723//RNA binding;GO:0008026//ATP-dependent helicase activity;GO:0005524//ATP binding	GO:0009560//embryo sac egg cell differentiation;GO:0042991//transcription factor import into nucleus;GO:0009640//photomorphogenesis;GO:0006626//protein targeting to mitochondrion;GO:0006312//mitotic recombination;GO:0010388//cullin deneddylation;GO:0051604//protein maturation;GO:0006406//mRNA export from nucleus;GO:0000085//G2 phase of mitotic cell cycle	gi|225444645|ref|XP_002277600.1|/0/PREDICTED: DEAD-box ATP-dependent RNA helicase 17-like [Vitis vinifera]
Unigene1380_Mpfb2	1058	119	285	9.91318198823856	25.1413022698313	1.34263925931653	Up	3.93642e-19	6.23360327392739e-18	-	-	-	gi|225457955|ref|XP_002274931.1|/9.84671e-118/PREDICTED: uncharacterized protein LOC100241980 [Vitis vinifera]
Unigene19596_Mpfb2	650	133	318	18.0339171337169	45.6606763879683	1.34023943335553	Up	4.08726e-21	7.23674603690037e-20	GO:0009536//plastid	GO:0005488//binding;GO:0004386//helicase activity	-	gi|224128910|ref|XP_002320451.1|/3.3122e-78/predicted protein [Populus trichocarpa]
Unigene5302_Mpfb2	1905	113	270	5.22799602735778	13.228096710227	1.33927554820801	Up	3.85772e-18	5.81878380998952e-17	GO:0016023//cytoplasmic membrane-bounded vesicle	-	-	gi|255548267|ref|XP_002515190.1|/0/conserved hypothetical protein [Ricinus communis]
CL10592	626	103	246	14.5015584340525	36.6766238392716	1.33865289172839	Up	1.191616e-16	1.66425437723157e-15	-	-	-	-
CL7863	1506	107	255	6.26196435635907	15.8031544916889	1.33552536403008	Up	3.78494e-17	5.43199896842805e-16	-	-	-	-
CL13460	1400	128	305	8.05811979336866	20.3329494472478	1.33530434602262	Up	3.29484e-20	5.53205173250389e-19	-	-	-	-
Unigene10409_Mpfb2	1498	81	193	4.76568124461785	12.0246950921367	1.33524594795582	Up	2.47822e-13	2.85918921934277e-12	GO:0009536//plastid	GO:0016740//transferase activity	GO:0006355//regulation of transcription, DNA-dependent;GO:0009909//regulation of flower development;GO:0006626//protein targeting to mitochondrion;GO:0007166//cell surface receptor signaling pathway	gi|255566233|ref|XP_002524104.1|/0/transferase, transferring glycosyl groups, putative [Ricinus communis]
CL2143	484	108	257	19.6666405080924	49.5582929895661	1.33337596060278	Up	3.12134e-17	4.50206902338009e-16	-	-	-	-
Unigene1617_Mpfb2	678	87	207	11.3094463361023	28.4950372349359	1.33318237522296	Up	3.6505e-14	4.45068300395257e-13	-	-	-	gi|356498760|ref|XP_003518217.1|/6.5701e-11/PREDICTED: uncharacterized protein LOC100786096 [Glycine max]
CL12008	674	66	157	8.63049736771216	21.7404401834171	1.33286554310554	Up	4.39218e-11	4.31857698360656e-10	-	-	-	-
CL4952	2092	286	680	12.0491424372043	30.3372220069897	1.33215851293167	Up	6.30886e-43	2.20600656064777e-41	-	-	-	-
Unigene894_Mpfb2	1248	866	2059	61.158255943761	153.982135552324	1.3321438134779	Up	2.53478e-126	2.99076337486339e-124	GO:0005886//plasma membrane	GO:0008967//phosphoglycolate phosphatase activity	GO:0008152//metabolic process	gi|224137202|ref|XP_002327067.1|/1.08938e-97/predicted protein [Populus trichocarpa]
Unigene2097_Mpfb2	874	48	114	4.84040376603952	12.1736832043394	1.33056642701596	Up	2.1039e-08	1.6633983449286e-07	-	-	-	gi|359492067|ref|XP_002282310.2|/4.07574e-84/PREDICTED: uncharacterized protein LOC100266128 [Vitis vinifera]
Unigene20985_Mpfb2	669	32	76	4.21575773943054	10.6026897066194	1.33056642701595	Up	4.93236e-06	2.96945537766625e-05	-	-	-	gi|224125464|ref|XP_002319593.1|/9.34174e-47/predicted protein [Populus trichocarpa]
Unigene21692_Mpfb2	353	48	114	11.9844557833387	30.141073996013	1.33056642701595	Up	2.1039e-08	1.6630938605162e-07	-	-	-	gi|242041839|ref|XP_002468314.1|/3.4926e-06/hypothetical protein SORBIDRAFT_01g043600 [Sorghum bicolor]
Unigene5100_Mpfb2	1168	67	159	5.05572851975853	12.7052395771316	1.32943267839895	Up	3.61472e-11	3.57776916066926e-10	GO:0005739//mitochondrion	-	GO:0009560//embryo sac egg cell differentiation;GO:0051302//regulation of cell division;GO:0032875//regulation of DNA endoreduplication;GO:0010082//regulation of root meristem growth	gi|224112166|ref|XP_002316104.1|/5.59595e-141/predicted protein [Populus trichocarpa]
CL6330	351	27	64	6.77966809538228	17.0177223901116	1.3277514114089	Up	2.90302e-05	0.000157275141989713	-	-	-	-
CL14162	1572	331	784	18.5578319430216	46.5470431595944	1.32666135088036	Up	6.30812e-49	2.50146789788797e-47	-	-	-	-
CL8359	1817	189	446	9.16766346194511	22.9091253550015	1.3212963892716	Up	2.19726e-28	5.15407256056491e-27	-	-	-	-
CL3041	1221	363	856	26.2025010172883	65.4314700865502	1.32028016197776	Up	7.06656e-53	3.05467794834835e-51	-	-	-	-
CL12333	2227	2788	6574	110.337804422557	275.51043973395	1.32017980878426	Up	0	0	-	-	-	-
Unigene22354_Mpfb2	291	28	66	8.48040957635447	21.167985228164	1.31967811087322	Up	2.37258e-05	0.000130253616475973	-	-	-	-
CL11912	2278	180	424	6.96418935170963	17.3716357343748	1.31870627180589	Up	5.4925e-27	1.23471171264966e-25	-	-	-	-
Unigene22734_Mpfb2	323	124	292	33.8353714233939	84.374052012738	1.31826716206551	Up	4.61752e-19	7.28545793496529e-18	-	-	-	-
CL12442	1088	331	779	26.8133380647334	66.824718741467	1.31743102482682	Up	4.021e-48	1.55873307001795e-46	-	-	-	-
Unigene20432_Mpfb2	698	34	80	4.29314226097273	10.697028221578	1.31710416720939	Up	3.30618e-06	2.03497829418472e-05	GO:0005622//intracellular	GO:0005524//ATP binding;GO:0008026//ATP-dependent helicase activity;GO:0003725//double-stranded RNA binding	-	gi|255558801|ref|XP_002520424.1|/1.52855e-119/ATP-dependent RNA helicase, putative [Ricinus communis]
CL5576	2853	823	1936	25.4243494400614	63.3333059613066	1.31675353042533	Up	8.27094e-117	9.01950184242424e-115	-	-	-	-
Unigene26608_Mpfb2	216	43	101	17.545529932031	43.6411513637042	1.31458564162206	Up	1.760994e-07	1.26470588551472e-06	-	-	-	-
Unigene3857_Mpfb2	882	86	202	8.5937289463009	21.3752578107939	1.31458564162206	Up	1.36422e-13	1.60001294079305e-12	-	GO:0008194//UDP-glycosyltransferase activity;GO:0016758//transferase activity, transferring hexosyl groups	-	gi|359488708|ref|XP_002274748.2|/1.32664e-82/PREDICTED: UDP-glycosyltransferase 90A1-like [Vitis vinifera]
CL13190	1573	454	1066	25.437762936393	63.249494554777	1.31408214904063	Up	5.944e-65	3.20456549313358e-63	-	-	-	-
Unigene12412_Mpfb2	339	23	54	5.97970725816903	14.8669759486622	1.31396445967882	Up	0.0001414342	0.000686334924463423	-	-	-	-
CL7307	898	95	223	9.32393106658922	23.176993747237	1.31368320516172	Up	7.71972e-15	9.82228604832057e-14	-	-	-	-
Unigene19148_Mpfb2	350	55	129	13.8498933948524	34.3993505402618	1.31250645547096	Up	3.63284e-09	3.08516347217306e-08	-	-	-	-
Unigene6792_Mpfb2	510	35	82	6.04852741842929	15.0062526296628	1.31090790124549	Up	2.70562e-06	1.68696930522668e-05	-	-	-	gi|147772450|emb|CAN63002.1|/5.11658e-15/hypothetical protein VITISV_004362 [Vitis vinifera]
Unigene26590_Mpfb2	364	35	82	8.47458511922785	21.025244069033	1.31090790124549	Up	2.70562e-06	1.68648230484988e-05	-	-	-	-
CL10884	522	35	82	5.90948081110908	14.6612813048429	1.31090790124548	Up	2.70562e-06	1.68672576988595e-05	-	-	-	-
CL1782	3716	2089	4894	49.5466755829647	122.918382566097	1.31084052258465	Up	3.44038e-290	1.08444795562044e-287	-	-	-	-
CL8500	2367	269	630	10.0162650314963	24.8411026096152	1.31038456940303	Up	6.2035e-39	1.96114161054173e-37	-	-	-	-
Unigene20352_Mpfb2	488	82	192	14.8096848149129	36.7206181901384	1.31004940967544	Up	6.27776e-13	7.05986426666667e-12	-	-	-	-
CL12789	1560	3565	8336	201.412639666982	498.725626795209	1.30809211451963	Up	0	0	-	-	-	-
CL10616	1847	264	617	12.5976290759892	31.1778989988774	1.30737147336333	Up	4.9121e-38	1.50763416062544e-36	-	-	-	-
Unigene5570_Mpfb2	925	89	208	8.4800821474133	20.9869911529944	1.30734520074706	Up	7.59312e-14	9.05304511540585e-13	-	-	-	-
CL6061	1857	1518	3546	72.0462952042402	178.219575440587	1.30665965905559	Up	8.38416e-210	1.80130132059701e-207	-	-	-	-
CL1563	2201	218	509	8.72947722958355	21.5837209258217	1.30597643487113	Up	1.283218e-31	3.32619964657863e-30	-	-	-	-
CL7233	877	1053	2458	105.823120362244	261.583810822547	1.30561839291931	Up	7.1888e-146	1.00466388090615e-143	-	-	-	-
Unigene12430_Mpfb2	270	27	63	8.81356852399697	21.777366621096	1.30503133490882	Up	4.26034e-05	0.000224391416709355	-	-	-	-
CL8051	2375	297	693	11.021599375272	27.2331700482758	1.30503133490882	Up	2.12744e-42	7.34383444924061e-41	-	-	-	-
CL13371	1357	156	364	10.1320316119641	25.0351451207883	1.30503133490881	Up	4.8237e-23	9.28696659830584e-22	-	-	-	-
CL10904	804	84	196	9.20820592059385	22.7524725892047	1.30503133490881	Up	4.24388e-13	4.81903007941099e-12	-	-	-	-
CL11437	2622	522	1217	17.5464636518933	43.3198025136872	1.30384636971621	Up	5.00096e-73	3.10735908834532e-71	-	-	-	-
CL9568	2445	548	1277	19.7539286345617	48.7461826032245	1.30314964031457	Up	1.781834e-76	1.17475907566412e-74	-	-	-	-
Unigene24831_Mpfb2	830	240	559	25.4850174187864	62.8582509872254	1.30245279080704	Up	2.00416e-34	5.56576498006431e-33	-	GO:0005525//GTP binding	-	gi|224104611|ref|XP_002313500.1|/1.05886e-38/predicted protein [Populus trichocarpa]
Unigene4106_Mpfb2	885	141	328	14.0419566314528	34.5906840276972	1.30063956579166	Up	8.1161e-21	1.41040508008048e-19	GO:0009535//chloroplast thylakoid membrane	-	-	gi|225461922|ref|XP_002267869.1|/9.95361e-78/PREDICTED: protein TIC 20-v, chloroplastic [Vitis vinifera]
Unigene915_Mpfb2	2433	457	1063	16.5548738819014	40.7774189153162	1.3005144400454	Up	9.07464e-64	4.80833440196319e-62	GO:0005634//nucleus	GO:0047654;GO:0000166//nucleotide binding;GO:0030170//pyridoxal phosphate binding	GO:0010449//root meristem growth;GO:0010305//leaf vascular tissue pattern formation;GO:0010073//meristem maintenance;GO:0010311//lateral root formation;GO:0048366//leaf development;GO:0008152//metabolic process;GO:2000012//regulation of auxin polar transport;GO:0009790//embryo development	gi|224063433|ref|XP_002301144.1|/0/predicted protein [Populus trichocarpa]
CL13613	903	74	172	7.22263644269962	17.7774421396702	1.29945030264552	Up	1.332844e-11	1.35748904e-10	-	-	-	-
CL4684	640	124	288	17.0762890152441	41.9992070549708	1.29836760462781	Up	2.02832e-18	3.10276198653914e-17	-	-	-	-
Unigene26624_Mpfb2	342	31	72	7.98890714163468	19.6487518385828	1.2983676046278	Up	1.292898e-05	7.33962235204417e-05	-	-	-	-
Unigene12491_Mpfb2	448	56	130	11.0169606549962	27.0828220096538	1.29765180454322	Up	4.33148e-09	3.65761893468909e-08	-	-	-	gi|225436551|ref|XP_002274375.1|/3.17218e-13/PREDICTED: putative disease resistance protein At3g14460-like [Vitis vinifera]
Unigene24492_Mpfb2	372	35	81	8.29233597687887	20.3221969620826	1.29320589951202	Up	3.9468e-06	2.40460794582393e-05	-	-	-	-
CL6321	1989	134	310	5.93774852798187	14.5463987341947	1.29267412838883	Up	1.38097e-19	2.2427908416698e-18	-	-	-	-
Unigene26087_Mpfb2	1286	253	585	17.339291108641	42.4564301488818	1.29193815334882	Up	1.61132e-35	4.59902464507601e-34	GO:0005618//cell wall;GO:0009524//phragmoplast	GO:0003779//actin binding	GO:0009960//endosperm development;GO:0045010//actin nucleation;GO:0048317//seed morphogenesis	gi|255563641|ref|XP_002522822.1|/3.33531e-73/actin binding protein, putative [Ricinus communis]
CL757	2063	106	245	4.52854223724517	11.0839723471405	1.29135639801174	Up	8.98886e-16	1.19918112523942e-14	-	-	-	-
CL15032	1224	322	744	23.1860217706456	56.7309550633593	1.29088084656578	Up	1.167678e-44	4.23028580134228e-43	-	-	-	-
Unigene25979_Mpfb2	286	26	60	8.01233502181542	19.5800499090773	1.2890897910398	Up	7.64554e-05	0.000387472126933459	-	-	-	-
CL9199	490	26	60	4.67658738008002	11.4283556612165	1.28908979103979	Up	7.64554e-05	0.000387426659657357	-	-	-	-
Unigene1834_Mpfb2	457	105	242	20.2499933264701	49.4228451607242	1.28725663318084	Up	1.578448e-15	2.0819700193036e-14	-	-	-	gi|357474767|ref|XP_003607669.1|/1.12077e-51/Multidrug resistance protein ABC transporter family [Medicago truncatula]
Unigene24145_Mpfb2	221	23	53	9.17249212904662	22.382684503906	1.28699741207855	Up	0.000207466	0.000976693747301864	-	-	-	-
Unigene236_Mpfb2	637	112	258	15.4963842180166	37.8014841101778	1.28651124693802	Up	1.920004e-16	2.65407979308579e-15	GO:0005886//plasma membrane	-	GO:0002238//response to molecule of fungal origin;GO:0006950//response to stress	gi|255575216|ref|XP_002528512.1|/2.64867e-64/conserved hypothetical protein [Ricinus communis]
CL9974	2101	195	449	8.18013261389533	19.9456808585138	1.2858802345639	Up	1.879004e-27	4.29554837141345e-26	-	-	-	-
CL3831	3864	1278	2942	29.1504673231577	71.0614602919968	1.2855483238802	Up	4.25172e-170	7.22859356220472e-168	-	-	-	-
CL6411	1215	206	474	14.9431696785463	36.4108351971763	1.28488163528741	Up	7.383e-29	1.76147774585635e-27	-	-	-	-
Unigene126_Mpfb2	1099	97	223	7.77903682281807	18.938071323948	1.28362597130554	Up	2.28364e-14	2.81762027885714e-13	GO:0009507//chloroplast	-	-	gi|255554897|ref|XP_002518486.1|/2.04269e-65/conserved hypothetical protein [Ricinus communis]
CL4636	1285	990	2275	67.902201079821	165.236828448004	1.28300502857881	Up	1.394154e-131	1.74003313109827e-129	-	-	-	-
Unigene25437_Mpfb2	592	44	101	6.55062525432207	15.9231227948651	1.28141877768687	Up	3.04918e-07	2.12654698191214e-06	-	-	GO:0048440//carpel development;GO:0048507//meristem development;GO:0010103//stomatal complex morphogenesis;GO:0010093//specification of floral organ identity	gi|363814412|ref|NP_001242843.1|/9.00398e-21/uncharacterized protein LOC100809202 [Glycine max]
CL10298	1621	105	241	5.70897405934412	13.8759461241318	1.2812827321362	Up	2.27556e-15	2.97510696457766e-14	-	-	-	-
Unigene1543_Mpfb2	1740	1163	2668	58.9090815713131	143.108409224345	1.28054648328373	Up	1.617538e-153	2.45093898217544e-151	-	GO:0004421//hydroxymethylglutaryl-CoA synthase activity	GO:0008299//isoprenoid biosynthetic process	gi|255537251|ref|XP_002509692.1|/0/hydroxymethylglutaryl-CoA synthase, putative [Ricinus communis]
CL5654	461	65	149	12.4269404351367	30.165735604679	1.27943962100608	Up	5.00746e-10	4.55246637136842e-09	-	-	-	-
Unigene509_Mpfb2	590	55	126	8.21603845457344	19.9318270769353	1.27855912354763	Up	1.108796e-08	8.9970399218339e-08	-	-	-	gi|224072665|ref|XP_002303829.1|/1.01495e-24/predicted protein [Populus trichocarpa]
Unigene26211_Mpfb2	604	86	197	12.5491207460884	30.4409263790627	1.27842597832664	Up	8.643e-13	9.61461391035549e-12	GO:0009506//plasmodesma;GO:0005634//nucleus	GO:0008270//zinc ion binding;GO:0018024//histone-lysine N-methyltransferase activity;GO:0003677//DNA binding	GO:0034968//histone lysine methylation;GO:0009294//DNA mediated transformation;GO:0006355//regulation of transcription, DNA-dependent	gi|357463899|ref|XP_003602231.1|/8.74682e-59/Histone-lysine N-methyltransferase ATX5 [Medicago truncatula]
CL12706	398	35	80	7.75062558642949	18.7601148207575	1.27528399151477	Up	5.73786e-06	3.42479262252937e-05	-	-	-	-
Unigene22346_Mpfb2	242	28	64	10.1975173004924	24.682729582352	1.27528399151476	Up	5.06906e-05	0.000263960312359822	-	-	-	-
Unigene25281_Mpfb2	373	81	185	19.1393847303956	46.2904575821841	1.27417037120405	Up	4.82912e-12	5.09008342885038e-11	-	-	-	-
Unigene933_Mpfb2	1996	266	607	11.7455372113386	28.3828976646262	1.27290918432686	Up	5.46106e-36	1.58701490605653e-34	GO:0000151//ubiquitin ligase complex	GO:0004842//ubiquitin-protein ligase activity	GO:0006944//cellular membrane fusion;GO:0048868//pollen tube development;GO:0016567//protein ubiquitination;GO:0048610//cellular process involved in reproduction;GO:0030048//actin filament-based movement	gi|255569666|ref|XP_002525798.1|/0/E3 ubiquitin ligase PUB14, putative [Ricinus communis]
CL14164	890	50	114	4.95144299100953	11.954830472576	1.27167273796239	Up	6.30794e-08	4.77228593132446e-07	-	-	-	-
Unigene4420_Mpfb2	460	168	383	32.1886850441628	77.7086777876996	1.27152207271857	Up	2.87348e-23	5.56949552603232e-22	-	-	-	-
CL5727	1751	690	1572	34.7307954400794	83.790536823928	1.27057186416544	Up	3.69012e-90	2.90792230072993e-88	-	-	-	-
CL7741	1712	640	1458	32.9479197158765	79.4844806414167	1.27048582301194	Up	9.52294e-84	6.92320944377104e-82	-	-	-	-
CL14132	1124	429	977	33.6389759501308	81.1253959919068	1.27001982804121	Up	1.100492e-56	5.07189397310566e-55	-	-	-	-
Unigene2969_Mpfb2	698	516	1175	65.1547472547627	157.112602004428	1.26985669960148	Up	8.5065e-68	4.78937022164276e-66	-	GO:0016706//oxidoreductase activity, acting on paired donors, with incorporation or reduction of molecular oxygen, 2-oxoglutarate as one donor, and incorporation of one atom each of oxygen into both donors	GO:0008152//metabolic process	gi|255563200|ref|XP_002522603.1|/1.31823e-54/Leucoanthocyanidin dioxygenase, putative [Ricinus communis]
Unigene4758_Mpfb2	2129	127	289	5.2575068226755	12.6692456958265	1.26887990930088	Up	6.98208e-18	1.04006258268368e-16	-	-	-	gi|359488082|ref|XP_002266772.2|/0/PREDICTED: pentatricopeptide repeat-containing protein At1g08610-like [Vitis vinifera]
CL8034	1161	139	316	10.5519898779981	25.4029082770998	1.26747858902596	Up	2.21992e-19	3.56110792273403e-18	-	-	-	-
Unigene119_Mpfb2	1187	121	275	8.98434533617214	21.6227313303697	1.2670634847098	Up	4.69924e-17	6.70627826040978e-16	GO:0005783//endoplasmic reticulum	GO:0003824//catalytic activity	GO:0008152//metabolic process	gi|224105091|ref|XP_002333861.1|/7.96445e-10/predicted protein [Populus trichocarpa]
CL786	669	48	109	6.32363660914581	15.2064891844937	1.26586073762814	Up	1.362616e-07	9.90960076524082e-07	-	-	-	-
Unigene22355_Mpfb2	821	60	136	6.44109758148378	15.4605282432698	1.26321115921419	Up	4.07612e-09	3.44872974294671e-08	GO:0005840//ribosome;GO:0005739//mitochondrion	GO:0003735//structural constituent of ribosome	GO:0006412//translation	gi|388521069|gb|AFK48596.1|/6.10083e-31/unknown [Lotus japonicus]
CL5507	2734	305	691	9.83225457139384	23.5889230878524	1.26251538151038	Up	3.07118e-40	1.00779511489362e-38	-	-	-	-
Unigene12082_Mpfb2	275	49	111	15.7041766427582	37.6720160250647	1.26234493580727	Up	1.113778e-07	8.19935034981248e-07	-	-	-	gi|51507367|emb|CAH18931.1|/5.24693e-08/xyloglucan endotransglycosilase [Pyrus communis]
Unigene358_Mpfb2	1042	76	172	6.42832253189798	15.4059791287161	1.26097615483088	Up	3.88788e-11	3.84109379821551e-10	-	-	-	gi|356569977|ref|XP_003553169.1|/2.31935e-63/PREDICTED: TMV resistance protein N-like [Glycine max]
CL11657	1898	544	1231	25.2612290677258	60.5327524700492	1.26079111880648	Up	3.59982e-70	2.12369708852459e-68	-	-	-	-
Unigene1538_Mpfb2	1447	2130	4819	129.736703221241	310.825737230906	1.26051928419916	Up	5.69028e-269	1.66033142918919e-266	GO:0005634//nucleus;GO:0005829//cytosol	GO:0005525//GTP binding;GO:0003743//translation initiation factor activity	GO:0006446//regulation of translational initiation;GO:0016070//RNA metabolic process	gi|225459435|ref|XP_002285825.1|/3.02109e-142/PREDICTED: eukaryotic translation initiation factor 5-like [Vitis vinifera]
CL15088	524	42	95	7.0643106490052	16.9208001281689	1.26017709912456	Up	9.5603e-07	6.28772456899178e-06	-	-	-	-
Unigene12470_Mpfb2	487	50	113	9.04883832032543	21.6559908611075	1.25896168621283	Up	9.10298e-08	6.76830386225895e-07	-	GO:0003743//translation initiation factor activity	GO:0006413//translational initiation	gi|358248588|ref|NP_001239651.1|/4.00816e-56/uncharacterized protein LOC100784390 [Glycine max]
CL15317	684	50	113	6.44266704970539	15.4188122066657	1.25896168621283	Up	9.10298e-08	6.76713872129454e-07	-	-	-	-
CL10543	508	35	79	6.07234051850185	14.5141616681658	1.25713664480451	Up	8.31288e-06	4.85243863098135e-05	-	-	-	-
CL6591	511	35	79	6.03669076986094	14.4289513256912	1.2571366448045	Up	8.31288e-06	4.85178280740641e-05	-	-	-	-
Unigene15661_Mpfb2	628	35	79	4.91202067420213	11.7407549799812	1.2571366448045	Up	8.31288e-06	4.85112716108108e-05	GO:0005622//intracellular	-	GO:0010363//regulation of plant-type hypersensitive response;GO:0052542//defense response by callose deposition;GO:0009620//response to fungus;GO:0009414//response to water deprivation;GO:0009867//jasmonic acid mediated signaling pathway;GO:0009611//response to wounding;GO:0009695//jasmonic acid biosynthetic process;GO:0042538//hyperosmotic salinity response;GO:0010200//response to chitin;GO:0006…	gi|356574115|ref|XP_003555197.1|/4.99263e-68/PREDICTED: transmembrane protein 53-like [Glycine max]
CL11454	1687	503	1134	26.2787490668078	62.737404729417	1.25542924870907	Up	2.30418e-64	1.23453733399504e-62	-	-	-	-
Unigene22705_Mpfb2	495	80	180	14.2441511498941	33.938753175734	1.25256391501468	Up	1.750324e-11	1.76191122648019e-10	-	-	-	gi|21322711|emb|CAD22154.1|/2.22415e-41/pherophorin-dz1 protein [Volvox carteri f. nagariensis]
CL506	1449	221	497	13.4423646915344	32.0122780558554	1.25183839574322	Up	4.85552e-29	1.16424639466963e-27	-	-	-	-
CL13310	747	41	92	4.83743386189927	11.4946513433209	1.2486488650113	Up	1.690372e-06	1.08047697525163e-05	-	-	-	-
Unigene10812_Mpfb2	250	33	74	11.633910451676	27.6261450850475	1.24769815984287	Up	1.811642e-05	0.000101286830823408	-	-	-	-
CL4131	1324	83	186	5.52512226202227	13.1115349315619	1.24675829333348	Up	9.61308e-12	9.93136953875598e-11	-	-	-	-
Unigene360_Mpfb2	2623	320	717	10.7523519926764	25.5122899634973	1.24654012738691	Up	6.73088e-41	2.25497534460822e-39	GO:0016592//mediator complex	GO:0005488//binding;GO:0008408//3'-5' exonuclease activity	GO:0010587//miRNA catabolic process	gi|388506214|gb|AFK41173.1|/8.29308e-155/unknown [Lotus japonicus]
CL12622	1795	570	1277	27.9873763714667	66.3980036016066	1.24636361422299	Up	1.87002e-71	1.13899779520451e-69	-	-	-	-
Unigene21151_Mpfb2	1210	84	188	6.11851038029542	14.5011036296318	1.24491034247124	Up	7.8715e-12	8.19091219277109e-11	GO:0005622//intracellular	GO:0009000//selenocysteine lyase activity;GO:0030170//pyridoxal phosphate binding;GO:0031071//cysteine desulfurase activity;GO:0008265//Mo-molybdopterin cofactor sulfurase activity;GO:0030151//molybdenum ion binding	GO:0031348//negative regulation of defense response;GO:0009688//abscisic acid biosynthetic process;GO:0009605//response to external stimulus;GO:0009867//jasmonic acid mediated signaling pathway;GO:0009862//systemic acquired resistance, salicylic acid mediated signaling pathway;GO:0009414//response to water deprivation;GO:0010363//regulation of plant-type hypersensitive response;GO:0009873//ethyle…	gi|224094236|ref|XP_002310102.1|/2.99601e-145/predicted protein [Populus trichocarpa]
CL12214	1626	707	1582	38.3222198429634	90.8059936599205	1.24460639323576	Up	6.87774e-88	5.23824204867725e-86	-	-	-	-
CL8206	1034	51	114	4.34711793736794	10.28994112243	1.24310358576562	Up	1.069988e-07	7.8917782736123e-07	-	-	-	-
CL5024	541	149	333	24.2739687629491	57.4480835872059	1.24284876018147	Up	9.02392e-20	1.47833445098634e-18	-	-	-	-
Unigene16427_Mpfb2	276	1432	3200	457.283700230567	1082.10517371905	1.24267932608283	Up	2.24848e-175	3.96319838040816e-173	-	-	-	-
CL4240	1875	580	1296	27.2633053008973	64.5107820364351	1.24257982644206	Up	3.74134e-72	2.29497196818182e-70	-	-	-	-
CL85	1085	107	239	8.69172195454079	20.5587516357154	1.24203873515197	Up	1.336828e-14	1.67186737190849e-13	-	-	-	-
Unigene27232_Mpfb2	319	30	67	8.28862243636078	19.6025557135705	1.24183750842162	Up	4.86414e-05	0.000253932569825919	-	-	-	-
Unigene24423_Mpfb2	1706	271	605	14.000451758518	33.0982418500161	1.24128120438046	Up	1.490486e-34	4.14723888041237e-33	GO:0009507//chloroplast	-	GO:0009737//response to abscisic acid stimulus;GO:0006351//transcription, DNA-dependent;GO:0071842	gi|224066243|ref|XP_002302043.1|/7.07157e-109/predicted protein [Populus trichocarpa]
CL1346	2798	263	587	8.28437641819586	19.5802831715256	1.24093661739012	Up	1.46526e-33	3.97960929811321e-32	-	-	-	-
Unigene21525_Mpfb2	1551	299	667	16.9906962519348	40.1367878869053	1.24018019055885	Up	7.15068e-38	2.18538545732484e-36	-	-	-	gi|255544393|ref|XP_002513258.1|/1.25299e-141/conserved hypothetical protein [Ricinus communis]
Unigene26885_Mpfb2	473	26	58	4.84466768760933	11.4444632801894	1.24018019055885	Up	0.0001617122	0.000777312961353517	-	-	-	-
CL499	1319	139	310	9.2879910904896	21.9353958167651	1.2398222461231	Up	1.906402e-18	2.92039957318198e-17	-	-	-	-
Unigene18566_Mpfb2	521	436	971	73.7565427344084	173.944252720736	1.23778207421463	Up	3.44816e-54	1.52880227351129e-52	-	-	-	-
CL9262	983	102	227	9.14531016732137	21.5526619226368	1.23676205889179	Up	7.39258e-14	8.83345807194245e-13	-	-	-	-
Unigene10426_Mpfb2	790	58	129	6.47072119483322	15.2402185937869	1.23588517386805	Up	1.8078e-08	1.43851179657269e-07	GO:0009507//chloroplast	GO:0005515//protein binding	GO:0006457//protein folding	gi|225460530|ref|XP_002272533.1|/3.3229e-87/PREDICTED: uncharacterized protein LOC100252905 [Vitis vinifera]
CL1668	1503	170	378	9.96877344696929	23.472610729325	1.23549040165574	Up	4.84408e-22	8.9549122739726e-21	-	-	-	-
Unigene26230_Mpfb2	479	27	60	4.96798225778535	11.6908022421631	1.23464200701742	Up	0.0001312168	0.000640423405424955	-	-	-	-
Unigene19915_Mpfb2	708	36	80	4.48147552067642	10.5459402523467	1.23464200701742	Up	9.76772e-06	5.63388834620008e-05	GO:0035145//exon-exon junction complex;GO:0005730//nucleolus;GO:0016607//nuclear speck;GO:0016020//membrane	GO:0003676//nucleic acid binding;GO:0008026//ATP-dependent helicase activity;GO:0005524//ATP binding;GO:0005515//protein binding	GO:0001666//response to hypoxia;GO:0006397//mRNA processing	gi|356530272|ref|XP_003533706.1|/1.5979e-87/PREDICTED: DEAD-box ATP-dependent RNA helicase 2-like [Glycine max]
Unigene19353_Mpfb2	320	27	60	7.43644844212244	17.4996696062378	1.23464200701742	Up	0.0001312168	0.00064035103302068	-	-	-	-
CL715	1369	234	520	15.0648285947063	35.4509985692473	1.23464200701742	Up	1.082462e-29	2.65295340567537e-28	-	-	-	-
CL276	1006	54	120	4.73094135482939	11.132990604366	1.23464200701741	Up	5.82432e-08	4.41801220586685e-07	-	-	-	-
Unigene5417_Mpfb2	984	122	271	10.9273918691832	25.7041217522518	1.23405061736336	Up	3.30712e-16	4.52231380873971e-15	-	-	-	gi|224085053|ref|XP_002307472.1|/4.83432e-116/predicted protein [Populus trichocarpa]
Unigene23609_Mpfb2	1780	154	342	7.62522220615468	17.9322457088639	1.23370488776336	Up	4.77236e-20	7.92957269103501e-19	GO:0005739//mitochondrion;GO:0009536//plastid;GO:0016020//membrane;GO:0005794//Golgi apparatus	GO:0003676//nucleic acid binding;GO:0008378//galactosyltransferase activity	GO:0006007//glucose catabolic process;GO:0009969//xyloglucan biosynthetic process	gi|255539657|ref|XP_002510893.1|/0/Xyloglucan galactosyltransferase KATAMARI1, putative [Ricinus communis]
CL10012	1259	92	204	6.44041544247594	15.1228280632143	1.23150229948685	Up	1.587926e-12	1.73164132282828e-11	-	-	-	-
Unigene11107_Mpfb2	425	46	102	9.53939181420848	22.3995770959844	1.23150229948685	Up	6.0952e-07	4.09864710059172e-06	-	-	-	-
CL3756	1576	672	1489	37.5806982749109	88.1793842425994	1.23044952937571	Up	2.19342e-81	1.54772302745098e-79	-	-	-	-
CL6125	2165	888	1967	36.1498792115903	84.7959356193252	1.23000428950079	Up	7.56338e-107	7.30686805190157e-105	-	-	-	-
Unigene25892_Mpfb2	280	42	93	13.2203527859955	30.9994147310499	1.22948030190163	Up	1.981752e-06	1.25483839249267e-05	-	-	GO:0009220//pyrimidine ribonucleotide biosynthetic process;GO:0009793//embryo development ending in seed dormancy	gi|255578672|ref|XP_002530196.1|/2.96272e-11/rRNA-processing protein UTP23, putative [Ricinus communis]
Unigene25718_Mpfb2	501	28	62	4.92574687967894	11.5500148033186	1.22948030190163	Up	0.000106481	0.000526841831347388	GO:0016023//cytoplasmic membrane-bounded vesicle;GO:0005739//mitochondrion	GO:0004713//protein tyrosine kinase activity;GO:0005524//ATP binding;GO:0004674//protein serine/threonine kinase activity	GO:0048544//recognition of pollen;GO:0006468//protein phosphorylation	gi|359496850|ref|XP_003635354.1|/8.32065e-32/PREDICTED: uncharacterized protein LOC100854728 [Vitis vinifera]
CL7350	2150	1285	2845	52.6764444341214	123.501544259837	1.22929920668508	Up	1.560878e-153	2.37341392788732e-151	-	-	-	-
CL2996	1139	716	1585	55.4039952869344	129.877559617849	1.22909026133488	Up	2.29832e-86	1.71121811862069e-84	-	-	-	-
Unigene21677_Mpfb2	690	61	135	7.79170550672196	18.260524806509	1.22871717306031	Up	9.85208e-09	8.04409572168652e-08	GO:0005829//cytosol;GO:0000139//Golgi membrane;GO:0005783//endoplasmic reticulum	GO:0047434//indolepyruvate decarboxylase activity;GO:0050660//flavin adenine dinucleotide binding;GO:0050661//NADP binding;GO:0004499//N,N-dimethylaniline monooxygenase activity	GO:0055114//oxidation-reduction process;GO:0009851//auxin biosynthetic process;GO:0009911//positive regulation of flower development;GO:2000024//regulation of leaf development;GO:0010229//inflorescence development;GO:0022603//regulation of anatomical structure morphogenesis;GO:0048825//cotyledon development	gi|255549074|ref|XP_002515593.1|/1.78889e-104/monooxygenase, putative [Ricinus communis]
Unigene10222_Mpfb2	394	33	73	7.38192287542893	17.2923977158086	1.22806935309393	Up	2.61232e-05	0.000142599452509164	-	-	-	-
Unigene20551_Mpfb2	1732	1391	3074	70.783336125172	165.64737296251	1.2266336587209	Up	3.60182e-165	5.93667919389313e-163	-	GO:0020037//heme binding;GO:0016705//oxidoreductase activity, acting on paired donors, with incorporation or reduction of molecular oxygen;GO:0004497//monooxygenase activity;GO:0009055//electron carrier activity	GO:0055114//oxidation-reduction process	gi|297742026|emb|CBI33813.3|/2.26845e-179/unnamed protein product [Vitis vinifera]
Unigene18177_Mpfb2	230	43	95	16.4775411535595	38.5499968137413	1.22622976720122	Up	1.614584e-06	1.03387003938316e-05	-	-	-	-
Unigene5532_Mpfb2	2168	159	351	6.46382562414907	15.1104158223603	1.22508317859257	Up	2.51414e-20	4.25266830238935e-19	GO:0009506//plasmodesma;GO:0005886//plasma membrane	GO:0004674//protein serine/threonine kinase activity;GO:0005524//ATP binding;GO:0004715//non-membrane spanning protein tyrosine kinase activity	GO:0051510//regulation of unidimensional cell growth;GO:0006468//protein phosphorylation;GO:0009791//post-embryonic development;GO:0009742//brassinosteroid mediated signaling pathway	gi|255568229|ref|XP_002525090.1|/0/kinase, putative [Ricinus communis]
Unigene23560_Mpfb2	1510	850	1876	49.6128029496518	115.953660684511	1.22476399506268	Up	2.54792e-101	2.27333424132231e-99	GO:0005730//nucleolus;GO:0005829//cytosol	-	GO:0001510//RNA methylation	gi|225440986|ref|XP_002283513.1|/4.92806e-135/PREDICTED: ribosome production factor 2 homolog [Vitis vinifera]
CL11138	1433	107	236	6.58096184276117	15.3707263161559	1.22381497653307	Up	3.8798e-14	4.71692801801802e-13	-	-	-	-
CL12381	2226	515	1135	20.3907807271269	47.5882000672775	1.22268687368006	Up	7.24384e-62	3.71077089632266e-60	-	-	-	-
Unigene26122_Mpfb2	561	113	249	17.7528207346106	41.4252428468518	1.22246188322527	Up	8.20688e-15	1.04359807396938e-13	GO:0016020//membrane	GO:0015416//organic phosphonate transmembrane-transporting ATPase activity;GO:0005524//ATP binding	GO:0006200//ATP catabolic process	gi|359479345|ref|XP_002267050.2|/1.38982e-33/PREDICTED: pleiotropic drug resistance protein 2-like [Vitis vinifera]
Unigene12468_Mpfb2	316	124	273	34.5848891447982	80.6313890717794	1.22119974410535	Up	4.49946e-16	6.0987030960452e-15	-	-	-	-
Unigene24440_Mpfb2	1314	244	537	16.3661394205119	38.1423544537787	1.22067985399489	Up	4.28722e-30	1.0621876562249e-28	GO:0005886//plasma membrane;GO:0009570//chloroplast stroma;GO:0048046//apoplast	GO:0016740//transferase activity;GO:0004462//lactoylglutathione lyase activity;GO:0043295//glutathione binding	GO:0006979//response to oxidative stress;GO:0009409//response to cold;GO:0009635//response to herbicide;GO:0046686//response to cadmium ion;GO:0042631//cellular response to water deprivation	gi|225469404|ref|XP_002265110.1|/1.08915e-95/PREDICTED: probable glutathione S-transferase [Vitis vinifera]
Unigene21071_Mpfb2	541	40	88	6.51650168132863	15.1814755425649	1.2201424373223	Up	4.28672e-06	2.60106388197274e-05	-	-	-	gi|297792675|ref|XP_002864222.1|/3.19566e-21/hypothetical protein ARALYDRAFT_495378 [Arabidopsis lyrata subsp. lyrata]
CL12384	1899	181	398	8.40050501760638	19.5608032389894	1.21941764703281	Up	1.102196e-22	2.09402692758469e-21	-	-	-	-
CL9804	1596	709	1559	39.1530080420667	91.1678693939007	1.21940230903064	Up	6.03104e-84	4.39939917837838e-82	-	-	-	-
CL12291	1607	102	224	5.59417541660044	13.0095033953031	1.21756849365847	Up	2.1393e-13	2.47411706480986e-12	-	-	-	-
Unigene20510_Mpfb2	482	46	101	8.4112894627357	19.5570304866392	1.21728844026715	Up	8.73174e-07	5.77268003919167e-06	GO:0009536//plastid	GO:0016787//hydrolase activity	-	gi|255566977|ref|XP_002524471.1|/5.72947e-31/dead box ATP-dependent RNA helicase, putative [Ricinus communis]
CL8793	1539	88	193	5.03959733665844	11.7043490890324	1.21566433220315	Up	1.02568e-11	1.05509683468318e-10	-	-	-	-
CL4650	1004	58	127	5.09150372900223	11.8058860026146	1.21334260521696	Up	3.69446e-08	2.86070576725838e-07	-	-	-	-
CL1817	1253	629	1377	44.2436919520678	102.56789592036	1.21303555082805	Up	9.1878e-74	5.80067185964912e-72	-	-	-	-
CL8699	3580	1012	2211	24.914333369511	57.6413698314962	1.21012864869428	Up	7.3036e-117	7.98477626329114e-115	-	-	-	-
CL11893	1673	598	1306	31.5033710540956	72.8577597314098	1.20957642092069	Up	9.5581e-70	5.58534493098782e-68	-	-	-	-
CL8833	1761	131	286	6.5563740865622	15.1577679572486	1.20908724881331	Up	1.575614e-16	2.18852733920875e-15	-	-	-	-
Unigene3802_Mpfb2	719	55	120	6.74195088761938	15.576896450615	1.20816979565622	Up	9.70884e-08	7.19647350772399e-07	-	GO:0003723//RNA binding;GO:0000166//nucleotide binding	GO:0006312//mitotic recombination;GO:0009560//embryo sac egg cell differentiation	gi|357485153|ref|XP_003612864.1|/3.44984e-53/RNA-binding protein [Medicago truncatula]
CL6091	1508	83	181	4.85096941307525	11.2022641864865	1.20744536930865	Up	5.6812e-11	5.55437946117274e-10	-	-	-	-
Unigene3370_Mpfb2	1806	122	266	5.95379490546861	13.7465104917217	1.20718401151067	Up	1.922314e-15	2.5262692567255e-14	GO:0005739//mitochondrion	-	-	gi|356517665|ref|XP_003527507.1|/0/PREDICTED: pentatricopeptide repeat-containing protein At1g20300, mitochondrial-like [Glycine max]
CL9333	1451	1532	3340	93.0557338302092	214.836283886366	1.20707071900883	Up	7.8239e-175	1.36788379595142e-172	-	-	-	-
Unigene3941_Mpfb2	1808	773	1682	37.6819052491685	86.8272692557287	1.20427629990266	Up	1.093198e-88	8.41509134260249e-87	GO:0005634//nucleus;GO:0005829//cytosol	-	GO:0000184//nuclear-transcribed mRNA catabolic process, nonsense-mediated decay;GO:0007029//endoplasmic reticulum organization;GO:0009834//secondary cell wall biogenesis;GO:0006611//protein export from nucleus	gi|225430590|ref|XP_002265288.1|/0/PREDICTED: 60S ribosomal export protein NMD3-like [Vitis vinifera]
CL350	3771	1598	3474	37.3484022841346	85.9808746922234	1.20296925935478	Up	8.4881e-181	1.57317643948498e-178	-	-	-	-
Unigene2233_Mpfb2	1773	313	680	15.5592044445068	35.7955264741244	1.20201100277745	Up	8.4536e-37	2.52636859792388e-35	GO:0016021//integral to membrane;GO:0005622//intracellular	GO:0015172//acidic amino acid transmembrane transporter activity;GO:0015174//basic amino acid transmembrane transporter activity;GO:0015175//neutral amino acid transmembrane transporter activity;GO:0015399//primary active transmembrane transporter activity	GO:0015804//neutral amino acid transport;GO:0010363//regulation of plant-type hypersensitive response;GO:0015696//ammonium transport;GO:0043090//amino acid import;GO:0006820//anion transport;GO:0006862//nucleotide transport;GO:0015809//arginine transport;GO:0006612//protein targeting to membrane;GO:0006944//cellular membrane fusion;GO:0043069//negative regulation of programmed cell death;GO:00068…	gi|255558594|ref|XP_002520322.1|/0/amino acid transporter, putative [Ricinus communis]
Unigene2039_Mpfb2	1081	186	404	15.1648820116877	34.8806242166887	1.20169158521613	Up	1.639646e-22	3.09198571458515e-21	GO:0005622//intracellular	-	GO:0044238//primary metabolic process;GO:0044260	gi|363807854|ref|NP_001242442.1|/1.03441e-37/uncharacterized protein LOC100793738 [Glycine max]
CL2486	1836	517	1121	24.8181640899043	56.9851260089836	1.19918900606286	Up	2.49724e-59	1.2171649227991e-57	-	-	-	-
CL7321	1682	333	722	17.4489793013733	40.062660184554	1.19911557338828	Up	7.95528e-39	2.50759716437956e-37	-	-	-	-
CL14938	1387	452	980	28.7219392418647	65.9444411020931	1.19909789015975	Up	4.39798e-52	1.87300165996055e-50	-	-	-	-
CL3209	3493	245	531	6.18186169017823	14.1881088820113	1.19856902537395	Up	5.6642e-29	1.35589142350333e-27	-	-	-	-
Unigene21186_Mpfb2	1796	888	1924	43.5771094059538	99.9832645060181	1.1981161309923	Up	2.26718e-100	2.00216566707566e-98	GO:0005773//vacuole;GO:0016023//cytoplasmic membrane-bounded vesicle;GO:0016020//membrane;GO:0005783//endoplasmic reticulum	GO:0004222//metalloendopeptidase activity	GO:0006888//ER to Golgi vesicle-mediated transport;GO:0006508//proteolysis;GO:0080120//CAAX-box protein maturation	gi|255541686|ref|XP_002511907.1|/0/caax prenyl protease ste24, putative [Ricinus communis]
Unigene12250_Mpfb2	435	42	91	8.50965236799707	19.5245355913274	1.1981161309923	Up	4.0578e-06	2.46875225697379e-05	GO:0016020//membrane;GO:0009941//chloroplast envelope	-	-	gi|351727034|ref|NP_001235867.1|/1.34735e-32/uncharacterized protein LOC100527423 [Glycine max]
Unigene432_Mpfb2	379	36	78	8.3717273578863	19.2080806232056	1.1981161309923	Up	2.00948e-05	0.000111338701975879	-	-	-	gi|300123813|emb|CBK25084.2|/1.45741e-10/unnamed protein product [Blastocystis hominis]
Unigene3115_Mpfb2	638	85	184	11.7422151181778	26.916942173858	1.19680993349168	Up	5.38168e-11	5.2746815506128e-10	GO:0005829//cytosol	-	-	gi|357448911|ref|XP_003594731.1|/1.08035e-49/Huntingtin-interacting protein K [Medicago truncatula]
CL2923	1559	79	171	4.4661444092095	10.2371383456632	1.19671068028116	Up	2.5709e-10	2.38910578007317e-09	-	-	-	-
Unigene9930_Mpfb2	1016	86	186	7.46030406558798	17.0862915840432	1.1955329699783	Up	4.39606e-11	4.32140803642158e-10	GO:0016021//integral to membrane	-	-	gi|225433201|ref|XP_002285350.1|/9.63083e-91/PREDICTED: peroxisomal membrane protein PMP22 [Vitis vinifera]
Unigene1846_Mpfb2	530	37	80	6.1528685922243	14.0877843370971	1.19511364283078	Up	1.63217e-05	9.17277840707965e-05	-	GO:0004672//protein kinase activity	GO:0009987//cellular process	gi|255553731|ref|XP_002517906.1|/4.93686e-35/ATP binding protein, putative [Ricinus communis]
Unigene3412_Mpfb2	2343	130	281	4.89015752505167	11.1934150732174	1.19469742076484	Up	5.46572e-16	7.36218504304429e-15	-	GO:0005525//GTP binding	GO:0019243//methylglyoxal catabolic process to D-lactate;GO:0000917//barrier septum assembly	gi|255553339|ref|XP_002517711.1|/5.77995e-152/GTP binding protein, putative [Ricinus communis]
CL10822	1181	62	134	4.62693690506191	10.5896956352735	1.19453179364327	Up	2.32688e-08	1.83197786545123e-07	-	-	-	-
Unigene20387_Mpfb2	944	143	309	13.3510624886818	30.5502706685169	1.19423060469836	Up	2.01376e-17	2.93295824080944e-16	-	-	-	gi|297738695|emb|CBI27940.3|/2.28728e-67/unnamed protein product [Vitis vinifera]
CL11096	1081	56	121	4.56577092825005	10.4469196292558	1.19414722878936	Up	1.126386e-07	8.28792861202931e-07	-	-	-	-
CL7087	1868	448	968	21.1374662674017	48.3645401251627	1.19414722878936	Up	3.84806e-51	1.60710467156673e-49	-	-	-	-
Unigene21143_Mpfb2	2177	742	1603	30.0398155480282	68.7232469852684	1.19392224710612	Up	1.753154e-83	1.26814409273032e-81	GO:0005829//cytosol;GO:0009506//plasmodesma	GO:0004071//aspartate-ammonia ligase activity;GO:0005524//ATP binding;GO:0004066//asparagine synthase (glutamine-hydrolyzing) activity	GO:0006541//glutamine metabolic process;GO:0042538//hyperosmotic salinity response;GO:0097164//ammonium ion metabolic process;GO:0006529//asparagine biosynthetic process;GO:0019344//cysteine biosynthetic process	gi|118487206|gb|ABK95431.1|/0/unknown [Populus trichocarpa]
CL2493	1965	523	1126	23.4579966312998	53.4816026507177	1.18896288940566	Up	8.36622e-59	4.03672451932961e-57	-	-	-	-
Unigene26727_Mpfb2	368	46	99	11.0169606549962	25.1082216089499	1.18843357759496	Up	1.77656e-06	1.13238327734317e-05	-	-	-	-
Unigene1381_Mpfb2	581	33	71	5.00598556440447	11.4054071558727	1.18799191371859	Up	5.3691e-05	0.000278576492130242	-	-	-	-
Unigene4973_Mpfb2	220	60	129	24.0370050654463	54.726239495871	1.1869755733871	Up	4.96856e-08	3.80025318880623e-07	GO:0005829//cytosol;GO:0005618//cell wall;GO:0005874//microtubule;GO:0045298//tubulin complex;GO:0009506//plasmodesma;GO:0005886//plasma membrane	GO:0003924//GTPase activity;GO:0005200//structural constituent of cytoskeleton;GO:0005525//GTP binding	GO:0051258//protein polymerization;GO:0006184//GTP catabolic process;GO:0007018//microtubule-based movement;GO:0071258//cellular response to gravity;GO:0046686//response to cadmium ion	gi|393715734|dbj|BAM28754.1|/3.42563e-36/tubulin [Brassica rapa subsp. chinensis]
Unigene12269_Mpfb2	641	416	894	57.1988222462206	130.169149270736	1.18633021661459	Up	6.85098e-47	2.5726323506087e-45	-	-	-	gi|298707286|emb|CBJ25913.1|/3.79637e-10/eukaryotic initiation factor 4B [Ectocarpus siliculosus]
Unigene2850_Mpfb2	1741	182	391	9.21349495328804	20.9607377094819	1.18586907068103	Up	2.0463e-21	3.68044228238234e-20	GO:0005622//intracellular	GO:0005515//protein binding	GO:0035556//intracellular signal transduction;GO:0009693//ethylene biosynthetic process;GO:0006979//response to oxidative stress;GO:0010200//response to chitin;GO:0009646//response to absence of light;GO:0002679//respiratory burst involved in defense response;GO:0009751//response to salicylic acid stimulus;GO:0009816//defense response to bacterium, incompatible interaction	gi|255571859|ref|XP_002526872.1|/0/conserved hypothetical protein [Ricinus communis]
CL1415	2994	230	494	6.77061042257616	15.3993975247945	1.18551609421267	Up	1.254134e-26	2.77593657898514e-25	-	-	-	-
Unigene5090_Mpfb2	358	88	189	21.6646377126182	49.2728127460551	1.18544971915615	Up	4.15036e-11	4.08732374549601e-10	-	-	-	-
Unigene26723_Mpfb2	456	41	88	7.92448047113762	18.0113558520343	1.18451852759159	Up	7.11128e-06	4.18725818816471e-05	-	-	-	-
CL10891	761	85752	184026	9931.42086819695	22569.5607460886	1.18430629966517	Up	0	0	-	-	-	-
CL14768	1788	342	733	16.8581679821419	38.2617682964126	1.18245578682028	Up	1.460484e-38	4.56694721622013e-37	-	-	-	-
CL7315	1512	112	240	6.52856927703479	14.8145351163918	1.18217458712328	Up	1.15091e-13	1.35609542810368e-12	-	-	-	-
CL8945	1529	105	225	6.05248328986057	13.7342076700362	1.18217458712328	Up	6.67496e-13	7.4870512374026e-12	-	-	-	-
CL13493	1692	205	439	10.6783779398308	24.2154608578043	1.18123594360229	Up	1.030708e-23	2.04550065588235e-22	-	-	-	-
Unigene23343_Mpfb2	1384	3796	8127	241.736315874946	548.053236569922	1.18088181547443	Up	0	0	GO:0009941//chloroplast envelope;GO:0005773//vacuole;GO:0046658//anchored to plasma membrane;GO:0016021//integral to membrane;GO:0005739//mitochondrion	GO:0005215//transporter activity	GO:0009414//response to water deprivation;GO:0006833//water transport;GO:0055085//transmembrane transport;GO:0009651//response to salt stress	gi|373501941|gb|AEY75243.1|/5.52434e-162/plasma membrane intrinsic protein [Malus hupehensis]
Unigene418_Mpfb2	1107	64	137	5.09546870402715	11.5505196557884	1.18067099653289	Up	2.19272e-08	1.73076988630963e-07	GO:0080008//CUL4-RING ubiquitin ligase complex	GO:0000166//nucleotide binding	GO:0009220//pyrimidine ribonucleotide biosynthetic process	gi|296090366|emb|CBI40185.3|/5.11511e-165/unnamed protein product [Vitis vinifera]
CL8969	936	691	1479	65.0659813042939	147.47584813462	1.18050335028318	Up	7.98356e-76	5.19219962409638e-74	-	-	-	-
CL13865	1285	107	229	7.33892476317257	16.6326302042167	1.18037571526816	Up	4.45624e-13	5.05485337956396e-12	-	-	-	-
CL13536	848	7045	15077	732.212149192908	1659.38690976885	1.18031669368178	Up	0	0	-	-	-	-
Unigene21365_Mpfb2	344	50	107	12.8104193662747	29.0304596568597	1.18024971019879	Up	7.7864e-07	5.18021718687413e-06	GO:0016021//integral to membrane	GO:0004721//phosphoprotein phosphatase activity;GO:0019199//transmembrane receptor protein kinase activity;GO:0005515//protein binding;GO:0032440//2-alkenal reductase [NAD(P)] activity;GO:0004709//MAP kinase kinase kinase activity;GO:0005524//ATP binding	GO:0010103//stomatal complex morphogenesis;GO:0000186//activation of MAPKK activity;GO:0010234//tapetal cell fate specification;GO:0000165//MAPK cascade;GO:0009556//microsporogenesis;GO:0055114//oxidation-reduction process;GO:0002237//response to molecule of bacterial origin	gi|224136952|ref|XP_002322457.1|/1.36166e-32/predicted protein [Populus trichocarpa]
CL3597	1565	143	306	8.05329264493014	18.24885673954	1.18015541948663	Up	5.65678e-17	8.03560485263158e-16	-	-	-	-
Unigene12143_Mpfb2	347	65	139	16.5095663994179	37.3864219061219	1.17921217326742	Up	1.78734e-08	1.42301789380531e-07	-	-	-	-
Unigene1514_Mpfb2	2045	2954	6317	127.3118895838	288.300995345016	1.17920865968798	Up	0	0	GO:0005622//intracellular	-	GO:0010363//regulation of plant-type hypersensitive response;GO:0009862//systemic acquired resistance, salicylic acid mediated signaling pathway;GO:0031348//negative regulation of defense response;GO:0009867//jasmonic acid mediated signaling pathway;GO:0009409//response to cold;GO:0006499//N-terminal protein myristoylation;GO:0006612//protein targeting to membrane;GO:0043069//negative regulation …	gi|255555623|ref|XP_002518847.1|/2.62054e-137/n-rich protein, putative [Ricinus communis]
CL14917	1133	58	124	4.51180030354655	10.2145761985219	1.17885422883167	Up	1.060686e-07	7.82450704202255e-07	-	-	-	-
Unigene18410_Mpfb2	332	29	62	7.69859901192506	17.4293898086224	1.17885422883167	Up	0.0001778522	0.000847629335040283	-	-	-	-
CL12268	1587	694	1482	38.5420072820031	87.1565145354152	1.17717679329994	Up	1.216604e-75	7.88856263303303e-74	-	-	-	-
CL13455	1906	244	521	11.2828474284116	25.5119352636584	1.177041138288	Up	1.073664e-27	2.47544613860117e-26	-	-	-	-
CL14885	1926	997	2126	45.6237166065679	103.023323178572	1.17511510070528	Up	2.12118e-107	2.07712102312925e-105	-	-	-	-
Unigene6394_Mpfb2	738	38	81	4.53815181452418	10.2437090377978	1.17456140301341	Up	1.887988e-05	0.000105269042985152	GO:0016020//membrane	-	-	gi|388515329|gb|AFK45726.1|/1.48645e-46/unknown [Lotus japonicus]
CL5999	992	122	260	10.8392677412059	24.461903750655	1.17426938903794	Up	1.529842e-14	1.90662905997114e-13	-	-	-	-
CL6604	867	168	358	17.0781950638004	38.5382958494926	1.17413726805786	Up	1.876694e-19	3.02399827223881e-18	-	-	-	-
CL8074	468	46	98	8.66290923298847	19.5437905573938	1.17378680163056	Up	2.52294e-06	1.57807996755504e-05	-	-	-	-
Unigene16286_Mpfb2	569	131	279	20.2913440534904	45.7636351038346	1.1733372238641	Up	1.769278e-15	2.33011592412321e-14	-	-	-	gi|296142019|gb|ADG96008.1|/9.35117e-49/putative glycine-rich RNA-binding protein 1 [Malus prunifolia]
CL5247	2197	4044	8610	162.230637738023	365.764600964243	1.17286915395356	Up	0	0	-	-	-	-
Unigene5410_Mpfb2	1170	395	840	29.7552099741778	67.0072819110645	1.17117558817402	Up	2.66138e-43	9.40499459247136e-42	-	GO:0016757//transferase activity, transferring glycosyl groups	-	gi|225463868|ref|XP_002267796.1|/1.15133e-69/PREDICTED: uncharacterized protein LOC100246803 [Vitis vinifera]
CL8265	951	95	202	8.80430083890339	19.8243715973925	1.17099478799322	Up	1.41702e-11	1.44016454883502e-10	-	-	-	-
CL8085	1795	413	878	20.2785727042381	45.6518771826238	1.17071807168828	Up	3.72612e-45	1.36132627817259e-43	-	-	-	-
CL5927	1571	176	374	9.87388962586548	22.2189736736107	1.17010175482271	Up	3.76156e-20	6.2912163841983e-19	-	-	-	-
CL11543	779	88	187	9.95627766510569	22.4043694744816	1.1701017548227	Up	8.26918e-11	7.98873085279642e-10	-	-	-	-
CL5311	729	40	85	4.83597724224799	10.8822819682137	1.1701017548227	Up	1.244196e-05	7.08363349558339e-05	-	-	-	-
Unigene4413_Mpfb2	1135	226	480	17.5494844618794	39.4706204334527	1.1693505467657	Up	2.15722e-25	4.58677442048252e-24	-	-	-	gi|356557038|ref|XP_003546825.1|/1.57229e-100/PREDICTED: uncharacterized protein LOC100804596 [Glycine max]
CL4058	3029	2331	4950	67.8257782417858	152.522706373285	1.16911843429784	Up	2.06468e-245	5.64311019746835e-243	-	-	-	-
CL10207	1932	825	1748	37.6355798773162	84.4428501634334	1.16587807393979	Up	1.488418e-87	1.12370354741259e-85	-	-	-	-
Unigene18991_Mpfb2	1011	59	125	5.1434277241921	11.5395117746375	1.16578014887261	Up	1.22159e-07	8.92306200270636e-07	GO:0048046//apoplast;GO:0016020//membrane;GO:0009505//plant-type cell wall;GO:0005773//vacuole;GO:0009507//chloroplast;GO:0005777//peroxisome;GO:0005829//cytosol;GO:0009506//plasmodesma	GO:0004021//L-alanine:2-oxoglutarate aminotransferase activity;GO:0003840//gamma-glutamyltransferase activity;GO:0008453//alanine-glyoxylate transaminase activity;GO:0047958//glycine:2-oxoglutarate aminotransferase activity;GO:0016756//glutathione gamma-glutamylcysteinyltransferase activity	GO:0009750//response to fructose stimulus;GO:0031348//negative regulation of defense response;GO:0009853//photorespiration;GO:0009611//response to wounding;GO:0042744//hydrogen peroxide catabolic process;GO:0006833//water transport;GO:0009862//systemic acquired resistance, salicylic acid mediated signaling pathway;GO:0009651//response to salt stress;GO:0009625//response to insect;GO:0006751//glut…	gi|224055697|ref|XP_002298608.1|/3.24886e-123/predicted protein [Populus trichocarpa]
CL7982	2513	946	2004	33.1780176032675	74.42756416692	1.16560933342818	Up	4.60116e-100	4.03854661463415e-98	-	-	-	-
Unigene25481_Mpfb2	468	34	72	6.40301986786104	14.3587032666567	1.16510107376434	Up	6.20036e-05	0.000319365870992366	-	-	-	-
CL12486	1561	85	180	4.79918849801244	10.7621286495761	1.16510107376434	Up	2.14398e-10	2.00880087481015e-09	-	-	-	-
Unigene25547_Mpfb2	587	43	91	6.45627677226354	14.4687785046464	1.16416879906897	Up	6.66292e-06	3.93398328247197e-05	GO:0009506//plasmodesma;GO:0005634//nucleus	GO:0004651//polynucleotide 5'-phosphatase activity;GO:0004725//protein tyrosine phosphatase activity;GO:0008138//protein tyrosine/serine/threonine phosphatase activity;GO:0004484//mRNA guanylyltransferase activity	GO:0035335//peptidyl-tyrosine dephosphorylation;GO:0006259//DNA metabolic process;GO:0006370//7-methylguanosine mRNA capping;GO:0008284//positive regulation of cell proliferation	gi|255573885|ref|XP_002527861.1|/1.82204e-34/mRNA capping enzyme, putative [Ricinus communis]
CL13699	1274	139	294	9.61605984957283	21.538054899985	1.16337018568522	Up	4.95396e-16	6.69164243478261e-15	-	-	-	-
CL13936	958	61	129	5.61197995786863	12.5676124103253	1.16312883143274	Up	8.09948e-08	6.05553920221607e-07	-	-	-	-
CL5393	1594	157	332	8.68086736679751	19.4391980234913	1.16305759602767	Up	6.67918e-18	9.95628957956507e-17	-	-	-	-
CL10722	815	96	203	10.3816267276529	23.2470048593294	1.16301233003638	Up	1.628246e-11	1.64400690353051e-10	-	-	-	-
CL5932	1139	256	541	19.8092497115296	44.3304477938527	1.16212369739918	Up	3.76514e-28	8.7746252433891e-27	-	-	-	-
Unigene4282_Mpfb2	1268	822	1737	57.1352786019362	127.852475735163	1.16202636860107	Up	1.451156e-86	1.08419932013841e-84	-	-	-	gi|356532772|ref|XP_003534945.1|/7.9591e-112/PREDICTED: uncharacterized protein LOC100814271 [Glycine max]
Unigene2438_Mpfb2	1404	186	393	11.6760950531584	26.1248628879448	1.16186560472294	Up	7.0742e-21	1.23481104607922e-19	-	-	GO:0019219;GO:0048523//negative regulation of cellular process;GO:0006351//transcription, DNA-dependent;GO:2000112;GO:0007275//multicellular organismal development;GO:0016043//cellular component organization	gi|255579124|ref|XP_002530410.1|/7.05199e-72/transcription factor, putative [Ricinus communis]
Unigene18782_Mpfb2	485	98	207	17.8088601103444	39.8342994748177	1.16141602695649	Up	1.084818e-11	1.11327900456274e-10	-	-	-	-
Unigene19457_Mpfb2	1145	117	247	9.0060045179707	20.1335354538142	1.16064142557364	Up	1.16831e-13	1.37584671502591e-12	-	GO:0030731//guanidinoacetate N-methyltransferase activity;GO:0016274//protein-arginine N-methyltransferase activity	GO:0035246//peptidyl-arginine N-methylation;GO:0009165//nucleotide biosynthetic process	gi|225458790|ref|XP_002285179.1|/1.67514e-166/PREDICTED: arginine N-methyltransferase 2 isoform 1 [Vitis vinifera]
Unigene5365_Mpfb2	2385	1012	2136	37.3976157076936	83.5875204001096	1.16034127056561	Up	8.98744e-106	8.54875790660793e-104	GO:0009705//plant-type vacuole membrane;GO:0005783//endoplasmic reticulum	GO:0004609//phosphatidylserine decarboxylase activity;GO:0005509//calcium ion binding	GO:0008654//phospholipid biosynthetic process	gi|225447822|ref|XP_002267948.1|/0/PREDICTED: C2 domain-containing protein C31G5.15-like [Vitis vinifera]
CL973	3064	773	1631	22.2352756822769	49.6813944782836	1.15985537635941	Up	3.7019e-81	2.59939592845528e-79	-	-	-	-
CL8078	1402	82	173	5.1548688942065	11.5166632120938	1.15971513659101	Up	5.55968e-10	5.0385985544596e-09	-	-	-	-
CL916	2868	831	1753	25.5372226061418	57.0468076610598	1.15954452756156	Up	4.71846e-87	3.53140340797227e-85	-	-	-	-
CL3598	2626	174	367	5.83991212176494	13.0436735120371	1.15933167056685	Up	1.553674e-19	2.51948396605332e-18	-	-	-	-
CL1214	971	175	369	15.8843922935064	35.4679194491	1.15890480780044	Up	1.270428e-19	2.06637147841808e-18	-	-	-	-
CL6051	1197	167	352	12.2962902548663	27.4458755840522	1.15836623973561	Up	8.91284e-19	1.38550065716343e-17	-	-	-	-
Unigene5481_Mpfb2	2103	483	1018	20.2422900479816	45.1790487472502	1.15828138081229	Up	3.17268e-51	1.32760671627907e-49	GO:0005886//plasma membrane	-	-	gi|224140555|ref|XP_002323648.1|/3.86964e-176/predicted protein [Populus trichocarpa]
CL12616	2650	757	1595	25.1768731043989	56.1750400441748	1.15783013223887	Up	3.43334e-79	2.3459708e-77	-	-	-	-
CL2285	532	38	80	6.29540608856926	14.0348227418449	1.15663949501615	Up	2.6789e-05	0.000146012391265935	-	-	-	-
CL10057	2357	228	480	8.52564116873699	19.0068537089388	1.15663949501614	Up	5.57308e-25	1.16377121237911e-23	-	-	-	-
CL9790	549	105	221	16.8565518218521	37.5706325000953	1.15629595529768	Up	2.62006e-12	2.81734738645418e-11	-	-	-	-
CL8399	2008	478	1006	20.9805067453713	46.7587453489383	1.15618669539714	Up	1.683334e-50	6.91656474367269e-49	-	-	-	-
CL2253	1781	377	793	18.6564589194096	41.5563930308714	1.15539525600769	Up	3.93832e-40	1.28550575117158e-38	-	-	-	-
CL10095	1692	756	1588	39.3797742561567	87.5948789116018	1.15339168649425	Up	2.22788e-78	1.50797445015674e-76	-	-	-	-
CL11001	1352	2146	4503	139.895843583561	310.852119277669	1.1518753151577	Up	3.13282e-218	7.04623431666666e-216	-	-	-	-
Unigene23999_Mpfb2	488	51	107	9.21090153122634	20.4640945122126	1.15168055800202	Up	1.266812e-06	8.22028691329827e-06	GO:0005794//Golgi apparatus	GO:0047262//polygalacturonate 4-alpha-galacturonosyltransferase activity;GO:0005524//ATP binding;GO:0004674//protein serine/threonine kinase activity	GO:0006468//protein phosphorylation	gi|297734095|emb|CBI15342.3|/6.41398e-46/unnamed protein product [Vitis vinifera]
Unigene27324_Mpfb2	250	51	107	17.9796797889538	39.9459124878389	1.15168055800202	Up	1.266812e-06	8.21905189423077e-06	GO:0090406//pollen tube;GO:0005634//nucleus	GO:0003676//nucleic acid binding;GO:0008026//ATP-dependent helicase activity;GO:0005524//ATP binding;GO:0005515//protein binding	GO:0009561//megagametogenesis;GO:0006364//rRNA processing;GO:0006606//protein import into nucleus;GO:0009791//post-embryonic development	gi|255544594|ref|XP_002513358.1|/6.78271e-16/dead box ATP-dependent RNA helicase, putative [Ricinus communis]
CL9563	2092	215	451	9.05792176223398	20.1207163605182	1.15142968723829	Up	2.07832e-23	4.06661399546896e-22	-	-	-	-
CL11311	1196	2186	4584	161.090809309844	357.718998773664	1.15095255665737	Up	7.7746e-222	1.77639326137566e-219	-	-	-	-
Unigene10472_Mpfb2	320	31	65	8.53814450762206	18.9579754067577	1.15081041621395	Up	0.0001658026	0.000794939433596092	-	-	-	-
Unigene20157_Mpfb2	507	96	201	16.6884137732487	37.0012738025384	1.14872810403014	Up	3.21074e-11	3.1881489114739e-10	GO:0005829//cytosol	-	GO:0007165//signal transduction	gi|358249134|ref|NP_001240254.1|/1.17607e-35/uncharacterized protein LOC100782451 [Glycine max]
Unigene19768_Mpfb2	1677	246	515	12.9286693911941	28.6617526446829	1.14855303030371	Up	2.0982e-26	4.61817883792049e-25	GO:0005622//intracellular	GO:0000166//nucleotide binding	GO:0006606//protein import into nucleus	gi|225451403|ref|XP_002266770.1|/8.27299e-179/PREDICTED: WD repeat-containing protein 75 [Vitis vinifera]
CL10744	1579	389	814	21.7129712212465	48.1139322253835	1.14789755285242	Up	9.71462e-41	3.24201043338485e-39	-	-	-	-
CL169	1014	130	272	11.2994468256371	25.0356877469911	1.14773394179426	Up	1.179094e-14	1.48319240594232e-13	-	-	-	-
Unigene17998_Mpfb2	507	33	69	5.73664223455424	12.7019298128117	1.14676925099209	Up	0.000108599	0.000536276639908519	GO:0005622//intracellular;GO:0005886//plasma membrane	GO:0004722//protein serine/threonine phosphatase activity	GO:0031348//negative regulation of defense response;GO:0006499//N-terminal protein myristoylation;GO:0009605//response to external stimulus;GO:0009867//jasmonic acid mediated signaling pathway;GO:0009862//systemic acquired resistance, salicylic acid mediated signaling pathway;GO:0010363//regulation of plant-type hypersensitive response;GO:0006612//protein targeting to membrane;GO:0050832//defense…	gi|359478956|ref|XP_003632194.1|/8.80019e-52/PREDICTED: probable protein phosphatase 2C 23-like isoform 2 [Vitis vinifera]
Unigene18881_Mpfb2	1256	66	138	4.63133377853344	10.2545834635279	1.14676925099208	Up	4.08258e-08	3.15388434203936e-07	-	-	-	gi|296086506|emb|CBI32095.3|/7.43454e-70/unnamed protein product [Vitis vinifera]
CL7070	2058	1312	2743	56.1875699877746	124.396744359988	1.14662581580256	Up	9.25676e-133	1.16543418029154e-130	-	-	-	-
CL10248	1186	122	255	9.06623406347074	20.0670747592609	1.14625501286834	Up	8.34036e-14	9.92204149421488e-13	-	-	-	-
CL12672	2453	1058	2211	38.013679161797	84.12397227752	1.14599831127457	Up	2.69888e-107	2.62496472792793e-105	-	-	-	-
Unigene1774_Mpfb2	1331	78	163	5.16497629505457	11.4297867100096	1.1459648489412	Up	2.48414e-09	2.13908478085743e-08	GO:0010319//stromule;GO:0005783//endoplasmic reticulum;GO:0009570//chloroplast stroma;GO:0009941//chloroplast envelope;GO:0009524//phragmoplast;GO:0005886//plasma membrane;GO:0016021//integral to membrane;GO:0009534//chloroplast thylakoid;GO:0016459//myosin complex;GO:0048046//apoplast;GO:0005743//mitochondrial inner membrane;GO:0005634//nucleus;GO:0009504//cell plate;GO:0005768//endosome	GO:0003700//sequence-specific DNA binding transcription factor activity;GO:0004857//enzyme inhibitor activity;GO:0008047//enzyme activator activity;GO:0015035//protein disulfide oxidoreductase activity;GO:0003677//DNA binding;GO:0005524//ATP binding;GO:0009055//electron carrier activity;GO:0008559//xenobiotic-transporting ATPase activity;GO:0003774//motor activity	GO:0009686//gibberellin biosynthetic process;GO:0009965//leaf morphogenesis;GO:0010288//response to lead ion;GO:0030048//actin filament-based movement;GO:0048364//root development;GO:0043085//positive regulation of catalytic activity;GO:0006098//pentose-phosphate shunt;GO:0040014//regulation of multicellular organism growth;GO:0048509//regulation of meristem development;GO:0006200//ATP catabolic …	gi|255584390|ref|XP_002532928.1|/4.87198e-59/Transporter ATM1, mitochondrial precursor, putative [Ricinus communis]
CL12842	1083	78	163	6.3477224826571	14.047133989864	1.14596484894119	Up	2.48414e-09	2.13951140327084e-08	-	-	-	-
CL5846	1514	391	817	22.7615937442722	50.3645268808324	1.1458063844107	Up	9.08016e-41	3.03261894385151e-39	-	-	-	-
CL226	4232	493	1030	10.2672242021042	22.7153871385318	1.14562369926504	Up	6.2063e-51	2.57704672307692e-49	-	-	-	-
Unigene5473_Mpfb2	1537	691	1443	39.6237856218732	87.6235896484101	1.14495259767531	Up	1.419198e-70	8.46500641325967e-69	-	GO:0004161//dimethylallyltranstransferase activity	GO:0008299//isoprenoid biosynthetic process	gi|68165941|gb|AAY87903.1|/6.52985e-167/farnesyl diphosphate synthase [Panax ginseng]
Unigene17866_Mpfb2	219	34	71	13.6831657450181	30.2581806281373	1.14492319182672	Up	8.7926e-05	0.000442695159612918	-	-	-	-
CL1744	2419	4985	10408	181.627280248553	401.568827364968	1.1446663710046	Up	0	0	-	-	-	-
CL5343	1029	183	382	15.6742763837847	34.6478719252756	1.14436790332408	Up	6.94458e-20	1.1459485774551e-18	-	-	-	-
CL1844	3842	447	933	10.2542038787784	22.6648505884017	1.1442411632408	Up	3.24788e-46	1.20598839140155e-44	-	-	-	-
CL292	2189	970	2024	39.0551003575928	86.2965281754844	1.14379155119219	Up	4.39394e-98	3.77232415427435e-96	-	-	-	-
CL11064	869	47	98	4.76683222816867	10.5253095291833	1.14275990600994	Up	4.09512e-06	2.4897038164156e-05	-	-	-	-
Unigene17785_Mpfb2	657	59	123	7.91477234270656	17.4730338838539	1.14251036954977	Up	2.42444e-07	1.71241440889761e-06	-	-	-	gi|255544393|ref|XP_002513258.1|/5.40957e-68/conserved hypothetical protein [Ricinus communis]
Unigene23841_Mpfb2	525	59	123	9.90477224601564	21.8662538317943	1.14251036954977	Up	2.42444e-07	1.71269453557991e-06	GO:0009506//plasmodesma	-	GO:0010497//plasmodesmata-mediated intercellular transport;GO:0046739//spread of virus in host	gi|255574901|ref|XP_002528357.1|/2.85342e-27/DUF26 domain-containing protein 2 precursor, putative [Ricinus communis]
CL3552	1121	59	123	4.63872027578788	10.2406630345156	1.14251036954976	Up	2.42444e-07	1.7129747539267e-06	-	-	-	-
CL3149	1762	368	767	18.4074529899596	40.6273071145953	1.14215972501829	Up	3.43958e-38	1.06172139185132e-36	-	-	-	-
CL5728	1657	340	708	18.0845702966745	39.878547032682	1.14085352751767	Up	2.55084e-35	7.213849021611e-34	-	-	-	-
CL11149	1849	1217	2533	58.0103455581628	127.857690607825	1.14015682257114	Up	1.187118e-121	1.35620380190476e-119	-	-	-	-
Unigene23976_Mpfb2	960	74	154	6.79379240391433	14.9719395520035	1.13997208863832	Up	7.90404e-09	6.50644421197103e-08	-	GO:0016301//kinase activity	GO:0016310//phosphorylation	gi|255585275|ref|XP_002533337.1|/2.53811e-45/serine/threonine-protein kinase rio2, putative [Ricinus communis]
CL14325	2293	519	1080	19.9487224769055	43.9590479424029	1.13986378226532	Up	6.63408e-53	2.87060231182365e-51	-	-	-	-
CL10449	1434	75	156	4.60960696861766	10.1532253224476	1.13922244193873	Up	6.43906e-09	5.3412287176335e-08	-	-	-	-
Unigene543_Mpfb2	918	101	210	9.69684554383109	21.350359432447	1.13867294848669	Up	1.625064e-11	1.64194580664483e-10	GO:0009536//plastid;GO:0005694//chromosome;GO:0005634//nucleus	GO:0042802//identical protein binding;GO:0005524//ATP binding;GO:0003918//DNA topoisomerase (ATP-hydrolyzing) activity	GO:0009957//epidermal cell fate specification;GO:0006265//DNA topological change	gi|297741485|emb|CBI32617.3|/2.91172e-104/unnamed protein product [Vitis vinifera]
CL11358	1592	127	264	7.03092463911818	15.4770947271249	1.13834834615865	Up	4.23286e-14	5.12740045553997e-13	-	-	-	-
Unigene24556_Mpfb2	1621	587	1220	31.9158835508095	70.2433787196715	1.13808765291256	Up	2.18142e-59	1.0656384760181e-57	-	-	-	gi|300122081|emb|CBK22655.2|/3.64212e-06/unnamed protein product [Blastocystis hominis]
Unigene5204_Mpfb2	1075	701	1456	57.4726654448546	126.410016479664	1.13716291976044	Up	1.950472e-70	1.16018158192837e-68	-	-	-	gi|297735625|emb|CBI18119.3|/5.83727e-25/unnamed protein product [Vitis vinifera]
Unigene17949_Mpfb2	401	39	81	8.57179981136862	18.8525118949994	1.13708669759475	Up	3.06992e-05	0.000165610774865709	-	-	-	-
CL9603	1468	809	1678	48.570687574343	106.682817799335	1.13517002158221	Up	1.133146e-80	7.86716669839228e-79	-	-	-	-
Unigene26565_Mpfb2	1048	109	226	9.16678405644723	20.126846468243	1.13463355121063	Up	3.1915e-12	3.40805479723046e-11	GO:0009941//chloroplast envelope	GO:0003865//3-oxo-5-alpha-steroid 4-dehydrogenase activity	-	gi|356499538|ref|XP_003518596.1|/4.09278e-92/PREDICTED: trans-2,3-enoyl-CoA reductase-like [Glycine max]
CL2835	1329	164	340	10.8760364028255	23.8771514065548	1.13447784509198	Up	1.218024e-17	1.79274534478528e-16	-	-	-	-
CL8725	2144	111	230	4.56299489815142	10.0122487796883	1.13371309816663	Up	2.12514e-12	2.30293715834379e-11	-	-	-	-
CL15408	538	84	174	13.7609620077276	30.185303707414	1.13326498664234	Up	1.019884e-09	9.02144011798443e-09	-	-	-	-
Unigene970_Mpfb2	2807	168	348	5.274953730073	11.5708538614811	1.13326498664234	Up	5.42886e-18	8.12898371151179e-17	-	GO:0008270//zinc ion binding;GO:0003676//nucleic acid binding	GO:0009639//response to red or far red light	gi|356532535|ref|XP_003534827.1|/0/PREDICTED: protein FAR1-RELATED SEQUENCE 11-like [Glycine max]
CL5191	1769	297	615	14.797229234749	32.4470979697344	1.13276239299821	Up	1.449598e-30	3.63950232744186e-29	-	-	-	-
CL13423	391	44	91	9.91808222649275	21.7216700312722	1.13100193513377	Up	1.077384e-05	6.18118116859306e-05	-	-	-	-
Unigene14995_Mpfb2	623	44	91	6.2246711886977	13.6327014160954	1.13100193513377	Up	1.077384e-05	6.18036007651435e-05	GO:0010287//plastoglobule	-	-	gi|225443005|ref|XP_002269416.1|/2.11805e-71/PREDICTED: DCC family protein At1g52590, chloroplastic [Vitis vinifera]
Unigene23561_Mpfb2	428	59	122	12.1495453952295	26.6038590898569	1.13073320177341	Up	3.403e-07	2.36110462724936e-06	-	-	-	-
CL3781	1934	605	1251	27.5708839556265	60.3711456115919	1.13071365557623	Up	3.09202e-60	1.52775505354691e-58	-	-	-	-
CL10246	3112	1240	2558	35.1183321650265	76.7166321384	1.12731505717977	Up	1.20023e-120	1.35682545340314e-118	-	-	-	-
CL14213	1792	112	231	5.5084803274981	12.0310228542885	1.12703303293082	Up	2.41968e-12	2.612286528e-11	-	-	-	-
CL10748	1505	224	462	13.1178694310653	28.6506218669568	1.12703303293082	Up	3.48056e-23	6.7160189025916e-22	-	-	-	-
Unigene19933_Mpfb2	661	49	101	6.53350768042135	14.2609511264147	1.12614055220896	Up	3.79712e-06	2.3179930743568e-05	-	-	-	-
CL11977	705	66	136	8.25100032033759	18.0043882095383	1.12570763546425	Up	8.02604e-08	6.00271062279183e-07	-	-	-	-
CL3532	2690	563	1160	18.4462419294063	40.2470716098853	1.12555689150707	Up	1.380962e-55	6.23150083678161e-54	-	-	-	-
Unigene23613_Mpfb2	394	83	171	18.5666545048667	40.5068494438805	1.12545199711134	Up	1.749026e-09	1.52339529616781e-08	GO:0005622//intracellular	-	GO:0006606//protein import into nucleus	gi|356528162|ref|XP_003532674.1|/6.20195e-17/PREDICTED: uncharacterized protein LOC100785714 [Glycine max]
Unigene25805_Mpfb2	2643	617	1271	20.5749972731976	44.882492257845	1.12526054942791	Up	1.039936e-60	5.16784766674338e-59	GO:0005622//intracellular	-	GO:0009560//embryo sac egg cell differentiation;GO:0042991//transcription factor import into nucleus;GO:0009220//pyrimidine ribonucleotide biosynthetic process;GO:0006406//mRNA export from nucleus	gi|297736168|emb|CBI24206.3|/0/unnamed protein product [Vitis vinifera]
CL9630	1679	2090	4296	109.71029312182	238.804306145397	1.12212996458954	Up	8.73318e-200	1.77893228830189e-197	-	-	-	-
Unigene23563_Mpfb2	566	91	187	14.1702250120799	30.8356957961505	1.12173873326131	Up	3.40382e-10	3.12879018475947e-09	GO:0005783//endoplasmic reticulum;GO:0005886//plasma membrane	GO:0000166//nucleotide binding	GO:0010363//regulation of plant-type hypersensitive response;GO:0015802//basic amino acid transport;GO:0015696//ammonium transport;GO:0043090//amino acid import;GO:0006862//nucleotide transport;GO:0006612//protein targeting to membrane;GO:0006944//cellular membrane fusion;GO:0043069//negative regulation of programmed cell death;GO:0006888//ER to Golgi vesicle-mediated transport;GO:0043269//regula…	gi|356576347|ref|XP_003556294.1|/8.69281e-23/PREDICTED: SEC12-like protein 1-like [Glycine max]
CL11961	571	37	76	5.71106892097877	12.4224157858641	1.121113061387	Up	6.5867e-05	0.000337734567561149	-	-	-	-
Unigene9717_Mpfb2	537	37	76	6.07266360126421	13.2089374557326	1.121113061387	Up	6.5867e-05	0.000337694470853615	-	-	-	-
CL3280	1866	334	686	15.7756264041532	34.311606573431	1.12099938727113	Up	2.29846e-33	6.21519703443957e-32	-	-	-	-
Unigene5551_Mpfb2	376	58	119	13.5953982551017	29.5384494062738	1.11947568175274	Up	5.86064e-07	3.95076299968779e-06	GO:0005829//cytosol	-	-	gi|224116288|ref|XP_002331945.1|/1.18672e-28/predicted protein [Populus trichocarpa]
CL11997	2346	381	781	14.3135959405066	31.0707404659773	1.11817046422103	Up	1.317828e-37	4.00204531308017e-36	-	-	-	-
CL1288	1046	582	1193	49.0391671220481	106.447958395114	1.11814189835931	Up	1.573458e-56	7.21318580382165e-55	-	-	-	-
CL564	2138	609	1247	25.1050665627416	54.4361409391421	1.11658624549571	Up	7.03836e-59	3.40363424680851e-57	-	-	-	-
Unigene21534_Mpfb2	3128	361	739	10.1716695561474	22.049882078448	1.11621444083135	Up	1.40517e-35	4.02392979310345e-34	-	GO:0017111//nucleoside-triphosphatase activity;GO:0005524//ATP binding	-	gi|224093154|ref|XP_002309811.1|/0/bromodomain protein [Populus trichocarpa]
Unigene721_Mpfb2	388	43	88	9.76761460133685	21.167985228164	1.11580577750757	Up	1.865328e-05	0.000104140044411118	-	-	-	-
Unigene874_Mpfb2	743	45	92	5.33796209394164	11.556533719328	1.11434777329971	Up	1.226982e-05	6.98839233553152e-05	-	-	-	-
CL5061	2431	1473	3009	53.4034818422358	115.522294463556	1.11316558986986	Up	9.42652e-139	1.22983335250755e-136	-	-	-	-
Unigene11449_Mpfb2	666	309	631	40.8917818906166	88.4267589312198	1.11267208065054	Up	1.791472e-30	4.47443185934066e-29	-	-	-	gi|2677824|gb|AAB97140.1|/5.12353e-13/abscisic stress ripening protein homolog [Prunus armeniaca]
CL3020	441	96	196	19.1859995080206	41.4806983258971	1.11238625696642	Up	1.706206e-10	1.61015734055944e-09	-	-	-	-
CL9254	1528	552	1127	31.8395930971618	68.8381418716581	1.11238625696642	Up	4.5287e-53	1.96352791967871e-51	-	-	-	-
Unigene805_Mpfb2	282	48	98	15.0018187642502	32.4343758186536	1.11238625696642	Up	6.55458e-06	3.87213382653899e-05	GO:0009536//plastid	GO:0016161//beta-amylase activity;GO:0043169//cation binding	GO:0000272//polysaccharide catabolic process	gi|5031285|gb|AAD38148.1|AF139501_1/8.80897e-40/beta-amylase [Prunus armeniaca]
Unigene872_Mpfb2	1137	1053	2149	81.6243417393914	176.402415637901	1.11179895997443	Up	1.866014e-99	1.63121353392713e-97	-	GO:0045486//naringenin 3-dioxygenase activity	GO:0055114//oxidation-reduction process	gi|310751876|gb|ADP09378.1|/0/flavanone 3-hydroxylase [Pyrus pyrifolia]
CL12785	3364	591	1206	15.4840041548223	33.4595347524738	1.11163878529492	Up	1.317704e-56	6.0600350943557e-55	-	-	-	-
CL148	1033	180	367	15.3576218230344	33.1584575436685	1.11042207008591	Up	2.49104e-18	3.79446459823633e-17	-	-	-	-
CL6015	1187	129	263	9.57835163939013	20.6791939632263	1.11033064744142	Up	1.477128e-13	1.72821174619344e-12	-	-	-	-
Unigene23637_Mpfb2	444	79	161	15.6817998512559	33.8432048841356	1.10977504350988	Up	7.72314e-09	6.36724088888889e-08	-	-	-	gi|267881838|gb|ACY82514.1|/8.36723e-06/mitogen-activated protein kinase [Malus x domestica]
CL13645	3513	429	874	10.7629402129083	23.2199810013882	1.10929454557343	Up	2.28358e-41	7.72837921003135e-40	-	-	-	-
CL13842	1045	140	285	11.8076516110964	25.4540648818005	1.10817400567951	Up	1.58209e-14	1.9700396355248e-13	-	-	-	-
CL6155	1666	336	684	17.7752642500779	38.3186042758437	1.10817400567951	Up	1.087278e-32	2.89833414518519e-31	-	-	-	-
Unigene21922_Mpfb2	3856	844	1717	19.2911095286656	41.5586897841084	1.10721404886732	Up	2.5474e-79	1.74614161269841e-77	GO:0030176//integral to endoplasmic reticulum membrane;GO:0005774//vacuolar membrane;GO:0005886//plasma membrane	GO:0005388//calcium-transporting ATPase activity;GO:0046872//metal ion binding;GO:0005524//ATP binding	GO:0030026//cellular manganese ion homeostasis;GO:0006828//manganese ion transport;GO:0006754//ATP biosynthetic process;GO:0006816//calcium ion transport;GO:0046686//response to cadmium ion;GO:0010042//response to manganese ion	gi|225439821|ref|XP_002277306.1|/0/PREDICTED: calcium-transporting ATPase 4, endoplasmic reticulum-type-like [Vitis vinifera]
CL6252	2760	321	653	10.25056339204	22.0817087012045	1.10714860799649	Up	3.07132e-31	7.83876376359338e-30	-	-	-	-
Unigene22868_Mpfb2	1622	209	425	11.3565710327704	24.454943140653	1.10659881251656	Up	7.10398e-21	1.2395081709899e-19	-	-	-	gi|297813917|ref|XP_002874842.1|/7.18702e-79/F-box family protein [Arabidopsis lyrata subsp. lyrata]
CL3734	2018	305	620	13.3208047562888	28.6747146504591	1.10609788639636	Up	1.062062e-29	2.60443415150483e-28	-	-	-	-
Unigene21836_Mpfb2	945	66	134	6.15550817548995	13.23431803731	1.10433398467168	Up	1.563706e-07	1.12827201176274e-06	-	-	-	gi|224098884|ref|XP_002311305.1|/1.44266e-45/predicted protein [Populus trichocarpa]
Unigene24404_Mpfb2	654	134	272	18.0583819910641	38.8168002682707	1.10401256436494	Up	7.41862e-14	8.86212133001383e-13	-	-	-	gi|168015283|ref|XP_001760180.1|/5.44258e-12/predicted protein [Physcomitrella patens subsp. patens]
Unigene5274_Mpfb2	1594	101	205	5.58450703214362	12.0031192614931	1.10390753032602	Up	8.53648e-11	8.22855697142857e-10	GO:0005622//intracellular	GO:0003676//nucleic acid binding;GO:0008168//methyltransferase activity	GO:0006626//protein targeting to mitochondrion;GO:0032259//methylation;GO:0006400//tRNA modification;GO:0080180//2-methylguanosine metabolic process	gi|147789091|emb|CAN78018.1|/0/hypothetical protein VITISV_002923 [Vitis vinifera]
CL2441	2112	978	1985	40.8128315173723	87.7193034555104	1.10387155065046	Up	5.68564e-91	4.54682736592592e-89	-	-	-	-
CL2334	699	109	221	13.7436190145303	29.5082650108045	1.10235714818688	Up	1.66777e-11	1.68116199066293e-10	-	-	-	-
CL14184	1609	146	296	7.99739592606313	17.169760773802	1.1022677203213	Up	6.48914e-15	8.29319389641906e-14	-	-	-	-
Unigene21113_Mpfb2	1667	152	308	8.03636722044115	17.2442255188042	1.10149794082368	Up	1.9213e-15	2.52570530289193e-14	GO:0005739//mitochondrion	GO:0004004//ATP-dependent RNA helicase activity;GO:0003676//nucleic acid binding;GO:0005524//ATP binding	GO:0009220//pyrimidine ribonucleotide biosynthetic process	gi|359488988|ref|XP_003633851.1|/1.18626e-177/PREDICTED: ATP-dependent RNA helicase SUPV3L1, mitochondrial-like [Vitis vinifera]
Unigene11383_Mpfb2	460	40	81	7.66397262956258	16.4344723258581	1.10056082156963	Up	4.9088e-05	0.000255985532182104	-	-	-	-
Unigene18614_Mpfb2	218	242	490	97.8386964590489	209.78197203808	1.10041361530034	Up	1.25988e-23	2.48659314076782e-22	-	-	-	-
CL7114	1402	286	579	17.9791768749154	38.5442080913427	1.10018711478321	Up	1.285242e-27	2.95537223258786e-26	-	-	-	-
Unigene6651_Mpfb2	1319	166	336	11.0921332447574	23.7751386917196	1.0999169050042	Up	1.125366e-16	1.57325365309162e-15	GO:0009536//plastid;GO:0005777//peroxisome	-	-	gi|255556119|ref|XP_002519094.1|/5.877e-174/AT14A, putative [Ricinus communis]
CL13537	1543	417	844	23.8189116947941	51.0510992358254	1.09983452883489	Up	1.769066e-39	5.66731054480712e-38	-	-	-	-
CL6093	825	127	257	13.5675539702741	29.0741985538788	1.09957877599408	Up	4.26544e-13	4.84223872134595e-12	-	-	-	-
CL5862	752	170	344	19.9242905462697	42.694229393942	1.09951273213677	Up	5.00566e-17	7.13178559683273e-16	-	-	-	-
CL9093	2321	217	439	8.24017393238837	17.6529770665251	1.09916481066325	Up	2.7027e-21	4.82286763636364e-20	-	-	-	-
CL5204	546	89	180	14.3664395354529	30.7686498571215	1.09875857893565	Up	1.379852e-09	1.21014477595451e-08	-	-	-	-
CL4731	1610	899	1817	49.2136528141197	105.331344677546	1.09780431229204	Up	1.050492e-82	7.53562234684385e-81	-	-	-	-
CL14912	690	48	97	6.13117810365006	13.1205252313435	1.09758925503834	Up	9.15906e-06	5.31405141797662e-05	-	-	-	-
CL15446	806	97	196	10.606900084711	22.6960148408444	1.09743591550044	Up	2.68248e-10	2.48797715463918e-09	-	-	-	-
Unigene3317_Mpfb2	1605	98	198	5.38149355359316	11.51380131102	1.09728568953677	Up	2.18634e-10	2.04538359098787e-09	GO:0005743//mitochondrial inner membrane;GO:0005886//plasma membrane;GO:0016021//integral to membrane	GO:0005215//transporter activity	GO:0009220//pyrimidine ribonucleotide biosynthetic process;GO:0055085//transmembrane transport;GO:0006839//mitochondrial transport	gi|224140313|ref|XP_002323527.1|/1.35052e-154/predicted protein [Populus trichocarpa]
Unigene6077_Mpfb2	843	52	105	5.43660217375851	11.6249288012968	1.0964447130974	Up	3.97394e-06	2.42046015458392e-05	GO:0022626//cytosolic ribosome	-	GO:0042254//ribosome biogenesis	gi|224115598|ref|XP_002317075.1|/3.6478e-26/predicted protein [Populus trichocarpa]
CL8829	1725	7752	15640	396.074105495794	846.206245848301	1.095238950352	Up	0	0	-	-	-	-
Unigene19255_Mpfb2	375	64	129	15.0418236142882	32.1060605042443	1.09386616899562	Up	3.28956e-07	2.28680552221507e-06	-	-	-	-
CL4835	3921	2656	5352	59.7011935723947	127.393667238065	1.0934618828669	Up	2.8666e-238	7.36852704761904e-236	-	-	-	-
Unigene21324_Mpfb2	989	287	578	25.5762807521449	54.5456503264198	1.09265766939736	Up	2.76284e-27	6.29274697046414e-26	GO:0005634//nucleus	-	GO:0006364//rRNA processing;GO:0051604//protein maturation;GO:0000398//nuclear mRNA splicing, via spliceosome	gi|224058605|ref|XP_002299562.1|/4.28555e-88/predicted protein [Populus trichocarpa]
Unigene25888_Mpfb2	1037	384	773	32.6365507542414	69.5711712278848	1.09200101677606	Up	6.69488e-36	1.93904559302482e-34	-	GO:0003676//nucleic acid binding;GO:0005524//ATP binding;GO:0008026//ATP-dependent helicase activity	-	gi|224083077|ref|XP_002306942.1|/6.24416e-85/predicted protein [Populus trichocarpa]
CL3807	972	93	187	8.43273531616994	17.9557652475527	1.09037456235198	Up	8.42854e-10	7.51399817010735e-09	-	-	-	-
CL3392	838	386	776	40.5971056117283	86.4263714522868	1.09009471849141	Up	6.1702e-36	1.79068492473118e-34	-	-	-	-
Unigene22214_Mpfb2	723	97	195	11.8245663461647	25.1724154778525	1.09005638513485	Up	3.7163e-10	3.40949010410028e-09	-	-	GO:0050789//regulation of biological process;GO:0030154//cell differentiation;GO:0048513//organ development	gi|224096948|ref|XP_002310797.1|/4.7127e-42/GRAS family transcription factor [Populus trichocarpa]
Unigene1639_Mpfb2	1982	213	428	9.4716957397142	20.1543453520882	1.08939627974767	Up	1.595424e-20	2.72966679936609e-19	-	-	-	gi|296090402|emb|CBI40221.3|/1.14898e-105/unnamed protein product [Vitis vinifera]
CL5321	1393	116	233	7.3393679022516	15.6110955472732	1.08884406309908	Up	7.67226e-12	7.99707641419261e-11	-	-	-	-
Unigene17646_Mpfb2	1381	140	281	8.934826888918	18.9907107288548	1.08778221684833	Up	5.8039e-14	6.97178352155772e-13	GO:0016023//cytoplasmic membrane-bounded vesicle;GO:0005886//plasma membrane	GO:0004563//beta-N-acetylhexosaminidase activity;GO:0043169//cation binding;GO:0035251//UDP-glucosyltransferase activity	GO:0005975//carbohydrate metabolic process	gi|225450263|ref|XP_002266897.1|/0/PREDICTED: beta-hexosaminidase-like [Vitis vinifera]
CL5206	873	149	299	15.042631272343	31.9657958748537	1.08747206730832	Up	9.3305e-15	1.1819545673218e-13	-	-	-	-
CL12452	783	173	347	19.4731462918452	41.3615009169146	1.0868025385139	Up	7.18528e-17	1.01534401675393e-15	-	-	-	-
CL1934	1101	195	391	15.6098625084415	33.144999411633	1.08633339713011	Up	8.36736e-19	1.30305111518211e-17	-	-	-	-
CL1739	1883	239	479	11.1866323804316	23.7418070211023	1.0856539513278	Up	1.154078e-22	2.19066832316484e-21	-	-	-	-
Unigene26499_Mpfb2	270	36	72	11.7514246986626	24.8884189955383	1.08263891357237	Up	0.0001598808	0.000769194793582888	GO:0005730//nucleolus;GO:0009506//plasmodesma;GO:0005618//cell wall;GO:0005829//cytosol	GO:0008026//ATP-dependent helicase activity;GO:0003676//nucleic acid binding;GO:0005524//ATP binding	GO:0046686//response to cadmium ion	gi|224156267|ref|XP_002337696.1|/5.08696e-11/predicted protein [Populus trichocarpa]
CL8608	1255	82	164	5.75866628659563	12.1963168782917	1.08263891357237	Up	1.114654e-08	9.04117549511645e-08	-	-	-	-
Unigene25351_Mpfb2	493	42	84	7.50851679529153	15.9023366807192	1.08263891357237	Up	4.49696e-05	0.000236048037729428	GO:0016020//membrane;GO:0016023//cytoplasmic membrane-bounded vesicle;GO:0005739//mitochondrion	-	-	gi|225425300|ref|XP_002268217.1|/7.20481e-16/PREDICTED: uncharacterized protein LOC100259097 [Vitis vinifera]
Unigene5936_Mpfb2	679	49	98	6.36030718226585	13.4705360542862	1.08263891357237	Up	1.034942e-05	5.9566753735839e-05	GO:0005634//nucleus	GO:0003677//DNA binding;GO:0003700//sequence-specific DNA binding transcription factor activity	GO:0010162//seed dormancy process;GO:0006355//regulation of transcription, DNA-dependent;GO:0009740//gibberellic acid mediated signaling pathway;GO:0009873//ethylene mediated signaling pathway	gi|292668919|gb|ADE41114.1|/1.68934e-91/AP2 domain class transcription factor [Malus x domestica]
Unigene10863_Mpfb2	490	48	96	8.63369977860927	18.2853690579465	1.08263891357237	Up	1.275852e-05	7.25143363622006e-05	GO:0031225//anchored to membrane	-	-	gi|224119702|ref|XP_002318139.1|/1.91392e-29/predicted protein [Populus trichocarpa]
Unigene725_Mpfb2	1537	135	270	7.74126057735583	16.3952662543803	1.08263891357237	Up	2.21334e-13	2.55837458672377e-12	GO:0005829//cytosol;GO:0005634//nucleus	GO:0004032//alditol:NADP+ 1-oxidoreductase activity	GO:0055114//oxidation-reduction process	gi|224099669|ref|XP_002311572.1|/0/predicted protein [Populus trichocarpa]
Unigene73_Mpfb2	512	156	312	26.8538415965533	56.873926220273	1.08263891357237	Up	3.10928e-15	4.03701586049308e-14	-	GO:0005524//ATP binding;GO:0008266//poly(U) RNA binding;GO:0008026//ATP-dependent helicase activity	-	gi|255559531|ref|XP_002520785.1|/1.59054e-16/dead box ATP-dependent RNA helicase, putative [Ricinus communis]
Unigene12482_Mpfb2	298	43	86	12.7175653198614	26.9346145169835	1.08263891357237	Up	3.64332e-05	0.000193807749297857	-	-	-	-
Unigene26528_Mpfb2	280	41	82	12.905582481567	27.3328172897429	1.08263891357237	Up	5.55192e-05	0.000287509429523924	-	-	-	-
CL10674	1920	204	408	9.36441655674678	19.8329588870695	1.08263891357236	Up	1.86821e-19	3.01145131168346e-18	-	-	-	-
Unigene26456_Mpfb2	541	75	150	12.2184406524912	25.877515129372	1.08263891357236	Up	4.70776e-08	3.6110107964476e-07	GO:0005742//mitochondrial outer membrane translocase complex;GO:0009536//plastid;GO:0005774//vacuolar membrane	GO:0005488//binding;GO:0015450//P-P-bond-hydrolysis-driven protein transmembrane transporter activity	GO:0006626//protein targeting to mitochondrion	gi|225437993|ref|XP_002272982.1|/4.09718e-24/PREDICTED: mitochondrial import receptor subunit TOM22 homolog 2 [Vitis vinifera]
CL14201	1748	350	699	17.6473053970191	37.3219498238299	1.08057644711548	Up	4.24338e-32	1.11193035145631e-30	-	-	-	-
CL9084	1391	649	1295	41.1215382607766	86.890283786544	1.07930062814715	Up	6.74956e-58	3.20299998945055e-56	-	-	-	-
CL7830	1749	164	327	8.26429524262723	17.4496419629953	1.07823373445237	Up	8.4558e-16	1.12981208910891e-14	-	-	-	-
CL3365	2338	149	297	5.61685932453186	11.8560635826693	1.07778951391098	Up	1.773932e-14	2.2044742298705e-13	-	-	-	-
Unigene1896_Mpfb2	1781	217	432	10.7385983700581	22.6385394569186	1.07597518329136	Up	2.55628e-20	4.32056342544031e-19	GO:0009536//plastid	-	GO:0019375//galactolipid biosynthetic process;GO:0045892//negative regulation of transcription, DNA-dependent;GO:0016036//cellular response to phosphate starvation	gi|296089288|emb|CBI39060.3|/0/unnamed protein product [Vitis vinifera]
CL4383	1310	334	664	22.4712357787404	47.306994884649	1.07397405244524	Up	2.752e-30	6.84181738629821e-29	-	-	-	-
CL5530	3449	316	628	8.07505843311987	16.9939770178291	1.07347891428689	Up	1.031038e-28	2.44504914838001e-27	-	-	-	-
CL10181	1589	388	771	21.5208595803073	45.2854886223096	1.07331312130027	Up	7.24066e-35	2.02382305139159e-33	-	-	-	-
CL1071	1542	903	1794	51.6125316288538	108.584201551546	1.07302091101077	Up	9.04852e-79	6.15356358551181e-77	-	-	-	-
CL3841	2895	432	858	13.1518535487623	27.6609630805334	1.07258524890844	Up	1.433836e-38	4.4868676684058e-37	-	-	-	-
Unigene3468_Mpfb2	942	71	141	6.64292319749241	13.9700122546612	1.07244314646648	Up	1.486412e-07	1.07519624469012e-06	-	-	-	gi|297741515|emb|CBI32647.3|/4.75821e-73/unnamed protein product [Vitis vinifera]
Unigene19923_Mpfb2	1474	1950	3870	116.597412630896	245.042863414348	1.07149835596717	Up	2.62488e-167	4.3935200744186e-165	-	GO:0003700//sequence-specific DNA binding transcription factor activity;GO:0043565//sequence-specific DNA binding;GO:0046983//protein dimerization activity	GO:0006355//regulation of transcription, DNA-dependent	gi|302398615|gb|ADL36602.1|/1.31367e-84/BZIP domain class transcription factor [Malus x domestica]
Unigene2680_Mpfb2	920	259	514	24.8121113882089	52.1439430585869	1.07145517507969	Up	1.003372e-23	1.99216627347126e-22	-	-	-	gi|224131138|ref|XP_002321010.1|/1.24151e-70/predicted protein [Populus trichocarpa]
CL9313	1159	186	369	14.1442946114188	29.7147107722831	1.07095710852473	Up	1.855176e-17	2.70838135172414e-16	-	-	-	-
CL4287	688	115	228	14.7319822712159	30.9296486063738	1.07003887679273	Up	2.47044e-11	2.46781126439972e-10	-	-	-	-
CL10849	409	57	113	12.2829683586266	25.7859842282624	1.06992786182281	Up	2.70554e-06	1.6871630232491e-05	-	-	-	-
CL10191	1482	2421	4798	143.978740867724	302.162536286924	1.06946899186686	Up	2.64918e-206	5.52667580289855e-204	-	-	-	-
Unigene26385_Mpfb2	1360	163	323	10.563321098614	22.1662481679013	1.06930111403522	Up	1.959698e-15	2.57383206909976e-14	-	GO:0003677//DNA binding;GO:0030170//pyridoxal phosphate binding;GO:0003824//catalytic activity	GO:0009058//biosynthetic process	gi|356518240|ref|XP_003527787.1|/0/PREDICTED: uncharacterized protein LOC100788511 [Glycine max]
CL6358	2024	268	531	11.6701401404703	24.4857037178189	1.06911777391875	Up	2.24246e-24	4.54640341032864e-23	-	-	-	-
CL14	3081	369	731	10.5556857687598	22.1439073584937	1.0688895034644	Up	6.21492e-33	1.66595347783985e-31	-	-	-	-
CL12286	946	105	208	9.78250206151883	20.521106571374	1.06883311404734	Up	1.904132e-10	1.79146048557734e-09	-	-	-	-
Unigene26200_Mpfb2	362	42	83	10.2256872377865	21.3992276584566	1.06536092214054	Up	6.25372e-05	0.000321960711111111	-	GO:0004620//phospholipase activity;GO:0047714//galactolipase activity	GO:0009695//jasmonic acid biosynthetic process;GO:0016926//protein desumoylation;GO:0050665//hydrogen peroxide biosynthetic process;GO:0010228//vegetative to reproductive phase transition of meristem;GO:0009620//response to fungus	gi|224078650|ref|XP_002305591.1|/7.58673e-23/predicted protein [Populus trichocarpa]
Unigene18828_Mpfb2	610	42	83	6.06835865586676	12.6992137907562	1.06536092214053	Up	6.25372e-05	0.000321999099177298	GO:0005730//nucleolus	GO:0003723//RNA binding	GO:0009744//response to sucrose stimulus;GO:0009749//response to glucose stimulus;GO:0010252//auxin homeostasis	gi|225441973|ref|XP_002271118.1|/1.6741e-33/PREDICTED: pumilio homolog 23-like [Vitis vinifera]
Unigene11770_Mpfb2	279	40	79	12.6359405361964	26.4272190947248	1.06449156686211	Up	9.54004e-05	0.000475834011734812	-	-	-	-
CL8328	991	118	233	10.4944610073829	21.9437498459652	1.0641820088648	Up	1.843068e-11	1.85310939492433e-10	-	-	-	-
CL10134	598	273	539	40.2358563052035	84.1232723992169	1.06402323540502	Up	1.538424e-24	3.14710099554713e-23	-	-	-	-
Unigene22190_Mpfb2	339	38	75	9.87951633958362	20.6485777064753	1.06353009062466	Up	0.0001456932	0.000704469281021162	-	-	-	-
Unigene19127_Mpfb2	617	37	73	5.28528420401763	11.0424711507757	1.06301010682344	Up	0.0001801266	0.000857333527433043	GO:0009941//chloroplast envelope;GO:0016020//membrane;GO:0005739//mitochondrion	GO:0015297//antiporter activity;GO:0015238//drug transmembrane transporter activity	GO:0031348//negative regulation of defense response;GO:0009072//aromatic amino acid family metabolic process;GO:0009595//detection of biotic stimulus;GO:0000096//sulfur amino acid metabolic process;GO:0009867//jasmonic acid mediated signaling pathway;GO:0009697//salicylic acid biosynthetic process;GO:0009862//systemic acquired resistance, salicylic acid mediated signaling pathway;GO:0006636//unsa…	gi|255543829|ref|XP_002512977.1|/5.90286e-26/DNA-damage-inducible protein f, putative [Ricinus communis]
Unigene25255_Mpfb2	538	37	73	6.06137612245145	12.6639492565587	1.06301010682343	Up	0.0001801266	0.000857239045007714	-	-	-	gi|77555989|gb|ABA98785.1|/2.38202e-24/retrotransposon protein, putative, Ty1-copia subclass [Oryza sativa Japonica Group]
CL11906	2091	6684	13182	281.73071264656	588.377222380174	1.06242455065561	Up	0	0	-	-	-	-
Unigene18069_Mpfb2	1274	104	205	7.19474981550773	15.0180314778807	1.06167929493672	Up	3.21466e-10	2.95995474285714e-09	GO:0010287//plastoglobule	GO:0004672//protein kinase activity;GO:0005524//ATP binding	GO:0006468//protein phosphorylation	gi|224062778|ref|XP_002300887.1|/1.18082e-155/predicted protein [Populus trichocarpa]
CL6901	565	69	136	10.7634730647043	22.4656525446451	1.06157729804453	Up	3.10278e-07	2.162182532193e-06	-	-	-	-
Unigene26490_Mpfb2	1082	99	195	8.06417083064417	16.8203848340918	1.06061260724237	Up	8.94202e-10	7.94388380333265e-09	GO:0005773//vacuole;GO:0005634//nucleus	GO:0042802//identical protein binding;GO:0003677//DNA binding;GO:0003993//acid phosphatase activity;GO:0004722//protein serine/threonine phosphatase activity;GO:0003700//sequence-specific DNA binding transcription factor activity	GO:0016311//dephosphorylation;GO:0006355//regulation of transcription, DNA-dependent;GO:0031539//positive regulation of anthocyanin metabolic process;GO:0007623//circadian rhythm;GO:0009630//gravitropism;GO:0009740//gibberellic acid mediated signaling pathway;GO:0042542//response to hydrogen peroxide;GO:0010017//red or far-red light signaling pathway;GO:0030643//cellular phosphate ion homeostasis…	gi|225424458|ref|XP_002285160.1|/1.49981e-137/PREDICTED: purple acid phosphatase 3 isoform 1 [Vitis vinifera]
CL6620	585	66	130	9.94351320656068	20.7403491629485	1.06061260724237	Up	5.77252e-07	3.89683451117711e-06	-	-	-	-
CL942	2144	295	581	12.1268783329249	25.2918110478213	1.06046212272769	Up	3.42734e-26	7.48262136299292e-25	-	-	-	-
CL7787	2279	128	252	4.95013940794915	10.3201210841525	1.05991883707228	Up	3.29954e-12	3.52168401779535e-11	-	-	-	-
CL11532	734	95	187	11.4072072177072	23.7779343605193	1.05967776512906	Up	2.0289e-09	1.75865149739061e-08	-	-	-	-
CL2504	2618	480	944	16.1593311364345	33.6535535692152	1.05839136732569	Up	2.16032e-41	7.32270477864992e-40	-	-	-	-
CL10307	450	264	519	51.7062686741155	107.642412155703	1.0578355225718	Up	1.770514e-23	3.47535802618182e-22	-	-	-	-
CL13165	714	145	285	17.8987035851479	37.2541986015147	1.05754793260954	Up	1.426192e-13	1.66997492754881e-12	-	-	-	-
CL9218	1330	858	1686	56.8574570946571	118.313555713752	1.0571938970149	Up	2.09864e-72	1.29653318683834e-70	-	-	-	-
CL2546	2027	1818	3571	79.0481873538554	164.423799148496	1.05661484796433	Up	4.3558e-151	6.41982481911263e-149	-	-	-	-
Unigene21713_Mpfb2	787	165	324	18.4782567529797	38.423671003277	1.05616670221118	Up	3.3747e-15	4.37636771171171e-14	-	-	-	gi|86438846|emb|CAJ44363.1|/5.87845e-52/putative CC-NBS-LRR resistance protein [Malus x domestica]
CL9331	3657	239	469	5.76002974360207	11.9695124168452	1.05521621810699	Up	2.74274e-21	4.89027597687861e-20	-	-	-	-
Unigene22806_Mpfb2	607	53	104	7.69553759096935	15.9909117104776	1.05515817715026	Up	8.61252e-06	5.01785029249865e-05	-	-	GO:0006950//response to stress;GO:0042221//response to chemical stimulus;GO:0009628//response to abiotic stimulus	gi|227464475|gb|ACP40551.1|/2.64005e-19/rd22-c [Vitis vinifera]
Unigene12497_Mpfb2	268	52	102	17.1009538525314	35.5217174096768	1.05462453740277	Up	1.06135e-05	6.09485882978724e-05	-	-	-	-
CL4852	1551	672	1318	38.1864477635459	79.3107742652791	1.05445614580166	Up	9.21064e-57	4.26772830214592e-55	-	-	-	-
Unigene19679_Mpfb2	833	129	253	13.6488636205955	28.3468037479195	1.05440523284343	Up	3.6929e-12	3.92503553039626e-11	-	-	-	-
CL14438	2062	175	343	7.47999268525446	15.525086776436	1.05349256791285	Up	6.09006e-16	8.17510572085794e-15	-	-	-	-
Unigene2348_Mpfb2	1359	323	633	20.9476279120752	43.472321258763	1.05331024830678	Up	4.27014e-28	9.92474304413348e-27	GO:0080008//CUL4-RING ubiquitin ligase complex;GO:0005634//nucleus	GO:0005515//protein binding;GO:0000166//nucleotide binding	GO:0010162//seed dormancy process;GO:0045595//regulation of cell differentiation;GO:0010564//regulation of cell cycle process;GO:0009845//seed germination;GO:0009880//embryonic pattern specification;GO:0009909//regulation of flower development;GO:0009640//photomorphogenesis;GO:0010072//primary shoot apical meristem specification;GO:0051301//cell division;GO:0010228//vegetative to reproductive pha…	gi|356518282|ref|XP_003527808.1|/0/PREDICTED: DDB1- and CUL4-associated factor homolog 1-like [Glycine max]
Unigene16680_Mpfb2	1088	124	243	10.0448758913201	20.8451946780186	1.05325510679127	Up	1.022406e-11	1.05248106564958e-10	-	-	GO:0009987//cellular process	gi|359497375|ref|XP_002280134.2|/7.70082e-49/PREDICTED: desiccation-related protein PCC3-06-like [Vitis vinifera]
CL3811	2040	218	427	9.4184212658399	19.535578880689	1.05254684841593	Up	1.903668e-19	3.06631849727714e-18	-	-	-	-
CL10004	1123	163	319	12.7926239484551	26.5118176521929	1.05132337310616	Up	6.93216e-15	8.84367496129985e-14	-	-	-	-
Unigene14959_Mpfb2	365	69	135	16.6612665248162	34.519896209565	1.05093005384503	Up	4.27462e-07	2.92683034850167e-06	-	-	-	gi|255542702|ref|XP_002512414.1|/3.75172e-22/conserved hypothetical protein [Ricinus communis]
Unigene10653_Mpfb2	1390	431	843	27.3284031211705	56.6032478774427	1.05048367542535	Up	1.031966e-36	3.07552931290545e-35	-	GO:0003676//nucleic acid binding	GO:0010468//regulation of gene expression;GO:0009987//cellular process;GO:0044238//primary metabolic process	gi|296081053|emb|CBI18334.3|/1.31126e-78/unnamed protein product [Vitis vinifera]
Unigene24334_Mpfb2	1435	90	176	5.52767363874374	11.4469383533486	1.05021743587999	Up	7.77294e-09	6.40462966914711e-08	GO:0005634//nucleus;GO:0005829//cytosol	GO:0003899//DNA-directed RNA polymerase activity;GO:0003677//DNA binding;GO:0032549//ribonucleoside binding	GO:0006351//transcription, DNA-dependent	gi|356548837|ref|XP_003542805.1|/0/PREDICTED: DNA-directed RNA polymerase I subunit RPA2-like [Glycine max]
Unigene17850_Mpfb2	1635	90	176	4.85150560953961	10.0467012459053	1.05021743587998	Up	7.77294e-09	6.40585192671756e-08	GO:0048046//apoplast;GO:0005622//intracellular	-	GO:0000085//G2 phase of mitotic cell cycle;GO:0006406//mRNA export from nucleus;GO:0016579//protein deubiquitination;GO:0016571//histone methylation;GO:0010388//cullin deneddylation;GO:0009640//photomorphogenesis;GO:0009560//embryo sac egg cell differentiation;GO:0016567//protein ubiquitination;GO:0010074//maintenance of meristem identity;GO:0045893//positive regulation of transcription, DNA-depe…	gi|359480921|ref|XP_002268108.2|/0/PREDICTED: tetratricopeptide repeat protein 27 homolog [Vitis vinifera]
CL3072	2058	396	774	16.9590531365539	35.101378102308	1.04947204963717	Up	8.55018e-34	2.33986674980989e-32	-	-	-	-
CL12520	1481	109	213	6.48669121617603	13.4231091645416	1.04916420902127	Up	2.18054e-10	2.0412841829612e-09	-	-	-	-
CL4404	1266	86	168	5.98710026116698	12.3852322015712	1.04869158164903	Up	1.767296e-08	1.40757857735153e-07	-	-	-	-
CL8690	1979	193	377	8.59534474548466	17.7796879004256	1.04860258957295	Up	2.9804e-17	4.30453490301003e-16	-	-	-	-
CL11613	994	3652	7133	323.81440895007	669.752613286624	1.04846112181156	Up	5.59504e-296	1.80310602507463e-293	-	-	-	-
CL1140	1935	744	1453	33.8878293635852	70.0830868227075	1.04829909009718	Up	8.1803e-62	4.18552221800948e-60	-	-	-	-
CL4738	1237	586	1143	41.7522324580616	86.2392772187759	1.0464917473646	Up	7.16606e-49	2.8390746333945e-47	-	-	-	-
CL11608	325	39	76	10.5762822287964	21.8252289653182	1.0451642081537	Up	0.0001634352	0.000784285551372375	-	-	-	-
Unigene19626_Mpfb2	672	57	111	7.475794730176	15.4163756054952	1.04416476575773	Up	5.15646e-06	3.0978932754591e-05	-	GO:0008198//ferrous iron binding;GO:0016702//oxidoreductase activity, acting on single donors with incorporation of molecular oxygen, incorporation of two atoms of oxygen;GO:0008270//zinc ion binding	GO:0006725//cellular aromatic compound metabolic process;GO:0055114//oxidation-reduction process	gi|359480904|ref|XP_002267696.2|/1.65728e-59/PREDICTED: 4,5-DOPA dioxygenase extradiol-like protein-like [Vitis vinifera]
Unigene26445_Mpfb2	758	474	923	55.1138717727515	113.647810353967	1.04408250231989	Up	1.182904e-39	3.80361327892777e-38	-	-	-	-
CL10540	1621	113	220	6.14394351148462	12.6668387855145	1.04381966468184	Up	1.31978e-10	1.25674486262404e-09	-	-	-	-
CL11653	1104	287	558	22.9120848404631	47.173022416815	1.04185329872587	Up	1.523788e-24	3.12011668999526e-23	-	-	-	-
CL2202	1633	158	307	8.52751884134428	17.5461067780854	1.04095301076545	Up	3.57156e-14	4.35566921886473e-13	-	-	-	-
CL10670	2643	955	1855	31.8462275460352	65.5051322882001	1.04048546215742	Up	1.782868e-77	1.19366467770543e-75	-	-	-	-
CL8155	1322	223	433	14.8670633952445	30.5692665234533	1.03996222837879	Up	2.41138e-19	3.85963802520385e-18	-	-	-	-
Unigene21489_Mpfb2	550	805	1563	128.998593851228	265.231356068361	1.03989600357006	Up	1.648948e-65	8.93452577565872e-64	-	-	-	gi|388510652|gb|AFK43392.1|/4.48799e-98/unknown [Medicago truncatula]
Unigene6670_Mpfb2	2530	204	396	7.10659280195803	14.6084198452072	1.03957019168048	Up	8.20534e-18	1.21933724211975e-16	-	-	-	-
Unigene3748_Mpfb2	955	169	328	15.5967861838271	32.0552412193843	1.03931148190826	Up	5.24392e-15	6.73567642117787e-14	GO:0005886//plasma membrane	-	-	gi|18414258|ref|NP_567434.1|/1.12774e-45/protein transport protein SFT1 [Arabidopsis thaliana]
CL12827	1671	455	883	23.9986455919726	49.3188374619845	1.03918580613478	Up	9.92782e-38	3.02556795257586e-36	-	-	-	-
CL8766	1936	197	382	8.96835226873658	18.4156302743329	1.03801592215174	Up	3.377e-17	4.86107893333333e-16	-	-	-	-
CL14831	2548	440	853	15.2196630712663	31.2448313430055	1.037681131366	Up	2.01392e-36	5.95271192881588e-35	-	-	-	-
CL5328	1932	287	556	13.0926199088361	26.8593962762408	1.03667305962018	Up	2.82794e-24	5.71463551520824e-23	-	-	-	-
Unigene4125_Mpfb2	738	79	153	9.43457877230028	19.3492281825069	1.03624600808792	Up	1.022978e-07	7.55796098408897e-07	GO:0005829//cytosol	GO:0003723//RNA binding;GO:0005525//GTP binding	GO:0006897//endocytosis	gi|255551213|ref|XP_002516653.1|/2.69994e-32/GTP-binding protein erg, putative [Ricinus communis]
Unigene16621_Mpfb2	233	78	151	29.5046499944963	60.4852671940924	1.0356414340352	Up	1.25698e-07	9.16451533344589e-07	-	-	-	-
Unigene20374_Mpfb2	503	587	1136	102.854169454994	210.78462210933	1.035169339967	Up	9.3986e-48	3.61737203565062e-46	GO:0016023//cytoplasmic membrane-bounded vesicle	-	GO:0032940//secretion by cell;GO:0008283//cell proliferation	gi|356536135|ref|XP_003536595.1|/3.2974e-35/PREDICTED: snakin-1-like [Glycine max]
Unigene2730_Mpfb2	1078	200	387	16.3517041261539	33.5058609158394	1.03497247994206	Up	2.51e-17	3.64219892473118e-16	GO:0016023//cytoplasmic membrane-bounded vesicle;GO:0031225//anchored to membrane	GO:0016787//hydrolase activity	GO:0006865//amino acid transport	gi|296084698|emb|CBI25840.3|/7.75949e-94/unnamed protein product [Vitis vinifera]
CL10941	1475	1891	3657	112.992936127988	231.399021016992	1.03415017696398	Up	2.1904e-149	3.20644859661017e-147	-	-	-	-
CL12440	1964	239	462	10.7252692323588	21.9547789764613	1.03352114700768	Up	2.4166e-20	4.09409393487642e-19	-	-	-	-
CL10617	1001	1276	2465	112.348785580621	229.832490599407	1.03259823107277	Up	4.38302e-101	3.90260485938144e-99	-	-	-	-
CL10454	1930	1142	2205	52.150752613495	106.630111175833	1.03185491865441	Up	1.616238e-90	1.28065361086238e-88	-	-	-	-
CL5030	275	171	330	54.8043715492175	111.997885479922	1.03110861293228	Up	6.50052e-15	8.30527975384615e-14	-	-	-	-
Unigene20743_Mpfb2	465	71	137	13.4572766710491	27.4976887289415	1.03092387702822	Up	5.32806e-07	3.61090619962335e-06	-	-	-	gi|158935574|emb|CAP16620.1|/5.13184e-23/polyprotein [Musa acuminata subsp. malaccensis]
Unigene1000_Mpfb2	822	71	137	7.61269300734531	15.5552618722114	1.03092387702821	Up	5.32806e-07	3.61033960520948e-06	GO:0005618//cell wall;GO:0009570//chloroplast stroma;GO:0005739//mitochondrion	GO:0005524//ATP binding;GO:0051082//unfolded protein binding	GO:0006457//protein folding;GO:0006950//response to stress	gi|359485756|ref|XP_002270014.2|/2.06785e-79/PREDICTED: endoplasmin homolog [Vitis vinifera]
CL841	1232	99	191	7.08233184964042	14.4694237869759	1.03071112152851	Up	3.15522e-09	2.69491733544304e-08	-	-	-	-
Unigene3900_Mpfb2	437	56	108	11.2942754540922	23.0659260713798	1.03017149367823	Up	8.73112e-06	5.08420558360302e-05	-	-	-	-
CL12799	1031	220	424	18.8068387514969	38.3827218262908	1.02919965461091	Up	1.115834e-18	1.72772231825027e-17	-	-	-	-
Unigene6759_Mpfb2	915	96	185	9.24702271370174	18.8703176810433	1.02905787336752	Up	5.83144e-09	4.86712224507151e-08	-	-	-	gi|224086843|ref|XP_002307982.1|/2.58054e-60/predicted protein [Populus trichocarpa]
CL9649	1733	633	1219	32.1926651799774	65.6498472783348	1.02805963476424	Up	1.474754e-50	6.07109406444233e-49	-	-	-	-
CL1088	1818	739	1423	35.8263318989756	73.0532595516727	1.0279283059527	Up	1.040156e-58	5.00201522316258e-57	-	-	-	-
Unigene20107_Mpfb2	864	188	362	19.1776722512897	39.1041999843092	1.02789594897793	Up	3.86436e-16	5.26098746027743e-15	GO:0005737//cytoplasm	-	GO:0034227//tRNA thio-modification	gi|255541426|ref|XP_002511777.1|/3.29322e-46/Protein C9orf74, putative [Ricinus communis]
CL11689	1397	386	743	24.3524513261477	49.6387669479731	1.02740027684288	Up	1.893014e-31	4.8775606548926e-30	-	-	-	-
CL1432	1024	65	125	5.59455033261526	11.3930140665611	1.026055385206	Up	1.84414e-06	1.17355351842028e-05	-	-	-	-
CL11470	1083	4331	8328	352.461359902409	717.696514525078	1.02590880980422	Up	0	0	-	-	-	-
CL6658	2089	362	696	15.2729143402915	31.0956312007443	1.02573652233789	Up	1.72471e-29	4.2007826644106e-28	-	-	-	-
CL7796	2724	1311	2520	42.4177251650515	86.3419821981779	1.02539496173789	Up	3.90058e-102	3.53871106554622e-100	-	-	-	-
CL4663	2527	1239	2381	43.2133415165502	87.9392446008754	1.0250303467021	Up	1.496162e-96	1.261919136875e-94	-	-	-	-
CL5893	895	190	365	18.7103689336248	38.0625960895452	1.0245359590088	Up	3.5078e-16	4.79066524984187e-15	-	-	-	-
Unigene2291_Mpfb2	721	50	96	6.11204474618375	12.4269498452063	1.02374522451879	Up	3.0585e-05	0.000165077195350581	GO:0016023//cytoplasmic membrane-bounded vesicle;GO:0046658//anchored to plasma membrane	GO:0043169//cation binding;GO:0004553//hydrolase activity, hydrolyzing O-glycosyl compounds	GO:0005975//carbohydrate metabolic process;GO:0051567//histone H3-K9 methylation;GO:0006346//methylation-dependent chromatin silencing;GO:0031048//chromatin silencing by small RNA;GO:0016246//RNA interference	gi|224108299|ref|XP_002314794.1|/1.50551e-64/predicted protein [Populus trichocarpa]
Unigene17338_Mpfb2	1145	74	142	5.69610542162249	11.574745078711	1.0229326674481	Up	3.92374e-07	2.70028347665339e-06	GO:0005739//mitochondrion	GO:0003964//RNA-directed DNA polymerase activity;GO:0003723//RNA binding	GO:0008380//RNA splicing;GO:0006278//RNA-dependent DNA replication;GO:0006397//mRNA processing	gi|224126575|ref|XP_002329588.1|/2.94322e-179/predicted protein [Populus trichocarpa]
CL4848	2085	4234	8124	178.976734439344	363.657402733368	1.02280788386093	Up	0	0	-	-	-	-
CL680	7506	2995	5746	35.1673830660417	71.4472699582148	1.02264090342874	Up	2.52202e-229	6.11859054382022e-227	-	-	-	-
CL10553	1749	184	353	9.27213612587445	18.8370752689215	1.02260133078653	Up	1.17962e-15	1.56499877357911e-14	-	-	-	-
CL13005	643	49	94	6.71640525156845	13.6441177230595	1.0225179211348	Up	3.77154e-05	0.00020028305873094	-	-	-	-
CL1595	667	49	94	6.47473549738908	13.1531749564126	1.02251792113479	Up	3.77154e-05	0.000200258432755441	-	-	-	-
CL9674	2594	269	516	9.13974530823124	18.5655708390002	1.022403806439	Up	3.61656e-22	6.72309629961257e-21	-	-	-	-
Unigene5162_Mpfb2	1398	122	234	7.69138311822339	15.6220226527788	1.02226629559288	Up	7.31706e-11	7.10067233797753e-10	GO:0005886//plasma membrane;GO:0005634//nucleus;GO:0009536//plastid;GO:0000151//ubiquitin ligase complex	GO:0004842//ubiquitin-protein ligase activity;GO:0070696//transmembrane receptor protein serine/threonine kinase binding	GO:0046777//protein autophosphorylation;GO:0016567//protein ubiquitination;GO:0071215//cellular response to abscisic acid stimulus	gi|224118828|ref|XP_002331359.1|/2.05894e-164/predicted protein [Populus trichocarpa]
CL1069	2649	2101	4028	69.9030104526902	141.917542064026	1.0216264349061	Up	4.12004e-161	6.54116938823529e-159	-	-	-	-
Unigene21808_Mpfb2	1226	72	138	5.17599456547946	10.5055112807431	1.02123836890822	Up	5.929e-07	3.99372852909062e-06	GO:0005794//Golgi apparatus;GO:0009506//plasmodesma;GO:0005886//plasma membrane	GO:0047372//acylglycerol lipase activity;GO:0004622//lysophospholipase activity	GO:0046686//response to cadmium ion;GO:0010043//response to zinc ion;GO:0042542//response to hydrogen peroxide	gi|359494866|ref|XP_003634858.1|/3.27389e-131/PREDICTED: monoglyceride lipase-like [Vitis vinifera]
Unigene1968_Mpfb2	711	919	1761	113.919401878386	231.163005544002	1.02089705611453	Up	1.972422e-71	1.19798975594937e-69	-	-	-	gi|76573297|gb|ABA46753.1|/5.83956e-21/unknown [Solanum tuberosum]
CL4134	2349	720	1379	27.0147694222129	54.7910756622721	1.02019255875667	Up	2.8814e-56	1.31394274128828e-54	-	-	-	-
Unigene22796_Mpfb2	1586	264	505	14.6707571900076	29.7178079904165	1.01838437185307	Up	1.341864e-21	2.43782309533025e-20	-	-	GO:0008152//metabolic process	gi|225438396|ref|XP_002275503.1|/1.68707e-141/PREDICTED: F-box protein At5g39450-like [Vitis vinifera]
Unigene10317_Mpfb2	295	45	86	13.4444265620293	27.2085258510545	1.01705057194479	Up	8.73864e-05	0.000440132295031491	-	-	-	-
CL10571	1450	146	279	8.87435175519695	17.9582816372979	1.01693566652154	Up	1.402574e-12	1.53649811303907e-11	-	-	-	-
CL6165	753	144	275	16.8546330339384	34.0852351781525	1.01600172054208	Up	2.10438e-12	2.28158538589003e-11	-	-	-	-
CL134	952	66	126	6.11024708596428	12.3527079573444	1.01552471771384	Up	2.05024e-06	1.2964938374579e-05	-	-	-	-
CL4313	1362	110	210	7.11815372716348	14.390330366363	1.01552471771383	Up	8.44208e-10	7.52451563921569e-09	-	-	-	-
Unigene2257_Mpfb2	752	44	84	5.15687520021099	10.4253350845672	1.01552471771383	Up	0.0001078738	0.000533000249336384	GO:0005622//intracellular	GO:0051536//iron-sulfur cluster binding;GO:0005198//structural molecule activity	GO:0006944//cellular membrane fusion;GO:0019243//methylglyoxal catabolic process to D-lactate;GO:0048193//Golgi vesicle transport;GO:0016226//iron-sulfur cluster assembly	gi|255575681|ref|XP_002528740.1|/2.43716e-60/iron-sulfur cluster assembly protein, putative [Ricinus communis]
CL4274	1682	854	1630	44.7490340041225	90.4461718847964	1.01520290307032	Up	1.160802e-65	6.29749667939698e-64	-	-	-	-
Unigene20377_Mpfb2	429	76	145	15.6137810681531	31.5456359646245	1.01462049014372	Up	3.5467e-07	2.4552852324463e-06	-	-	-	-
CL8466	1859	341	650	16.1669008428347	32.6334165151288	1.01330689246401	Up	3.94126e-27	8.91096187643979e-26	-	-	-	-
CL3093	1602	867	1652	47.6989008133918	96.244541621323	1.01274870176998	Up	2.89224e-66	1.58500624568528e-64	-	-	-	-
Unigene17917_Mpfb2	923	74	141	7.06613294448294	14.2575856380183	1.01273690034222	Up	5.35664e-07	3.62799783186951e-06	-	GO:0016670//oxidoreductase activity, acting on a sulfur group of donors, oxygen as acceptor	GO:0030328//prenylcysteine catabolic process;GO:0055114//oxidation-reduction process	gi|255550558|ref|XP_002516329.1|/1.46095e-103/conserved hypothetical protein [Ricinus communis]
CL9445	2772	680	1295	21.6205865668035	43.6018703993805	1.01198436000859	Up	2.86214e-52	1.22374904712871e-50	-	-	-	-
CL5547	1376	115	219	7.36599113560793	14.8543707122717	1.01193592222917	Up	4.14142e-10	3.78183720194544e-09	-	-	-	-
Unigene21771_Mpfb2	236	230	438	85.8949474796315	173.217068644795	1.01193592222917	Up	9.29322e-19	1.44255360345075e-17	-	-	-	-
CL11297	2682	1009	1921	33.1576832241348	66.8493468825909	1.01157025813154	Up	1.30043e-76	8.5868148501529e-75	-	-	-	-
Unigene26532_Mpfb2	615	83	158	11.8947347559634	23.9778670810673	1.01138023040254	Up	1.144748e-07	8.41157012625489e-07	-	-	-	gi|224061151|ref|XP_002300358.1|/2.71676e-15/GRAS family transcription factor [Populus trichocarpa]
CL7570	944	507	965	47.3355851871447	95.4078032204492	1.01118210872447	Up	2.41824e-39	7.71835004878049e-38	-	-	-	-
Unigene6399_Mpfb2	2210	665	1265	26.520466373113	53.4228224480021	1.01035005276549	Up	5.7313e-51	2.38210259095284e-49	-	GO:0001047//core promoter binding;GO:0004871//signal transducer activity;GO:0004842//ubiquitin-protein ligase activity;GO:0005515//protein binding	GO:0006511//ubiquitin-dependent protein catabolic process;GO:0006355//regulation of transcription, DNA-dependent;GO:0009911//positive regulation of flower development;GO:0007623//circadian rhythm;GO:0009637//response to blue light;GO:0007165//signal transduction	gi|351727583|ref|NP_001235886.1|/0/circadian clock-associated FKF1 [Glycine max]
CL7713	695	51	97	6.46751071545101	13.0261329634921	1.010126413788	Up	3.4e-05	0.000182097978419943	-	-	-	-
CL5077	1549	91	173	5.17775813869415	10.4237326167563	1.0094725010104	Up	3.01772e-08	2.35187187294712e-07	-	-	-	-
CL7438	2826	552	1049	17.2154629343465	34.6443093502118	1.00891341937147	Up	1.817844e-42	6.29020635384615e-41	-	-	-	-
CL3017	2022	410	779	17.8712319230403	35.9571186897706	1.0086383321286	Up	5.87304e-32	1.53245534356495e-30	-	-	-	-
Unigene4172_Mpfb2	1881	150	285	7.02836405422406	14.1411471565558	1.00863833212859	Up	1.14826e-12	1.26657624112388e-11	-	GO:0008026//ATP-dependent helicase activity;GO:0003676//nucleic acid binding;GO:0005524//ATP binding	GO:0001510//RNA methylation;GO:0009560//embryo sac egg cell differentiation;GO:0000741//karyogamy	gi|225449714|ref|XP_002268926.1|/2.38918e-121/PREDICTED: uncharacterized protein LOC100260841 isoform 2 [Vitis vinifera]
CL1735	985	338	642	30.2435143259997	60.8313388139679	1.00818896441249	Up	1.31653e-26	2.91106152176139e-25	-	-	-	-
CL4516	4499	774	1469	15.1627073517974	30.4743449970374	1.00706783798424	Up	1.355446e-58	6.48931042838137e-57	-	-	-	-
CL12215	2100	225	427	9.44310913285389	18.9774194840979	1.00694998197582	Up	3.44376e-18	5.20711946218487e-17	-	-	-	-
CL12760	1885	532	1009	24.8743684602991	49.9583848139883	1.00606693717754	Up	9.90936e-41	3.30444634934363e-39	-	-	-	-
Unigene24771_Mpfb2	580	116	220	17.6271370479939	35.4016304677915	1.00601763196946	Up	4.58726e-10	4.1810096209371e-09	-	-	-	-
CL304	791	77	146	8.57957997911209	17.2268134008308	1.00567693175748	Up	3.93262e-07	2.70467052205765e-06	-	-	-	-
CL11471	840	228	432	23.9225431365632	47.9990937771095	1.0046364015711	Up	2.54634e-18	3.87596568769827e-17	-	-	-	-
CL326	1611	95	180	5.19732470378468	10.4281085176836	1.00463640157109	Up	1.808376e-08	1.43870503286662e-07	-	-	-	-
CL5949	2113	311	589	12.9721713722814	26.0162306939873	1.00399196727223	Up	2.19164e-24	4.44545710474401e-23	-	-	-	-
CL14762	1611	112	212	6.12737228235668	12.2819944763829	1.00320444607796	Up	1.036054e-09	9.15884461330604e-09	-	-	-	-
Unigene626_Mpfb2	723	65	123	7.9236784793887	15.8779851475685	1.00278560588315	Up	3.44044e-06	2.11279807963595e-05	-	-	-	gi|302399123|gb|ADL36856.1|/1.35852e-73/WRKY domain class transcription factor [Malus x domestica]
Unigene22053_Mpfb2	1209	83	157	6.05067152598634	12.1199807143285	1.00222023111707	Up	1.557388e-07	1.12408897529667e-06	GO:0005737//cytoplasm	GO:0005524//ATP binding;GO:0004683//calmodulin-dependent protein kinase activity	GO:0006468//protein phosphorylation;GO:0009725//response to hormone stimulus;GO:0009628//response to abiotic stimulus;GO:0031667//response to nutrient levels;GO:0006813//potassium ion transport;GO:0007165//signal transduction;GO:0006950//response to stress	gi|255583293|ref|XP_002532410.1|/3.42343e-133/CBL-interacting serine/threonine-protein kinase, putative [Ricinus communis]
CL11459	2594	192	363	6.5235356846855	13.060663206506	1.00150215084697	Up	1.454712e-15	1.92110957211009e-14	-	-	-	-
CL14617	548	91	172	14.635670359192	29.2938508250405	1.00110902807578	Up	4.10106e-08	3.16646120221706e-07	-	-	-	-
CL1664	1471	631	1192	37.8066739540591	75.6296620734575	1.00031123905198	Up	2.2804e-47	8.67636948017621e-46	-	-	-	-
CL81	362	161	0	39.1984677448484	0.001	-15.2585096405197	Down	3.3139e-47	1.2553285754386e-45	-	-	-	-
Unigene16283_Mpfb2	369	145	0	34.6332638476846	0.001	-15.0798707334428	Down	1.382466e-42	4.80292934384553e-41	-	GO:0008725//DNA-3-methyladenine glycosylase activity	GO:0006306//DNA methylation;GO:0006284//base-excision repair	gi|255547045|ref|XP_002514580.1|/1.14715e-55/DNA-3-methyladenine glycosylase, putative [Ricinus communis]
CL6701	1072	268	0	22.0339213099924	0.001	-14.4274386494883	Down	4.18776e-78	2.82128280561622e-76	-	-	-	-
Unigene613_Mpfb2	243	49	0	17.7722163652614	0.001	-14.1173359899977	Down	7.28694e-15	9.28531180171142e-14	GO:0005739//mitochondrion	-	-	gi|359477517|ref|XP_003631990.1|/3.72507e-22/PREDICTED: uncharacterized protein LOC100852693 [Vitis vinifera]
CL14750	333	65	0	17.2036622840782	0.001	-14.0704280954455	Down	1.746748e-19	2.82303763592814e-18	-	-	-	-
Unigene14426_Mpfb2	252	43	0	15.0390256560266	0.001	-13.8764234806905	Down	3.93698e-13	4.48587188179419e-12	-	-	-	-
CL7628	262	38	0	12.7830383172475	0.001	-13.6419431613944	Down	1.093986e-11	1.12215419059382e-10	-	-	-	-
Unigene15774_Mpfb2	364	52	0	12.5908121771385	0.001	-13.6200837274307	Down	9.9137e-16	1.3197078323058e-14	GO:0048046//apoplast	GO:0052716//hydroquinone:oxygen oxidoreductase activity;GO:0005507//copper ion binding;GO:0008447//L-ascorbate oxidase activity	GO:0046274//lignin catabolic process;GO:0055114//oxidation-reduction process	gi|255581518|ref|XP_002531565.1|/1.84049e-61/laccase, putative [Ricinus communis]
Unigene18811_Mpfb2	340	46	0	11.9242397677606	0.001	-13.5416096694076	Down	5.35616e-14	6.44829700139392e-13	-	-	-	gi|297733924|emb|CBI15171.3|/1.01225e-43/unnamed protein product [Vitis vinifera]
CL11734	244	31	0	11.1975665673732	0.001	-13.4508976223123	Down	1.14921e-09	1.01321936790527e-08	-	-	-	-
Unigene6707_Mpfb2	798	97	0	10.713234922653	0.001	-13.3871065554531	Down	1.00369e-28	2.38281192743266e-27	-	-	-	gi|1087015|gb|AAB35283.1|/2.47213e-70/arabinogalactan-protein [Pyrus communis]
Unigene26513_Mpfb2	359	42	0	10.3111386631719	0.001	-13.331916038444	Down	7.65478e-13	8.54170593074935e-12	-	-	-	-
Unigene20478_Mpfb2	949	1009	1	93.7080151813798	0.0983472826483335	-9.89607154553399	Down	2.1637e-289	6.77081310144927e-287	GO:0031225//anchored to membrane;GO:0005886//plasma membrane	-	GO:0009834//secondary cell wall biogenesis	gi|255583717|ref|XP_002532612.1|/1.22552e-68/conserved hypothetical protein [Ricinus communis]
CL15218	699	299	1	37.7003861040786	0.133521561134862	-8.14136276062574	Down	6.86382e-85	5.05814339385665e-83	-	-	-	-
CL13243	672	596	2	78.1679589330683	0.277772533432347	-8.13652960688979	Down	3.41086e-168	5.7536944625e-166	-	-	-	-
Unigene27101_Mpfb2	707	157	1	19.5718565525817	0.132010708957947	-7.21198183531926	Down	3.68172e-44	1.31833662089552e-42	GO:0044464//cell part	GO:0016705//oxidoreductase activity, acting on paired donors, with incorporation or reduction of molecular oxygen;GO:0004497//monooxygenase activity;GO:0005506//iron ion binding	GO:0006952//defense response;GO:0051707//response to other organism;GO:0042343//indole glucosinolate metabolic process	gi|356559512|ref|XP_003548043.1|/4.64127e-63/PREDICTED: isoflavone 2'-hydroxylase-like [Glycine max]
CL172	686	598	4	76.8296498156004	0.544207412438883	-7.14136276062574	Down	6.50422e-165	1.06393271393939e-162	-	-	-	-
Unigene6089_Mpfb2	702	136	1	17.0747196476295	0.132950956172747	-7.00482392767798	Down	3.70796e-38	1.14130110220955e-36	-	-	-	gi|383932364|gb|AFH57279.1|/5.60081e-45/GASA-like protein [Gossypium hirsutum]
Unigene10354_Mpfb2	555	240	2	38.1127287524193	0.336329986426193	-6.82425168203615	Down	3.56806e-66	1.94795326219975e-64	-	-	-	gi|225465425|ref|XP_002264858.1|/2.83481e-07/PREDICTED: uncharacterized protein LOC100241465 [Vitis vinifera]
Unigene20372_Mpfb2	426	97	1	20.0684541508851	0.219088195383259	-6.51727392861476	Down	4.87764e-27	1.09820649509906e-25	GO:0048046//apoplast	GO:0005507//copper ion binding;GO:0052716//hydroquinone:oxygen oxidoreductase activity;GO:0008447//L-ascorbate oxidase activity	GO:0009834//secondary cell wall biogenesis;GO:0046274//lignin catabolic process;GO:0055114//oxidation-reduction process	gi|224087694|ref|XP_002308208.1|/2.07875e-73/laccase 1c [Populus trichocarpa]
CL1039	1407	187	2	11.713840184701	0.132667478654255	-6.46425554631527	Down	4.40642e-51	1.83497436142719e-49	-	-	-	-
Unigene16282_Mpfb2	243	63	1	22.8499924696218	0.384080540054603	-5.89464100992755	Down	2.11862e-17	3.08048774680135e-16	-	GO:0008725//DNA-3-methyladenine glycosylase activity	GO:0006284//base-excision repair	gi|356495943|ref|XP_003516830.1|/6.56582e-35/PREDICTED: probable GMP synthase [glutamine-hydrolyzing]-like [Glycine max]
Unigene916_Mpfb2	1053	357	6	29.8807593833515	0.531803824690988	-5.81217884973557	Down	3.45636e-93	2.85390918240918e-91	GO:0005794//Golgi apparatus	-	GO:0045492//xylan biosynthetic process;GO:0009834//secondary cell wall biogenesis;GO:0010413//glucuronoxylan metabolic process	gi|356496925|ref|XP_003517315.1|/5.89399e-131/PREDICTED: uncharacterized protein LOC100803555 [Glycine max]
Unigene28367_Mpfb2	366	59	1	14.2076651069896	0.255004292987072	-5.80000413578947	Down	2.8445e-16	3.90454189446917e-15	GO:0016023//cytoplasmic membrane-bounded vesicle	-	-	gi|255580348|ref|XP_002531002.1|/3.04388e-40/conserved hypothetical protein [Ricinus communis]
CL2295	1054	961	19	80.3590071305606	1.68244767877808	-5.5778261937578	Down	1.71748e-244	4.63547852e-242	-	-	-	-
Unigene18902_Mpfb2	397	50	1	11.1002122468476	0.235092118975487	-5.56121727620236	Down	9.65802e-14	1.144858456437e-12	GO:0009535//chloroplast thylakoid membrane;GO:0009654//oxygen evolving complex	GO:0005515//protein binding	GO:0009744//response to sucrose stimulus;GO:0010114//response to red light;GO:0009637//response to blue light;GO:0010270//photosystem II oxygen evolving complex assembly;GO:0010155//regulation of proton transport;GO:0010218//response to far red light;GO:0009644//response to high light intensity;GO:0019344//cysteine biosynthetic process	gi|8698891|gb|AAF78511.1|AF195209_1/1.67252e-22/polypeptide precursor of photosystem II [Pyrus pyrifolia]
CL11914	814	199	4	21.546684720828	0.458631799672081	-5.55398570697128	Down	1.403352e-51	5.9181985125e-50	-	-	-	-
Unigene28821_Mpfb2	299	45	1	13.2645680127045	0.312145723188189	-5.40921418275731	Down	2.43082e-12	2.62300177111444e-11	-	-	-	-
Unigene5931_Mpfb2	294	45	1	13.490155904077	0.317454323922682	-5.40921418275731	Down	2.43082e-12	2.62365735766058e-11	GO:0005618//cell wall;GO:0005886//plasma membrane	GO:0016759//cellulose synthase activity	GO:0009867//jasmonic acid mediated signaling pathway;GO:0009414//response to water deprivation;GO:0045492//xylan biosynthetic process;GO:0009873//ethylene mediated signaling pathway;GO:0050832//defense response to fungus;GO:0042742//defense response to bacterium;GO:0006970//response to osmotic stress;GO:0009834//secondary cell wall biogenesis;GO:0030244//cellulose biosynthetic process;GO:0010413/…	gi|383081823|dbj|BAM05565.1|/1.53276e-28/cellulose synthase 1, partial [Eucalyptus pilularis]
Unigene29933_Mpfb2	267	44	1	14.524232773628	0.349556446566548	-5.37679270506494	Down	4.62796e-12	4.88043527814408e-11	-	GO:0046872//metal ion binding	GO:0030001//metal ion transport	gi|224132062|ref|XP_002321246.1|/3.77971e-22/predicted protein [Populus trichocarpa]
Unigene17086_Mpfb2	615	174	4	24.9359499703329	0.607034609647275	-5.36030458227636	Down	1.376602e-44	4.97050006421405e-43	GO:0016023//cytoplasmic membrane-bounded vesicle;GO:0005739//mitochondrion	GO:0003993//acid phosphatase activity	-	gi|255549796|ref|XP_002515949.1|/3.08671e-75/Stem 28 kDa glycoprotein precursor, putative [Ricinus communis]
Unigene4762_Mpfb2	722	163	4	19.8976685514059	0.517072416804811	-5.26608924065871	Down	1.602652e-41	5.44952157228346e-40	GO:0016023//cytoplasmic membrane-bounded vesicle;GO:0016021//integral to membrane	-	-	gi|356550202|ref|XP_003543477.1|/9.51023e-118/PREDICTED: uncharacterized membrane protein At1g06890-like [Glycine max]
Unigene11101_Mpfb2	830	163	4	17.3085743302591	0.449790704738643	-5.26608924065871	Down	1.602652e-41	5.44523398646735e-40	-	GO:0020037//heme binding;GO:0033773;GO:0009055//electron carrier activity	GO:0055114//oxidation-reduction process	gi|255567929|ref|XP_002524942.1|/3.01717e-110/cytochrome P450, putative [Ricinus communis]
CL11511	1549	1626	42	92.5168652034801	2.53061716707377	-5.1921552057239	Down	0	0	-	-	-	-
Unigene23966_Mpfb2	349	113	3	28.5367691464658	0.802277116618353	-5.15257754812166	Down	7.372e-29	1.75982558319514e-27	-	-	-	gi|224106043|ref|XP_002314023.1|/1.35833e-16/predicted protein [Populus trichocarpa]
Unigene4937_Mpfb2	344	73	2	18.703212274761	0.54262541414691	-5.10718564530765	Down	5.91404e-19	9.286978304e-18	-	-	-	-
CL5943	1130	145	4	11.3094463361023	0.330377243303605	-5.09727017644257	Down	1.604412e-36	4.76185070845361e-35	-	-	-	-
Unigene26881_Mpfb2	546	108	3	17.4334322452687	0.512810830952024	-5.08728608786994	Down	1.797114e-27	4.11269586518283e-26	-	GO:0005515//protein binding	-	gi|224078183|ref|XP_002305500.1|/8.63647e-38/predicted protein [Populus trichocarpa]
Unigene12097_Mpfb2	284	35	1	10.8617921950667	0.328632293074889	-5.0466441033726	Down	1.486384e-09	1.29908938789719e-08	-	-	-	gi|359484929|ref|XP_002262945.2|/2.57835e-07/PREDICTED: preprotein translocase subunit secY, chloroplastic-like [Vitis vinifera]
CL9788	778	546	16	61.8535785874337	1.91941534669961	-5.01011822734748	Down	8.57748e-133	1.0830698722807e-130	-	-	-	-
Unigene12175_Mpfb2	226	32	1	12.4793890605267	0.412971554129506	-4.91736108642764	Down	1.006428e-08	8.20804282379603e-08	-	-	-	-
Unigene29642_Mpfb2	200	32	1	14.1017096383951	0.466657856166342	-4.91736108642763	Down	1.006428e-08	8.21269590929705e-08	-	-	-	-
CL12932	783	953	31	107.271146914037	3.69511967845635	-4.8594971799507	Down	6.04228e-227	1.42584600830601e-224	-	-	-	-
Unigene6564_Mpfb2	229	30	1	11.546159638424	0.407561446433487	-4.82425168203615	Down	3.58766e-08	2.78099998994794e-07	-	-	-	-
Unigene5439_Mpfb2	490	84	3	15.1089746125662	0.571417783060827	-4.72471600848523	Down	7.43276e-21	1.29373763740427e-19	GO:0009536//plastid	GO:0046872//metal ion binding;GO:0016491//oxidoreductase activity	GO:0009743//response to carbohydrate stimulus	gi|356526179|ref|XP_003531697.1|/7.77041e-31/PREDICTED: uncharacterized protein LOC100778751 [Glycine max]
Unigene8700_Mpfb2	222	26	1	10.3221973704469	0.420412483032741	-4.61780080456872	Down	4.50694e-07	3.07809104792029e-06	-	-	-	-
Unigene26454_Mpfb2	713	518	20	64.0312551953777	2.61799638802997	-4.61224127922682	Down	1.842154e-120	2.06627476197403e-118	-	-	-	gi|296082283|emb|CBI21288.3|/9.6702e-08/unnamed protein product [Vitis vinifera]
CL5117	1364	599	24	38.7047474037697	1.64219773430971	-4.55881077849526	Down	4.24228e-138	5.51803070843373e-136	-	-	-	-
Unigene6629_Mpfb2	1722	399	16	20.4216831653588	0.867192299496106	-4.55760602264998	Down	1.784486e-92	1.45398572498113e-90	GO:0022626//cytosolic ribosome;GO:0009505//plant-type cell wall;GO:0016023//cytoplasmic membrane-bounded vesicle	GO:0080079//cellobiose glucosidase activity;GO:0043169//cation binding;GO:0047668//amygdalin beta-glucosidase activity;GO:0004567//beta-mannosidase activity;GO:0080082//esculin beta-glucosidase activity;GO:0080081//4-methylumbelliferyl-beta-D-glucopyranoside beta-glucosidase activity;GO:0080083//beta-gentiobiose beta-glucosidase activity	GO:0005975//carbohydrate metabolic process	gi|356520639|ref|XP_003528968.1|/0/PREDICTED: beta-glucosidase 44-like [Glycine max]
Unigene1629_Mpfb2	537	74	3	12.1453272025284	0.521405425884181	-4.54185195133542	Down	3.99836e-18	6.02670779197208e-17	GO:0005739//mitochondrion	GO:0005516//calmodulin binding	GO:0009734//auxin mediated signaling pathway	gi|225427810|ref|XP_002270504.1|/3.63708e-49/PREDICTED: auxin-induced protein 15A [Vitis vinifera]
Unigene1938_Mpfb2	3597	821	34	20.1165964920809	0.882200006097061	-4.5111366569551	Down	1.711156e-187	3.28420269795555e-185	GO:0016021//integral to membrane	GO:0016760//cellulose synthase (UDP-forming) activity;GO:0008270//zinc ion binding	GO:0042742//defense response to bacterium;GO:0009834//secondary cell wall biogenesis;GO:0050832//defense response to fungus;GO:0030244//cellulose biosynthetic process;GO:0007047//cellular cell wall organization	gi|225438009|ref|XP_002273521.1|/0/PREDICTED: cellulose synthase A catalytic subunit 4 [UDP-forming]-like [Vitis vinifera]
CL711	1312	353	15	23.7133360439857	1.0670530247706	-4.47399486409029	Down	4.5221e-81	3.16503024959481e-79	-	-	-	-
Unigene28045_Mpfb2	495	70	3	12.4636322561573	0.565645886262233	-4.46168160265144	Down	4.88056e-17	6.960439334214e-16	-	-	-	-
Unigene10383_Mpfb2	200	116	5	51.1186974391824	2.33328928083171	-4.45341398666784	Down	1.918938e-27	4.38451950222222e-26	-	-	-	-
Unigene15793_Mpfb2	512	68	3	11.7055206959335	0.546864675194932	-4.41986142695682	Down	1.699672e-16	2.35554029679076e-15	GO:0009941//chloroplast envelope;GO:0005634//nucleus	GO:0010279//indole-3-acetic acid amido synthetase activity	GO:0016132//brassinosteroid biosynthetic process;GO:0009733//response to auxin stimulus;GO:0010252//auxin homeostasis	gi|224068322|ref|XP_002302704.1|/5.93293e-80/GH3 family protein [Populus trichocarpa]
CL10263	1597	356	16	19.6470281436626	0.935068966645144	-4.39309451739403	Down	7.90528e-81	5.50615502451613e-79	-	-	-	-
CL485	1489	511	23	30.2466992327901	1.4416562379887	-4.39097861130824	Down	2.45176e-115	2.646920096e-113	-	-	-	-
CL7129	1000	544	25	47.9458127705435	2.33328928083171	-4.36096773790325	Down	3.76898e-122	4.32871362553191e-120	-	-	-	-
CL10146	847	173	8	18.0017397243386	0.881526056512571	-4.35198931406436	Down	9.4327e-40	3.04440744992526e-38	-	-	-	-
Unigene499_Mpfb2	692	357	17	45.4688433969208	2.29282761700226	-4.30967850920639	Down	4.5641e-80	3.15859125641026e-78	GO:0005618//cell wall;GO:0005886//plasma membrane	GO:0020037//heme binding;GO:0019825//oxygen binding	GO:0015671//oxygen transport	gi|37903668|gb|AAP57677.1|/2.07496e-84/non-symbiotic hemoglobin class 1 [Pyrus communis]
CL4796	591	103	5	15.3603647710945	0.789607201635097	-4.28193351872348	Down	6.17334e-24	1.23363958611754e-22	-	-	-	-
CL9714	713	494	24	61.0645561129664	3.14159566563596	-4.28076581729116	Down	9.81958e-110	9.93088390444965e-108	-	-	-	-
CL11307	1986	347	17	15.3993367463593	0.79891073059696	-4.26869009775556	Down	2.2065e-77	1.47045518518519e-75	-	-	-	-
CL12859	877	2918	147	293.249634584072	15.6439463754737	-4.22845290950916	Down	0	0	-	-	-	-
Unigene21483_Mpfb2	419	773	39	162.598770144383	8.68718682123501	-4.22628347149023	Down	2.32558e-169	3.93834693019608e-167	-	-	-	gi|359475044|ref|XP_003631574.1|/1.0591e-08/PREDICTED: uncharacterized protein LOC100245206 [Vitis vinifera]
CL13491	756	1048	53	122.177510755937	6.54308634307305	-4.22286363340189	Down	6.83888e-229	1.64072329955556e-226	-	-	-	-
Unigene28458_Mpfb2	528	78	4	13.0200444104501	0.707057357827791	-4.20276330528988	Down	3.3203e-18	5.02924711329358e-17	-	GO:0003676//nucleic acid binding	-	gi|255546173|ref|XP_002514146.1|/1.23486e-38/conserved hypothetical protein [Ricinus communis]
Unigene4925_Mpfb2	382	78	4	17.9962917505697	0.977293939615376	-4.20276330528988	Down	3.3203e-18	5.03101176140351e-17	-	-	-	-
CL4129	660	194	10	25.9065499038699	1.41411471565558	-4.1953458337274	Down	2.18466e-43	7.7266468009828e-42	-	-	-	-
Unigene1652_Mpfb2	269	58	3	19.0032332487667	1.04087254163496	-4.19037958083405	Down	8.38644e-14	9.97411250234095e-13	-	-	GO:0006950//response to stress	gi|255542872|ref|XP_002512499.1|/4.74372e-33/conserved hypothetical protein [Ricinus communis]
CL13829	1214	287	15	20.8360310246057	1.15319074835175	-4.17537741749481	Down	2.55442e-63	1.3387144815534e-61	-	-	-	-
CL4276	590	210	11	31.370328644735	1.74008014163721	-4.17217498545646	Down	1.107418e-46	4.14767900364267e-45	-	-	-	-
Unigene5083_Mpfb2	944	114	6	10.6435043616065	0.593209139194503	-4.16528859987122	Down	6.60024e-26	1.4301292732564e-24	-	GO:0008270//zinc ion binding;GO:0016874//ligase activity	-	gi|255569333|ref|XP_002525634.1|/1.90954e-114/ubiquitin-protein ligase, putative [Ricinus communis]
CL3162	242	38	2	13.8394877649539	0.7713352994485	-4.16528859987122	Down	2.23102e-09	1.92920239647577e-08	-	-	-	-
Unigene11905_Mpfb2	338	663	35	172.881536432248	9.66451181409585	-4.16094312959525	Down	5.91206e-144	8.13077703949044e-142	-	-	-	-
Unigene27517_Mpfb2	527	94	5	15.7205966082678	0.885498778304255	-4.1500218432179	Down	1.58759e-21	2.87336490192791e-20	-	-	-	-
Unigene2414_Mpfb2	677	505	27	65.7437533917056	3.72223400782607	-4.14261316190332	Down	1.081558e-109	1.09126169794392e-107	-	GO:0020037//heme binding;GO:0016705//oxidoreductase activity, acting on paired donors, with incorporation or reduction of molecular oxygen;GO:0004497//monooxygenase activity;GO:0009055//electron carrier activity;GO:0008289//lipid binding	GO:0006869//lipid transport;GO:0055114//oxidation-reduction process	gi|356557076|ref|XP_003546844.1|/1.34461e-40/PREDICTED: LOW QUALITY PROTEIN: non-specific lipid-transfer protein 8-like [Glycine max]
Unigene15794_Mpfb2	902	106	6	10.357408686737	0.620830850775622	-4.06031904026967	Down	8.89952e-24	1.77186201788843e-22	GO:0009941//chloroplast envelope;GO:0005634//nucleus	GO:0010279//indole-3-acetic acid amido synthetase activity	GO:0016132//brassinosteroid biosynthetic process;GO:0009733//response to auxin stimulus;GO:0010252//auxin homeostasis	gi|255582164|ref|XP_002531876.1|/2.28979e-146/Indole-3-acetic acid-amido synthetase GH3.17, putative [Ricinus communis]
CL8572	400	123	7	27.1017232112907	1.6333024965822	-4.05252066970927	Down	2.3552e-27	5.3727922239831e-26	-	-	-	-
CL1248	1706	279	16	14.4137492274042	0.875325404297946	-4.04148239825682	Down	3.12528e-60	1.54242390308571e-58	-	-	-	-
Unigene9760_Mpfb2	965	121	7	11.0512102736128	0.677016578894175	-4.02886940164463	Down	7.98206e-27	1.78046115206612e-25	-	-	-	gi|255581271|ref|XP_002531447.1|/4.3312e-61/conserved hypothetical protein [Ricinus communis]
CL8442	561	304	18	47.7598009143508	2.99459586844712	-3.9953635984289	Down	5.7309e-65	3.09353982e-63	-	-	-	-
CL8967	510	101	6	17.454321978896	1.09801848509728	-3.99061006845827	Down	1.878518e-22	3.5393508425829e-21	-	-	-	-
Unigene11982_Mpfb2	216	134	8	54.6767676951664	3.45672486049142	-3.98345027688541	Down	2.43354e-29	5.9039320988764e-28	-	-	-	gi|224085421|ref|XP_002307570.1|/3.71715e-06/hypothetical protein POPTRDRAFT_818640 [Populus trichocarpa]
Unigene15864_Mpfb2	251	50	3	17.5569094103525	1.11551678764863	-3.97625477548119	Down	1.132736e-11	1.15997323746739e-10	-	-	GO:0006950//response to stress;GO:0042221//response to chemical stimulus;GO:0009628//response to abiotic stimulus	gi|224141799|ref|XP_002324250.1|/4.39252e-07/predicted protein [Populus trichocarpa]
CL11275	704	148	9	18.5285247379482	1.1931592913344	-3.95688945061427	Down	4.04744e-32	1.06187514556501e-30	-	-	-	-
CL2638	1153	196	12	14.9823020876271	0.971360671985448	-3.94710842982168	Down	5.01138e-42	1.7148291118859e-40	-	-	-	-
CL12350	501	1143	71	201.076024409751	13.2266298554133	-3.92622365513743	Down	7.55734e-237	1.9197421797647e-234	-	-	-	-
CL9144	626	268	17	37.7322102944279	2.53456343604723	-3.89598743563506	Down	2.0719e-56	9.46803487830688e-55	-	-	-	-
Unigene3018_Mpfb2	1115	308	20	24.3460009452114	1.67410890104517	-3.86221953223518	Down	3.39432e-64	1.81411280792079e-62	-	GO:0032440//2-alkenal reductase [NAD(P)] activity;GO:0000166//nucleotide binding;GO:0008270//zinc ion binding	GO:0015824//proline transport;GO:0055114//oxidation-reduction process;GO:0006979//response to oxidative stress	gi|225445486|ref|XP_002285167.1|/7.01487e-154/PREDICTED: NADP-dependent alkenal double bond reductase P1 [Vitis vinifera]
Unigene12216_Mpfb2	1797	521	34	25.55297273791	1.76587280018427	-3.8550378074558	Down	2.21448e-107	2.16357702081448e-105	-	GO:0016740//transferase activity	-	gi|255547852|ref|XP_002514983.1|/2.88417e-92/Anthranilate N-benzoyltransferase protein, putative [Ricinus communis]
CL14205	462	61	4	11.6369627697795	0.80806555180319	-3.84809842399051	Down	1.07189e-13	1.26575055400602e-12	-	-	-	-
CL14628	793	750	50	83.3565749432248	5.88471445354782	-3.82425168203615	Down	6.37626e-153	9.56084763333333e-151	-	-	-	-
Unigene6677_Mpfb2	391	192	13	43.2789042610593	3.10309571875317	-3.8018838690077	Down	4.3748e-40	1.42689851359517e-38	-	-	-	-
Unigene13520_Mpfb2	489	176	12	31.7216372233838	2.29034530633788	-3.79183020434377	Down	8.69666e-37	2.59720999612725e-35	-	-	GO:0006869//lipid transport	gi|388499066|gb|AFK37599.1|/2.2147e-30/unknown [Lotus japonicus]
CL6067	998	792	55	69.9433494088737	5.14352346475928	-3.76535799298258	Down	1.861502e-159	2.92316735883636e-157	-	-	-	-
CL10283	531	71	5	11.7846208136306	0.878828354362227	-3.74518011104495	Down	1.858998e-15	2.44603807531993e-14	-	-	-	-
Unigene10121_Mpfb2	573	113	8	17.3810339129434	1.30305858615384	-3.73754004884281	Down	7.73688e-24	1.54323060471132e-22	GO:0009506//plasmodesma	-	-	gi|224056885|ref|XP_002299072.1|/8.14026e-53/predicted protein [Populus trichocarpa]
Unigene22751_Mpfb2	535	70	5	11.5317719005568	0.872257675077275	-3.72471600848524	Down	3.38334e-15	4.3849386122449e-14	GO:0016020//membrane	-	-	gi|239056164|emb|CAQ58595.1|/1.53163e-39/unknown protein [Vitis vinifera]
Unigene20643_Mpfb2	625	476	34	67.1241378787609	5.0772374750898	-3.72471600848524	Down	1.138692e-95	9.52970452093023e-94	-	-	-	gi|224139286|ref|XP_002323037.1|/2.71573e-58/predicted protein [Populus trichocarpa]
Unigene26906_Mpfb2	297	70	5	20.7727204269289	1.57123857295065	-3.72471600848524	Down	3.38334e-15	4.38362299909991e-14	-	-	-	-
CL6218	2224	802	58	31.7827426090178	2.43400680374531	-3.70683851775498	Down	1.853298e-159	2.92090586978102e-157	-	-	-	-
CL3441	992	359	26	31.8958780253519	2.4461903750655	-3.70476140210959	Down	3.12696e-72	1.9208341485064e-70	-	-	-	-
CL6854	971	343	25	31.1334088952725	2.40297557243225	-3.69556966282572	Down	6.0462e-69	3.4720625106383e-67	-	-	-	-
CL11690	827	191	14	20.3554000977439	1.57997823127661	-3.68743499240578	Down	5.73104e-39	1.81310792205128e-37	-	-	-	-
CL2614	809	136	10	14.8163821911445	1.15366589905153	-3.68289583279061	Down	4.1208e-28	9.58280168012924e-27	-	-	-	-
Unigene19282_Mpfb2	644	121	9	16.5596551460191	1.30432320046493	-3.66629932225991	Down	4.53568e-25	9.52206150315994e-24	-	-	-	gi|224069906|ref|XP_002303081.1|/8.54645e-10/predicted protein [Populus trichocarpa]
Unigene1361_Mpfb2	631	161	12	22.4878689756499	1.77492686972935	-3.66331546382109	Down	6.75038e-33	1.8061239771995e-31	-	-	-	gi|359496746|ref|XP_003635321.1|/8.11471e-42/PREDICTED: uncharacterized protein LOC100854855 [Vitis vinifera]
CL514	1278	5758	442	397.093329899644	32.2789941198002	-3.62081060059963	Down	0	0	-	-	-	-
CL9922	1647	1232	95	65.9278471254661	5.38342396306041	-3.61429201879159	Down	4.8093e-239	1.2436216239521e-236	-	-	-	-
CL6791	935	374	29	35.2542740959879	2.89477600616555	-3.6062745511877	Down	1.396234e-73	8.77656027016011e-72	-	-	-	-
CL7328	553	733	57	116.823611719526	9.62007153760633	-3.6021404603967	Down	1.562324e-142	2.12161634012579e-140	-	-	-	-
CL5736	617	180	14	25.7121934249506	2.11773419329945	-3.6018592606997	Down	3.90722e-36	1.14083426964165e-34	-	-	-	-
Unigene6455_Mpfb2	552	64	5	10.2186301727501	0.845394666968011	-3.59543299154027	Down	1.205888e-13	1.4193259032979e-12	-	GO:0003677//DNA binding	-	gi|327412623|emb|CCA29100.1|/2.24812e-65/putative MYB transcription factor [Rosa rugosa]
Unigene900_Mpfb2	816	2353	184	254.146160992216	21.0453542976978	-3.59408473559491	Down	0	0	GO:0009507//chloroplast	-	GO:0009793//embryo development ending in seed dormancy;GO:0050832//defense response to fungus	gi|255556231|ref|XP_002519150.1|/7.10551e-72/conserved hypothetical protein [Ricinus communis]
Unigene16005_Mpfb2	1122	203	16	15.9461177394954	1.33093149708761	-3.5826970036128	Down	2.12026e-40	7.01081989586524e-39	GO:0005885//Arp2/3 protein complex	GO:0005198//structural molecule activity	GO:0030833//regulation of actin filament polymerization	gi|359477765|ref|XP_002282041.2|/1.89033e-114/PREDICTED: probable actin-related protein 2/3 complex subunit 2-like [Vitis vinifera]
CL13666	893	253	20	24.9701325483901	2.09029274878541	-3.57842656623458	Down	6.00328e-50	2.43651920601504e-48	-	-	-	-
Unigene5616_Mpfb2	523	163	13	27.4686743673328	2.31990521229922	-3.56564952251761	Down	1.368536e-32	3.63461615153752e-31	GO:0016021//integral to membrane;GO:0009507//chloroplast;GO:0005886//plasma membrane	GO:0008270//zinc ion binding;GO:0016760//cellulose synthase (UDP-forming) activity	GO:0010413//glucuronoxylan metabolic process;GO:0016926//protein desumoylation;GO:0030244//cellulose biosynthetic process;GO:0052386//cell wall thickening;GO:0010400//rhamnogalacturonan I side chain metabolic process;GO:0009834//secondary cell wall biogenesis;GO:0010228//vegetative to reproductive phase transition of meristem;GO:0010089//xylem development;GO:0045492//xylan biosynthetic process;GO…	gi|255585040|ref|XP_002533228.1|/5.92934e-94/Cellulose synthase A catalytic subunit 3 [UDP-forming], putative [Ricinus communis]
Unigene3438_Mpfb2	619	75	6	10.6787986962807	0.904667895637497	-3.56121727620236	Down	1.13168e-15	1.50278195325953e-14	GO:0005576//extracellular region	-	-	gi|224084185|ref|XP_002307231.1|/7.70808e-66/predicted protein [Populus trichocarpa]
Unigene31332_Mpfb2	220	25	2	10.0154187772693	0.84846882939335	-3.56121727620236	Down	5.98696e-06	3.56411470416322e-05	GO:0016021//integral to membrane	-	-	gi|356550202|ref|XP_003543477.1|/4.19727e-26/PREDICTED: uncharacterized membrane protein At1g06890-like [Glycine max]
Unigene28358_Mpfb2	214	25	2	10.2962249112114	0.872257675077275	-3.56121727620236	Down	5.98696e-06	3.56313231312018e-05	GO:0005783//endoplasmic reticulum	GO:0003899//DNA-directed RNA polymerase activity;GO:0080019//fatty-acyl-CoA reductase (alcohol-forming) activity;GO:0000166//nucleotide binding	GO:0006351//transcription, DNA-dependent;GO:0010025//wax biosynthetic process;GO:0055114//oxidation-reduction process	gi|225436689|ref|XP_002263184.1|/2.92485e-27/PREDICTED: fatty acyl-CoA reductase 3 [Vitis vinifera]
CL2616	897	1472	118	144.632919368155	12.2777317787354	-3.5582799931228	Down	1.463344e-281	4.38840606222222e-279	-	-	-	-
CL8701	852	473	39	48.9297876977766	4.27221980997356	-3.51765524090478	Down	9.3917e-91	7.46908237200736e-89	-	-	-	-
CL3451	454	204	17	39.6028189184005	3.49479451754529	-3.50232358714879	Down	7.49458e-40	2.42795155828957e-38	-	-	-	-
Unigene18651_Mpfb2	860	131	11	13.4253194958558	1.1937759111232	-3.49135246932778	Down	5.11684e-26	1.11149707525151e-24	-	GO:0035197//siRNA binding;GO:0003743//translation initiation factor activity	GO:0042742//defense response to bacterium;GO:0051607//defense response to virus;GO:0006413//translational initiation	gi|224115502|ref|XP_002332150.1|/1.98582e-43/argonaute protein group [Populus trichocarpa]
CL5961	1750	321	27	16.1666028354459	1.43997281331328	-3.48890307138647	Down	1.147752e-61	5.86562394887574e-60	-	-	-	-
Unigene26992_Mpfb2	300	35	3	10.2824966113298	0.933315712332685	-3.46168160265144	Down	9.18366e-08	6.82594102306368e-07	GO:0016023//cytoplasmic membrane-bounded vesicle	-	-	gi|224080947|ref|XP_002306240.1|/7.35727e-26/predicted protein [Populus trichocarpa]
CL5324	1310	371	32	24.9605642931517	2.27985517516381	-3.45263646304843	Down	2.0876e-70	1.24004014305364e-68	-	-	-	-
CL7255	908	1709	149	165.885337087124	15.315423032772	-3.43712924764162	Down	0	0	-	-	-	-
Unigene13224_Mpfb2	366	80	7	19.2646306535453	1.78503005090951	-3.43193425925739	Down	3.61688e-16	4.93495563728278e-15	-	-	-	-
CL1971	333	125	11	33.0839659309195	3.08302487557343	-3.42371375245242	Down	1.702468e-24	3.47609352775414e-23	-	-	-	-
Unigene6085_Mpfb2	632	109	10	15.2006165999315	1.47676536761501	-3.3636173163172	Down	3.21846e-21	5.72665746353523e-20	-	-	-	gi|225426785|ref|XP_002282926.1|/7.71535e-42/PREDICTED: elicitor-responsive protein 3 [Vitis vinifera]
CL11560	878	642	59	64.4454554943742	6.2717115065636	-3.36114752418809	Down	7.309e-118	8.07242598465473e-116	-	-	-	-
Unigene17491_Mpfb2	263	32	3	10.7237335653195	1.06461868326922	-3.33239858570648	Down	5.31482e-07	3.60362987721777e-06	-	-	-	-
Unigene21419_Mpfb2	486	64	6	11.6063453813952	1.15224162016381	-3.33239858570648	Down	7.05078e-13	7.89219501088647e-12	-	-	-	gi|255549968|ref|XP_002516035.1|/6.51462e-06/conserved hypothetical protein [Ricinus communis]
CL1219	1251	769	73	54.1777313745297	5.44620679458721	-3.31437631550944	Down	4.35122e-139	5.71133995379939e-137	-	-	-	-
Unigene20793_Mpfb2	1167	1005	96	75.9009114534443	7.67766138679843	-3.30537837177277	Down	8.63982e-181	1.59445293538462e-178	GO:0009706//chloroplast inner membrane;GO:0009534//chloroplast thylakoid	-	GO:0006098//pentose-phosphate shunt;GO:0006364//rRNA processing;GO:0019288//isopentenyl diphosphate biosynthetic process, mevalonate-independent pathway;GO:0015995//chlorophyll biosynthetic process;GO:0010027//thylakoid membrane organization;GO:0010207//photosystem II assembly	gi|388494298|gb|AFK35215.1|/6.64664e-110/unknown [Lotus japonicus]
Unigene26981_Mpfb2	221	41	4	16.3509642300396	1.68925920784196	-3.27491309104572	Down	1.494642e-08	1.19860018807799e-07	-	-	-	gi|167860796|gb|ACA05166.1|/1.88844e-18/expansin 3 [Dimocarpus longan]
Unigene4998_Mpfb2	1363	225	22	14.5491776808461	1.50645236033155	-3.27171065900738	Down	2.48902e-41	8.41705870634299e-40	-	GO:0016747//transferase activity, transferring acyl groups other than amino-acyl groups	-	gi|55375996|gb|AAV50009.1|/0/anthranilate N-hydroxycinnamoyl/benzoyltransferase [Malus x domestica]
CL6550	894	816	80	80.4459945814488	8.35181845487861	-3.26785833351176	Down	1.328212e-145	1.84429282983923e-143	-	-	-	-
CL11693	699	122	12	15.3827662364468	1.60225873361834	-3.26313592326937	Down	5.37158e-23	1.03187860640569e-21	-	-	-	-
Unigene23251_Mpfb2	1030	983	97	84.1139597969808	8.78947806759907	-3.25849585058109	Down	1.395744e-174	2.43039552e-172	-	GO:0009055//electron carrier activity;GO:0004497//monooxygenase activity;GO:0020037//heme binding;GO:0016705//oxidoreductase activity, acting on paired donors, with incorporation or reduction of molecular oxygen;GO:0019825//oxygen binding	GO:0016132//brassinosteroid biosynthetic process;GO:0055114//oxidation-reduction process	gi|225448341|ref|XP_002266768.1|/1.07221e-129/PREDICTED: cytochrome P450 734A1 [Vitis vinifera]
Unigene332_Mpfb2	875	152	15	15.3104276074004	1.59996979257032	-3.25839800426269	Down	2.78598e-28	6.51026841558442e-27	GO:0009570//chloroplast stroma	GO:0051536//iron-sulfur cluster binding;GO:0005506//iron ion binding	GO:0006098//pentose-phosphate shunt;GO:0016226//iron-sulfur cluster assembly;GO:0045893//positive regulation of transcription, DNA-dependent;GO:0009073//aromatic amino acid family biosynthetic process	gi|388490966|gb|AFK33549.1|/1.0156e-42/unknown [Lotus japonicus]
Unigene10300_Mpfb2	687	111	11	14.2402635540562	1.49439197025612	-3.25234533414043	Down	5.53654e-21	9.73493254723127e-20	GO:0005634//nucleus	GO:0003700//sequence-specific DNA binding transcription factor activity;GO:0003677//DNA binding	GO:0006355//regulation of transcription, DNA-dependent	gi|356538793|ref|XP_003537885.1|/8.19933e-33/PREDICTED: dnaJ homolog subfamily C member 2-like [Glycine max]
Unigene4262_Mpfb2	314	50	5	14.0343447834347	1.48617151645332	-3.239289181315	Down	4.29622e-10	3.92070930853762e-09	-	-	-	gi|225447661|ref|XP_002275421.1|/9.44726e-26/PREDICTED: uncharacterized protein LOC100257932 [Vitis vinifera]
CL1746	596	80	8	11.8302933208013	1.25277276823179	-3.239289181315	Down	1.981884e-15	2.60138840899696e-14	-	-	-	-
Unigene28621_Mpfb2	227	30	3	11.6478879171766	1.2334568885454	-3.23928918131499	Down	1.694012e-06	1.08264339511618e-05	-	-	-	gi|147779777|emb|CAN72424.1|/1.7013e-11/hypothetical protein VITISV_011054 [Vitis vinifera]
Unigene20773_Mpfb2	1219	337	34	24.3656488317225	2.60317754055056	-3.22650302635915	Down	2.15882e-60	1.06911104220184e-58	GO:0009543//chloroplast thylakoid lumen;GO:0009535//chloroplast thylakoid membrane;GO:0005634//nucleus	GO:0005515//protein binding;GO:0020037//heme binding;GO:0016688//L-ascorbate peroxidase activity	GO:0010103//stomatal complex morphogenesis;GO:0019684//photosynthesis, light reaction;GO:0006098//pentose-phosphate shunt;GO:0010218//response to far red light;GO:0019760//glucosinolate metabolic process;GO:0019252//starch biosynthetic process;GO:0010114//response to red light;GO:0019288//isopentenyl diphosphate biosynthetic process, mevalonate-independent pathway;GO:0015995//chlorophyll biosynth…	gi|302141995|emb|CBI19198.3|/3.68027e-151/unnamed protein product [Vitis vinifera]
Unigene10410_Mpfb2	875	138	14	13.9002566435609	1.4933051397323	-3.21853062114819	Down	1.578168e-25	3.37551297236256e-24	GO:0009543//chloroplast thylakoid lumen	-	GO:0006098//pentose-phosphate shunt;GO:0009793//embryo development ending in seed dormancy;GO:0019288//isopentenyl diphosphate biosynthetic process, mevalonate-independent pathway;GO:0015995//chlorophyll biosynthetic process;GO:0016226//iron-sulfur cluster assembly;GO:0010228//vegetative to reproductive phase transition of meristem;GO:0006364//rRNA processing;GO:0048481//ovule development;GO:0010…	gi|255556928|ref|XP_002519497.1|/8.47875e-90/conserved hypothetical protein [Ricinus communis]
Unigene19094_Mpfb2	273	49	5	15.819225555892	1.70936943650675	-3.21014283565548	Down	7.62352e-10	6.82167608122669e-09	-	-	-	-
Unigene2987_Mpfb2	463	137	14	26.0790256541595	2.82212094441848	-3.20803824733056	Down	2.79002e-25	5.90898595782246e-24	-	-	-	gi|359475654|ref|XP_003631726.1|/2.03389e-24/PREDICTED: uncharacterized protein LOC100258833 [Vitis vinifera]
CL9178	1376	4966	510	318.0827128646	34.5923701518655	-3.20087619574561	Down	0	0	-	-	-	-
CL7182	1672	291	30	15.339404548344	1.6746095316974	-3.1953458337274	Down	6.71464e-52	2.84558404082434e-50	-	-	-	-
Unigene21119_Mpfb2	264	1035	107	345.53194781579	37.8275686437868	-3.19130915241317	Down	3.3337e-180	6.12606386382979e-178	-	-	-	-
CL9961	1129	970	102	75.7233079563956	8.43208172346624	-3.16677668153063	Down	8.89514e-168	1.49466041151751e-165	-	-	-	-
CL1085	1617	313	33	17.0602779716206	1.90472594353609	-3.1629858140018	Down	3.44794e-55	1.54777381455301e-53	-	-	-	-
Unigene20561_Mpfb2	624	199	21	28.1073739787724	3.14096633958115	-3.16166828419252	Down	1.285046e-35	3.68727086139535e-34	-	GO:0004871//signal transducer activity	GO:0006949//syncytium formation	gi|388503074|gb|AFK39603.1|/1.58174e-42/unknown [Lotus japonicus]
Unigene24755_Mpfb2	441	123	13	24.5820618696514	2.75127080732991	-3.15943587362578	Down	1.564058e-22	2.95202275664336e-21	-	-	-	gi|357509847|ref|XP_003625212.1|/2.28069e-27/hypothetical protein MTR_7g092680 [Medicago truncatula]
CL11250	825	226	24	24.1438361990705	2.71510025405872	-3.15257754812166	Down	3.8026e-40	1.24214431467474e-38	-	-	-	-
CL12676	392	47	5	10.567288791527	1.19045371471006	-3.15002184321791	Down	2.3881e-09	2.06049371428571e-08	-	-	-	-
CL12548	683	2186	234	282.085809567458	31.9759702321886	-3.14107405251613	Down	0	0	-	-	-	-
CL4948	1081	756	81	61.6379075313756	6.99339247908857	-3.13975350776408	Down	4.2951e-130	5.26930677272727e-128	-	-	-	-
Unigene10313_Mpfb2	311	65	7	18.42064160964	2.10071060653659	-3.13237397739848	Down	2.03536e-12	2.20786200050239e-11	-	-	-	gi|297733842|emb|CBI15089.3|/5.2137e-16/unnamed protein product [Vitis vinifera]
Unigene12426_Mpfb2	334	65	7	17.1521543131678	1.95605089411042	-3.13237397739848	Down	2.03536e-12	2.20841673969849e-11	-	-	-	-
Unigene12181_Mpfb2	259	37	4	12.5908121771385	1.44141422754083	-3.12681445205657	Down	1.480692e-07	1.07141761608579e-06	-	-	-	-
Unigene28660_Mpfb2	358	46	5	11.3246969861414	1.30351356471045	-3.11899494759729	Down	4.21526e-09	3.56226590684931e-08	-	GO:0046872//metal ion binding	-	gi|8272394|dbj|BAA96449.1|/2.36688e-24/metallothionein-like protein [Pyrus pyrifolia]
Unigene14574_Mpfb2	288	202	22	61.8173903419232	7.12949502476356	-3.11614095054213	Down	1.173058e-35	3.37490584090606e-34	-	-	-	-
Unigene3820_Mpfb2	770	2543	277	291.076685149666	33.5751236774225	-3.11593466706855	Down	0	0	-	-	GO:0032502//developmental process	gi|255564072|ref|XP_002523034.1|/1.03049e-37/conserved hypothetical protein [Ricinus communis]
CL7139	383	411	45	94.5790251530745	10.9658504059976	-3.10850257377964	Down	8.17288e-71	4.88833310138504e-69	-	-	-	-
CL14415	492	73	8	13.0770427286947	1.51758652411819	-3.10718564530765	Down	1.061666e-13	1.25436346221614e-12	-	-	-	-
Unigene11609_Mpfb2	446	895	99	176.864211412047	20.717097650434	-3.09374833849964	Down	1.548308e-151	2.28979906410959e-149	-	-	-	gi|359474355|ref|XP_002271658.2|/1.0827e-37/PREDICTED: uncharacterized protein LOC100262648 [Vitis vinifera]
CL12854	1048	1361	151	114.458652301144	13.4475832597553	-3.08940769860655	Down	3.51392e-229	8.47738107709497e-227	-	-	-	-
Unigene6715_Mpfb2	518	72	8	12.2505199561348	1.44141422754083	-3.08728608786994	Down	1.865928e-13	2.17426429444145e-12	GO:0005783//endoplasmic reticulum	-	GO:0048638//regulation of developmental growth;GO:0042127//regulation of cell proliferation;GO:0016049//cell growth;GO:0009733//response to auxin stimulus;GO:0046622//positive regulation of organ growth;GO:0009742//brassinosteroid mediated signaling pathway	gi|359481913|ref|XP_002267194.2|/2.54308e-17/PREDICTED: transcription factor ORG2 [Vitis vinifera]
CL10357	996	443	50	39.2009122101472	4.68531984102753	-3.06466778520793	Down	3.5338e-75	2.28448531736527e-73	-	-	-	-
Unigene3363_Mpfb2	1116	310	35	24.4821347888805	2.92706540606129	-3.0642024747569	Down	4.47876e-53	1.94382685266332e-51	-	-	-	-
Unigene21925_Mpfb2	320	115	13	31.6737618831141	3.79159508135153	-3.06241141923091	Down	1.418864e-20	2.43627129129225e-19	-	-	-	-
CL11587	1332	414	47	27.3935237908014	3.2932311170898	-3.05625919224932	Down	3.53822e-70	2.09021193543092e-68	-	-	-	-
CL12665	312	44	5	12.4293915082009	1.4956982569434	-3.05486461017758	Down	1.305738e-08	1.05337175027088e-07	-	-	-	-
Unigene185_Mpfb2	357	44	5	10.8626614861587	1.30716486321104	-3.05486461017757	Down	1.305738e-08	1.05317500545387e-07	GO:0009579//thylakoid;GO:0009570//chloroplast stroma;GO:0009941//chloroplast envelope;GO:0048046//apoplast	GO:0050278//sedoheptulose-bisphosphatase activity	GO:0009697//salicylic acid biosynthetic process;GO:0019253//reductive pentose-phosphate cycle;GO:0010363//regulation of plant-type hypersensitive response;GO:0019761//glucosinolate biosynthetic process;GO:0010200//response to chitin;GO:0043085//positive regulation of catalytic activity;GO:0019344//cysteine biosynthetic process;GO:0031348//negative regulation of defense response;GO:0050832//defens…	gi|357461143|ref|XP_003600853.1|/4.16826e-29/Sedoheptulose-1 7-bisphosphatase [Medicago truncatula]
Unigene4299_Mpfb2	324	114	13	31.0107040659153	3.74478526553238	-3.04981138245128	Down	2.4835e-20	4.20578290196078e-19	GO:0016023//cytoplasmic membrane-bounded vesicle	-	GO:0019252//starch biosynthetic process;GO:0006098//pentose-phosphate shunt;GO:0000023//maltose metabolic process	gi|255560070|ref|XP_002521053.1|/4.49469e-20/conserved hypothetical protein [Ricinus communis]
Unigene4832_Mpfb2	940	172	20	16.1269551715689	1.98577811134614	-3.02169774624236	Down	1.021316e-29	2.50736271426947e-28	GO:0000214//tRNA-intron endonuclease complex;GO:0009507//chloroplast	GO:0000213//tRNA-intron endonuclease activity;GO:0005515//protein binding	GO:0006979//response to oxidative stress;GO:0009753//response to jasmonic acid stimulus;GO:0009744//response to sucrose stimulus;GO:0009750//response to fructose stimulus;GO:0009611//response to wounding;GO:0007568//aging;GO:0006388//tRNA splicing, via endonucleolytic cleavage and ligation	gi|255579783|ref|XP_002530729.1|/9.25905e-61/Senescence-associated protein DIN1, putative [Ricinus communis]
Unigene6307_Mpfb2	1084	292	34	23.7413469465601	2.92737400547152	-3.01972280405731	Down	2.17042e-49	8.71072651301115e-48	GO:0005874//microtubule;GO:0045298//tubulin complex;GO:0016020//membrane;GO:0005794//Golgi apparatus	GO:0005515//protein binding;GO:0003924//GTPase activity;GO:0005200//structural constituent of cytoskeleton;GO:0005525//GTP binding	GO:0010498//proteasomal protein catabolic process;GO:0009651//response to salt stress;GO:0007010//cytoskeleton organization;GO:0051258//protein polymerization;GO:0006184//GTP catabolic process;GO:0007018//microtubule-based movement;GO:0006094//gluconeogenesis	gi|356575969|ref|XP_003556108.1|/0/PREDICTED: tubulin beta-1 chain-like [Glycine max]
CL2168	655	206	24	27.7190094037157	3.41978276274571	-3.0188991128897	Down	2.82448e-35	7.98248326701571e-34	-	-	-	-
CL14976	1611	239	28	13.0753747811004	1.6221502138619	-3.01087297235077	Down	1.37997e-40	4.580524556495e-39	-	-	-	-
Unigene12498_Mpfb2	303	102	12	29.6694385956334	3.69629985082251	-3.00482392767797	Down	4.36396e-18	6.56402816579589e-17	GO:0016023//cytoplasmic membrane-bounded vesicle;GO:0016020//membrane	GO:0009678//hydrogen-translocating pyrophosphatase activity;GO:0004427//inorganic diphosphatase activity;GO:0032440//2-alkenal reductase [NAD(P)] activity	GO:0015992//proton transport;GO:0055114//oxidation-reduction process	gi|118136427|gb|ABK62847.1|/9.91019e-23/vacuolar H+-PPase [Malus x domestica]
Unigene26279_Mpfb2	291	51	6	15.4464602997885	1.92436229346945	-3.00482392767797	Down	1.159824e-09	1.02215999216327e-08	-	-	-	-
CL14564	441	160	19	31.976665846701	4.02108810302064	-2.99136166787141	Down	1.75596e-27	4.0206456330859e-26	-	-	-	-
CL1227	1374	1309	156	83.9662387038721	10.5965976072707	-2.98620824951062	Down	2.95402e-213	6.54186665025641e-211	-	-	-	-
Unigene5578_Mpfb2	548	67	8	10.7757133413832	1.36250468953677	-2.98345027688541	Down	3.06718e-12	3.27854210693069e-11	-	-	-	gi|302398741|gb|ADL36665.1|/1.10163e-56/COL domain class transcription factor [Malus x domestica]
CL4451	752	415	50	48.6387092747173	6.20555659795668	-2.97047242288719	Down	2.00046e-68	1.13518876005256e-66	-	-	-	-
Unigene27183_Mpfb2	449	58	7	11.3850105655195	1.45505790341398	-2.96798715949761	Down	1.03633e-10	9.93845763268932e-10	GO:0016020//membrane	GO:0015416//organic phosphonate transmembrane-transporting ATPase activity;GO:0005524//ATP binding	GO:0006200//ATP catabolic process	gi|255582456|ref|XP_002532015.1|/4.70786e-12/ATP-binding cassette transporter, putative [Ricinus communis]
Unigene6049_Mpfb2	881	414	50	41.4167692274091	5.29691096670082	-2.96699185415223	Down	3.47342e-68	1.96587377824377e-66	-	GO:0016829//lyase activity	-	gi|388501830|gb|AFK38981.1|/5.20476e-87/unknown [Lotus japonicus]
Unigene28894_Mpfb2	273	33	4	10.6537641498864	1.3674955492054	-2.96175520578608	Down	1.413814e-06	9.11664085053009e-06	-	-	-	-
Unigene10045_Mpfb2	276	33	4	10.5379623656485	1.35263146714882	-2.96175520578608	Down	1.413814e-06	9.11391905896402e-06	-	-	-	-
Unigene1806_Mpfb2	1743	247	30	12.4896811556354	1.60639537406658	-2.95883772240379	Down	3.37606e-41	1.1389982425e-39	-	GO:0050734//hydroxycinnamoyltransferase activity;GO:0047672	GO:0015706//nitrate transport;GO:0010345//suberin biosynthetic process;GO:0010167//response to nitrate;GO:0052325//cell wall pectin biosynthetic process	gi|359491108|ref|XP_003634222.1|/0/PREDICTED: omega-hydroxypalmitate O-feruloyl transferase-like [Vitis vinifera]
Unigene21239_Mpfb2	217	41	5	16.6523644923445	2.15049703302462	-2.95298499615835	Down	7.00818e-08	5.2770923299041e-07	GO:0009538//photosystem I reaction center	-	GO:0015979//photosynthesis	gi|217071650|gb|ACJ84185.1|/8.79955e-16/unknown [Medicago truncatula]
Unigene18179_Mpfb2	416	49	6	10.3813667710541	1.34612843124906	-2.94710842982169	Down	3.5351e-09	3.00452191300925e-08	-	-	-	-
Unigene21100_Mpfb2	335	65	8	17.1009538525314	2.22881364139149	-2.93972889945608	Down	9.30522e-12	9.63636979568345e-11	GO:0009506//plasmodesma;GO:0005886//plasma membrane	-	GO:0010102//lateral root morphogenesis;GO:0045595//regulation of cell differentiation;GO:0016049//cell growth;GO:0010090//trichome morphogenesis;GO:0071555//cell wall organization;GO:0010014//meristem initiation;GO:0009733//response to auxin stimulus;GO:0048589//developmental growth;GO:0007155//cell adhesion;GO:0048765//root hair cell differentiation;GO:0045010//actin nucleation	gi|359483669|ref|XP_002274947.2|/8.04866e-41/PREDICTED: uncharacterized protein LOC100253161 [Vitis vinifera]
CL6332	866	300	37	30.5319925773567	3.98760754691794	-2.93672641129456	Down	2.39526e-49	9.60416971587744e-48	-	-	-	-
CL8044	676	607	75	79.1395871903278	10.3548340865313	-2.93409510218743	Down	4.17474e-98	3.59127434581673e-96	-	-	-	-
Unigene2805_Mpfb2	698	113	14	14.2683845732329	1.87197993877616	-2.93018512678521	Down	1.948722e-19	3.13654904390608e-18	GO:0016023//cytoplasmic membrane-bounded vesicle	GO:0050660//flavin adenine dinucleotide binding;GO:0008812//choline dehydrogenase activity	GO:0055114//oxidation-reduction process;GO:0006066//alcohol metabolic process	gi|356514078|ref|XP_003525734.1|/2.71069e-100/PREDICTED: protein HOTHEAD-like [Glycine max]
Unigene19097_Mpfb2	646	161	20	21.9657048353485	2.88952232920336	-2.92634986965489	Down	4.48876e-27	1.01170465469729e-25	-	-	-	gi|313184304|emb|CBL94169.1|/4.57892e-11/hypothetical protein [Malus x domestica]
Unigene17269_Mpfb2	262	32	4	10.7646638461032	1.42490948447738	-2.91736108642764	Down	2.46878e-06	1.5450984857971e-05	-	-	-	-
Unigene5945_Mpfb2	393	256	32	57.4115405125502	7.59951725054603	-2.91736108642763	Down	4.63314e-42	1.58917806004766e-40	-	GO:0005488//binding;GO:0016787//hydrolase activity	GO:0006259//DNA metabolic process	gi|1405559|emb|CAA67152.1|/3.40312e-15/GRPF1 [Fagus sylvatica]
Unigene11617_Mpfb2	291	48	6	14.5378449880362	1.92436229346945	-2.91736108642763	Down	6.15348e-09	5.11810247149461e-08	-	-	-	-
Unigene5841_Mpfb2	240	32	4	11.7514246986626	1.55552618722114	-2.91736108642763	Down	2.46878e-06	1.54487459092885e-05	-	-	-	-
Unigene12155_Mpfb2	253	32	4	11.147596552091	1.47559796416235	-2.91736108642763	Down	2.46878e-06	1.54532244557182e-05	-	-	-	-
CL376	1166	300	38	22.6764198730625	3.04168070914597	-2.89825226347993	Down	1.041992e-48	4.10560059562044e-47	-	-	-	-
CL6841	975	575	73	51.9774553979308	6.98790225643959	-2.89495467337935	Down	8.94022e-92	7.22985881048689e-90	-	-	-	-
CL3589	1071	476	61	39.1714156622087	5.31580377705824	-2.88144151217269	Down	6.67668e-76	4.34880466244344e-74	-	-	-	-
CL3180	773	366	47	41.7304796867127	5.67475271405384	-2.87847207303404	Down	1.125554e-58	5.40666562135706e-57	-	-	-	-
Unigene12876_Mpfb2	322	70	9	19.1599315739065	2.60864640092986	-2.87671910193029	Down	2.51964e-12	2.71477379640719e-11	-	-	-	-
Unigene10068_Mpfb2	243	31	4	11.2436470882266	1.53632216021841	-2.87155739681451	Down	4.29822e-06	2.60730906700379e-05	-	-	-	-
CL1363	1790	705	91	34.7126581531724	4.74478937554605	-2.87104589351509	Down	3.40414e-111	3.53375917692308e-109	-	-	-	-
CL8415	1501	9648	1248	566.511053427866	77.600133843517	-2.86797305946547	Down	0	0	-	-	-	-
CL10251	1723	3654	475	186.911081756732	25.7298295622766	-2.86083830183681	Down	0	0	-	-	-	-
Unigene26464_Mpfb2	284	200	26	62.0673839718096	8.54443961994711	-2.86077755806126	Down	1.483446e-32	3.93737750854333e-31	-	-	-	-
Unigene12259_Mpfb2	421	76	10	15.910479995814	2.21690192953132	-2.84336050498385	Down	3.92342e-13	4.47396274834962e-12	-	-	-	gi|224125464|ref|XP_002319593.1|/1.52349e-07/predicted protein [Populus trichocarpa]
Unigene26800_Mpfb2	260	38	5	12.8813693812263	1.79483790833209	-2.84336050498385	Down	3.6832e-07	2.5424441943734e-06	-	-	-	-
Unigene21858_Mpfb2	230	91	12	34.8710754645097	4.86947328173575	-2.84019322590517	Down	1.866318e-15	2.45492161169662e-14	-	-	-	-
CL11104	668	165	22	21.7700420128668	3.07379426217351	-2.82425168203615	Down	9.01994e-27	2.00782004618557e-25	-	-	-	-
CL11879	923	120	16	11.4585939640264	1.61788205821484	-2.82425168203615	Down	7.5337e-20	1.23937257447619e-18	-	-	-	-
Unigene5579_Mpfb2	1804	300	40	14.6567104057599	2.06943616925207	-2.82425168203615	Down	1.841558e-47	7.03146248205128e-46	-	GO:0008810//cellulase activity	GO:0005975//carbohydrate metabolic process	gi|224131672|ref|XP_002321149.1|/0/glycosyl hydrolase family 9 [Populus trichocarpa]
Unigene26537_Mpfb2	801	105	14	11.5533669790222	1.63126341731056	-2.82425168203615	Down	1.548772e-17	2.26796100535775e-16	-	-	-	gi|225444740|ref|XP_002278959.1|/3.19775e-85/PREDICTED: uncharacterized protein LOC100256155 [Vitis vinifera]
Unigene6404_Mpfb2	242	37	5	13.4752907185078	1.92833824862125	-2.80488635716922	Down	6.3707e-07	4.27591403170656e-06	-	-	-	-
CL12493	1102	3834	519	306.635405816737	43.9556129492435	-2.8024049797379	Down	0	0	-	-	-	-
Unigene20033_Mpfb2	647	96	13	13.0773196028394	1.87528659355872	-2.80188386900769	Down	5.02614e-16	6.78489621006565e-15	GO:0010598//NAD(P)H dehydrogenase complex (plastoquinone);GO:0009535//chloroplast thylakoid membrane	GO:0009055//electron carrier activity;GO:0051536//iron-sulfur cluster binding;GO:0046872//metal ion binding	GO:0006098//pentose-phosphate shunt;GO:0019252//starch biosynthetic process;GO:0030003//cellular cation homeostasis;GO:0019288//isopentenyl diphosphate biosynthetic process, mevalonate-independent pathway;GO:0009773//photosynthetic electron transport in photosystem I;GO:0070838//divalent metal ion transport;GO:0019761//glucosinolate biosynthetic process	gi|225442545|ref|XP_002284206.1|/1.00598e-58/PREDICTED: uncharacterized protein LOC100241139 [Vitis vinifera]
Unigene1736_Mpfb2	894	472	64	46.5324870618184	6.68145476390289	-2.80000413578947	Down	4.19316e-73	2.6167257433526e-71	GO:0009507//chloroplast	GO:0016984//ribulose-bisphosphate carboxylase activity;GO:0004497//monooxygenase activity	GO:0009853//photorespiration;GO:0055114//oxidation-reduction process;GO:0015979//photosynthesis;GO:0015977//carbon fixation	gi|132153|sp|P24007.1|RBS_PYRPY/7.09543e-100/RecName: Full=Ribulose bisphosphate carboxylase small chain, chloroplastic; Short=RuBisCO small subunit; Flags: Precursor
Unigene16879_Mpfb2	796	585	80	64.7730852580179	9.38005741037874	-2.78772580601104	Down	8.5726e-90	6.70650649275362e-88	GO:0043234//protein complex;GO:0009507//chloroplast	-	GO:0080153//negative regulation of reductive pentose-phosphate cycle;GO:0034605//cellular response to heat;GO:0071454//cellular response to anoxia;GO:0009416//response to light stimulus;GO:0070417//cellular response to cold	gi|255539356|ref|XP_002510743.1|/4.2924e-34/conserved hypothetical protein [Ricinus communis]
Unigene938_Mpfb2	409	124	17	26.7208434468368	3.87930736177399	-2.78409455556417	Down	3.49768e-20	5.8612267411719e-19	-	-	-	-
CL13836	784	8169	1131	918.342363170041	134.640315133707	-2.76992164020277	Down	0	0	-	-	-	-
CL4047	1201	3972	552	291.486212966827	42.8967754544248	-2.76448653717784	Down	0	0	-	-	-	-
Unigene12025_Mpfb2	535	122	17	20.0982310266847	2.96567609526274	-2.76063558274018	Down	1.026318e-19	1.67626764417549e-18	-	-	-	-
CL11344	591	100	14	14.912975505917	2.21090016457827	-2.75386235414475	Down	2.30612e-16	3.17460905578578e-15	-	-	-	-
Unigene22274_Mpfb2	473	57	8	10.6210022382204	1.57854665933646	-2.75025110059237	Down	7.38084e-10	6.61548764134496e-09	-	-	-	gi|225430190|ref|XP_002282419.1|/1.46408e-20/PREDICTED: pentatricopeptide repeat-containing protein At5g11310, mitochondrial [Vitis vinifera]
Unigene4043_Mpfb2	1086	412	58	33.4363741426036	4.98455905297382	-2.74588061848328	Down	9.79228e-63	5.08868615547533e-61	GO:0009941//chloroplast envelope;GO:0009535//chloroplast thylakoid membrane	GO:0016491//oxidoreductase activity;GO:0051537//2 iron, 2 sulfur cluster binding	GO:0055114//oxidation-reduction process	gi|356497393|ref|XP_003517545.1|/2.50686e-102/PREDICTED: uncharacterized protein LOC100791021 [Glycine max]
Unigene3136_Mpfb2	1066	184	26	15.2129137750041	2.27637978617728	-2.74048332434355	Down	8.33536e-29	1.98431194178611e-27	-	-	-	gi|356498501|ref|XP_003518089.1|/8.16355e-104/PREDICTED: uncharacterized protein LOC100784675 [Glycine max]
CL3826	2300	1678	238	64.3007303620301	9.65778867544256	-2.73507032355951	Down	4.18582e-249	1.15134045146497e-246	-	-	-	-
Unigene1389_Mpfb2	789	2868	409	320.37154026392	48.3810046063457	-2.72723336218779	Down	0	0	GO:0009570//chloroplast stroma	GO:0051537//2 iron, 2 sulfur cluster binding;GO:0046872//metal ion binding;GO:0009055//electron carrier activity	GO:0009744//response to sucrose stimulus;GO:0010114//response to red light;GO:0042742//defense response to bacterium;GO:0009773//photosynthetic electron transport in photosystem I;GO:0009637//response to blue light;GO:0010155//regulation of proton transport;GO:0010207//photosystem II assembly;GO:0010218//response to far red light;GO:0009644//response to high light intensity;GO:0080167//response t…	gi|388494516|gb|AFK35324.1|/1.44456e-58/unknown [Lotus japonicus]
CL4265	242	28	4	10.1975173004924	1.542670598897	-2.72471600848524	Down	2.22464e-05	0.000122708971465066	-	-	-	-
Unigene10301_Mpfb2	344	42	6	10.7607522676707	1.62787624244073	-2.72471600848523	Down	1.634124e-07	1.17691812568379e-06	-	-	-	gi|358345782|ref|XP_003636954.1|/9.82644e-07/hypothetical protein MTR_065s0033 [Medicago truncatula]
CL11430	1407	6423	918	402.342221959009	60.8943727023031	-2.72404232412049	Down	0	0	-	-	-	-
Unigene26574_Mpfb2	528	118	17	19.6969902619629	3.00499377076811	-2.71254129453913	Down	8.73472e-19	1.35830085876846e-17	-	-	-	gi|357484827|ref|XP_003612701.1|/1.12729e-07/hypothetical protein MTR_5g027950 [Medicago truncatula]
Unigene5183_Mpfb2	604	90	13	13.1328007807902	2.00879209608028	-2.70877446461622	Down	1.26588e-14	1.58819761533992e-13	GO:0016023//cytoplasmic membrane-bounded vesicle	GO:0016740//transferase activity	GO:0048856//anatomical structure development;GO:0007275//multicellular organismal development	gi|255560171|ref|XP_002521103.1|/4.02515e-16/WD-repeat protein, putative [Ricinus communis]
CL10907	1496	484	70	28.5144864011667	4.36711897481871	-2.70694130675726	Down	2.58362e-72	1.59159837489301e-70	-	-	-	-
Unigene24190_Mpfb2	868	380	55	38.5847469944568	5.9138668408177	-2.70585698123392	Down	4.2059e-57	1.96354146594595e-55	GO:0009507//chloroplast	GO:0046906//tetrapyrrole binding;GO:0019899//enzyme binding	GO:0006098//pentose-phosphate shunt;GO:0016117//carotenoid biosynthetic process;GO:0043085//positive regulation of catalytic activity;GO:0010207//photosystem II assembly;GO:0010019//chloroplast-nucleus signaling pathway;GO:0015995//chlorophyll biosynthetic process;GO:0009965//leaf morphogenesis;GO:0030154//cell differentiation;GO:0019344//cysteine biosynthetic process;GO:0045893//positive regulat…	gi|225433870|ref|XP_002265252.1|/6.00437e-88/PREDICTED: tetrapyrrole-binding protein, chloroplastic [Vitis vinifera]
CL9865	410	62	9	13.327835328971	2.04874180755955	-2.70163239537219	Down	1.923856e-10	1.80962312141146e-09	-	-	-	-
Unigene25656_Mpfb2	333	55	8	14.5569450096046	2.24219990950795	-2.69872079995229	Down	2.1623e-09	1.87127781963928e-08	-	-	-	-
Unigene15388_Mpfb2	403	55	8	12.0284433950331	1.85273590537506	-2.69872079995229	Down	2.1623e-09	1.87052810897436e-08	-	-	-	-
CL8683	1697	2411	351	125.218112618484	19.3042908090025	-2.6974498017256	Down	0	0	-	-	-	-
Unigene22467_Mpfb2	1141	137	20	10.5824617685152	1.63596093309848	-2.6934650745008	Down	1.953196e-21	3.51738182085071e-20	GO:0005777//peroxisome;GO:0005829//cytosol;GO:0009506//plasmodesma	GO:0050660//flavin adenine dinucleotide binding;GO:0000166//nucleotide binding;GO:0003997//acyl-CoA oxidase activity;GO:0003995//acyl-CoA dehydrogenase activity	GO:0009611//response to wounding;GO:0006635//fatty acid beta-oxidation;GO:0010363//regulation of plant-type hypersensitive response;GO:0001676//long-chain fatty acid metabolic process;GO:0009753//response to jasmonic acid stimulus;GO:0006612//protein targeting to membrane;GO:0050832//defense response to fungus;GO:0043069//negative regulation of programmed cell death;GO:0009555//pollen development…	gi|255568739|ref|XP_002525341.1|/1.12705e-138/acyl-CoA oxidase, putative [Ricinus communis]
Unigene23450_Mpfb2	685	363	53	46.7054799154876	7.22127485454486	-2.69326636986018	Down	2.36922e-54	1.05585548482972e-52	-	-	-	-
Unigene30207_Mpfb2	327	41	6	11.0506516661736	1.71250589418841	-2.68995059032457	Down	2.79846e-07	1.9624666554076e-06	-	-	-	-
Unigene21844_Mpfb2	636	82	12	11.3634059586124	1.76097304213714	-2.68995059032455	Down	2.38252e-13	2.75171820486761e-12	GO:0005886//plasma membrane	-	-	gi|224131788|ref|XP_002328108.1|/1.96885e-51/predicted protein [Populus trichocarpa]
Unigene19449_Mpfb2	1019	280	41	24.2178526665275	3.75524476993524	-2.68909209875451	Down	3.24806e-42	1.1176432114741e-40	-	-	-	gi|224121994|ref|XP_002318724.1|/1.13303e-06/predicted protein [Populus trichocarpa]
CL380	354	68	10	16.9300186336665	2.63648506308668	-2.68289583279061	Down	2.93616e-11	2.92154685345622e-10	-	-	-	-
Unigene13771_Mpfb2	205	34	5	14.6176258446779	2.27637978617728	-2.68289583279061	Down	3.24014e-06	1.99945992797942e-05	-	-	-	-
Unigene14145_Mpfb2	240	34	5	12.485888742329	1.94440773402643	-2.6828958327906	Down	3.24014e-06	1.99917425003572e-05	-	-	-	-
CL13679	1256	923	136	64.768501175551	10.1059663118826	-2.68008508282306	Down	6.93418e-135	8.83320439882006e-133	-	-	-	-
CL9041	866	5281	782	537.464842670069	84.2786243699953	-2.67293171519172	Down	0	0	-	-	-	-
CL9606	746	135	20	15.9494872753296	2.50218689633427	-2.6722485885911	Down	5.6421e-21	9.91650168498168e-20	-	-	-	-
Unigene9984_Mpfb2	236	47	7	17.552445789316	2.76830931624101	-2.66459501604767	Down	4.17904e-08	3.22378819864237e-07	-	-	-	-
Unigene19375_Mpfb2	1429	463	69	28.5562087236571	4.50656292169036	-2.6637050129097	Down	4.52902e-68	2.55661698928104e-66	GO:0031965//nuclear membrane;GO:0005886//plasma membrane	GO:0008289//lipid binding;GO:0043565//sequence-specific DNA binding	GO:0009958//positive gravitropism;GO:0009414//response to water deprivation;GO:0009651//response to salt stress;GO:0045892//negative regulation of transcription, DNA-dependent	gi|356505439|ref|XP_003521498.1|/0/PREDICTED: extended synaptotagmin-2-like [Glycine max]
CL5639	1147	720	108	55.3249288341571	8.78797706468439	-2.65432668059384	Down	1.635958e-104	1.53915490788671e-102	-	-	-	-
Unigene1966_Mpfb2	1944	699	105	31.6907633656064	5.04105708821666	-2.65226421413695	Down	1.980122e-101	1.77405785161826e-99	GO:0009505//plant-type cell wall;GO:0005737//cytoplasm;GO:0005886//plasma membrane;GO:0048046//apoplast	GO:0045330;GO:0030599//pectinesterase activity;GO:0004857//enzyme inhibitor activity	GO:0009684//indoleacetic acid biosynthetic process;GO:0007047//cellular cell wall organization;GO:0042545//cell wall modification;GO:0006546//glycine catabolic process;GO:0043086//negative regulation of catalytic activity;GO:0045490//pectin catabolic process;GO:0006569//tryptophan catabolic process;GO:0009624//response to nematode	gi|225441977|ref|XP_002265171.1|/0/PREDICTED: pectinesterase 3-like [Vitis vinifera]
CL8788	1048	9242	1391	777.242369263168	123.878068306752	-2.64944375605193	Down	0	0	-	-	-	-
Unigene19833_Mpfb2	1016	259	39	22.4676599184568	3.58260952568649	-2.64876715525193	Down	1.50986e-38	4.7179301186686e-37	GO:0009506//plasmodesma;GO:0009505//plant-type cell wall;GO:0016020//membrane	GO:0046872//metal ion binding;GO:0004601//peroxidase activity	GO:0071456//cellular response to hypoxia;GO:0048767//root hair elongation;GO:0015706//nitrate transport;GO:0010106//cellular response to iron ion starvation;GO:0006826//iron ion transport;GO:0010167//response to nitrate	gi|255569410|ref|XP_002525672.1|/2.51686e-115/Peroxidase 44 precursor, putative [Ricinus communis]
CL586	873	166	25	16.7589046389862	2.67272540759646	-2.64854432799983	Down	3.10144e-25	6.55247480234834e-24	-	-	-	-
Unigene11882_Mpfb2	271	33	5	10.7323897155683	1.72198470910089	-2.63982711089873	Down	5.53746e-06	3.31250412300873e-05	-	-	-	-
Unigene11079_Mpfb2	476	66	10	12.2204941719286	1.96074729481656	-2.63982711089873	Down	8.4944e-11	8.19531210008937e-10	-	-	-	gi|302399143|gb|ADL36866.1|/5.26423e-58/WRKY domain class transcription factor [Malus x domestica]
CL3050	344	66	10	16.9097535634826	2.71312707073455	-2.63982711089873	Down	8.4944e-11	8.19348156354702e-10	-	-	-	-
CL11359	1093	1584	242	127.728202580157	20.6644466957465	-2.62785446923265	Down	3.02968e-225	7.03406995268817e-223	-	-	-	-
Unigene19989_Mpfb2	557	196	30	31.0136343034723	5.02683507540045	-2.62518033493432	Down	2.92178e-29	7.04883505698324e-28	-	-	-	gi|363901078|gb|AEW43293.1|/9.18923e-30/hypothetical protein [Hevea brasiliensis]
CL12569	2445	704	108	25.377309778707	4.12262155140818	-2.62190520290146	Down	7.1859e-101	6.3851009382716e-99	-	-	-	-
CL4863	546	97	15	15.6578048869543	2.56405415476012	-2.61038333300624	Down	4.25954e-15	5.4908649361194e-14	-	-	-	-
Unigene6776_Mpfb2	985	116	18	10.3794309521183	1.70555155553181	-2.6054170801129	Down	9.32324e-18	1.38070917750343e-16	-	GO:0004708//MAP kinase kinase activity;GO:0005515//protein binding;GO:0030295//protein kinase activator activity;GO:0004674//protein serine/threonine kinase activity;GO:0005524//ATP binding	GO:0009611//response to wounding;GO:0009862//systemic acquired resistance, salicylic acid mediated signaling pathway;GO:0009693//ethylene biosynthetic process;GO:0009873//ethylene mediated signaling pathway;GO:0010200//response to chitin;GO:0002229//defense response to oomycetes;GO:0010120//camalexin biosynthetic process;GO:0009651//response to salt stress;GO:0042742//defense response to bacteriu…	gi|118489678|gb|ABK96640.1|/5.11593e-134/unknown [Populus trichocarpa x Populus deltoides]
Unigene10493_Mpfb2	344	45	7	11.5293774296472	1.89918894951418	-2.60185926069971	Down	1.208626e-07	8.84032946883469e-07	-	-	-	gi|20563354|gb|AAM27995.1|AF500427_1/6.69545e-64/granule-bound starch synthase [Eriolobus trilobatus]
Unigene12425_Mpfb2	247	45	7	16.057108646958	2.64502428596307	-2.6018592606997	Down	1.208626e-07	8.83733579139858e-07	-	-	-	-
Unigene17432_Mpfb2	497	77	12	13.6548244737981	2.25347858108495	-2.59918512640138	Down	3.35384e-12	3.57610435950617e-11	-	-	-	-
Unigene26290_Mpfb2	221	32	5	12.7617281795431	2.11157400980245	-2.59543299154027	Down	9.43154e-06	5.45894147379708e-05	-	-	-	gi|297847898|ref|XP_002891830.1|/2.09277e-09/hypothetical protein ARALYDRAFT_474592 [Arabidopsis lyrata subsp. lyrata]
CL2932	2071	11730	1838	499.194392981576	82.8312061452184	-2.59135542805447	Down	0	0	-	-	-	-
CL7183	1084	446	70	36.2624682813897	6.02694648185313	-2.58897796940297	Down	1.212568e-63	6.40141033154034e-62	-	-	-	-
CL7008	1380	172	27	10.9850274357064	1.8260524806509	-2.58873833896627	Down	1.758864e-25	3.7508534802963e-24	-	-	-	-
CL7491	826	3752	590	400.345146513761	66.6654080237632	-2.58623405469381	Down	0	0	-	-	-	-
Unigene17378_Mpfb2	430	108	17	22.1364046649226	3.68985281619899	-2.58478574734076	Down	1.714864e-16	2.37507014034638e-15	-	-	-	-
Unigene2500_Mpfb2	1324	16854	2656	1121.932657881	187.227079452841	-2.58312506492825	Down	0	0	-	GO:0004601//peroxidase activity;GO:0020037//heme binding	GO:0006979//response to oxidative stress;GO:0055114//oxidation-reduction process;GO:0009750//response to fructose stimulus;GO:0009651//response to salt stress;GO:0006833//water transport;GO:0030003//cellular cation homeostasis;GO:0070838//divalent metal ion transport;GO:0019761//glucosinolate biosynthetic process;GO:0019344//cysteine biosynthetic process	gi|290760238|gb|ADD54644.1|/1.46022e-164/peroxidase [Bruguiera gymnorhiza]
Unigene27647_Mpfb2	227	38	6	14.753991361757	2.4669137770908	-2.58032609915006	Down	1.38195e-06	8.92449959623149e-06	-	-	-	-
CL13185	1760	7693	1220	385.243083267663	64.6957482412429	-2.57402624698422	Down	0	0	-	-	-	-
CL5315	983	579	92	51.913084185089	8.73499954573825	-2.57121866835986	Down	1.677414e-81	1.18749911763934e-79	-	-	-	-
Unigene23056_Mpfb2	303	44	7	12.7985813549791	2.1561749129798	-2.56943778300733	Down	2.04736e-07	1.45800122427441e-06	GO:0005634//nucleus;GO:0009536//plastid	GO:0003700//sequence-specific DNA binding transcription factor activity;GO:0003677//DNA binding;GO:0008270//zinc ion binding	GO:0006355//regulation of transcription, DNA-dependent	gi|125572784|gb|EAZ14299.1|/3.17325e-37/hypothetical protein OsJ_04225 [Oryza sativa Japonica Group]
Unigene1949_Mpfb2	1343	576	92	37.8005619495328	6.39352535626262	-2.56372413181293	Down	7.92992e-81	5.51442295136876e-79	GO:0009536//plastid	-	GO:0010260//organ senescence;GO:0046482//para-aminobenzoic acid metabolic process	gi|224089044|ref|XP_002308612.1|/9.34263e-159/predicted protein [Populus trichocarpa]
CL3417	576	118	19	18.0555744067993	3.07864557887517	-2.55207662234589	Down	1.162744e-17	1.71606072781955e-16	-	-	-	-
Unigene20684_Mpfb2	945	180	29	16.787749569518	2.86414345583575	-2.55123318762973	Down	3.42708e-26	7.48583827617602e-25	GO:0009535//chloroplast thylakoid membrane;GO:0009543//chloroplast thylakoid lumen	GO:0005515//protein binding	GO:0006098//pentose-phosphate shunt;GO:0042742//defense response to bacterium;GO:0009409//response to cold;GO:0019288//isopentenyl diphosphate biosynthetic process, mevalonate-independent pathway;GO:0015995//chlorophyll biosynthetic process;GO:0016117//carotenoid biosynthetic process;GO:0006636//unsaturated fatty acid biosynthetic process;GO:0015979//photosynthesis;GO:0043085//positive regulation…	gi|224098455|ref|XP_002311180.1|/7.11436e-85/predicted protein [Populus trichocarpa]
CL4464	1011	167	27	14.5585157616963	2.49253454332171	-2.54617787673822	Down	2.36156e-24	4.78337744090056e-23	-	-	-	-
CL2566	2697	593	96	19.3787398395632	3.32214714067251	-2.54428688025248	Down	1.834522e-82	1.30945451319008e-80	-	-	-	-
Unigene17376_Mpfb2	647	74	12	10.080433860522	1.73103377866958	-2.54185195133542	Down	1.608018e-11	1.62548336404494e-10	-	GO:0008270//zinc ion binding;GO:0016788//hydrolase activity, acting on ester bonds	GO:0006629//lipid metabolic process	gi|224134723|ref|XP_002321891.1|/3.43353e-83/predicted protein [Populus trichocarpa]
Unigene6546_Mpfb2	687	80	13	10.2632530119324	1.76609960121178	-2.5388494631739	Down	2.4575e-12	2.65046653346653e-11	-	-	-	gi|356575865|ref|XP_003556057.1|/6.24895e-49/PREDICTED: uncharacterized protein LOC100809523 [Glycine max]
Unigene5866_Mpfb2	1815	387	63	18.7925675966216	3.2396082576837	-2.53627091907212	Down	3.32514e-54	1.47577436546763e-52	GO:0016020//membrane	GO:0005215//transporter activity	GO:0009624//response to nematode;GO:0006857//oligopeptide transport	gi|255559629|ref|XP_002520834.1|/0/oligopeptide transporter, putative [Ricinus communis]
Unigene2138_Mpfb2	1509	1656	270	96.7214676987341	16.699485906549	-2.53403244687613	Down	5.08788e-226	1.18764870227027e-223	GO:0009706//chloroplast inner membrane;GO:0009535//chloroplast thylakoid membrane	GO:0046914//transition metal ion binding;GO:0003677//DNA binding;GO:0048529//magnesium-protoporphyrin IX monomethyl ester (oxidative) cyclase activity	GO:0006636//unsaturated fatty acid biosynthetic process;GO:0010207//photosystem II assembly;GO:0019288//isopentenyl diphosphate biosynthetic process, mevalonate-independent pathway;GO:0015995//chlorophyll biosynthetic process;GO:0019216//regulation of lipid metabolic process;GO:0009416//response to light stimulus;GO:0019344//cysteine biosynthetic process;GO:0055114//oxidation-reduction process;GO…	gi|225440242|ref|XP_002283892.1|/0/PREDICTED: magnesium-protoporphyrin IX monomethyl ester [oxidative] cyclase, chloroplastic [Vitis vinifera]
Unigene7402_Mpfb2	744	98	16	11.6092703676304	2.00713056415631	-2.53207093054284	Down	8.8998e-15	1.12905100822562e-13	-	-	-	gi|356558270|ref|XP_003547430.1|/4.66826e-40/PREDICTED: uncharacterized protein LOC100815473 [Glycine max]
Unigene9913_Mpfb2	636	195	32	27.0227336820662	4.69592811236571	-2.52469140017724	Down	6.15132e-28	1.42509980085837e-26	-	-	-	gi|359474892|ref|XP_002276432.2|/2.51382e-14/PREDICTED: pentatricopeptide repeat-containing protein At4g34830, chloroplastic-like [Vitis vinifera]
Unigene5201_Mpfb2	479	146	24	26.8639040606171	4.67632089686523	-2.52222314458649	Down	2.94468e-21	5.24600087128713e-20	GO:0009535//chloroplast thylakoid membrane	GO:0005198//structural molecule activity	GO:0009765//photosynthesis, light harvesting	gi|242045970|ref|XP_002460856.1|/1.31931e-72/hypothetical protein SORBIDRAFT_02g036380 [Sorghum bicolor]
Unigene4268_Mpfb2	642	73	12	10.0216589135791	1.74451535015455	-2.52222314458649	Down	2.70218e-11	2.69183255178777e-10	GO:0009536//plastid	-	-	gi|224055743|ref|XP_002298631.1|/2.75728e-77/predicted protein [Populus trichocarpa]
CL6481	673	79	13	10.3457936611554	1.80283867166789	-2.52070211646364	Down	4.12722e-12	4.37266605691855e-11	-	-	-	-
Unigene20227_Mpfb2	1237	170	28	12.1124223854445	2.11259821708287	-2.51939710050773	Down	1.73246e-24	3.53565938752363e-23	GO:0005794//Golgi apparatus;GO:0016021//integral to membrane	GO:0047220//galactosylxylosylprotein 3-beta-galactosyltransferase activity	GO:0006486//protein glycosylation	gi|255554873|ref|XP_002518474.1|/1.3418e-148/Beta-1,3-galactosyltransferase sqv-2, putative [Ricinus communis]
CL7268	599	103	17	15.1552179961884	2.6488092002764	-2.51639877236051	Down	2.30024e-15	3.0064638062954e-14	-	-	-	-
CL2152	1645	839	139	44.9518783685924	7.88637592791752	-2.51094701414395	Down	3.062e-114	3.25688197044335e-112	-	-	-	-
CL7704	761	531	88	61.4980931175084	10.7926127050297	-2.51049751859449	Down	6.34946e-73	3.93958449195402e-71	-	-	-	-
CL7222	539	362	60	59.1931689366772	10.3894142374696	-2.51031637790232	Down	3.11178e-50	1.2713255205298e-48	-	-	-	-
CL14099	1042	889	148	75.1944569849645	13.2563076223836	-2.50394732962845	Down	1.465986e-120	1.65292792229765e-118	-	-	-	-
Unigene10397_Mpfb2	314	48	8	13.4729709920973	2.37787442632531	-2.50232358714879	Down	8.67956e-08	6.46907350776665e-07	GO:0005829//cytosol;GO:0005730//nucleolus;GO:0009507//chloroplast;GO:0005886//plasma membrane	GO:0005507//copper ion binding;GO:0003746//translation elongation factor activity;GO:0003924//GTPase activity;GO:0005525//GTP binding	GO:0009409//response to cold;GO:0006414//translational elongation;GO:0006184//GTP catabolic process	gi|357451779|ref|XP_003596166.1|/3.85337e-11/Elongation factor EF-2 [Medicago truncatula]
Unigene27537_Mpfb2	225	30	5	11.7514246986626	2.07403491629485	-2.50232358714879	Down	2.70634e-05	0.000147377788852459	-	-	-	-
Unigene26588_Mpfb2	434	132	22	26.8062452803594	4.73109347265416	-2.50232358714879	Down	3.41588e-19	5.42919992344498e-18	GO:0048046//apoplast;GO:0009535//chloroplast thylakoid membrane	GO:0008289//lipid binding	GO:0006869//lipid transport	gi|359474355|ref|XP_002271658.2|/1.99476e-60/PREDICTED: uncharacterized protein LOC100262648 [Vitis vinifera]
CL9544	674	174	29	22.7531294239684	4.01575009757387	-2.50232358714878	Down	7.55418e-25	1.56836398615385e-23	-	-	-	-
Unigene1378_Mpfb2	672	275	46	36.0674307157614	6.38876826894397	-2.49708693878264	Down	2.57266e-38	7.98116016091954e-37	GO:0009512//cytochrome b6f complex;GO:0009535//chloroplast thylakoid membrane	GO:0009496//plastoquinol--plastocyanin reductase activity	GO:0006364//rRNA processing;GO:0009657//plastid organization;GO:0010207//photosystem II assembly	gi|225428637|ref|XP_002284808.1|/7.56315e-36/PREDICTED: uncharacterized protein LOC100255593 [Vitis vinifera]
Unigene279_Mpfb2	2295	2253	377	86.5227445950552	15.331591440062	-2.49657197139439	Down	1.257008e-301	4.14371247877862e-299	GO:0005576//extracellular region	GO:0004650//polygalacturonase activity	GO:0048653//anther development;GO:0045492//xylan biosynthetic process;GO:0009825//multidimensional cell growth;GO:0009664//plant-type cell wall organization;GO:0010075//regulation of meristem growth;GO:0007389//pattern specification process;GO:0043481//anthocyanin accumulation in tissues in response to UV light;GO:0048767//root hair elongation;GO:0005982//starch metabolic process;GO:0008361//regu…	gi|224100181|ref|XP_002311777.1|/0/predicted protein [Populus trichocarpa]
CL9008	995	209	35	18.5129228293002	3.28302009363256	-2.49543720156355	Down	1.8347e-29	4.4611309009009e-28	-	-	-	-
CL3279	1288	1224	205	83.7562723087911	14.8547920052951	-2.49526882961483	Down	1.19641e-164	1.93504754456929e-162	-	-	-	-
CL5025	1938	447	75	20.3285094438939	3.6119029115042	-2.49267341711507	Down	3.66172e-61	1.84513088074679e-59	-	-	-	-
CL4486	1652	274	46	14.6181463412541	2.59882099075687	-2.49183121333115	Down	4.29078e-38	1.31975102222222e-36	-	-	-	-
CL15365	1896	268	45	12.4579977026961	2.21514805142251	-2.49159718055573	Down	2.7338e-37	8.23841027215631e-36	-	-	-	-
Unigene22099_Mpfb2	2050	262	44	11.26417050384	2.00321421183601	-2.49135246932778	Down	1.742218e-36	5.15667869170665e-35	GO:0009941//chloroplast envelope;GO:0005730//nucleolus;GO:0009570//chloroplast stroma	-	GO:0019288//isopentenyl diphosphate biosynthetic process, mevalonate-independent pathway;GO:0010468//regulation of gene expression;GO:0000302//response to reactive oxygen species;GO:0009294//DNA mediated transformation;GO:0032880//regulation of protein localization;GO:0031347//regulation of defense response;GO:0009627//systemic acquired resistance	gi|147845366|emb|CAN79049.1|/4.63663e-17/hypothetical protein VITISV_004868 [Vitis vinifera]
CL2158	768	107	18	12.2793207300479	2.18745870077973	-2.48890307138647	Down	9.93678e-16	1.32237259636364e-14	-	-	-	-
CL9967	574	95	16	14.5869165466849	2.60157689848832	-2.48721669475858	Down	4.1811e-14	5.06754483300589e-13	-	-	-	-
Unigene16353_Mpfb2	1606	5535	933	303.755303738003	54.220645056438	-2.48599541724479	Down	0	0	-	GO:0016788//hydrolase activity, acting on ester bonds	-	gi|255562566|ref|XP_002522289.1|/2.10297e-123/zinc finger protein, putative [Ricinus communis]
CL15122	1900	590	100	27.3684496271485	4.91218795964571	-2.47807604090211	Down	1.16e-79	7.96398092209857e-78	-	-	-	-
Unigene10568_Mpfb2	273	53	9	17.1105909073934	3.07686498571215	-2.47535653954852	Down	2.18366e-08	1.72393370091408e-07	GO:0019005//SCF ubiquitin ligase complex;GO:0005634//nucleus	GO:0004842//ubiquitin-protein ligase activity	GO:0006511//ubiquitin-dependent protein catabolic process;GO:0009414//response to water deprivation;GO:0009416//response to light stimulus;GO:0009616//virus induced gene silencing;GO:0009926//auxin polar transport;GO:0010050//vegetative phase change;GO:0010016//shoot morphogenesis;GO:0016567//protein ubiquitination;GO:0009934//regulation of meristem structural organization;GO:0007568//aging	gi|255575295|ref|XP_002528551.1|/8.60858e-27/F-box/leucine rich repeat protein, putative [Ricinus communis]
Unigene3406_Mpfb2	2039	935	159	40.4153338398095	7.27794008145644	-2.47330068591827	Down	6.0932e-125	7.15023773913043e-123	-	GO:0016161//beta-amylase activity;GO:0043169//cation binding	GO:0000272//polysaccharide catabolic process	gi|13560977|gb|AAK30294.1|AF353207_1/0/beta-amylase [Castanea crenata]
CL1719	930	141	24	13.3625071170277	2.40855667698757	-2.47194993810528	Down	3.8313e-20	6.40289702786378e-19	-	-	-	-
CL8747	1290	223	38	15.2358587662893	2.74930209834434	-2.47033347290435	Down	5.42852e-31	1.37412196764361e-29	-	-	-	-
CL12814	970	228	39	20.7164291079516	3.75250647226543	-2.46484888173012	Down	1.415e-31	3.65900359281437e-30	-	-	-	-
Unigene16326_Mpfb2	216	111	19	45.2919493594289	8.20972154366713	-2.46384943933415	Down	4.27474e-16	5.80869641787288e-15	-	-	-	-
Unigene14186_Mpfb2	253	29	5	10.1025093753325	1.84449745520293	-2.45341398666785	Down	4.55752e-05	0.00023905252481477	-	-	-	-
CL7425	773	754	130	85.9693488627906	15.696124528234	-2.45341398666784	Down	3.57546e-100	3.1446571209776e-98	-	-	-	-
Unigene10026_Mpfb2	311	58	10	16.4368802055249	3.00101515219513	-2.45341398666784	Down	5.50628e-09	4.6073085743073e-08	-	-	-	-
Unigene13849_Mpfb2	263	46	8	15.4153670001468	2.83898315538459	-2.44092304248465	Down	2.43708e-07	1.72077931196861e-06	-	-	-	-
CL7823	1200	155	27	11.3841926768294	2.09996035274854	-2.4385979895384	Down	1.10589e-21	2.01931305539112e-20	-	-	-	-
CL2654	1321	875	153	58.3790496479739	10.8097883411734	-2.43311245045467	Down	7.35718e-115	7.8836838987593e-113	-	-	-	-
Unigene22958_Mpfb2	213	40	7	16.5513023924826	3.06723473536563	-2.43193425925739	Down	1.638148e-06	1.04833703663308e-05	GO:0005829//cytosol;GO:0016021//integral to membrane;GO:0009505//plant-type cell wall;GO:0009570//chloroplast stroma;GO:0005794//Golgi apparatus;GO:0005886//plasma membrane	GO:0005315//inorganic phosphate transmembrane transporter activity;GO:0003999//adenine phosphoribosyltransferase activity;GO:0005351//sugar:hydrogen symporter activity	GO:0055085//transmembrane transport;GO:0009651//response to salt stress;GO:0009116//nucleoside metabolic process;GO:0007623//circadian rhythm;GO:0006096//glycolysis;GO:0006094//gluconeogenesis;GO:0006168//adenine salvage;GO:0046686//response to cadmium ion;GO:0016036//cellular response to phosphate starvation;GO:0006817//phosphate ion transport	gi|224129882|ref|XP_002320694.1|/3.36202e-07/predicted protein [Populus trichocarpa]
CL9886	302	40	7	11.6736006940357	2.16331456500953	-2.43193425925739	Down	1.638148e-06	1.04818170443029e-05	-	-	-	-
Unigene18377_Mpfb2	634	194	34	26.9689636223251	5.00516312607433	-2.42981108736442	Down	1.144562e-26	2.53470591835897e-25	GO:0016021//integral to membrane;GO:0009705//plant-type vacuole membrane	GO:0015369//calcium:hydrogen antiporter activity;GO:0005515//protein binding	GO:0006814//sodium ion transport;GO:0030026//cellular manganese ion homeostasis;GO:0070588//calcium ion transmembrane transport;GO:0048364//root development;GO:0006882//cellular zinc ion homeostasis;GO:0009651//response to salt stress;GO:0055062//phosphate ion homeostasis;GO:0006874//cellular calcium ion homeostasis;GO:0006793//phosphorus metabolic process;GO:0009733//response to auxin stimulus;G…	gi|255569343|ref|XP_002525639.1|/5.6066e-51/Vacuolar cation/proton exchanger 1a, putative [Ricinus communis]
CL15092	798	114	20	12.5908121771385	2.33913712364081	-2.42832300570501	Down	3.0443e-16	4.1721691907331e-15	-	-	-	-
CL7028	1168	222	39	16.7518168863641	3.11637951891907	-2.42637473391549	Down	2.96406e-30	7.36055014606095e-29	-	-	-	-
CL10579	732	125	22	15.0504926980823	2.80504722285779	-2.42371375245243	Down	1.214558e-17	1.78947364967588e-16	-	-	-	-
Unigene14817_Mpfb2	681	125	22	16.1776221071897	3.01511683866653	-2.42371375245242	Down	1.214558e-17	1.78825341534265e-16	-	-	-	-
Unigene19477_Mpfb2	304	51	9	14.7859208790739	2.76310572730071	-2.41986142695682	Down	6.09388e-08	4.61438039487989e-07	-	-	-	-
Unigene22072_Mpfb2	285	51	9	15.7716489376788	2.94731277578742	-2.41986142695682	Down	6.09388e-08	4.6151896513504e-07	-	-	-	-
Unigene2681_Mpfb2	204	34	6	14.6892808733283	2.74504621274319	-2.41986142695682	Down	1.111712e-05	6.36628709826283e-05	-	-	-	-
CL3657	744	629	111	74.512561849383	13.9244682888344	-2.41986142695682	Down	1.526498e-82	1.09139552370861e-80	-	-	-	-
Unigene19374_Mpfb2	738	170	30	20.3022581176082	3.79396631029547	-2.41986142695681	Down	1.916462e-23	3.75671788506582e-22	GO:0031965//nuclear membrane;GO:0005886//plasma membrane	GO:0008289//lipid binding;GO:0043565//sequence-specific DNA binding	GO:0009958//positive gravitropism;GO:0009414//response to water deprivation;GO:0009651//response to salt stress;GO:0045892//negative regulation of transcription, DNA-dependent	gi|255541372|ref|XP_002511750.1|/3.98802e-68/calcium lipid binding protein, putative [Ricinus communis]
Unigene26371_Mpfb2	254	51	9	17.6965352253482	3.30702417755676	-2.41986142695681	Down	6.09388e-08	4.61357142215989e-07	-	-	-	-
CL7877	793	2419	428	268.852739716881	50.3731557223694	-2.41608915400641	Down	0	0	-	-	-	-
Unigene11640_Mpfb2	212	151	27	62.7758890152614	11.8865680344257	-2.40087832358924	Down	8.34564e-21	1.44854548938907e-19	-	-	-	-
CL6327	744	2539	454	300.774872075649	56.9523297579353	-2.40085727878422	Down	0	0	-	-	-	-
Unigene18928_Mpfb2	657	134	24	17.9759236258081	3.40937246514223	-2.39848777616424	Down	1.334034e-18	2.05966836810869e-17	-	-	-	gi|224084958|ref|XP_002307455.1|/1.48002e-49/predicted protein [Populus trichocarpa]
Unigene17261_Mpfb2	324	39	7	10.6089250751815	2.01642283528666	-2.39540838323227	Down	2.73378e-06	1.70329758360987e-05	-	GO:0016740//transferase activity	GO:0009725//response to hormone stimulus	gi|225457146|ref|XP_002280390.1|/4.18743e-34/PREDICTED: uncharacterized WD repeat-containing protein alr3466-like [Vitis vinifera]
CL7805	565	234	42	36.5022130020405	6.93792210937571	-2.39540838323227	Down	2.34764e-31	6.02379594533571e-30	-	-	-	-
CL6861	763	345	62	39.8516532212183	7.58395467426297	-2.39361732770629	Down	1.870332e-45	6.86222745012744e-44	-	-	-	-
Unigene12326_Mpfb2	1568	328	59	18.4365464022386	3.51183845839467	-2.39227004168388	Down	2.89074e-43	1.0207172212592e-41	GO:0005622//intracellular	GO:0003887//DNA-directed DNA polymerase activity;GO:0003677//DNA binding	GO:0010224//response to UV-B;GO:0007062//sister chromatid cohesion;GO:0007131//reciprocal meiotic recombination;GO:0006302//double-strand break repair;GO:0042138//meiotic DNA double-strand break formation;GO:0006289//nucleotide-excision repair;GO:0045132//meiotic chromosome segregation;GO:0033044//regulation of chromosome organization	gi|224108111|ref|XP_002314725.1|/0/predicted protein [Populus trichocarpa]
Unigene1695_Mpfb2	322	50	9	13.6856654099332	2.60864640092986	-2.39129227476005	Down	1.014036e-07	7.49446014444635e-07	-	-	-	-
Unigene26991_Mpfb2	295	111	20	33.1629188530055	6.32756415140803	-2.38984885789037	Down	1.385756e-15	1.83228680661359e-14	-	-	-	-
Unigene22583_Mpfb2	894	155	28	15.2807955393683	2.92313645920751	-2.38613056964426	Down	3.5585e-21	6.32387917695473e-20	GO:0005622//intracellular;GO:0048046//apoplast	GO:0016787//hydrolase activity	GO:0009627//systemic acquired resistance;GO:0034976//response to endoplasmic reticulum stress;GO:0000165//MAPK cascade	gi|224142001|ref|XP_002324349.1|/1.03286e-90/predicted protein [Populus trichocarpa]
Unigene1461_Mpfb2	740	105	19	12.5057391218876	2.39635115328662	-2.38367909065017	Down	8.94618e-15	1.13426845895479e-13	-	-	-	-
CL188	1502	1511	275	88.6637952047897	17.0880040540272	-2.37536122318044	Down	1.535938e-191	2.97434738080717e-189	-	-	-	-
Unigene29571_Mpfb2	530	71	13	11.8068559472412	2.28926495477828	-2.36666848779122	Down	2.45192e-10	2.28296061405778e-09	-	-	-	-
CL2885	1218	282	52	20.4057990457073	3.9845991002709	-2.35647272068534	Down	8.7848e-37	2.62171944160332e-35	-	-	-	-
Unigene26692_Mpfb2	442	92	17	18.3449842580932	3.58967581666417	-2.3534602012343	Down	6.17708e-13	6.94845070903881e-12	-	-	-	-
Unigene22396_Mpfb2	790	135	25	15.061161401767	2.95353073523001	-2.35032049370374	Down	2.54436e-18	3.87431742736248e-17	GO:0005840//ribosome;GO:0009941//chloroplast envelope;GO:0009570//chloroplast stroma	GO:0003735//structural constituent of ribosome	GO:0006412//translation;GO:0010075//regulation of meristem growth;GO:0009926//auxin polar transport;GO:0008361//regulation of cell size;GO:0010015//root morphogenesis;GO:0042254//ribosome biogenesis;GO:0048653//anther development;GO:0009664//plant-type cell wall organization;GO:0009832//plant-type cell wall biogenesis;GO:0007389//pattern specification process	gi|255537691|ref|XP_002509912.1|/4.52239e-60/50S ribosomal protein L18, chloroplast precursor, putative [Ricinus communis]
Unigene27006_Mpfb2	745	97	18	11.4753845211773	2.25499098281722	-2.34734892717246	Down	1.574672e-13	1.83984403809524e-12	GO:0016023//cytoplasmic membrane-bounded vesicle;GO:0005576//extracellular region	-	GO:0010054//trichoblast differentiation	gi|224143787|ref|XP_002325075.1|/9.59939e-86/predicted protein [Populus trichocarpa]
Unigene9788_Mpfb2	813	97	18	10.5155737617184	2.06638165092107	-2.34734892717245	Down	1.574672e-13	1.84034196611637e-12	-	-	-	gi|356529048|ref|XP_003533109.1|/1.29613e-116/PREDICTED: uncharacterized lipoprotein syc1174_c-like [Glycine max]
CL13173	694	555	103	70.4831488590536	13.8518037997502	-2.34720452048188	Down	1.684806e-70	1.00354016971034e-68	-	-	-	-
CL4080	370	43	8	10.2427958522127	2.01797991855716	-2.34362584112973	Down	1.122054e-06	7.32941762759038e-06	-	-	-	-
Unigene21057_Mpfb2	437	102	19	20.571716005668	4.05789440144645	-2.34185891495554	Down	4.01834e-14	4.88123754036568e-13	-	-	-	-
Unigene12139_Mpfb2	207	59	11	25.1207991746773	4.959648712879	-2.34057251715217	Down	1.053678e-08	8.57396471678915e-08	-	-	-	-
Unigene315_Mpfb2	452	193	36	37.6331576356508	7.43348797433112	-2.3398931222534	Down	1.895622e-25	4.03651580118343e-24	-	-	-	-
Unigene21787_Mpfb2	2067	461	86	19.6567735344103	3.88317132368703	-2.33971927215487	Down	1.262354e-58	6.05705501511111e-57	-	GO:0048038//quinone binding;GO:0005507//copper ion binding;GO:0008131//primary amine oxidase activity	GO:0009684//indoleacetic acid biosynthetic process;GO:0009805//coumarin biosynthetic process;GO:0055114//oxidation-reduction process;GO:0009611//response to wounding;GO:0006569//tryptophan catabolic process	gi|225432636|ref|XP_002278244.1|/0/PREDICTED: primary amine oxidase [Vitis vinifera]
Unigene16394_Mpfb2	364	91	17	22.0339213099924	4.35889206309221	-2.33769288537599	Down	1.017904e-12	1.12710682912821e-11	-	GO:0004553//hydrolase activity, hydrolyzing O-glycosyl compounds;GO:0043169//cation binding	GO:0005975//carbohydrate metabolic process	gi|255547996|ref|XP_002515055.1|/1.62192e-49/hydrolase, hydrolyzing O-glycosyl compounds, putative [Ricinus communis]
Unigene6050_Mpfb2	1114	304	57	24.0513898679989	4.77549332163043	-2.33239858570648	Down	4.56056e-39	1.44598548487518e-37	-	GO:0004091//carboxylesterase activity	GO:0006629//lipid metabolic process	gi|356555400|ref|XP_003546020.1|/6.02166e-105/PREDICTED: GDSL esterase/lipase At5g45920-like [Glycine max]
Unigene5557_Mpfb2	1884	239	45	11.1806946774696	2.22925727467998	-2.3263747980787	Down	5.93644e-31	1.50181151118922e-29	-	-	-	gi|225428574|ref|XP_002281100.1|/4.18031e-176/PREDICTED: uncharacterized protein LOC100255635 [Vitis vinifera]
CL10312	869	154	29	15.618982194425	3.11463241169711	-2.32616663199496	Down	1.82536e-20	3.10829441009464e-19	-	-	-	-
CL14955	846	286	54	29.7952789345524	5.95733433403841	-2.32234492104255	Down	1.153726e-36	3.43130189972452e-35	-	-	-	-
CL1965	1232	3313	628	237.007731493522	47.5748593624128	-2.31666282561702	Down	0	0	-	-	-	-
Unigene27143_Mpfb2	265	58	11	19.2900745053519	3.87414069270171	-2.31591046291791	Down	1.737724e-08	1.38530317917667e-07	-	-	-	-
CL14692	966	316	60	28.8311351302592	5.79699200206636	-2.31425123899622	Down	3.49304e-40	1.14448740030349e-38	-	-	-	-
Unigene6609_Mpfb2	206	1932	367	826.59293147389	166.275177876745	-2.31360421242019	Down	8.12662e-237	2.05228045660819e-234	-	GO:0004097//catechol oxidase activity	GO:0055114//oxidation-reduction process	gi|383281451|gb|AFH00996.1|/2.41496e-29/polyphenol oxidase II [Pyrus x bretschneideri]
Unigene1076_Mpfb2	511	100	19	17.2476879138884	3.47025411630548	-2.31328976275877	Down	1.08605e-13	1.28177051653457e-12	-	GO:0000166//nucleotide binding	GO:0009807//lignan biosynthetic process	gi|356529761|ref|XP_003533456.1|/1.81862e-28/PREDICTED: isoflavone reductase homolog [Glycine max]
Unigene11010_Mpfb2	245	242	46	87.0564727676435	17.523478680532	-2.31266236764522	Down	4.12046e-31	1.04730985662154e-29	-	-	-	gi|359484449|ref|XP_002278441.2|/2.42012e-13/PREDICTED: nuclear transcription factor Y subunit A-3-like [Vitis vinifera]
Unigene12075_Mpfb2	380	184	35	42.6762265372485	8.59632892937999	-2.31164002553968	Down	5.31996e-24	1.06557120890538e-22	-	-	-	-
CL12003	711	105	20	13.0158184953542	2.62536065353779	-2.3096785092064	Down	2.77038e-14	3.39682254173765e-13	-	-	-	-
Unigene19424_Mpfb2	1267	283	54	19.6861869951945	3.97782545114167	-2.30713182709605	Down	5.06046e-36	1.47258021994609e-34	GO:0009941//chloroplast envelope;GO:0048046//apoplast;GO:0009534//chloroplast thylakoid;GO:0010287//plastoglobule	GO:0005515//protein binding;GO:0000166//nucleotide binding;GO:0050662//coenzyme binding;GO:0003824//catalytic activity;GO:0008266//poly(U) RNA binding;GO:0003729//mRNA binding	GO:0006098//pentose-phosphate shunt;GO:0010218//response to far red light;GO:0010114//response to red light;GO:0010207//photosystem II assembly;GO:0045727//positive regulation of translation;GO:0015995//chlorophyll biosynthetic process;GO:0009965//leaf morphogenesis;GO:0009637//response to blue light;GO:0030154//cell differentiation;GO:0032544//plastid translation;GO:0045893//positive regulation …	gi|356500206|ref|XP_003518924.1|/4.42609e-179/PREDICTED: uncharacterized protein At3g63140, chloroplastic-like [Glycine max]
CL13247	517	29541	5647	5036.00827403084	1019.42627225197	-2.30452321396654	Down	0	0	-	-	-	-
Unigene17748_Mpfb2	527	73	14	12.208548429825	2.47939657925191	-2.29983072325004	Down	2.77286e-10	2.56739250085763e-09	-	-	-	-
Unigene26555_Mpfb2	205	26	5	11.1781844694596	2.27637978617728	-2.29587270968137	Down	0.000211998	0.000996399829342621	-	-	-	-
Unigene25646_Mpfb2	283	130	25	40.4863571773712	8.24483844816859	-2.29587270968136	Down	3.03232e-17	4.37805773587429e-16	-	-	-	-
CL9232	1089	1665	321	134.752907185078	27.5109590136632	-2.29223806126396	Down	4.31948e-202	8.84039925687203e-200	-	-	-	-
Unigene13902_Mpfb2	297	57	11	16.9149294904992	3.45672486049142	-2.29081948195508	Down	2.85874e-08	2.23361368120138e-07	-	-	-	-
CL14094	428	57	11	11.737696398781	2.39870860646251	-2.29081948195507	Down	2.85874e-08	2.23401788201231e-07	-	-	-	-
CL9596	1844	896	173	42.8251485764712	8.75616150941184	-2.29008778084851	Down	1.723764e-109	1.72312556888889e-107	-	-	-	-
CL14944	1749	492	95	24.7928857278817	5.06946784857662	-2.29001998343592	Down	6.70206e-61	3.35756100974478e-59	-	-	-	-
CL7860	1034	409	79	34.8621811055586	7.13074867256113	-2.28953737119228	Down	6.82018e-51	2.82651298579655e-49	-	-	-	-
CL14139	354	1090	211	271.378239863183	55.6298348311289	-2.28637431738473	Down	1.524856e-132	1.91422620651163e-130	-	-	-	-
CL1294	1000	160	31	14.1017096383951	2.89327870823132	-2.28509287092811	Down	8.67544e-21	1.50276855579623e-19	-	-	-	-
CL4549	1760	366	71	18.3282163624028	3.76508043043299	-2.28331380520699	Down	1.443656e-45	5.30126196462585e-44	-	-	-	-
Unigene18415_Mpfb2	868	134	26	13.60620025594	2.795646142932	-2.28301055874431	Down	1.271028e-17	1.86948478038147e-16	-	GO:0003700//sequence-specific DNA binding transcription factor activity;GO:0043565//sequence-specific DNA binding;GO:0046983//protein dimerization activity	GO:0006355//regulation of transcription, DNA-dependent	gi|255580955|ref|XP_002531296.1|/1.68819e-90/Light-inducible protein CPRF-2, putative [Ricinus communis]
Unigene4418_Mpfb2	2647	541	105	18.0133757895065	3.70223459746626	-2.28260035258833	Down	1.531614e-66	8.45795639079284e-65	GO:0016602//CCAAT-binding factor complex	GO:0003677//DNA binding;GO:0003700//sequence-specific DNA binding transcription factor activity	GO:0048510//regulation of timing of transition from vegetative to reproductive phase;GO:0019375//galactolipid biosynthetic process;GO:0045892//negative regulation of transcription, DNA-dependent;GO:0016036//cellular response to phosphate starvation	gi|225444037|ref|XP_002282043.1|/8.29863e-70/PREDICTED: nuclear transcription factor Y subunit A-7 isoform 1 [Vitis vinifera]
CL10445	790	381	74	42.5059444005423	8.74245097628084	-2.281554908292	Down	2.51758e-47	9.55353029173989e-46	-	-	-	-
Unigene18710_Mpfb2	1500	386	75	22.6802496684189	4.66657856166342	-2.28099943319983	Down	6.52962e-48	2.51988480857909e-46	GO:0005576//extracellular region	GO:0004650//polygalacturonase activity;GO:0004407//histone deacetylase activity	GO:0005975//carbohydrate metabolic process;GO:0007047//cellular cell wall organization	gi|388493714|gb|AFK34923.1|/2.56728e-160/unknown [Lotus japonicus]
Unigene27095_Mpfb2	305	36	7	10.4029005529145	2.14203606109141	-2.27993116581234	Down	1.244232e-05	7.08290465172687e-05	-	-	-	-
CL5193	1422	2765	538	171.374943522163	35.3111007900833	-2.27896248899307	Down	0	0	-	-	-	-
Unigene13285_Mpfb2	262	41	8	13.7922255528197	2.84981896895476	-2.27491309104572	Down	3.05664e-06	1.89380117302726e-05	-	-	-	-
Unigene17542_Mpfb2	201	41	8	17.9779258449689	3.71468940231914	-2.27491309104571	Down	3.05664e-06	1.89325791394148e-05	-	-	-	gi|255537045|ref|XP_002509589.1|/2.4411e-13/ODORANT1 protein, putative [Ricinus communis]
Unigene1785_Mpfb2	211	41	8	17.1258914447334	3.53863777187748	-2.27491309104571	Down	3.05664e-06	1.89352950451872e-05	-	-	-	-
CL11356	2300	2006	392	76.8696454745127	15.9069460536701	-2.2727571329246	Down	1.399838e-240	3.66367298133333e-238	-	-	-	-
CL9837	629	511	100	71.6014867370819	14.8380876364497	-2.27068437759053	Down	1.483504e-62	7.66311444210526e-61	-	-	-	-
CL6957	755	117	23	13.6581128120218	2.84321342829824	-2.26416384995403	Down	2.02084e-15	2.65090991980559e-14	-	-	-	-
Unigene27235_Mpfb2	561	66	13	10.3689041458788	2.16276368276736	-2.261315487645	Down	2.95406e-09	2.52610152554455e-08	-	-	-	-
CL3633	2300	95447	18844	3657.5159778693	764.66962100857	-2.2579557022224	Down	0	0	-	-	-	-
Unigene4625_Mpfb2	572	632	125	97.3806871882182	20.3958853219555	-2.25535754994265	Down	2.41916e-76	1.59009140700152e-74	-	-	-	gi|224105973|ref|XP_002313999.1|/3.95867e-07/predicted protein [Populus trichocarpa]
Unigene4427_Mpfb2	463	131	26	24.9368785452182	5.24108175392004	-2.25034436982399	Down	5.51864e-17	7.84453422514812e-16	GO:0005840//ribosome;GO:0009941//chloroplast envelope;GO:0009570//chloroplast stroma;GO:0016020//membrane	GO:0019843//rRNA binding;GO:0003735//structural constituent of ribosome	GO:0006412//translation;GO:0006364//rRNA processing;GO:0015995//chlorophyll biosynthetic process	gi|225461526|ref|XP_002285149.1|/2.397e-33/PREDICTED: 30S ribosomal protein S20, chloroplastic [Vitis vinifera]
Unigene16380_Mpfb2	780	331	66	37.4011689928589	7.89728679666118	-2.24365437387639	Down	1.607858e-40	5.32467330306748e-39	-	-	-	gi|147780240|emb|CAN65733.1|/3.41229e-12/hypothetical protein VITISV_037748 [Vitis vinifera]
Unigene16300_Mpfb2	331	336	67	89.4670400019027	18.8918890411752	-2.24358931874862	Down	4.16472e-41	1.39960520217899e-39	-	-	-	gi|302398723|gb|ADL36656.1|/7.09203e-29/C3HL domain class transcription factor [Malus x domestica]
CL6324	1550	8133	1622	462.456469713983	97.6669732518461	-2.24337488076923	Down	0	0	-	-	-	-
Unigene21683_Mpfb2	216	40	8	16.321423192587	3.45672486049142	-2.239289181315	Down	5.01914e-06	3.01833368277399e-05	-	-	-	-
Unigene23503_Mpfb2	342	45	9	11.5968006894697	2.45609397982285	-2.239289181315	Down	1.239466e-06	8.05373152934096e-06	-	-	GO:0048573//photoperiodism, flowering	gi|380877011|sp|F6HDM2.1|NNRD_VITVI/1.28492e-14/RecName: Full=ATP-dependent (S)-NAD(P)H-hydrate dehydratase; AltName: Full=ATP-dependent NAD(P)HX dehydratase
Unigene27209_Mpfb2	318	45	9	12.4720309301844	2.64145956320571	-2.239289181315	Down	1.239466e-06	8.05251989529111e-06	-	-	-	-
Unigene22701_Mpfb2	910	340	68	32.9298164632854	6.97422730094753	-2.239289181315	Down	1.751126e-41	5.94501770314465e-40	-	GO:0008270//zinc ion binding	-	gi|255558862|ref|XP_002520454.1|/2.15354e-51/protein binding protein, putative [Ricinus communis]
Unigene3040_Mpfb2	214	90	18	37.0664096803611	7.85031907569548	-2.23928918131499	Down	4.99492e-12	5.25970800487686e-11	-	-	-	-
CL7818	608	270	54	39.1392023269602	8.28931718190213	-2.23928918131499	Down	2.89064e-33	7.79696425733916e-32	-	-	-	-
CL333	1299	12595	2527	854.556547804017	181.561878757867	-2.23471463910446	Down	0	0	-	-	-	-
Unigene5152_Mpfb2	2502	690	139	24.3060043227734	5.18508729073714	-2.22887256536965	Down	5.1673e-82	3.66411630870279e-80	GO:0009507//chloroplast	-	GO:0016556//mRNA modification;GO:0009902//chloroplast relocation;GO:0010103//stomatal complex morphogenesis;GO:0019288//isopentenyl diphosphate biosynthetic process, mevalonate-independent pathway;GO:0010027//thylakoid membrane organization;GO:0048255//mRNA stabilization;GO:0034660//ncRNA metabolic process;GO:0042793//transcription from plastid promoter	gi|359474892|ref|XP_002276432.2|/0/PREDICTED: pentatricopeptide repeat-containing protein At4g34830, chloroplastic-like [Vitis vinifera]
Unigene24450_Mpfb2	737	114	23	13.632928246074	2.91265419045478	-2.22668914453536	Down	8.72586e-15	1.10763532698413e-13	GO:0005829//cytosol	GO:0003825//alpha,alpha-trehalose-phosphate synthase (UDP-forming) activity;GO:0004805//trehalose-phosphatase activity	GO:0005992//trehalose biosynthetic process;GO:0006007//glucose catabolic process	gi|255562498|ref|XP_002522255.1|/1.19243e-88/trehalose-6-phosphate synthase, putative [Ricinus communis]
CL5972	1457	558	113	33.7540922195629	7.23848150264882	-2.22130343584163	Down	2.21762e-66	1.2183931562341e-64	-	-	-	-
CL8997	515	79	16	13.5198429785585	2.89962163054815	-2.22114183460474	Down	1.264522e-10	1.20705389142352e-09	-	-	-	-
Unigene3954_Mpfb2	1570	602	122	33.7947022385107	7.2525170002922	-2.22024342562445	Down	1.938594e-71	1.17910201825352e-69	GO:0009535//chloroplast thylakoid membrane	-	GO:0044249//cellular biosynthetic process	gi|225433483|ref|XP_002264429.1|/9.16278e-132/PREDICTED: hydroxycinnamoyl-Coenzyme A shikimate/quinate hydroxycinnamoyltransferase [Vitis vinifera]
CL9448	852	108	22	11.1721291149257	2.40997014921585	-2.2128169699538	Down	5.55028e-14	6.67641480557103e-13	-	-	-	-
CL8389	1498	186	38	10.9434161913447	2.36755654663832	-2.20859238409208	Down	5.14348e-23	9.89381025924276e-22	-	-	-	-
Unigene18497_Mpfb2	631	2024	415	282.704638551028	61.3828875781401	-2.20338713488766	Down	1.116888e-233	2.78795904e-231	-	-	-	gi|255546295|ref|XP_002514207.1|/1.03129e-20/conserved hypothetical protein [Ricinus communis]
Unigene24996_Mpfb2	234	39	8	14.6892808733283	3.19082294814593	-2.20276330528988	Down	8.2119e-06	4.79868321515562e-05	-	-	-	-
Unigene18754_Mpfb2	314	39	8	10.946788931079	2.37787442632531	-2.20276330528988	Down	8.2119e-06	4.79933265123833e-05	-	-	-	-
Unigene23829_Mpfb2	1396	185	38	11.6798723276464	2.54054420262479	-2.20081503350035	Down	8.32346e-23	1.59044379044248e-21	-	-	-	gi|358248346|ref|NP_001239866.1|/1.68608e-142/uncharacterized protein LOC100775724 [Glycine max]
Unigene5890_Mpfb2	954	136	28	12.564416344482	2.73929139888	-2.19746900562036	Down	4.08578e-17	5.85208369883914e-16	-	-	-	gi|225429662|ref|XP_002279900.1|/2.26705e-54/PREDICTED: transcription factor TT2-like [Vitis vinifera]
CL10291	409	97	20	20.902595276961	4.56389101385176	-2.1953458337274	Down	1.38533e-12	1.51799265973103e-11	-	-	-	-
CL900	1973	286	59	12.7758773333154	2.79095930195785	-2.19458937384418	Down	2.55814e-34	7.08145626666667e-33	-	-	-	-
Unigene26783_Mpfb2	352	63	13	15.7742845741991	3.44690461941048	-2.19420129178646	Down	1.280196e-08	1.03392526770151e-07	-	GO:0050236//pyridoxine:NADP 4-dehydrogenase activity	GO:0055114//oxidation-reduction process	gi|255542314|ref|XP_002512220.1|/2.44388e-50/aldo/keto reductase, putative [Ricinus communis]
Unigene21679_Mpfb2	459	121	25	23.2340259565062	5.08341891248739	-2.1923681339275	Down	2.4316e-15	3.17431119709794e-14	-	GO:0020037//heme binding;GO:0033773;GO:0009055//electron carrier activity	GO:0055114//oxidation-reduction process	gi|147782531|emb|CAN68429.1|/8.03195e-50/hypothetical protein VITISV_012133 [Vitis vinifera]
Unigene10340_Mpfb2	999	116	24	10.2339734612978	2.24219990950795	-2.19037958083405	Down	9.5077e-15	1.20404843636364e-13	GO:0048046//apoplast;GO:0005618//cell wall;GO:0031012//extracellular matrix	GO:0050162//oxalate oxidase activity;GO:0004872//receptor activity;GO:0004784//superoxide dismutase activity;GO:0045735//nutrient reservoir activity;GO:0030145//manganese ion binding	GO:0009651//response to salt stress;GO:0055114//oxidation-reduction process	gi|224125784|ref|XP_002319674.1|/5.17313e-81/predicted protein [Populus trichocarpa]
Unigene16155_Mpfb2	1132	145	30	11.2894649821516	2.47345153445058	-2.19037958083405	Down	4.34998e-18	6.54528001114983e-17	-	GO:0016787//hydrolase activity	GO:0006629//lipid metabolic process	gi|359497058|ref|XP_003635410.1|/3.56045e-145/PREDICTED: LOW QUALITY PROTEIN: patatin group A-3-like [Vitis vinifera]
CL620	1121	203	42	15.9603426438125	3.49681176788339	-2.19037958083404	Down	9.59846e-25	1.98515276168582e-23	-	-	-	-
Unigene23227_Mpfb2	578	111	23	16.9257111793021	3.7138860525349	-2.18821499672072	Down	3.72072e-14	4.53117801692047e-13	-	GO:0045431//flavonol synthase activity;GO:0005506//iron ion binding;GO:0016702//oxidoreductase activity, acting on single donors with incorporation of molecular oxygen, incorporation of two atoms of oxygen	GO:0051555//flavonol biosynthetic process;GO:0055114//oxidation-reduction process	gi|255546339|ref|XP_002514229.1|/1.29928e-29/Hyoscyamine 6-dioxygenase, putative [Ricinus communis]
Unigene26420_Mpfb2	341	53	11	13.6985082631038	3.01069584623447	-2.18584992235353	Down	2.03922e-07	1.45268354470472e-06	-	GO:0004715//non-membrane spanning protein tyrosine kinase activity;GO:0005524//ATP binding;GO:0032440//2-alkenal reductase [NAD(P)] activity;GO:0004674//protein serine/threonine kinase activity	GO:0006468//protein phosphorylation;GO:0055114//oxidation-reduction process	gi|359484008|ref|XP_002272404.2|/8.25171e-46/PREDICTED: probable LRR receptor-like serine/threonine-protein kinase At1g56130-like [Vitis vinifera]
Unigene18120_Mpfb2	222	53	11	21.0414023320648	4.62453731336015	-2.18584992235353	Down	2.03922e-07	1.45292322191058e-06	-	-	-	-
CL8355	638	48076	10003	6641.39687084135	1463.31615524512	-2.18224520933395	Down	0	0	-	-	-	-
CL1271	957	192	40	17.682394530903	3.90100611215333	-2.18039549226143	Down	2.33036e-23	4.54330773092551e-22	-	-	-	-
Unigene17973_Mpfb2	379	48	10	11.1623031438484	2.46257443887252	-2.18039549226142	Down	8.18418e-07	5.43146809774089e-06	-	GO:0004674//protein serine/threonine kinase activity;GO:0016491//oxidoreductase activity;GO:0000166//nucleotide binding	GO:0006468//protein phosphorylation;GO:0050794//regulation of cellular process	gi|147781733|emb|CAN61169.1|/2.14981e-38/hypothetical protein VITISV_010446 [Vitis vinifera]
Unigene22992_Mpfb2	2037	804	168	34.7869862213724	7.69744917387781	-2.1760953548278	Down	1.593002e-92	1.30041962888469e-90	GO:0031314//extrinsic to mitochondrial inner membrane	GO:0050660//flavin adenine dinucleotide binding;GO:0015036//disulfide oxidoreductase activity;GO:0008137//NADH dehydrogenase (ubiquinone) activity;GO:0005509//calcium ion binding	GO:0055114//oxidation-reduction process	gi|224124644|ref|XP_002319383.1|/0/predicted protein [Populus trichocarpa]
Unigene26855_Mpfb2	881	196	41	19.6079390545222	4.34346699269467	-2.17451892592476	Down	9.69188e-24	1.92695278968692e-22	GO:0009536//plastid	GO:0004345//glucose-6-phosphate dehydrogenase activity;GO:0050661//NADP binding	GO:0006006//glucose metabolic process;GO:0055114//oxidation-reduction process	gi|359487571|ref|XP_002276987.2|/2.68551e-67/PREDICTED: glucose-6-phosphate 1-dehydrogenase 4, chloroplastic-like [Vitis vinifera]
CL5067	337	43	9	11.2457996003522	2.49253454332171	-2.17370083968742	Down	3.30018e-06	2.03215418679595e-05	-	-	-	-
CL130	619	105	22	14.9503181747929	3.31711561733749	-2.17217498545646	Down	2.35622e-13	2.7220707458534e-12	-	-	-	-
Unigene17368_Mpfb2	793	124	26	13.7816203906132	3.06005151584487	-2.17111767867342	Down	1.625764e-15	2.14307059145299e-14	-	-	GO:0006351//transcription, DNA-dependent	gi|358249038|ref|NP_001240238.1|/1.96623e-55/uncharacterized protein LOC100783729 [Glycine max]
CL250	388	224	47	50.8824574581268	11.305628474133	-2.1701271568076	Down	7.44662e-27	1.66446603561077e-25	-	-	-	-
CL10250	2839	1088	229	33.7765500320842	7.52833033195438	-2.16562013958103	Down	7.94294e-124	9.24549652183288e-122	-	-	-	-
CL12743	577	90	19	13.7473339195793	3.07330997128614	-2.16128666931372	Down	1.424614e-11	1.44720138734415e-10	-	-	-	-
CL5557	332	52	11	13.804384435176	3.09231109507817	-2.15836918593143	Down	3.30924e-07	2.29937602831858e-06	-	-	-	-
Unigene28236_Mpfb2	263	33	7	11.0588502392357	2.48411026096152	-2.15440028372847	Down	5.46852e-05	0.000283428429764762	-	-	-	-
Unigene25062_Mpfb2	283	47	10	14.6373752872034	3.29793537926744	-2.1500218432179	Down	1.328304e-06	8.59476774587953e-06	-	-	-	-
Unigene22735_Mpfb2	452	70	15	13.6493317849511	3.0972866559713	-2.13975350776408	Down	3.44726e-09	2.93390768309026e-08	-	GO:0003825//alpha,alpha-trehalose-phosphate synthase (UDP-forming) activity;GO:0004805//trehalose-phosphatase activity	GO:0009744//response to sucrose stimulus;GO:0009750//response to fructose stimulus;GO:0005992//trehalose biosynthetic process	gi|255540727|ref|XP_002511428.1|/1.68808e-73/trehalose-6-phosphate synthase, putative [Ricinus communis]
CL11748	2136	2053	441	84.7109371711881	19.269299116981	-2.13624415297871	Down	4.9542e-228	1.18200095469613e-225	-	-	-	-
CL12925	1487	1131	243	67.0352790897147	15.2518976527803	-2.13593179681167	Down	1.85887e-126	2.19927238575342e-124	-	-	-	-
CL2298	1065	4127	887	341.536124868878	77.7324917219804	-2.1354485151336	Down	0	0	-	-	-	-
CL13606	399	125	27	27.6114302130231	6.3156702338302	-2.12825786892625	Down	2.79942e-15	3.64676178823529e-14	-	-	-	-
CL7670	1595	365	79	20.1689812618112	4.6226922429017	-2.1253329920179	Down	1.029622e-41	3.51210082527646e-40	-	-	-	-
Unigene18687_Mpfb2	444	60	13	11.910227735131	2.73268113971282	-2.12381196389505	Down	5.42586e-08	4.13391563585039e-07	-	-	-	gi|224115596|ref|XP_002332095.1|/7.29613e-18/NAC domain protein, IPR003441 [Populus trichocarpa]
CL992	646	115	25	15.6897891681061	3.6119029115042	-2.11899494759729	Down	4.25956e-14	5.15684998710401e-13	-	-	-	-
CL9971	1483	276	60	16.4028652233524	3.77605817531767	-2.11899494759728	Down	8.20466e-32	2.13311280818784e-30	-	-	-	-
CL6493	283	46	10	14.3259417704544	3.29793537926744	-2.11899494759728	Down	2.14876e-06	1.35561799620161e-05	-	-	-	-
Unigene24172_Mpfb2	442	400	87	79.7608011221445	18.3706938852813	-2.11827378035363	Down	2.25328e-45	8.26024138539898e-44	GO:0005739//mitochondrion;GO:0009941//chloroplast envelope;GO:0009705//plant-type vacuole membrane;GO:0010008//endosome membrane;GO:0005886//plasma membrane	GO:0004427//inorganic diphosphatase activity;GO:0032440//2-alkenal reductase [NAD(P)] activity;GO:0009678//hydrogen-translocating pyrophosphatase activity	GO:0055114//oxidation-reduction process;GO:0009414//response to water deprivation;GO:0009651//response to salt stress;GO:0009926//auxin polar transport;GO:0048366//leaf development;GO:0015992//proton transport	gi|15982958|gb|AAL11507.1|AF367447_1/1.56596e-44/vacuolar H+-pyrophosphatase [Prunus persica]
CL2908	1122	473	103	37.1552398560656	8.56787151250147	-2.11655693258381	Down	2.66412e-53	1.15975159354839e-51	-	-	-	-
CL3881	1093	1428	311	115.148909901809	26.5563757123024	-2.11637058032613	Down	2.40952e-157	3.71616827428571e-155	-	-	-	-
CL683	1687	1083	236	56.5802887462283	13.0564616544466	-2.11553556467411	Down	1.0076e-119	1.12144841237113e-117	-	-	-	-
Unigene2825_Mpfb2	455	78	17	15.1089746125662	3.48711365047377	-2.11530046403954	Down	5.7303e-10	5.18452284098052e-09	-	-	-	-
CL3419	2081	18425	4028	780.345987768593	180.653324809037	-2.11089011729064	Down	0	0	-	-	-	-
Unigene19257_Mpfb2	776	297	65	33.7323434488028	7.81772181721965	-2.10931239419994	Down	6.31774e-34	1.73663452679822e-32	GO:0005829//cytosol	GO:0004843//ubiquitin-specific protease activity	GO:0006007//glucose catabolic process	gi|255566265|ref|XP_002524120.1|/1.07968e-42/Ubiquitin carboxyl-terminal hydrolase, putative [Ricinus communis]
CL11767	715	1066	234	131.402294357773	30.5448778581606	-2.1049880896034	Down	3.89892e-117	4.28424837862595e-115	-	-	-	-
CL13435	1153	768	169	58.7061632821307	13.6799961304617	-2.10144415086661	Down	1.026608e-84	7.55247697989778e-83	-	-	-	-
CL8354	1509	572	126	33.4086229007705	7.79309342305621	-2.09995249970611	Down	1.757504e-63	9.24434259878197e-62	-	-	-	-
CL1446	1259	644	142	45.0829080973316	10.526674436159	-2.09853084503756	Down	3.39136e-71	2.04542584134078e-69	-	-	-	-
CL9576	801	145	32	15.9546496376974	3.72860209670985	-2.09727017644257	Down	3.31882e-17	4.78370904138852e-16	-	-	-	-
Unigene5645_Mpfb2	392	362	80	81.3906072879312	19.0472594353609	-2.09527887862348	Down	1.13778e-40	3.78243968591224e-39	-	-	GO:0006869//lipid transport	gi|359490972|ref|XP_002279379.2|/1.20199e-36/PREDICTED: non-specific lipid-transfer protein 2-like [Vitis vinifera]
CL15128	2070	312	69	13.2842192245751	3.11105237444228	-2.09423884851171	Down	2.98738e-35	8.43734584172662e-34	-	-	-	-
CL7144	1369	176	39	11.3308112507193	2.65882489269355	-2.09139048620269	Down	1.64781e-20	2.81817928871287e-19	-	-	-	-
Unigene18270_Mpfb2	897	162	36	15.9174816152454	3.74574867825827	-2.08728608786995	Down	5.98728e-19	9.39515623255814e-18	-	GO:0030170//pyridoxal phosphate binding;GO:0030378//serine racemase activity;GO:0004794//L-threonine ammonia-lyase activity	GO:0009069//serine family amino acid metabolic process	gi|225426387|ref|XP_002269706.1|/1.51855e-142/PREDICTED: probable serine racemase [Vitis vinifera]
CL14896	842	324	72	33.9144442016035	7.98084694631274	-2.08728608786994	Down	2.12978e-36	6.28226909289617e-35	-	-	-	-
Unigene26914_Mpfb2	271	63	14	20.4891076388121	4.8215571854825	-2.08728608786994	Down	3.53438e-08	2.74314640402588e-07	-	-	-	gi|255570843|ref|XP_002526374.1|/3.079e-16/conserved hypothetical protein [Ricinus communis]
Unigene6803_Mpfb2	525	233	52	39.115456496977	9.24426991262849	-2.08110751294082	Down	1.629622e-26	3.59599368666326e-25	GO:0009535//chloroplast thylakoid membrane	GO:0016702//oxidoreductase activity, acting on single donors with incorporation of molecular oxygen, incorporation of two atoms of oxygen	GO:0009744//response to sucrose stimulus;GO:0010114//response to red light;GO:0009637//response to blue light;GO:0010155//regulation of proton transport;GO:0010207//photosystem II assembly;GO:0010218//response to far red light;GO:0019761//glucosinolate biosynthetic process;GO:0009644//response to high light intensity	gi|225440430|ref|XP_002270357.1|/9.00525e-34/PREDICTED: uncharacterized protein LOC100263187 [Vitis vinifera]
Unigene19888_Mpfb2	686	85	19	10.9206023985385	2.58498520908469	-2.07882450912175	Down	1.527592e-10	1.44665642385965e-09	GO:0005874//microtubule;GO:0009506//plasmodesma	GO:0003777//microtubule motor activity;GO:0005524//ATP binding	GO:0007112//male meiosis cytokinesis;GO:0010245//radial microtubular system formation;GO:0007018//microtubule-based movement;GO:0009555//pollen development;GO:0009558//embryo sac cellularization	gi|225444611|ref|XP_002275046.1|/2.62915e-33/PREDICTED: uncharacterized protein LOC100254378 [Vitis vinifera]
CL5086	917	201	45	19.318727080953	4.58006620010587	-2.07655968127688	Down	5.10884e-23	9.83155733333333e-22	-	-	-	-
CL11345	1427	326	73	20.134711554471	4.77449523477827	-2.07626468177869	Down	2.2387e-36	6.59004913428766e-35	-	-	-	-
Unigene20642_Mpfb2	430	254	57	52.0615443045402	12.3718594425495	-2.07315575903506	Down	1.237556e-28	2.92996810877193e-27	-	-	-	gi|388511711|gb|AFK43917.1|/3.03204e-24/unknown [Lotus japonicus]
Unigene26643_Mpfb2	220	49	11	19.6302208034478	4.66657856166342	-2.07263931190554	Down	1.388482e-06	8.96266168729447e-06	-	-	-	-
CL15327	717	89	20	10.9401338721859	2.6033911083199	-2.07116642250667	Down	6.22952e-11	6.06984638267148e-10	-	-	-	-
Unigene2804_Mpfb2	1298	160	36	10.8641830804277	2.58854897103056	-2.06936417987268	Down	1.522422e-18	2.34215431592447e-17	GO:0009536//plastid	GO:0008080//N-acetyltransferase activity	GO:0008152//metabolic process	gi|297738568|emb|CBI27813.3|/1.48092e-87/unnamed protein product [Vitis vinifera]
CL8184	731	664	150	80.0575854984129	19.151485205185	-2.06358182727868	Down	7.9496e-72	4.86944009078014e-70	-	-	-	-
CL5959	835	615	139	64.9143070929118	15.536632816077	-2.06286261393073	Down	1.266244e-66	7.028467981491e-65	-	-	-	-
CL11390	2645	464	105	15.4612317396393	3.70503401871198	-2.06109656388908	Down	1.260302e-50	5.19321389007634e-49	-	-	-	-
Unigene20425_Mpfb2	616	106	24	15.1662055770078	3.63629498311436	-2.06031904026968	Down	1.087126e-12	1.20129092077789e-11	-	-	-	gi|359484809|ref|XP_003633167.1|/2.40767e-11/PREDICTED: uncharacterized protein LOC100257033 [Vitis vinifera]
Unigene16470_Mpfb2	846	304	69	31.6705062800837	7.61214942682686	-2.05676414309305	Down	1.229078e-33	3.34656395662043e-32	-	GO:0005515//protein binding	GO:0010075//regulation of meristem growth;GO:0010014//meristem initiation;GO:0009944//polarity specification of adaxial/abaxial axis;GO:0010358//leaf shaping;GO:0009855//determination of bilateral symmetry	gi|255541344|ref|XP_002511736.1|/2.38483e-17/conserved hypothetical protein [Ricinus communis]
CL15141	575	92	21	14.1017096383951	3.40863129721502	-2.04860561970588	Down	4.05204e-11	3.99505240547945e-10	-	-	-	-
CL1335	614	96	22	13.7801722850767	3.34412795949822	-2.04289196851149	Down	1.65244e-11	1.66726562990654e-10	-	-	-	-
Unigene23161_Mpfb2	959	144	33	13.2341383467733	3.21161819676523	-2.04289196851149	Down	1.40233e-16	1.95223142230819e-15	GO:0048046//apoplast;GO:0010319//stromule;GO:0009570//chloroplast stroma	GO:0004331//fructose-2,6-bisphosphate 2-phosphatase activity;GO:0032440//2-alkenal reductase [NAD(P)] activity;GO:0042132//fructose 1,6-bisphosphate 1-phosphatase activity;GO:0046872//metal ion binding	GO:0006098//pentose-phosphate shunt;GO:0010218//response to far red light;GO:0016117//carotenoid biosynthetic process;GO:0035304//regulation of protein dephosphorylation;GO:0043085//positive regulation of catalytic activity;GO:0019252//starch biosynthetic process;GO:0010114//response to red light;GO:0030003//cellular cation homeostasis;GO:0010207//photosystem II assembly;GO:0009902//chloroplast r…	gi|297740271|emb|CBI30453.3|/5.07361e-171/unnamed protein product [Vitis vinifera]
CL11928	2157	410	94	16.7527264480239	4.06730073988282	-2.04225233425544	Down	2.04768e-44	7.36278210824313e-43	-	-	-	-
CL6075	507	61	14	10.6040962517518	2.57720315042556	-2.04074350193292	Down	9.04942e-08	6.73311773397657e-07	-	-	-	-
Unigene1454_Mpfb2	335	61	14	16.0485874616064	3.9004238724351	-2.04074350193291	Down	9.04942e-08	6.73195785150732e-07	-	GO:0004672//protein kinase activity	GO:0009987//cellular process;GO:0008152//metabolic process	gi|224053719|ref|XP_002297945.1|/2.96927e-27/predicted protein [Populus trichocarpa]
CL12413	2192	379	87	15.2387886432247	3.70430962467808	-2.04047162875	Down	3.90332e-41	1.3138033583788e-39	-	-	-	-
Unigene6219_Mpfb2	644	135	31	18.4756483034098	4.49266880160143	-2.03998037309159	Down	1.322494e-15	1.75185830969325e-14	GO:0009535//chloroplast thylakoid membrane	GO:0003700//sequence-specific DNA binding transcription factor activity;GO:0000166//nucleotide binding;GO:0005515//protein binding;GO:0016168//chlorophyll binding	GO:0009827//plant-type cell wall modification;GO:0043481//anthocyanin accumulation in tissues in response to UV light;GO:0010114//response to red light;GO:0010155//regulation of proton transport;GO:0048481//ovule development;GO:0010093//specification of floral organ identity;GO:0048443//stamen development;GO:0048441//petal development;GO:0006098//pentose-phosphate shunt;GO:0006364//rRNA processin…	gi|224060552|ref|XP_002300234.1|/2.30593e-39/stress enhanced protein 1 [Populus trichocarpa]
Unigene678_Mpfb2	782	148	34	16.6804110172833	4.05789440144645	-2.03935161080625	Down	5.75802e-17	8.17672922328182e-16	GO:0009507//chloroplast	-	GO:0009987//cellular process	gi|359475350|ref|XP_002282482.2|/8.98208e-37/PREDICTED: uncharacterized protein At4g06744-like [Vitis vinifera]
Unigene11862_Mpfb2	928	596	137	56.6043840549805	13.7784754945666	-2.03849752392926	Down	1.166496e-63	6.16572377772338e-62	-	GO:0016787//hydrolase activity	-	gi|225451513|ref|XP_002272595.1|/4.80621e-62/PREDICTED: uncharacterized protein LOC100265200 [Vitis vinifera]
Unigene22137_Mpfb2	865	126	29	12.8382616650129	3.12903533614426	-2.03666001479997	Down	1.249738e-14	1.56976980197789e-13	GO:0005739//mitochondrion	GO:0004353//glutamate dehydrogenase [NAD(P)+] activity;GO:0050897//cobalt ion binding;GO:0005507//copper ion binding;GO:0005524//ATP binding;GO:0008270//zinc ion binding	GO:0051171//regulation of nitrogen compound metabolic process;GO:0046686//response to cadmium ion;GO:0009646//response to absence of light;GO:0006520//cellular amino acid metabolic process;GO:0009651//response to salt stress;GO:0055114//oxidation-reduction process	gi|255568914|ref|XP_002525427.1|/6.69382e-132/glutamate dehydrogenase, putative [Ricinus communis]
CL3478	960	165	38	15.1483209006198	3.69437469465021	-2.03575578722986	Down	1.034398e-18	1.60335402842785e-17	-	-	-	-
Unigene20948_Mpfb2	1092	191	44	15.4156738835478	3.76061276031485	-2.03535829582608	Down	1.996286e-21	3.59348122651105e-20	-	-	-	gi|147838575|emb|CAN69851.1|/3.23058e-14/hypothetical protein VITISV_009554 [Vitis vinifera]
CL1161	1517	9714	2244	564.370498629575	138.059357842752	-2.03135389684256	Down	0	0	-	-	-	-
CL7973	775	212	49	24.1093745430627	5.90096385861955	-2.03057169687563	Down	1.494172e-23	2.93960472200456e-22	-	-	-	-
CL10131	1638	540	125	29.0557204087812	7.12237265211145	-2.02839239881638	Down	1.776784e-57	8.34006959304348e-56	-	-	-	-
CL11631	926	233	54	22.1766896986101	5.44266182137851	-2.02665972891844	Down	1.123248e-25	2.41325082746269e-24	-	-	-	-
Unigene20928_Mpfb2	459	151	35	28.9945282597722	7.11678647748234	-2.02648280880775	Down	3.74932e-17	5.38266738297872e-16	-	-	-	-
CL15393	2547	1173	272	40.5901683496209	9.96709359067492	-2.0258855432058	Down	1.362976e-122	1.57376351828877e-120	-	-	-	-
Unigene25325_Mpfb2	908	401	93	38.9233587898985	9.55929088622683	-2.02566070177452	Down	4.90714e-43	1.72144544077985e-41	-	GO:0005488//binding	-	gi|224104191|ref|XP_002313352.1|/2.03916e-09/predicted protein [Populus trichocarpa]
CL6882	2412	2762	641	100.924860129683	24.8032906967351	-2.02467814406694	Down	8.11032e-286	2.51968387683453e-283	-	-	-	-
CL12593	756	586	136	68.3168142203998	16.7898064652441	-2.02465509959954	Down	4.39686e-62	2.25771703020214e-60	-	-	-	-
CL14807	1366	224	52	14.4527038753684	3.55288558135429	-2.02427629034415	Down	1.045826e-24	2.15884082141491e-23	-	-	-	-
Unigene20864_Mpfb2	804	4523	1050	495.818040224357	121.888246013597	-2.02425175450556	Down	0	0	GO:0000015//phosphopyruvate hydratase complex;GO:0005740//mitochondrial envelope;GO:0009507//chloroplast;GO:0005634//nucleus;GO:0005886//plasma membrane;GO:0048046//apoplast	GO:0005507//copper ion binding;GO:0000287//magnesium ion binding;GO:0004634//phosphopyruvate hydratase activity	GO:0009651//response to salt stress;GO:0009416//response to light stimulus;GO:0009409//response to cold;GO:0009737//response to abscisic acid stimulus;GO:0006096//glycolysis;GO:0046686//response to cadmium ion	gi|224136806|ref|XP_002322420.1|/4.60685e-92/predicted protein [Populus trichocarpa]
Unigene18442_Mpfb2	306	510	119	146.892808733283	36.29561103516	-2.01689675997855	Down	5.46596e-54	2.41351755255624e-52	GO:0005773//vacuole;GO:0016023//cytoplasmic membrane-bounded vesicle;GO:0005783//endoplasmic reticulum	GO:0004190//aspartic-type endopeptidase activity	GO:0006629//lipid metabolic process;GO:0046686//response to cadmium ion;GO:0006508//proteolysis;GO:0009651//response to salt stress	gi|255556616|ref|XP_002519342.1|/1.05769e-16/Aspartic proteinase oryzasin-1 precursor, putative [Ricinus communis]
CL9377	1240	557	130	39.5899811924702	9.78476150026201	-2.01652679073921	Down	8.53682e-59	4.11444235357143e-57	-	-	-	-
CL3317	1085	137	32	11.1286533436644	2.75263620227151	-2.01539316938816	Down	1.3629e-15	1.80317014705882e-14	-	-	-	-
Unigene5042_Mpfb2	1660	2117	495	112.399545574106	27.8307998557035	-2.01388192546825	Down	4.99774e-218	1.11825079875648e-215	GO:0009505//plant-type cell wall;GO:0046658//anchored to plasma membrane;GO:0016023//cytoplasmic membrane-bounded vesicle;GO:0048046//apoplast	-	GO:0007389//pattern specification process;GO:0008361//regulation of cell size;GO:0009664//plant-type cell wall organization;GO:0009926//auxin polar transport;GO:0010015//root morphogenesis;GO:0009832//plant-type cell wall biogenesis;GO:0040007//growth	gi|255541352|ref|XP_002511740.1|/9.9716e-177/conserved hypothetical protein [Ricinus communis]
CL12644	1308	982	230	66.169145952332	16.4115148193056	-2.01145024979795	Down	5.447e-102	4.92098845188284e-100	-	-	-	-
CL7731	591	81	19	12.0795101597928	3.00050736621337	-2.00928357586867	Down	9.83388e-10	8.71110305476923e-09	-	-	-	-
CL2939	580	115	27	17.475178969994	4.34474555741077	-2.00796363520854	Down	2.97434e-13	3.41333772415626e-12	-	-	-	-
CL2512	1350	1584	372	103.412537348231	25.7180329620562	-2.00755889539921	Down	5.81588e-163	9.33654133531598e-161	-	-	-	-
Unigene18045_Mpfb2	1531	200	47	11.5134794565604	2.86517560285017	-2.00662842452472	Down	5.51194e-22	1.01590959009816e-20	GO:0016023//cytoplasmic membrane-bounded vesicle	GO:0016787//hydrolase activity	-	gi|224090511|ref|XP_002309007.1|/5.09711e-168/predicted protein [Populus trichocarpa]
Unigene20360_Mpfb2	248	34	8	12.0831181377378	3.01069584623447	-2.00482392767797	Down	9.06612e-05	0.000454031457822104	-	-	-	-
CL14440	663	85	20	11.2994468256371	2.81543201306994	-2.00482392767797	Down	3.99342e-10	3.6528669620843e-09	-	-	-	-
CL2672	701	509	120	63.9958113939295	15.9768738202457	-2.00199233689481	Down	2.20542e-53	9.62981367846309e-52	-	-	-	-
CL10914	590	237	56	35.4036566133437	8.85858981197124	-1.99874941326829	Down	1.187882e-25	2.55084516598707e-24	-	-	-	-
CL14338	2896	1007	238	30.64662812039	7.67020509444679	-1.99839129112647	Down	1.143712e-103	1.06215180662366e-101	-	-	-	-
CL6378	1224	203	48	14.6172745945375	3.66006161699092	-1.99773450289166	Down	3.57888e-22	6.65591532816537e-21	-	-	-	-
CL9102	1416	579	137	36.0385323121062	9.02996134107188	-1.99674854145634	Down	2.72882e-60	1.34984379014891e-58	-	-	-	-
Unigene3793_Mpfb2	2076	2065	489	87.668684980991	21.9841706806687	-1.99559649778221	Down	3.23314e-210	7.05151099797979e-208	GO:0016023//cytoplasmic membrane-bounded vesicle;GO:0005576//extracellular region	GO:0050660//flavin adenine dinucleotide binding;GO:0008812//choline dehydrogenase activity;GO:0046593//mandelonitrile lyase activity	GO:0006066//alcohol metabolic process;GO:0009553//embryo sac development;GO:0007267//cell-cell signaling;GO:0010430//fatty acid omega-oxidation	gi|255572947|ref|XP_002527404.1|/0/glucose-methanol-choline (gmc) oxidoreductase, putative [Ricinus communis]
Unigene12496_Mpfb2	430	76	18	15.57746994939	3.90690298185775	-1.99536359842891	Down	3.84402e-09	3.25873890223793e-08	-	-	-	-
CL7248	777	139	33	15.7668729065068	3.96388912573727	-1.99190803979269	Down	1.394756e-15	1.84362237845118e-14	-	-	-	-
CL9349	1135	240	57	18.6366206674826	4.68713617647251	-1.99136166787141	Down	7.71182e-26	1.66680297737738e-24	-	-	-	-
CL10206	2286	640	152	24.6749075037535	6.20577376529169	-1.99136166787141	Down	3.11684e-66	1.7037673235443e-64	-	-	-	-
Unigene3683_Mpfb2	1967	429	102	19.2222719715033	4.83976627645825	-1.98976958195568	Down	6.63174e-45	2.41064865454545e-43	GO:0009505//plant-type cell wall;GO:0005773//vacuole;GO:0005886//plasma membrane;GO:0048046//apoplast	GO:0004559//alpha-mannosidase activity;GO:0030246//carbohydrate binding;GO:0008270//zinc ion binding	GO:0006013//mannose metabolic process	gi|224122176|ref|XP_002318770.1|/0/predicted protein [Populus trichocarpa]
CL8518	1183	2412	574	179.698455451231	45.2851410717634	-1.98846835165202	Down	4.58814e-244	1.2306474395031e-241	-	-	-	-
CL3822	480	63	15	11.567808687746	2.91661160103964	-1.98775041431903	Down	9.22744e-08	6.8549418365732e-07	-	-	-	-
CL13964	639	113	27	15.5858097529211	3.94358751689867	-1.98265254667935	Down	7.42704e-13	8.29830000931436e-12	-	-	-	-
Unigene25681_Mpfb2	1351	276	66	18.005513786996	4.55949940887914	-1.98149142384735	Down	2.64284e-29	6.39374804257703e-28	GO:0009506//plasmodesma;GO:0009536//plastid;GO:0005886//plasma membrane	-	GO:0010102//lateral root morphogenesis;GO:0045595//regulation of cell differentiation;GO:0016049//cell growth;GO:0010090//trichome morphogenesis;GO:0071555//cell wall organization;GO:0010014//meristem initiation;GO:0009733//response to auxin stimulus;GO:0048589//developmental growth;GO:0007155//cell adhesion;GO:0048765//root hair cell differentiation;GO:0045010//actin nucleation	gi|359483669|ref|XP_002274947.2|/0/PREDICTED: uncharacterized protein LOC100253161 [Vitis vinifera]
CL10654	948	2089	500	194.214605977106	49.2255122538336	-1.98017357883265	Down	1.695814e-210	3.73632815183673e-208	-	-	-	-
Unigene17666_Mpfb2	505	71	17	12.3913537664116	3.14185487319914	-1.97964536468197	Down	1.503552e-08	1.2050740454343e-07	GO:0009505//plant-type cell wall;GO:0005773//vacuole;GO:0005886//plasma membrane;GO:0048046//apoplast	GO:0004559//alpha-mannosidase activity;GO:0030246//carbohydrate binding;GO:0008270//zinc ion binding	GO:0006013//mannose metabolic process	gi|255540059|ref|XP_002511094.1|/6.45111e-87/lysosomal alpha-mannosidase, putative [Ricinus communis]
CL2848	1488	579	139	34.2947323615205	8.71847338805397	-1.97583955169336	Down	1.74078e-59	8.51345906228766e-58	-	-	-	-
CL11252	1183	154	37	11.4732844691085	2.91907703772691	-1.97469426149359	Down	6.19556e-17	8.78361992908733e-16	-	-	-	-
Unigene11985_Mpfb2	898	208	50	20.4145017036901	5.19663536933566	-1.973944614794	Down	2.36394e-22	4.43266977681285e-21	GO:0005773//vacuole;GO:0022626//cytosolic ribosome;GO:0005887//integral to plasma membrane	GO:0016174//NAD(P)H oxidase activity;GO:0005509//calcium ion binding;GO:0004601//peroxidase activity;GO:0009055//electron carrier activity;GO:0050660//flavin adenine dinucleotide binding;GO:0005506//iron ion binding	GO:0052542//defense response by callose deposition;GO:0048767//root hair elongation;GO:0010359//regulation of anion channel activity;GO:0009408//response to heat;GO:0009060//aerobic respiration;GO:0043069//negative regulation of programmed cell death;GO:0050832//defense response to fungus;GO:0033198//response to ATP	gi|28268680|dbj|BAC56865.1|/6.44631e-125/respiratory burst oxidase homolog [Nicotiana benthamiana]
CL5685	2300	414	100	15.8644233431945	4.05789440144645	-1.96699185415223	Down	9.16426e-43	3.19668339127625e-41	-	-	-	-
CL7848	384	178	43	40.8545624289443	10.451191570392	-1.96682976269194	Down	2.95328e-19	4.71128346952346e-18	-	-	-	-
CL8237	1109	25790	6243	2049.6116522442	525.400359972313	-1.96386148864772	Down	0	0	-	-	-	-
CL13314	716	128	31	15.7561001546315	4.04089205060241	-1.96316477604076	Down	3.2576e-14	3.98403280657038e-13	-	-	-	-
CL14858	240	33	8	12.1186567204958	3.11105237444228	-1.96175520578608	Down	0.0001446166	0.000699498572401434	-	-	-	-
Unigene6575_Mpfb2	211	37	9	15.4550727671985	3.98096749336216	-1.95688945061427	Down	5.6971e-05	0.000294427437051221	-	-	-	-
Unigene26767_Mpfb2	843	193	47	20.1781580679883	5.2035395586757	-1.95522927201808	Down	1.318672e-20	2.26603786900119e-19	GO:0005739//mitochondrion	-	-	gi|255573349|ref|XP_002527601.1|/3.93407e-89/pentatricopeptide repeat-containing protein, putative [Ricinus communis]
Unigene28515_Mpfb2	234	41	10	15.4425773283708	3.98852868518241	-1.95298499615836	Down	2.25538e-05	0.000124214169009055	-	-	-	-
CL8100	860	164	40	16.8072702085524	4.34100331317528	-1.95298499615836	Down	1.054266e-17	1.55862454447107e-16	-	-	-	-
CL7295	237	41	10	15.2471016659863	3.93804098030669	-1.95298499615835	Down	2.25538e-05	0.000124182493841642	-	-	-	-
Unigene21245_Mpfb2	1356	5340	1303	347.083008245898	89.6836558384578	-1.95236374443441	Down	0	0	GO:0005576//extracellular region	GO:0004650//polygalacturonase activity	GO:0005975//carbohydrate metabolic process;GO:0007047//cellular cell wall organization	gi|30692538|gb|AAP33475.1|/0/polygalacturonase-like protein [Fragaria x ananassa]
CL8186	2043	691	169	29.8099650028483	7.7205264505249	-1.94902355053371	Down	2.00048e-69	1.16426857574124e-67	-	-	-	-
CL2173	1447	18761	4596	1142.71844560268	296.442226253007	-1.94664711185542	Down	0	0	-	-	-	-
CL5516	626	114	28	16.0502685580775	4.17457507113661	-1.94289617853476	Down	1.18069e-12	1.30002337990821e-11	-	-	-	-
Unigene14223_Mpfb2	303	61	15	17.7434877875847	4.62037481352814	-1.941207828382	Down	2.30464e-07	1.63260455643045e-06	-	-	-	-
Unigene20301_Mpfb2	880	126	31	12.6194276593593	3.28781671389923	-1.94044469954067	Down	8.03404e-14	9.56289921058434e-13	GO:0009941//chloroplast envelope;GO:0009570//chloroplast stroma;GO:0005634//nucleus;GO:0005739//mitochondrion	-	GO:0010027//thylakoid membrane organization;GO:0019252//starch biosynthetic process;GO:0043085//positive regulation of catalytic activity;GO:0000023//maltose metabolic process	gi|225452478|ref|XP_002274527.1|/1.90238e-105/PREDICTED: uncharacterized protein LOC100266403 [Vitis vinifera]
Unigene5812_Mpfb2	432	130	32	26.5223126879538	6.91344972098285	-1.93972889945608	Down	3.28314e-14	4.01413130690827e-13	GO:0005840//ribosome;GO:0009941//chloroplast envelope;GO:0009570//chloroplast stroma;GO:0016020//membrane	GO:0003723//RNA binding;GO:0003735//structural constituent of ribosome	GO:0006412//translation;GO:0034641//cellular nitrogen compound metabolic process;GO:0042254//ribosome biogenesis	gi|225461526|ref|XP_002285149.1|/6.27322e-22/PREDICTED: 30S ribosomal protein S20, chloroplastic [Vitis vinifera]
CL3265	1944	921	227	41.755641001035	10.8982853240494	-1.93786994522805	Down	2.92958e-91	2.36027952835821e-89	-	-	-	-
CL1593	1130	142	35	11.0754577912174	2.89080087890654	-1.93782518898735	Down	2.24626e-15	2.93857897122084e-14	-	-	-	-
Unigene3587_Mpfb2	619	85	21	12.1026385224514	3.16633763473124	-1.93443459978657	Down	1.003854e-09	8.88692725215252e-09	-	GO:0004715//non-membrane spanning protein tyrosine kinase activity;GO:0005524//ATP binding;GO:0032440//2-alkenal reductase [NAD(P)] activity;GO:0004674//protein serine/threonine kinase activity	GO:0006468//protein phosphorylation;GO:0055114//oxidation-reduction process	gi|359484008|ref|XP_002272404.2|/3.46862e-18/PREDICTED: probable LRR receptor-like serine/threonine-protein kinase At1g56130-like [Vitis vinifera]
Unigene17038_Mpfb2	683	538	133	69.4245954013231	18.1743762430816	-1.93354101348306	Down	7.08038e-54	3.11999112163265e-52	GO:0016020//membrane;GO:0016023//cytoplasmic membrane-bounded vesicle	-	-	gi|15229448|ref|NP_188987.1|/6.55504e-51/uncharacterized protein [Arabidopsis thaliana]
Unigene5311_Mpfb2	1406	287	71	17.9907124209611	4.71304520452494	-1.93252089359864	Down	1.79276e-29	4.36160832901408e-28	-	-	-	gi|255559505|ref|XP_002520772.1|/1.55747e-111/ankyrin repeat-containing protein, putative [Ricinus communis]
CL8154	910	311	77	30.1210968237699	7.89728679666118	-1.93134531586333	Down	8.78544e-32	2.28273430180505e-30	-	-	-	-
Unigene18478_Mpfb2	1155	133	33	10.1489576942995	2.66661632095053	-1.92824940257036	Down	2.10236e-14	2.60063919335434e-13	GO:0009570//chloroplast stroma	GO:0004721//phosphoprotein phosphatase activity	GO:0046777//protein autophosphorylation;GO:0071482//cellular response to light stimulus;GO:0006364//rRNA processing;GO:0035970//peptidyl-threonine dephosphorylation;GO:0010027//thylakoid membrane organization;GO:0010155//regulation of proton transport;GO:0010207//photosystem II assembly	gi|356565976|ref|XP_003551211.1|/7.96436e-124/PREDICTED: probable protein phosphatase 2C 26-like [Glycine max]
CL15087	1806	2472	614	120.637549232118	31.7306670748764	-1.92672926896183	Down	6.35058e-240	1.65206895614458e-237	-	-	-	-
CL4605	1017	6717	1671	582.111502219151	153.350103766757	-1.9244663819402	Down	0	0	-	-	-	-
CL10172	2852	493	123	15.2352359127998	4.02516944659608	-1.9202904174663	Down	4.49544e-49	1.78757901436464e-47	-	-	-	-
Unigene3492_Mpfb2	396	64	16	14.2441511498941	3.77097257508155	-1.91736108642763	Down	1.459138e-07	1.05706115403456e-06	-	-	-	-
Unigene12538_Mpfb2	230	124	31	47.516630303288	12.579472644484	-1.91736108642763	Down	1.969636e-13	2.28770201785906e-12	-	-	-	-
Unigene16327_Mpfb2	311	124	31	35.140916301467	9.30314697180489	-1.91736108642763	Down	1.969636e-13	2.28831748786656e-12	-	-	-	-
Unigene27593_Mpfb2	247	40	10	14.2729854639627	3.77860612280439	-1.91736108642763	Down	3.56702e-05	0.000190170607012346	-	-	-	-
CL9639	548	208	52	33.4529608210104	8.85628048198898	-1.91736108642763	Down	1.446078e-21	2.62273970398992e-20	-	-	-	-
Unigene18528_Mpfb2	294	36	9	10.7921247232616	2.85708891530414	-1.91736108642763	Down	9.0249e-05	0.00045249190943922	GO:0030076//light-harvesting complex;GO:0009941//chloroplast envelope;GO:0009535//chloroplast thylakoid membrane;GO:0010287//plastoglobule	GO:0016168//chlorophyll binding	GO:0010114//response to red light;GO:0006364//rRNA processing;GO:0009637//response to blue light;GO:0010218//response to far red light;GO:0009765//photosynthesis, light harvesting	gi|357461189|ref|XP_003600876.1|/5.28025e-21/Chlorophyll a-b binding protein CP29.3 [Medicago truncatula]
Unigene25133_Mpfb2	525	64	16	10.7441597244915	2.84439074234723	-1.91736108642763	Down	1.459138e-07	1.05670661398625e-06	-	GO:0004872//receptor activity;GO:0005524//ATP binding;GO:0004674//protein serine/threonine kinase activity	GO:0006468//protein phosphorylation	gi|357514725|ref|XP_003627651.1|/8.55166e-40/Cysteine-rich receptor-like protein kinase [Medicago truncatula]
CL2900	2179	2903	726	117.419868862612	31.0962463126906	-1.91686420505854	Down	1.728364e-279	5.14742558455172e-277	-	-	-	-
Unigene20752_Mpfb2	934	746	187	70.3953117655432	18.6862995938128	-1.91349844679524	Down	4.82804e-73	3.00423745475504e-71	GO:0005737//cytoplasm;GO:0005886//plasma membrane;GO:0005634//nucleus	GO:0004842//ubiquitin-protein ligase activity;GO:0005524//ATP binding	GO:0051788//response to misfolded protein;GO:0006635//fatty acid beta-oxidation;GO:0043161//proteasomal ubiquitin-dependent protein catabolic process;GO:0006944//cellular membrane fusion;GO:0016558//protein import into peroxisome matrix;GO:0051510//regulation of unidimensional cell growth;GO:0048193//Golgi vesicle transport;GO:0042023//DNA endoreduplication;GO:0016567//protein ubiquitination;GO:0…	gi|356516007|ref|XP_003526688.1|/7.70197e-84/PREDICTED: ubiquitin-conjugating enzyme E2 10-like [Glycine max]
Unigene6632_Mpfb2	1088	577	145	46.7410757200942	12.4384906514926	-1.90987950505818	Down	9.54242e-57	4.41198999229122e-55	-	GO:0032440//2-alkenal reductase [NAD(P)] activity;GO:0004871//signal transducer activity	GO:0055114//oxidation-reduction process;GO:0000160//two-component signal transduction system (phosphorelay)	gi|255542502|ref|XP_002512314.1|/4.6503e-62/Histidine-containing phosphotransfer protein, putative [Ricinus communis]
Unigene18010_Mpfb2	696	163	41	20.6409722616596	5.4979804893161	-1.90853723604063	Down	4.04896e-17	5.80127035965494e-16	-	GO:0004674//protein serine/threonine kinase activity;GO:0000166//nucleotide binding	GO:0016310//phosphorylation	gi|225455537|ref|XP_002267723.1|/2.19695e-33/PREDICTED: probable receptor-like protein kinase At1g67000-like [Vitis vinifera]
CL4420	2423	1528	385	55.5804073655277	14.8298204394587	-1.90607527888111	Down	6.0946e-147	8.62915430819672e-145	-	-	-	-
CL12637	805	123	31	13.4666947633742	3.59413504128115	-1.90567928137999	Down	3.07694e-13	3.5301428522848e-12	-	-	-	-
Unigene1050_Mpfb2	864	1317	333	134.345714653982	35.9715430794889	-1.90102234961289	Down	1.818204e-126	2.15706927296703e-124	-	-	-	gi|359475044|ref|XP_003631574.1|/9.91562e-43/PREDICTED: uncharacterized protein LOC100245206 [Vitis vinifera]
Unigene3102_Mpfb2	446	130	33	25.6897737246548	6.90569921681134	-1.89533478009763	Down	8.0089e-14	9.53560346291701e-13	-	-	-	-
CL11612	965	189	48	17.2618077827505	4.64239939813149	-1.89464100992754	Down	1.921574e-19	3.09400639880686e-18	-	-	-	-
Unigene1417_Mpfb2	1453	1145	291	69.4531036474641	18.6920077280668	-1.89361762650366	Down	1.26001e-109	1.26835132494172e-107	GO:0005774//vacuolar membrane;GO:0005886//plasma membrane	GO:0030794//(S)-coclaurine-N-methyltransferase activity	GO:0008610//lipid biosynthetic process;GO:0032259//methylation	gi|225429586|ref|XP_002280292.1|/0/PREDICTED: (S)-coclaurine N-methyltransferase [Vitis vinifera]
CL2388	391	59	15	13.299246621888	3.58049506009981	-1.89311354018095	Down	5.68914e-07	3.84415305523392e-06	-	-	-	-
CL13056	916	118	30	11.3537236444502	3.05671084825115	-1.89311354018095	Down	1.17573e-12	1.29489222953328e-11	-	-	-	-
CL7621	638	204	52	28.1813162836267	7.606961918699	-1.88934671025804	Down	8.5059e-21	1.47517584578313e-19	-	-	-	-
CL5535	646	102	26	13.9161608273636	3.75637902796436	-1.88934671025803	Down	4.25918e-11	4.19162327073838e-10	-	-	-	-
Unigene3384_Mpfb2	1478	486	124	28.981016932764	7.83025360820385	-1.88797727964654	Down	2.38232e-47	9.05617138028169e-46	-	GO:0080044//quercetin 7-O-glucosyltransferase activity;GO:0080043//quercetin 3-O-glucosyltransferase activity	-	gi|224059420|ref|XP_002299843.1|/4.0214e-158/predicted protein [Populus trichocarpa]
Unigene10540_Mpfb2	975	188	48	16.9943680257583	4.59478504533014	-1.88698743738412	Down	2.98822e-19	4.7617451099631e-18	-	-	-	-
Unigene27535_Mpfb2	363	47	12	11.4115074553129	3.085341197794	-1.88698743738412	Down	8.86634e-06	5.15668722639731e-05	-	-	-	-
Unigene18821_Mpfb2	392	47	12	10.567288791527	2.85708891530414	-1.88698743738411	Down	8.86634e-06	5.15738182327586e-05	-	-	-	-
[truncated: 1,154 more rows]
