# Supplementary material for: Transcriptomic analysis of ‘Suli’ pear (Pyrus pyrifolia white pear group) buds during the dormancy by RNA-Seq
Source: BMC Genomics. 2012 Dec 12;13:700. doi: 10.1186/1471-2164-13-700 (PMC3562153; doi:10.1186/1471-2164-13-700)
Supplement: Additional file 9 — Differentially-expressed genes between the Nov. 15 and Feb. 15 libraries. Genelength: length of all exon in gene. Expression: unique reads of aligned reads. RPKM: Reads Per Kb per Million reads. log2 Ratio: log2 (Feb. 15-RPKM/Nov. 15-RPKM). Up-Down-Regulation (Feb. 15/Nov. 15): Feb. 15 is a up/down regulation relative to Nov. 15. P-value: pvalue for hypothesis testing. FDR: false discovery rate. We used FDR ≤ 0.001 and the absolute value of log2 Ratio ≥ 1 as the threshold to judge the significance of gene expression difference. [file 1471-2164-13-700-S9.xls]

GeneID	Gene_length	Nov_15-Expression	Feb_15-Expression	Nov_15-RPKM	Feb_15-RPKM	log2 Ratio(Feb_15/Nov_15)	Up-Down-Regulation(Feb_15/Nov_15)	P-value	FDR	GO Component	GO Function	GO Process	Blast nr
CL14989	265	0	94	0.001	35.0341115497181	15.0964726901075	Up	1.936914e-31	9.31817736244635e-30	-	-	-	-
Unigene26738_Mpfb2	203	0	71	0.001	34.5439057126059	15.0761435902	Up	6.24804e-24	2.16494103153014e-22	-	-	-	-
Unigene29368_Mpfb2	382	0	103	0.001	26.6307250403686	14.7008040870279	Up	2.23332e-34	1.20499842166065e-32	-	GO:0003824//catalytic activity	-	gi|326525425|dbj|BAJ88759.1|/4.67117e-09/predicted protein [Hordeum vulgare subsp. vulgare]
Unigene12245_Mpfb2	301	0	57	0.001	18.7032676524525	14.1910027252855	Up	2.3239e-19	6.34571889768575e-18	-	-	-	-
Unigene33877_Mpfb2	210	0	30	0.001	14.1094826150081	13.7843774658229	Up	1.515998e-10	2.13281463213053e-09	-	-	-	-
CL2897	2768	0	379	0.001	13.5232866248614	13.7231581984148	Up	1.759348e-124	4.19595139765957e-122	-	-	-	-
CL6690	219	0	28	0.001	12.6276648061259	13.6243002503369	Up	6.81746e-10	8.95093569604685e-09	-	-	-	-
CL8522	279	0	35	0.001	12.3900474576236	13.5968940929963	Up	3.53498e-12	5.84431778244838e-11	-	-	-	-
Unigene28200_Mpfb2	203	0	21	0.001	10.2172115487989	13.318713893474	Up	1.314798e-07	1.3068410092219e-06	-	-	-	-
CL11223	385	1	179	0.371880528438691	45.9199525106626	6.94813812897244	Up	3.31606e-57	3.2392632291939e-55	-	-	-	-
Unigene27863_Mpfb2	322	1	79	0.273713308198664	24.2315027518617	6.46807448656929	Up	6.61124e-25	2.41391016188925e-23	-	-	-	-
Unigene12261_Mpfb2	693	4	279	0.508719683924789	39.7630873695681	6.28841505022137	Up	1.63285e-84	2.55986347727273e-82	-	-	-	gi|297741442|emb|CBI32573.3|/2.87671e-18/unnamed protein product [Vitis vinifera]
Unigene9831_Mpfb2	669	2	125	0.263484858714409	18.4541065592407	6.13007802305427	Up	3.37952e-38	2.03120024450402e-36	-	-	-	-
CL13311	211	1	48	0.417704669383743	22.4681808466479	5.74925623911334	Up	5.42032e-15	1.11892673959484e-13	-	-	-	-
Unigene5293_Mpfb2	504	10	462	1.74872391349146	90.535846779635	5.69411468492088	Up	3.4245e-134	8.87539343930636e-132	-	GO:0005488//binding;GO:0016740//transferase activity	GO:0032502//developmental process;GO:0009987//cellular process	gi|255549234|ref|XP_002515671.1|/2.27823e-44/phd finger protein, putative [Ricinus communis]
Unigene20279_Mpfb2	541	7	261	1.14038779423251	47.6488442469865	5.38484481290447	Up	1.291002e-74	1.69253382087719e-72	GO:0005576//extracellular region;GO:0016020//membrane	-	GO:0009664//plant-type cell wall organization	gi|29467499|dbj|BAC67188.1|/1.99603e-87/expansin [Pyrus communis]
CL13926	739	3	105	0.35779033250326	14.0331119377956	5.29357675533716	Up	1.577618e-30	7.22529706496425e-29	-	-	-	-
Unigene11362_Mpfb2	492	25	862	4.47843929064887	173.0419067052	5.27198160770656	Up	1.051646e-240	5.68104237373494e-238	-	-	-	gi|388497288|gb|AFK36710.1|/1.34935e-38/unknown [Lotus japonicus]
Unigene6293_Mpfb2	946	4	137	0.372666745200717	14.3033761393158	5.26232582135272	Up	2.30608e-39	1.44208799107392e-37	-	-	-	gi|255554172|ref|XP_002518126.1|/7.47427e-127/conserved hypothetical protein [Ricinus communis]
Unigene26453_Mpfb2	306	14	459	4.03235161228619	148.149567457585	5.1992891597484	Up	4.99474e-128	1.24416198544444e-125	GO:0009505//plant-type cell wall;GO:0005576//extracellular region;GO:0016020//membrane	GO:0005199//structural constituent of cell wall	GO:0009831//plant-type cell wall modification involved in multidimensional cell growth;GO:0009828//plant-type cell wall loosening;GO:0009826//unidimensional cell growth;GO:0006949//syncytium formation	gi|148716918|gb|ABR04073.1|/4.29416e-18/expansin 1 [Pyrus pyrifolia]
Unigene2031_Mpfb2	893	43	1252	4.2439355714655	138.472010792755	5.02804783062271	Up	0	0	-	-	-	gi|292698381|dbj|BAI99733.1|/5.98272e-65/flowering locus C-like protein [Pyrus pyrifolia var. culta]
Unigene12282_Mpfb2	501	11	315	1.93511484558816	62.0986210900055	5.00407013814217	Up	1.23178e-86	1.99383826209386e-84	-	-	-	-
Unigene16957_Mpfb2	371	6	136	1.42537496344964	36.2054648234169	4.66679407892138	Up	9.10462e-37	5.26740447664516e-35	GO:0005794//Golgi apparatus;GO:0031012//extracellular matrix	-	GO:0009887//organ morphogenesis;GO:0030154//cell differentiation;GO:0008283//cell proliferation	gi|255568659|ref|XP_002525303.1|/1.19818e-20/phytosulfokines precursor, putative [Ricinus communis]
CL14458	596	4	84	0.591514666040065	13.9200935866187	4.55661116117095	Up	7.0729e-23	2.32157845754026e-21	-	-	-	-
Unigene12199_Mpfb2	310	2	41	0.568617324128837	13.0626500338946	4.52184574301028	Up	1.070302e-11	1.69692824519095e-10	GO:0016020//membrane;GO:0005634//nucleus	GO:0005484//SNAP receptor activity;GO:0016779//nucleotidyltransferase activity	GO:0006944//cellular membrane fusion;GO:0009409//response to cold;GO:0009058//biosynthetic process;GO:0016192//vesicle-mediated transport;GO:0006886//intracellular protein transport	gi|297744398|emb|CBI37660.3|/5.95142e-20/unnamed protein product [Vitis vinifera]
Unigene2662_Mpfb2	1033	26	532	2.21832315221608	50.8651628831462	4.51913645575229	Up	4.83512e-137	1.27524867905882e-134	GO:0005576//extracellular region;GO:0016020//membrane	-	GO:0009664//plant-type cell wall organization;GO:0006949//syncytium formation	gi|29467501|dbj|BAC67189.1|/4.20631e-150/expansin [Pyrus communis]
CL13290	1080	11	221	0.897678275592284	20.2105274124236	4.49276467914632	Up	1.362932e-57	1.34900181200883e-55	-	-	-	-
Unigene27393_Mpfb2	243	2	39	0.725396586337199	15.8513940489597	4.44969595725444	Up	4.38956e-11	6.56486663509006e-10	-	-	-	-
Unigene26659_Mpfb2	230	2	39	0.766397262956258	16.7473424082487	4.44969595725444	Up	4.38956e-11	6.56705711444778e-10	-	-	-	-
Unigene26707_Mpfb2	239	12	227	4.42522268987295	93.807396967564	4.40587972496195	Up	2.1139e-58	2.12513305605381e-56	-	-	-	-
Unigene27092_Mpfb2	939	17	315	1.59564073384397	33.1324911246994	4.37603891552912	Up	3.99204e-80	5.81139926883117e-78	-	GO:0004027//alcohol sulfotransferase activity;GO:0080131//hydroxyjasmonate sulfotransferase activity	GO:0009695//jasmonic acid biosynthetic process;GO:0009611//response to wounding;GO:0009867//jasmonic acid mediated signaling pathway	gi|255603809|ref|XP_002538120.1|/1.18904e-100/Flavonol 4'-sulfotransferase, putative [Ricinus communis]
Unigene25965_Mpfb2	567	16	295	2.48707401029897	51.3863873015725	4.36886488264139	Up	4.71424e-75	6.21683467294118e-73	-	-	-	-
Unigene20508_Mpfb2	792	6	102	0.667694585151285	12.7199123574694	4.25175657964253	Up	2.20064e-26	8.56511247222222e-25	-	-	-	gi|212274991|ref|NP_001130552.1|/1.43224e-21/uncharacterized protein LOC100191651 precursor [Zea mays]
Unigene3170_Mpfb2	519	6	102	1.01890965595341	19.4107333085082	4.25175657964252	Up	2.20064e-26	8.57255392528236e-25	-	GO:0003824//catalytic activity	-	gi|488731|emb|CAA55883.1|/8.91443e-10/chitinase [Beta vulgaris subsp. vulgaris]
Unigene25959_Mpfb2	739	17	267	2.02747855085181	35.6841989275373	4.1375268288294	Up	1.24478e-65	1.40939901161616e-63	-	-	GO:0045893//positive regulation of transcription, DNA-dependent;GO:0031347//regulation of defense response;GO:0009658//chloroplast organization	gi|359490781|ref|XP_002269666.2|/4.80398e-29/PREDICTED: uncharacterized protein LOC100267499 [Vitis vinifera]
Unigene22017_Mpfb2	253	5	78	1.74181196126422	30.4497134695431	4.12776786236708	Up	4.36176e-20	1.23464793636364e-18	-	-	-	gi|356500623|ref|XP_003519131.1|/1.18959e-12/PREDICTED: thioredoxin H2-like [Glycine max]
Unigene15488_Mpfb2	274	2	29	0.643326169634815	10.4533758060096	4.02227473351976	Up	4.7163e-08	4.96979419741481e-07	-	-	-	gi|356574054|ref|XP_003555167.1|/3.28647e-10/PREDICTED: probable peptide/nitrate transporter At1g59740-like [Glycine max]
Unigene16403_Mpfb2	235	3	43	1.12513640731876	18.072145817521	4.00559599237314	Up	2.1961e-11	3.3942273595312e-10	GO:0005576//extracellular region;GO:0016020//membrane	GO:0046872//metal ion binding;GO:0030570//pectate lyase activity	GO:0045490//pectin catabolic process	gi|255572022|ref|XP_002526952.1|/5.78855e-31/Pectate lyase precursor, putative [Ricinus communis]
Unigene2169_Mpfb2	544	88	1205	14.2572432005833	218.774790179399	3.93967955087222	Up	3.2167e-280	2.0313687028169e-277	GO:0009506//plasmodesma	-	GO:0009739//response to gibberellin stimulus;GO:0009751//response to salicylic acid stimulus;GO:0010286//heat acclimation	gi|357521744|ref|XP_003616284.1|/1.2471e-36/GASA5-like protein [Medicago truncatula]
CL5739	635	7	95	0.971574482960296	14.776072344851	3.92679442466553	Up	2.22422e-23	7.52659261433962e-22	-	-	-	-
Unigene6645_Mpfb2	317	5	65	1.39015276403738	20.251781040469	3.86473345653328	Up	3.2627e-16	7.36233919979869e-15	-	GO:0016787//hydrolase activity	-	gi|147860024|emb|CAN83125.1|/4.53627e-12/hypothetical protein VITISV_015109 [Vitis vinifera]
CL14909	403	20	252	4.37397941637567	61.7596211733851	3.81964556700474	Up	1.678348e-58	1.69105818597753e-56	-	-	-	-
CL12006	548	33	415	5.30744089948722	74.7957061981722	3.81686714526802	Up	2.78752e-95	4.97944359521912e-93	-	-	-	-
Unigene18795_Mpfb2	942	8	100	0.748498388449849	10.4847535355686	3.80814992816691	Up	5.28648e-24	1.84746612439595e-22	-	-	-	-
Unigene11501_Mpfb2	269	18	223	5.89755514616897	81.8769604536341	3.79526863687018	Up	1.09721e-51	9.460693225e-50	-	-	-	gi|224081419|ref|XP_002306403.1|/2.6999e-20/predicted protein [Populus trichocarpa]
Unigene26714_Mpfb2	523	9	110	1.51667527181592	20.7730432381572	3.77572845047454	Up	4.18864e-26	1.61206911313305e-24	-	-	-	gi|147801334|emb|CAN61640.1|/5.4082e-07/hypothetical protein VITISV_021909 [Vitis vinifera]
Unigene17704_Mpfb2	266	4	47	1.32534865022511	17.4512021817205	3.71888259006982	Up	9.71666e-12	1.54710896455966e-10	-	-	-	-
Unigene26829_Mpfb2	245	5	58	1.79868745387693	23.3814283334419	3.7003466386324	Up	3.71472e-14	7.21650349393414e-13	GO:0016020//membrane	-	-	gi|296081175|emb|CBI18201.3|/2.57372e-31/unnamed protein product [Vitis vinifera]
Unigene17193_Mpfb2	740	9	104	1.07192049616179	13.8806801942241	3.69480845509097	Up	2.37146e-24	8.43212942268041e-23	GO:0016020//membrane;GO:0005634//nucleus	GO:0005484//SNAP receptor activity;GO:0016779//nucleotidyltransferase activity	GO:0006944//cellular membrane fusion;GO:0009409//response to cold;GO:0009058//biosynthetic process;GO:0016192//vesicle-mediated transport;GO:0006886//intracellular protein transport	gi|225428446|ref|XP_002284067.1|/2.41628e-97/PREDICTED: syntaxin-112-like [Vitis vinifera]
CL6900	1315	47	541	3.1500967348126	40.6331640023084	3.68918967054137	Up	2.17724e-120	4.98065866734694e-118	-	-	-	-
CL13221	576	8	91	1.22410673944402	15.6037160169447	3.67208837859089	Up	2.26188e-21	6.85242659189189e-20	-	-	-	-
Unigene17639_Mpfb2	710	7	79	0.868943375605335	10.989498431126	3.66071956451169	Up	1.111924e-18	2.90701669900875e-17	-	-	-	gi|225465417|ref|XP_002264098.1|/3.17689e-19/PREDICTED: uncharacterized protein LOC100256767 [Vitis vinifera]
Unigene21739_Mpfb2	468	8	90	1.50659291008495	18.9935342894339	3.65614683472186	Up	4.41674e-21	1.32198512269693e-19	-	-	-	gi|302843366|ref|XP_002953225.1|/3.53238e-11/hypothetical protein VOLCADRAFT_63308 [Volvox carteri f. nagariensis]
CL2058	707	13	146	1.62059958715644	20.3958857603087	3.65367857913112	Up	2.43792e-33	1.26368808138728e-31	-	-	-	-
Unigene25911_Mpfb2	505	10	112	1.74526109386079	21.9046225151808	3.64972056556242	Up	7.11136e-26	2.70442789075488e-24	-	-	-	gi|83853953|gb|ABC47923.1|/8.82063e-44/pathogenesis-related protein 5 [Malus x domestica]
Unigene12187_Mpfb2	208	2	22	0.847458511922785	10.4464438591887	3.62372535702949	Up	5.59412e-06	4.3327614171705e-05	-	-	-	-
CL6012	1758	30	322	1.50402193242269	18.0903150251582	3.58832002089828	Up	1.09577e-70	1.32786593216216e-68	-	-	-	-
CL4626	821	11	118	1.18086788993869	14.1954112545635	3.58750516911673	Up	8.03554e-27	3.18840271663717e-25	-	-	-	-
Unigene12271_Mpfb2	537	8	84	1.31300834621929	15.4494893438077	3.55661116117095	Up	2.40318e-19	6.55023596717325e-18	-	-	-	-
Unigene21076_Mpfb2	638	7	73	0.967005950908758	11.300855197914	3.5467633752146	Up	6.05686e-17	1.42557182057743e-15	GO:0005794//Golgi apparatus;GO:0009506//plasmodesma;GO:0005774//vacuolar membrane;GO:0022627//cytosolic small ribosomal subunit	GO:0003735//structural constituent of ribosome	GO:0001510//RNA methylation;GO:0006412//translation	gi|326512730|dbj|BAK03272.1|/1.01587e-31/predicted protein [Hordeum vulgare subsp. vulgare]
Unigene29508_Mpfb2	221	3	31	1.19641201683217	13.8541073640577	3.53352754805791	Up	7.49474e-08	7.70561012107315e-07	-	-	-	gi|255544800|ref|XP_002513461.1|/1.26964e-06/conserved hypothetical protein [Ricinus communis]
CL14705	1606	32	325	1.75612822395955	19.986969457748	3.508589646308	Up	5.41528e-70	6.5446067212938e-68	-	-	-	-
Unigene28530_Mpfb2	386	4	40	0.913323163108494	10.2348578554463	3.48622183327956	Up	1.044364e-09	1.34984573848371e-08	-	-	-	gi|147806086|emb|CAN63337.1|/1.3037e-11/hypothetical protein VITISV_033711 [Vitis vinifera]
CL4669	493	6	61	1.12036888016911	12.2205863622889	3.44726778821784	Up	2.98876e-14	5.84417933362407e-13	-	-	-	-
CL1402	1787	51	496	2.5153441226852	27.4136114377773	3.44606470680757	Up	2.5568e-104	4.98431485217391e-102	-	-	-	-
CL5305	1327	57	554	3.78578301332198	41.2332883052006	3.44514589027663	Up	2.72086e-116	5.92209707864078e-114	-	-	-	-
CL11212	1158	31	300	2.35941817136361	25.5871446386156	3.43891611850119	Up	1.266896e-63	1.3787333968932e-61	-	-	-	-
Unigene16609_Mpfb2	547	6	58	0.966753402997839	10.4724861822546	3.4373122327986	Up	2.16058e-13	3.96374490425532e-12	-	-	-	-
Unigene21779_Mpfb2	693	12	115	1.52615905177437	16.3898030376356	3.4248212886154	Up	3.34088e-25	1.24208156351575e-23	GO:0005829//cytosol;GO:0009506//plasmodesma;GO:0005783//endoplasmic reticulum;GO:0005886//plasma membrane	-	GO:0010162//seed dormancy process;GO:0009944//polarity specification of adaxial/abaxial axis;GO:0009845//seed germination;GO:0010075//regulation of meristem growth;GO:0010014//meristem initiation;GO:0009909//regulation of flower development;GO:0009640//photomorphogenesis;GO:0010228//vegetative to reproductive phase transition of meristem;GO:0016567//protein ubiquitination;GO:0019915//lipid storag…	gi|224123728|ref|XP_002319150.1|/2.3576e-104/predicted protein [Populus trichocarpa]
Unigene21951_Mpfb2	239	6	56	2.21261134493648	23.1419129082977	3.38668615972863	Up	8.01854e-13	1.39189809516067e-11	-	-	-	-
Unigene11967_Mpfb2	301	4	37	1.1712383420594	12.1407175989604	3.37374710402113	Up	7.53288e-09	8.74551373795961e-08	GO:0009707//chloroplast outer membrane	-	GO:0009902//chloroplast relocation;GO:0006364//rRNA processing;GO:0010027//thylakoid membrane organization;GO:0042793//transcription from plastid promoter;GO:0010207//photosystem II assembly;GO:0045893//positive regulation of transcription, DNA-dependent;GO:0035304//regulation of protein dephosphorylation	gi|225444169|ref|XP_002268607.1|/2.34787e-40/PREDICTED: protein CHUP1, chloroplastic-like [Vitis vinifera]
Unigene26635_Mpfb2	435	31	284	6.28093389066451	64.4819573301977	3.35984454750999	Up	4.2728e-59	4.34420711111111e-57	-	-	-	gi|255562798|ref|XP_002522404.1|/6.30239e-06/Protein HVA22, putative [Ricinus communis]
Unigene21231_Mpfb2	502	25	229	4.38922735258813	45.0547821351751	3.35964133671441	Up	6.00058e-48	4.77035470673759e-46	-	-	-	gi|397603477|gb|EJK58439.1|/6.0708e-24/hypothetical protein THAOC_21441 [Thalassiosira oceanica]
Unigene16017_Mpfb2	227	3	27	1.16478879171766	11.7475427939935	3.3342187398345	Up	1.052902e-06	9.14016785556631e-06	-	-	-	-
Unigene19953_Mpfb2	606	42	378	6.10841382851275	61.606750823946	3.3342187398345	Up	1.367204e-77	1.89787386216718e-75	-	-	-	gi|6094077|sp|O82713.1|RL41_QUESU/2.95258e-06/RecName: Full=60S ribosomal protein L41
Unigene26150_Mpfb2	219	3	27	1.20733815397219	12.1766767773357	3.33421873983449	Up	1.052902e-06	9.14547984773344e-06	-	-	-	-
CL7034	1206	50	445	3.65404996848962	36.4436470528608	3.31809907447122	Up	1.18843e-90	2.00321939511278e-88	-	-	-	-
Unigene6089_Mpfb2	702	136	1199	17.0747196476295	168.690723059491	3.30444684055607	Up	2.3748e-240	1.26760604285714e-237	-	-	-	gi|383932364|gb|AFH57279.1|/5.60081e-45/GASA-like protein [Gossypium hirsutum]
Unigene15534_Mpfb2	400	5	44	1.10169606549962	10.8643016135562	3.30179726214212	Up	3.93154e-10	5.29364741681682e-09	GO:0005874//microtubule	GO:0003777//microtubule motor activity;GO:0005524//ATP binding	GO:0000226//microtubule cytoskeleton organization;GO:0006275//regulation of DNA replication;GO:0007131//reciprocal meiotic recombination;GO:0000911//cytokinesis by cell plate formation;GO:0051567//histone H3-K9 methylation;GO:0006270//DNA-dependent DNA replication initiation;GO:0008283//cell proliferation;GO:0006342//chromatin silencing;GO:0010564//regulation of cell cycle process;GO:0006306//DNA…	gi|356505390|ref|XP_003521474.1|/1.21865e-65/PREDICTED: 125 kDa kinesin-related protein-like [Glycine max]
CL940	1705	27	237	1.39569706831624	13.7288162218759	3.29814948512698	Up	9.22612e-49	7.49404968188406e-47	-	-	-	-
CL2737	1206	25	216	1.82702498424481	17.6895005919504	3.27532505078093	Up	2.67566e-44	1.91949707872e-42	-	-	-	-
CL4522	1090	19	163	1.53631010968754	14.7696510676369	3.26509437917969	Up	1.06201e-33	5.59545738777908e-32	-	-	-	-
Unigene21518_Mpfb2	626	8	68	1.12633463565456	10.7286161737122	3.25175657964253	Up	8.47528e-15	1.72808608167349e-13	GO:0022626//cytosolic ribosome	-	-	gi|145346330|ref|XP_001417642.1|/1.18622e-37/Ribosomal protein L27, component of cytosolic 80S ribosome and 60S large subunit [Ostreococcus lucimarinus CCE9901]
Unigene28791_Mpfb2	317	4	34	1.1121222112299	10.5932393134761	3.25175657964253	Up	5.32094e-08	5.5676776378063e-07	GO:0000785//chromatin;GO:0005634//nucleus	GO:0008270//zinc ion binding;GO:0018024//histone-lysine N-methyltransferase activity	GO:0034968//histone lysine methylation;GO:0016458//gene silencing;GO:0009909//regulation of flower development	gi|225445763|ref|XP_002272781.1|/2.55207e-39/PREDICTED: histone-lysine N-methyltransferase ASHR3 [Vitis vinifera]
Unigene7676_Mpfb2	211	4	34	1.67081867753497	15.9149614330423	3.25175657964253	Up	5.32094e-08	5.56897728244631e-07	-	-	-	gi|356567884|ref|XP_003552145.1|/5.75254e-07/PREDICTED: uncharacterized protein LOC100805188 [Glycine max]
Unigene14197_Mpfb2	692	18	151	2.29254672589517	21.5516230116525	3.23277347627495	Up	4.75558e-31	2.23507275115304e-29	-	GO:0008168//methyltransferase activity	GO:0032776//DNA methylation on cytosine;GO:0045814//negative regulation of gene expression, epigenetic	gi|255579031|ref|XP_002530367.1|/5.28885e-80/protein with unknown function [Ricinus communis]
Unigene16758_Mpfb2	584	11	91	1.66008996171176	15.389966482466	3.21265675995359	Up	3.69094e-19	9.96931787831325e-18	-	-	-	-
CL5941	325	4	33	1.08474689526117	10.0285861048211	3.20868785775063	Up	1.015634e-07	1.02217691712682e-06	-	-	-	-
CL5814	362	6	49	1.46081246254093	13.3689296600767	3.19404108178624	Up	7.48992e-11	1.09567877011419e-09	-	-	-	-
CL15356	482	6	49	1.09712471253074	10.0405654293522	3.19404108178624	Up	7.48992e-11	1.09532140587084e-09	-	-	-	-
Unigene25958_Mpfb2	337	9	73	2.35377200937604	21.3944973776532	3.1841932958299	Up	1.640644e-15	3.51296824393505e-14	-	-	-	gi|93280156|gb|ABF06706.1|/5.60617e-10/UP-9A [Nicotiana tabacum]
Unigene5584_Mpfb2	624	28	227	3.954806388973	35.9294356975125	3.1834873036255	Up	2.76974e-45	2.0492876630363e-43	GO:0005773//vacuole;GO:0009536//plastid;GO:0005739//mitochondrion	GO:0003700//sequence-specific DNA binding transcription factor activity;GO:0003677//DNA binding	GO:0009826//unidimensional cell growth;GO:0048510//regulation of timing of transition from vegetative to reproductive phase;GO:0009640//photomorphogenesis;GO:0009741//response to brassinosteroid stimulus	gi|225452765|ref|XP_002283094.1|/2.73469e-34/PREDICTED: transcription factor bHLH135 [Vitis vinifera]
Unigene26569_Mpfb2	1300	19	154	1.28813693812263	11.7000171222913	3.18315276564351	Up	3.37616e-31	1.60017849809725e-29	-	-	-	-
CL10345	238	11	89	4.07349805730952	36.9336456686975	3.18059555072129	Up	1.326022e-18	3.45667723337209e-17	-	-	-	-
CL11375	450	90	715	17.6271370479939	156.928801084701	3.15424007372827	Up	6.77114e-138	1.80712859630952e-135	-	-	-	-
Unigene2656_Mpfb2	464	7	55	1.32963318249954	11.7072215663321	3.13829852985924	Up	7.45526e-12	1.20025670599641e-10	-	-	-	-
CL14230	485	14	110	2.54412287290634	22.400621883621	3.13829852985924	Up	2.11156e-22	6.74811231076265e-21	-	-	-	-
Unigene21175_Mpfb2	1194	33	258	2.43591089859213	21.3414787292333	3.13112687445699	Up	1.823348e-50	1.54543391826087e-48	GO:0009506//plasmodesma;GO:0005886//plasma membrane	-	GO:0045787//positive regulation of cell cycle;GO:0031507//heterochromatin assembly	gi|224143225|ref|XP_002324886.1|/3.68719e-172/predicted protein [Populus trichocarpa]
Unigene21441_Mpfb2	558	13	101	2.05334033713191	17.8770684745711	3.12206550300289	Up	1.383738e-20	4.00017154777563e-19	GO:0005739//mitochondrion	GO:0005516//calmodulin binding	GO:0009734//auxin mediated signaling pathway	gi|224069236|ref|XP_002326308.1|/3.59683e-42/SAUR family protein [Populus trichocarpa]
Unigene31955_Mpfb2	264	4	31	1.33538917030257	11.5975671494574	3.11849004877907	Up	3.66836e-07	3.43450109250365e-06	-	-	-	gi|224111146|ref|XP_002332978.1|/1.29951e-19/predicted protein [Populus trichocarpa]
Unigene20389_Mpfb2	252	4	31	1.39897913079317	12.1498322518125	3.11849004877906	Up	3.66836e-07	3.4323509457429e-06	GO:0016021//integral to membrane;GO:0009570//chloroplast stroma	GO:0016161//beta-amylase activity;GO:0032440//2-alkenal reductase [NAD(P)] activity;GO:0004709//MAP kinase kinase kinase activity;GO:0004872//receptor activity;GO:0005524//ATP binding	GO:0048653//anther development;GO:0000186//activation of MAPKK activity;GO:0009825//multidimensional cell growth;GO:0005983//starch catabolic process;GO:0010075//regulation of meristem growth;GO:0043481//anthocyanin accumulation in tissues in response to UV light;GO:0009855//determination of bilateral symmetry;GO:0048767//root hair elongation;GO:0007169//transmembrane receptor protein tyrosine ki…	gi|224075393|ref|XP_002304615.1|/1.82678e-29/predicted protein [Populus trichocarpa]
Unigene16414_Mpfb2	1624	58	449	3.14770304428463	27.3067141988733	3.11688437800576	Up	3.01092e-86	4.83873190107527e-84	-	-	GO:0009567//double fertilization forming a zygote and endosperm	gi|255562500|ref|XP_002522256.1|/4.25215e-148/conserved hypothetical protein [Ricinus communis]
Unigene11150_Mpfb2	1582	82	629	4.56834778108566	39.2693122338056	3.10365794065339	Up	1.222906e-119	2.78332164071066e-117	-	-	-	gi|212276059|ref|NP_001130763.1|/1.08865e-23/uncharacterized protein LOC100191867 precursor [Zea mays]
CL13294	467	8	61	1.50981901910012	12.9009616201465	3.09503107595507	Up	7.42342e-13	1.29309977676768e-11	-	-	-	-
CL900	1973	286	2174	12.7758773333154	108.82823438175	3.09055862664111	Up	0	0	-	-	-	-
Unigene27114_Mpfb2	337	5	38	1.30765111632002	11.1368616486414	3.09029315694842	Up	1.861072e-08	2.06649047211491e-07	-	-	-	-
Unigene3939_Mpfb2	1063	15	113	1.24368323480672	10.4991540437172	3.07758210519886	Up	1.436326e-22	4.6565834318149e-21	-	GO:0003700//sequence-specific DNA binding transcription factor activity	GO:0048443//stamen development;GO:0006355//regulation of transcription, DNA-dependent	gi|359483135|ref|XP_002272047.2|/9.84413e-134/PREDICTED: tubby-like protein 8-like [Vitis vinifera]
Unigene20826_Mpfb2	689	20	150	2.55836531901218	21.5021142899252	3.07118433400071	Up	1.953102e-29	8.61074084306785e-28	-	-	-	gi|302836776|ref|XP_002949948.1|/1.15211e-10/hypothetical protein VOLCADRAFT_104492 [Volvox carteri f. nagariensis]
Unigene26663_Mpfb2	252	4	30	1.39897913079317	11.7579021791734	3.07118433400071	Up	6.9393e-07	6.21032722754491e-06	-	-	-	-
Unigene5911_Mpfb2	1197	51	380	3.75515450897114	31.354405811129	3.06172400475164	Up	5.37924e-72	6.7371224547486e-70	GO:0005886//plasma membrane;GO:0016021//integral to membrane	-	GO:0051716//cellular response to stimulus;GO:0008643//carbohydrate transport	gi|225456416|ref|XP_002284244.1|/2.54056e-88/PREDICTED: bidirectional sugar transporter SWEET10 [Vitis vinifera]
Unigene13501_Mpfb2	567	12	89	1.86530550772423	15.5030117621693	3.05506466863742	Up	6.02126e-18	1.51246630039216e-16	-	-	-	gi|224107491|ref|XP_002314499.1|/1.50336e-22/predicted protein [Populus trichocarpa]
Unigene27019_Mpfb2	200	5	37	2.20339213099924	18.2717799864354	3.05181900913377	Up	3.50876e-08	3.7600925458891e-07	-	-	-	-
Unigene21963_Mpfb2	800	14	103	1.54237449169947	12.716171206776	3.0434393435178	Up	1.748794e-20	5.02632542166667e-19	GO:0005829//cytosol;GO:0009506//plasmodesma;GO:0005783//endoplasmic reticulum;GO:0005886//plasma membrane	-	GO:0009987//cellular process;GO:0009944//polarity specification of adaxial/abaxial axis;GO:0048316//seed development;GO:0009628//response to abiotic stimulus;GO:0010075//regulation of meristem growth;GO:0010014//meristem initiation;GO:0009855//determination of bilateral symmetry	gi|255569512|ref|XP_002525723.1|/6.19805e-81/conserved hypothetical protein [Ricinus communis]
Unigene12046_Mpfb2	341	6	44	1.55077452035137	12.7440488135557	3.03876285630834	Up	1.803544e-09	2.26514012123249e-08	-	-	-	-
Unigene22474_Mpfb2	325	15	110	4.06780085722937	33.4286203494037	3.03876285630833	Up	9.45666e-22	2.91615037427785e-20	GO:0005773//vacuole;GO:0009986//cell surface;GO:0009898//internal side of plasma membrane	GO:0009882//blue light photoreceptor activity;GO:0042802//identical protein binding;GO:0000155//two-component sensor activity;GO:0005524//ATP binding;GO:0004697//protein kinase C activity;GO:0010181//FMN binding	GO:0010155//regulation of proton transport;GO:0010218//response to far red light;GO:0009744//response to sucrose stimulus;GO:0010119//regulation of stomatal movement;GO:0010114//response to red light;GO:0023014//signal transduction by phosphorylation;GO:0006355//regulation of transcription, DNA-dependent;GO:0009638//phototropism;GO:0010362//negative regulation of anion channel activity by blue li…	gi|228481103|gb|ACQ42250.1|/2.46632e-18/blue light photoreceptor [Fragaria x ananassa]
CL930	1885	30	214	1.40268995076875	11.2127347253486	2.99887012918482	Up	2.02254e-40	1.29920667593123e-38	-	-	-	-
CL4994	1534	755	5299	43.3783848475731	341.175383727832	2.97546531622308	Up	0	0	-	-	-	-
Unigene17638_Mpfb2	394	8	56	1.78955706071004	14.0378608758456	2.9716486604498	Up	1.720308e-11	2.67638618306731e-10	-	-	-	gi|225465425|ref|XP_002264858.1|/3.6275e-25/PREDICTED: uncharacterized protein LOC100241465 [Vitis vinifera]
Unigene28510_Mpfb2	222	4	28	1.58803036468414	12.4570206871242	2.97164866044979	Up	2.45786e-06	2.0198509681085e-05	-	-	-	-
Unigene6757_Mpfb2	643	15	104	2.05604242394953	15.9746552779562	2.95784286092475	Up	3.98366e-20	1.13190978086185e-18	GO:0005576//extracellular region;GO:0016020//membrane	-	GO:0009664//plant-type cell wall organization;GO:0006949//syncytium formation	gi|20135550|gb|AAM08928.1|/1.11559e-126/expansin 1 [Malus x domestica]
Unigene13490_Mpfb2	267	5	34	1.65048099700318	12.5769919939023	2.92982848475516	Up	2.31064e-07	2.22800356301075e-06	-	-	-	-
Unigene19740_Mpfb2	525	9	61	1.51089746125662	11.4757125268732	2.92510607451276	Up	3.14372e-12	5.21862175638652e-11	GO:0016020//membrane	-	GO:0019761//glucosinolate biosynthetic process;GO:0016556//mRNA modification	gi|255587617|ref|XP_002534331.1|/1.75341e-37/conserved hypothetical protein [Ricinus communis]
Unigene12369_Mpfb2	656	15	100	2.01529768079199	15.0558503513805	2.90125933255839	Up	4.71412e-19	1.26264634671446e-17	GO:0044425//membrane part;GO:0005739//mitochondrion	-	GO:0022900//electron transport chain	gi|115382939|gb|ABI96783.1|/2.68474e-67/cytochrome b [Pseudoperonospora cubensis]
Unigene14672_Mpfb2	235	5	33	1.87522734553127	13.8693212087951	2.88675976286327	Up	4.3037e-07	3.98194380726372e-06	-	-	-	-
CL13004	205	7	46	3.00951120331604	22.1622117172322	2.8805007723916	Up	2.11624e-09	2.63864996885428e-08	-	-	-	-
CL13520	2639	391	2550	13.0583754940614	95.4354924887813	2.86955047283106	Up	0	0	-	-	-	-
Unigene26096_Mpfb2	433	48	313	9.77023762475414	71.3946337401447	2.86935008460365	Up	7.34972e-56	6.90858271781971e-54	-	-	-	-
Unigene26807_Mpfb2	352	6	39	1.50231281659039	10.942865778117	2.86473345653328	Up	4.08476e-08	4.33179716461684e-07	GO:0016023//cytoplasmic membrane-bounded vesicle;GO:0005747//mitochondrial respiratory chain complex I	GO:0008137//NADH dehydrogenase (ubiquinone) activity	GO:0042773//ATP synthesis coupled electron transport	gi|341573988|gb|AEK80007.1|/5.32248e-13/NADH dehydrogenase subunit 4L [Phaeocystis antarctica]
Unigene2306_Mpfb2	801	22	142	2.42070546227133	17.5091457170012	2.85460923925957	Up	4.82508e-26	1.84907788e-24	GO:0005887//integral to plasma membrane	GO:0051119//sugar transmembrane transporter activity	GO:0006810//transport	gi|356515971|ref|XP_003526670.1|/2.00777e-55/PREDICTED: bidirectional sugar transporter SWEET1-like [Glycine max]
Unigene6678_Mpfb2	248	12	77	4.26462993096627	30.6653674576183	2.84611777836593	Up	1.029872e-14	2.08471200288939e-13	GO:0000786//nucleosome;GO:0005634//nucleus;GO:0009536//plastid	GO:0003677//DNA binding;GO:0005515//protein binding	GO:0008283//cell proliferation;GO:0006334//nucleosome assembly	gi|297724497|ref|NP_001174612.1|/1.23038e-33/Os06g0159750 [Oryza sativa Japonica Group]
Unigene11944_Mpfb2	276	5	32	1.5966609644922	11.4511742962384	2.84236564350483	Up	7.98836e-07	7.0799386700929e-06	GO:0022626//cytosolic ribosome;GO:0016020//membrane;GO:0044446//intracellular organelle part;GO:0005739//mitochondrion	-	-	gi|388513751|gb|AFK44937.1|/5.21757e-16/unknown [Lotus japonicus]
CL1862	2762	370	2363	11.8067355317845	84.498534371777	2.83931619184972	Up	0	0	-	-	-	-
Unigene29513_Mpfb2	201	4	25	1.75394398487502	12.2843754110767	2.80814992816692	Up	1.59173e-05	0.000113139502235257	-	-	-	-
Unigene22294_Mpfb2	237	4	25	1.48752211375476	10.4183943359764	2.80814992816691	Up	1.59173e-05	0.000113193335463918	-	-	-	-
CL13627	2099	114	707	4.78678805019368	33.2671888812172	2.79697012903685	Up	9.39238e-121	2.17075330958763e-118	-	-	-	-
Unigene27188_Mpfb2	439	10	62	2.00764658860979	13.9487823574339	2.7965619538917	Up	6.62444e-12	1.06918652368611e-10	-	-	-	-
CL8820	1113	23	141	1.82131245329677	12.5121826963279	2.78028313473397	Up	3.38966e-25	1.25917303579122e-23	-	-	-	-
Unigene18231_Mpfb2	208	17	104	7.20339735134367	49.3831891525282	2.77727061528294	Up	6.15418e-19	1.63178574015376e-17	GO:0000786//nucleosome;GO:0005634//nucleus	GO:0003677//DNA binding	GO:0006334//nucleosome assembly	gi|308804339|ref|XP_003079482.1|/4.12572e-13/Histones H3 and H4 (ISS) [Ostreococcus tauri]
Unigene2822_Mpfb2	804	21	128	2.30205148014846	15.7240005261781	2.77197631561343	Up	6.1522e-23	2.02381651797505e-21	-	-	-	gi|2465015|emb|CAA04770.1|/1.2692e-49/ripening-induced protein [Fragaria vesca]
CL13179	1107	94	571	7.48396965903988	50.9445365963751	2.76705182207739	Up	9.35376e-97	1.70485584195122e-94	-	-	-	-
Unigene1236_Mpfb2	228	4	24	1.54624009192929	10.3964608742165	2.74925623911335	Up	2.9411e-05	0.000198479982992173	-	-	-	gi|224116128|ref|XP_002317218.1|/1.54364e-07/predicted protein [Populus trichocarpa]
Unigene7659_Mpfb2	279	5	30	1.57949256702455	10.620040677963	2.74925623911333	Up	2.72192e-06	2.21573578503994e-05	-	-	-	-
Unigene16636_Mpfb2	410	14	83	3.00951120331604	19.9941692666334	2.73197824768151	Up	3.81698e-15	7.93793748886828e-14	GO:0009506//plasmodesma;GO:0005874//microtubule	GO:0005524//ATP binding;GO:0003777//microtubule motor activity	GO:0051322//anaphase;GO:0007018//microtubule-based movement;GO:0000911//cytokinesis by cell plate formation;GO:0008283//cell proliferation	gi|224113909|ref|XP_002332472.1|/1.69306e-43/predicted protein [Populus trichocarpa]
Unigene21841_Mpfb2	653	15	88	2.02455632251079	13.3100172907273	2.71683476142096	Up	6.89222e-16	1.5126111999021e-14	-	-	-	gi|255583478|ref|XP_002532497.1|/1.00756e-74/conserved hypothetical protein [Ricinus communis]
Unigene893_Mpfb2	737	34	199	4.06596105584663	26.6682622560464	2.7134555176855	Up	4.4607e-34	2.39239719976076e-32	GO:0005886//plasma membrane	GO:0000166//nucleotide binding	GO:0046686//response to cadmium ion;GO:0006979//response to oxidative stress	gi|255640090|gb|ACU20336.1|/1.3462e-15/unknown [Glycine max]
Unigene22827_Mpfb2	204	6	35	2.5922260364697	16.9452119641028	2.708614254616	Up	4.69768e-07	4.31265106797707e-06	GO:0005886//plasma membrane;GO:0009507//chloroplast;GO:0048046//apoplast	GO:0042277//peptide binding;GO:0003755//peptidyl-prolyl cis-trans isomerase activity	GO:0006457//protein folding;GO:0046686//response to cadmium ion;GO:0000413//protein peptidyl-prolyl isomerization	gi|1928939|gb|AAB51386.1|/8.08273e-17/stress responsive cyclophilin [Solanum commersonii]
Unigene9817_Mpfb2	313	6	35	1.68950195348185	11.0441637082331	2.70861425461599	Up	4.69768e-07	4.31176823254862e-06	-	-	-	-
Unigene16405_Mpfb2	525	10	58	1.6787749569518	10.9113332222729	2.7003466386324	Up	7.40816e-11	1.08407202976501e-09	GO:0005576//extracellular region;GO:0016020//membrane	GO:0046872//metal ion binding;GO:0030570//pectate lyase activity	GO:0045490//pectin catabolic process	gi|296081331|emb|CBI17713.3|/2.2142e-96/unnamed protein product [Vitis vinifera]
Unigene21964_Mpfb2	220	5	29	2.00308375545386	13.0192044129392	2.70034663863239	Up	4.99452e-06	3.90274125548972e-05	-	-	-	-
CL4678	1830	76	440	3.6602798241736	23.7471073520354	2.69772593847326	Up	6.03668e-73	7.66760966458923e-71	-	-	-	-
CL13264	1116	44	254	3.474883647454	22.4790861016885	2.69354680652706	Up	9.90342e-43	6.78959698073394e-41	-	-	-	-
Unigene5936_Mpfb2	679	49	282	6.36030718226585	41.0193205920853	2.68913524667577	Up	3.49648e-47	2.71701341005199e-45	GO:0005634//nucleus	GO:0003677//DNA binding;GO:0003700//sequence-specific DNA binding transcription factor activity	GO:0010162//seed dormancy process;GO:0006355//regulation of transcription, DNA-dependent;GO:0009740//gibberellic acid mediated signaling pathway;GO:0009873//ethylene mediated signaling pathway	gi|292668919|gb|ADE41114.1|/1.68934e-91/AP2 domain class transcription factor [Malus x domestica]
Unigene20964_Mpfb2	323	57	327	15.5533562188182	99.9894913490818	2.68455054972553	Up	2.35918e-54	2.14560960770791e-52	GO:0000786//nucleosome;GO:0016021//integral to membrane;GO:0009536//plastid;GO:0005634//nucleus	GO:0003677//DNA binding;GO:0005515//protein binding	GO:0016192//vesicle-mediated transport;GO:0006334//nucleosome assembly;GO:0008283//cell proliferation	gi|388503164|gb|AFK39648.1|/4.77994e-38/unknown [Medicago truncatula]
Unigene15195_Mpfb2	376	7	40	1.64082392733986	10.5070615218145	2.67886691122195	Up	8.166e-08	8.33270236686391e-07	-	-	-	-
Unigene11659_Mpfb2	378	10	57	2.33163188465528	14.8933427602863	2.67525565766957	Up	1.34711e-10	1.90838455197472e-09	-	-	-	-
Unigene11752_Mpfb2	535	13	74	2.14161478153197	13.6611439150919	2.67330738588005	Up	2.31972e-13	4.2418142593801e-12	-	-	-	-
CL8905	306	21	119	6.04852741842929	38.409147118633	2.66679407892137	Up	1.334538e-20	3.87041916597671e-19	-	-	-	-
Unigene12651_Mpfb2	272	6	34	1.94416952735227	12.345797288132	2.66679407892137	Up	8.5763e-07	7.5517588982718e-06	-	-	-	-
Unigene5937_Mpfb2	755	49	277	5.7200643400775	36.2361414443717	2.66332606032617	Up	6.7344e-46	5.05779384924623e-44	GO:0005634//nucleus	GO:0003677//DNA binding;GO:0003700//sequence-specific DNA binding transcription factor activity	GO:0010162//seed dormancy process;GO:0006355//regulation of transcription, DNA-dependent;GO:0009740//gibberellic acid mediated signaling pathway;GO:0009873//ethylene mediated signaling pathway	gi|292668919|gb|ADE41114.1|/1.6168e-80/AP2 domain class transcription factor [Malus x domestica]
Unigene5814_Mpfb2	573	13	73	1.99958797228552	12.5828021226337	2.65367857913111	Up	4.20222e-13	7.48569480095352e-12	GO:0005872//minus-end kinesin complex;GO:0009524//phragmoplast;GO:0005876//spindle microtubule;GO:0005634//nucleus	GO:0003700//sequence-specific DNA binding transcription factor activity;GO:0008569//minus-end-directed microtubule motor activity;GO:0005524//ATP binding;GO:0016887//ATPase activity;GO:0043565//sequence-specific DNA binding;GO:0008017//microtubule binding	GO:0006346//methylation-dependent chromatin silencing;GO:0000911//cytokinesis by cell plate formation;GO:0048439//flower morphogenesis;GO:0010051//xylem and phloem pattern formation;GO:0000280//nuclear division;GO:0007018//microtubule-based movement;GO:0010094//specification of carpel identity;GO:0010332//response to gamma radiation;GO:0006306//DNA methylation;GO:0009736//cytokinin mediated signa…	gi|255555065|ref|XP_002518570.1|/9.54912e-78/kinesin, putative [Ricinus communis]
Unigene21311_Mpfb2	767	28	157	3.2174696045882	20.2168466673975	2.65155956522621	Up	1.479352e-26	5.81329584785276e-25	GO:0005739//mitochondrion	-	-	gi|359481316|ref|XP_002268100.2|/1.68208e-48/PREDICTED: transcription factor bHLH61-like [Vitis vinifera]
CL2579	2035	478	2649	20.7021412996096	128.566160260489	2.63465905878106	Up	0	0	-	-	-	-
CL6075	507	61	338	10.6040962517518	65.8442522033709	2.63443583711148	Up	5.41028e-55	5.00166441979381e-53	-	-	-	-
CL243	610	17	94	2.45624040832702	15.2197369847136	2.63141974881949	Up	2.40992e-16	5.49052759349593e-15	-	-	-	-
CL11892	1263	48	265	3.34957473596084	20.7229534844338	2.62917978712159	Up	2.26322e-43	1.57816477667185e-41	-	-	-	-
Unigene21745_Mpfb2	218	8	44	3.23433707302641	19.9344983734976	2.62372535702948	Up	2.58852e-08	2.8225065963035e-07	-	-	-	-
Unigene13082_Mpfb2	424	10	55	2.0786718216974	12.8116764310804	2.62372535702948	Up	4.42222e-10	5.91171968217054e-09	-	-	-	-
CL8526	1182	30	163	2.23694632588756	13.6200673973978	2.60613129701474	Up	5.13354e-27	2.05878830930233e-25	-	-	-	-
CL6423	751	19	103	2.22979762924024	13.5458548141422	2.60286675213182	Up	1.40583e-17	3.44632037780208e-16	-	-	-	-
Unigene18081_Mpfb2	380	12	65	2.78323216547273	16.8942489206017	2.60169905069948	Up	1.388154e-11	2.17700807618048e-10	-	-	-	gi|295913381|gb|ADG57943.1|/1.27208e-06/transcription factor [Lycoris longituba]
CL7870	592	25	135	3.72194616722845	22.5227382959166	2.5972531456683	Up	1.512654e-22	4.89342477619048e-21	-	-	-	-
CL8876	538	18	97	2.94877757308449	17.8073209955213	2.594281579137	Up	1.404052e-16	3.2400143862069e-15	-	-	-	-
CL38	695	21	113	2.66309264753865	16.0584183431243	2.59215527802862	Up	4.56692e-19	1.22541587097546e-17	-	-	-	-
Unigene18451_Mpfb2	273	11	59	3.55125471662881	21.3451147252686	2.58750516911673	Up	1.409824e-10	1.99219283605421e-09	GO:0005874//microtubule;GO:0005737//cytoplasm	GO:0003924//GTPase activity;GO:0005198//structural molecule activity;GO:0005525//GTP binding	GO:0051258//protein polymerization;GO:0006184//GTP catabolic process;GO:0007018//microtubule-based movement	gi|134035502|gb|ABO47739.1|/8.3655e-22/alpha-tubulin [Gossypium hirsutum]
Unigene19435_Mpfb2	340	18	96	4.66600686564545	27.8869774037806	2.57933123767103	Up	2.52026e-16	5.73899937125444e-15	GO:0005743//mitochondrial inner membrane;GO:0016021//integral to membrane	GO:0004672//protein kinase activity;GO:0005524//ATP binding;GO:0005215//transporter activity	GO:0055085//transmembrane transport;GO:0006468//protein phosphorylation	gi|326498523|dbj|BAJ98689.1|/3.86879e-11/predicted protein [Hordeum vulgare subsp. vulgare]
Unigene19006_Mpfb2	452	15	80	2.92485681106094	17.4807749212489	2.57933123767103	Up	7.85828e-14	1.49423961136556e-12	GO:0009536//plastid	GO:0000166//nucleotide binding	GO:0000911//cytokinesis by cell plate formation;GO:0051322//anaphase;GO:0051225//spindle assembly;GO:0008283//cell proliferation	gi|356529192|ref|XP_003533180.1|/4.63993e-39/PREDICTED: kinesin-related protein 3-like [Glycine max]
CL6714	1144	52	276	4.00616751090771	23.8282521085625	2.57237847702926	Up	4.82572e-44	3.43445726412698e-42	-	-	-	-
CL6356	1209	35	183	2.55148799288581	14.949749569748	2.55071055973126	Up	1.864356e-29	8.22757184763779e-28	-	-	-	-
Unigene9762_Mpfb2	234	5	26	1.88324113760619	10.9740420338952	2.54280536164592	Up	3.0041e-05	0.000202305244367678	-	-	-	-
Unigene20824_Mpfb2	758	31	161	3.60449372353438	20.9780829909157	2.54101430611993	Up	5.47064e-26	2.0928932225256e-24	-	-	-	gi|357128765|ref|XP_003566040.1|/4.08811e-15/PREDICTED: uncharacterized protein LOC100829785 [Brachypodium distachyon]
CL3707	448	11	57	2.16404584294568	12.5662579539915	2.53775213391963	Up	4.54394e-10	6.06720183978559e-09	-	-	-	-
CL1742	1124	35	181	2.74443859733002	15.904550243074	2.53485660853042	Up	5.92612e-29	2.5822103249757e-27	-	-	-	-
CL8615	1075	41	212	3.36145404171047	19.4776485587646	2.5346621883373	Up	1.199118e-33	6.29565032388759e-32	-	-	-	-
Unigene19005_Mpfb2	387	12	62	2.73288946480526	15.8230373511977	2.53352754805791	Up	8.0312e-11	1.16951904644365e-09	-	-	-	gi|302143839|emb|CBI22700.3|/1.25981e-14/unnamed protein product [Vitis vinifera]
Unigene26521_Mpfb2	210	18	93	7.55448730628312	43.739396106525	2.53352754805791	Up	1.44388e-15	3.11096816722729e-14	-	-	-	gi|292668929|gb|ADE41119.1|/4.41819e-07/AP2 domain class transcription factor [Malus x domestica]
CL9423	472	13	67	2.42746590703306	14.0198037000822	2.52994321070887	Up	1.423712e-11	2.23043238798043e-10	-	-	-	-
Unigene19099_Mpfb2	340	14	72	3.62911645105757	20.9152330528355	2.5268638177769	Up	2.53034e-12	4.23489565434864e-11	GO:0016023//cytoplasmic membrane-bounded vesicle	GO:0004364//glutathione transferase activity	GO:0009407//toxin catabolic process	gi|225436699|ref|XP_002263386.1|/4.26754e-18/PREDICTED: glutathione S-transferase F13 [Vitis vinifera]
CL12555	866	21	108	2.13723948041497	12.3172850542103	2.5268638177769	Up	8.3651e-18	2.07907975997783e-16	-	-	-	-
Unigene10898_Mpfb2	470	13	66	2.43779554919065	13.8693212087951	2.50824813960954	Up	2.54182e-11	3.89100660088768e-10	-	-	-	-
CL8070	919	134	679	12.8511227662197	72.9732000752266	2.50547231217915	Up	9.07766e-103	1.72464000601695e-100	-	-	-	-
Unigene1619_Mpfb2	1181	45	228	3.35826065689978	19.0675141859042	2.50533065622725	Up	1.312078e-35	7.33536674389027e-34	GO:0009941//chloroplast envelope;GO:0005618//cell wall;GO:0005730//nucleolus;GO:0005829//cytosol;GO:0009570//chloroplast stroma;GO:0005856//cytoskeleton;GO:0009506//plasmodesma;GO:0005886//plasma membrane;GO:0005739//mitochondrion	GO:0005515//protein binding;GO:0005524//ATP binding;GO:0005200//structural constituent of cytoskeleton	GO:0006094//gluconeogenesis;GO:0009611//response to wounding;GO:0009827//plant-type cell wall modification;GO:0006007//glucose catabolic process;GO:0010498//proteasomal protein catabolic process;GO:0051301//cell division;GO:0048767//root hair elongation;GO:0030036//actin cytoskeleton organization;GO:0032880//regulation of protein localization;GO:0009845//seed germination;GO:0009416//response to l…	gi|356558127|ref|XP_003547359.1|/1.12817e-171/PREDICTED: actin-like [Glycine max]
Unigene3669_Mpfb2	1649	881	4459	47.0876523325732	267.070515986808	2.50380001378568	Up	0	0	-	GO:0003700//sequence-specific DNA binding transcription factor activity;GO:0003677//DNA binding	GO:0016572//histone phosphorylation;GO:0051322//anaphase;GO:0010583//response to cyclopentenone;GO:0000911//cytokinesis by cell plate formation;GO:0042127//regulation of cell proliferation;GO:0006084//acetyl-CoA metabolic process;GO:0000226//microtubule cytoskeleton organization;GO:0051329//interphase of mitotic cell cycle	gi|225426010|ref|XP_002273198.1|/0/PREDICTED: high mobility group B protein 13-like [Vitis vinifera]
CL3507	446	20	101	3.95227288071613	22.3663771497998	2.50057712625662	Up	1.475068e-16	3.40039197511568e-15	-	-	-	-
Unigene9730_Mpfb2	387	23	116	5.23803814087675	29.6043924635311	2.49871277746275	Up	8.58382e-19	2.25731810756598e-17	-	-	-	-
CL14965	387	27	136	6.14900129581184	34.7085980606916	2.49686907747906	Up	9.09528e-22	2.80857485785124e-20	-	-	-	-
Unigene23850_Mpfb2	857	56	282	5.75915796200502	32.4995550548727	2.49649016873338	Up	1.708106e-43	1.19479483185647e-41	GO:0005886//plasma membrane;GO:0016021//integral to membrane;GO:0005634//nucleus;GO:0005829//cytosol	GO:0005215//transporter activity	GO:0052541//plant-type cell wall cellulose metabolic process;GO:0006810//transport;GO:0052546//cell wall pectin metabolic process;GO:0016126//sterol biosynthetic process	gi|297740886|emb|CBI31068.3|/5.63705e-107/unnamed protein product [Vitis vinifera]
Unigene16404_Mpfb2	241	8	40	2.92566590008198	16.3927598846567	2.48622183327955	Up	2.70798e-07	2.58280577026165e-06	GO:0016020//membrane	GO:0030570//pectate lyase activity	-	gi|297814998|ref|XP_002875382.1|/1.36589e-40/predicted protein [Arabidopsis lyrata subsp. lyrata]
Unigene4355_Mpfb2	485	10	50	1.81723062350453	10.1821008561914	2.48622183327955	Up	8.24548e-09	9.52350815971149e-08	-	GO:0003899//DNA-directed RNA polymerase activity	GO:0032774//RNA biosynthetic process	gi|356545760|ref|XP_003541303.1|/1.18175e-23/PREDICTED: uncharacterized protein LOC100782982 [Glycine max]
Unigene26544_Mpfb2	327	19	95	5.12103369895848	28.6935961436708	2.48622183327955	Up	1.460476e-15	3.14370438847816e-14	-	-	-	gi|359478050|ref|XP_003632060.1|/1.25914e-17/PREDICTED: uncharacterized protein LOC100854122 [Vitis vinifera]
CL1489	828	20	99	2.12888128598961	11.8090234929959	2.47172226358444	Up	4.64798e-16	1.0352780887233e-14	-	-	-	-
Unigene2817_Mpfb2	932	192	950	18.1567076889208	100.673883465454	2.47111494088933	Up	8.68542e-141	2.37456205207317e-138	GO:0005874//microtubule;GO:0005737//cytoplasm	GO:0003924//GTPase activity;GO:0005198//structural molecule activity;GO:0005525//GTP binding	GO:0051258//protein polymerization;GO:0006184//GTP catabolic process;GO:0007018//microtubule-based movement	gi|302761312|ref|XP_002964078.1|/1.01403e-152/hypothetical protein SELMODRAFT_405729 [Selaginella moellendorffii]
CL1576	1121	48	237	3.77387412267488	20.8810273490619	2.46807448656929	Up	2.43906e-36	1.38958237890724e-34	-	-	-	-
CL14877	1217	151	745	10.9354876509741	60.4609300224051	2.46698561441663	Up	1.367594e-110	2.79994576155251e-108	-	-	-	-
Unigene26447_Mpfb2	487	176	862	31.8519108875455	174.818517656999	2.45640617884399	Up	4.9251e-127	1.21333356428571e-124	-	-	-	-
Unigene5080_Mpfb2	1626	53	259	2.8728113885107	15.7321598899198	2.45318157151554	Up	2.69126e-39	1.67362031373093e-37	GO:0005634//nucleus	-	GO:0000226//microtubule cytoskeleton organization;GO:0009934//regulation of meristem structural organization;GO:0048444//floral organ morphogenesis;GO:0006342//chromatin silencing;GO:0050896//response to stimulus;GO:0000279//M phase;GO:0051302//regulation of cell division;GO:0000723//telomere maintenance;GO:0034968//histone lysine methylation	gi|359476108|ref|XP_002282493.2|/2.94314e-132/PREDICTED: uncharacterized protein LOC100261127 [Vitis vinifera]
CL14066	809	64	311	6.97241514877387	37.9682863447126	2.44506450852279	Up	1.096966e-46	8.33638382067796e-45	-	-	-	-
CL2343	914	21	102	2.02499933264701	11.0220684760566	2.44440165758492	Up	2.61338e-16	5.9389822128738e-15	-	-	-	-
CL8943	1541	95	461	5.43341343140631	29.5465933800331	2.44306107049058	Up	2.47056e-68	2.92275722216359e-66	-	-	-	-
Unigene16173_Mpfb2	259	6	29	2.04175332602246	11.0587836712225	2.4373122327986	Up	1.635748e-05	0.000116010808408731	-	-	-	-
Unigene16542_Mpfb2	515	80	385	13.6909802314516	73.8350595096052	2.43108027908709	Up	5.03666e-57	4.89867081171366e-55	-	-	-	gi|255546475|ref|XP_002514297.1|/2.76879e-08/ATP binding protein, putative [Ricinus communis]
Unigene10666_Mpfb2	203	5	24	2.17082968571354	11.6768131986274	2.42732814422599	Up	9.68792e-05	0.000591311283746257	-	-	-	-
CL4554	1647	48	230	2.5686174204727	13.7925118458792	2.42482128861541	Up	1.288912e-34	6.99648272929782e-33	-	-	-	-
Unigene12077_Mpfb2	373	9	43	2.12659830337728	11.385936372969	2.42063349165198	Up	1.489702e-07	1.47058054984588e-06	-	-	-	-
Unigene22213_Mpfb2	228	9	43	3.47904020684091	18.6269923996378	2.42063349165197	Up	1.489702e-07	1.47090439493504e-06	-	-	-	gi|255544950|ref|XP_002513536.1|/6.2618e-06/ubiquitin-conjugating enzyme E2 C, putative [Ricinus communis]
Unigene11522_Mpfb2	290	17	81	5.16657465199822	27.5864711817571	2.41668090002647	Up	4.46832e-13	7.93135644655582e-12	-	-	-	gi|300827456|gb|ADK36668.1|/1.96107e-07/cytosolic class I small heat shock protein 3B [Nicotiana tabacum]
Unigene10204_Mpfb2	264	12	57	4.00616751090771	21.3245589522281	2.41222125183578	Up	1.42576e-09	1.81455580811808e-08	-	-	-	-
CL6340	695	40	190	5.07255742388315	27.0008803999435	2.41222125183577	Up	1.071558e-28	4.63311919440694e-27	-	-	-	-
Unigene20563_Mpfb2	984	24	114	2.14965085951146	11.4424462670492	2.41222125183577	Up	8.34544e-18	2.07534383405435e-16	GO:0080008//CUL4-RING ubiquitin ligase complex	-	GO:0048235//pollen sperm cell differentiation	gi|225431423|ref|XP_002280019.1|/1.45557e-112/PREDICTED: uncharacterized protein LOC100262676 [Vitis vinifera]
Unigene226_Mpfb2	991	35	166	3.11276385812204	16.5441158412102	2.41005015279414	Up	3.0852e-25	1.14797603651452e-23	-	-	GO:0048235//pollen sperm cell differentiation	gi|255561421|ref|XP_002521721.1|/7.584e-93/conserved hypothetical protein [Ricinus communis]
CL816	1011	23	109	2.00506504502404	10.6484028044027	2.4089161071121	Up	4.63134e-17	1.09986965879237e-15	-	-	-	-
Unigene20409_Mpfb2	739	19	90	2.26600543918731	12.0283816609676	2.40821932127828	Up	2.52254e-14	4.96719920860782e-13	GO:0016021//integral to membrane	GO:0008271//secondary active sulfate transmembrane transporter activity	GO:0008272//sulfate transport;GO:0055085//transmembrane transport	gi|356550801|ref|XP_003543772.1|/2.09997e-93/PREDICTED: low affinity sulfate transporter 3-like [Glycine max]
Unigene867_Mpfb2	231	15	71	5.72309644415387	30.3567656262294	2.40715026228835	Up	1.403818e-11	2.2000345217057e-10	-	-	-	-
CL4466	1562	253	1197	14.2754983135162	75.6871669853729	2.40650760064138	Up	1.765544e-171	6.33293570624e-169	-	-	-	-
Unigene26016_Mpfb2	458	11	52	2.11679593371106	11.2136499385654	2.40530183789599	Up	8.0868e-09	9.3643556714876e-08	-	-	-	gi|359484251|ref|XP_002277493.2|/6.39369e-31/PREDICTED: uncharacterized protein LOC100249222 [Vitis vinifera]
Unigene811_Mpfb2	1708	59	278	3.0444996657835	16.0755580613616	2.40059176175385	Up	4.91192e-41	3.23400524287812e-39	GO:0005829//cytosol;GO:0005634//nucleus	GO:0008094//DNA-dependent ATPase activity;GO:0003677//DNA binding;GO:0005524//ATP binding	GO:0042127//regulation of cell proliferation;GO:0006275//regulation of DNA replication;GO:0000911//cytokinesis by cell plate formation;GO:0051567//histone H3-K9 methylation;GO:0006270//DNA-dependent DNA replication initiation;GO:0006268//DNA unwinding involved in replication;GO:0010082//regulation of root meristem growth;GO:0006084//acetyl-CoA metabolic process;GO:0006306//DNA methylation;GO:0051…	gi|225425318|ref|XP_002273675.1|/0/PREDICTED: DNA replication licensing factor mcm2 [Vitis vinifera]
Unigene21377_Mpfb2	418	17	80	3.58446566765427	18.902656134939	2.39875899202921	Up	7.86912e-13	1.36701950189849e-11	GO:0005887//integral to plasma membrane;GO:0016023//cytoplasmic membrane-bounded vesicle	GO:0051119//sugar transmembrane transporter activity	GO:0008643//carbohydrate transport	gi|255570438|ref|XP_002526178.1|/1.78987e-40/conserved hypothetical protein [Ricinus communis]
Unigene22477_Mpfb2	575	13	61	1.99263288368627	10.4778244810582	2.39459135781399	Up	4.44846e-10	5.94325390405244e-09	-	-	-	gi|303290963|ref|XP_003064768.1|/2.60108e-06/predicted protein [Micromonas pusilla CCMP1545]
Unigene24258_Mpfb2	268	6	28	1.9731869829844	10.3188753453044	2.38668615972863	Up	2.9091e-05	0.00019670534866536	-	-	-	gi|388518743|gb|AFK47433.1|/1.06417e-08/unknown [Lotus japonicus]
Unigene17703_Mpfb2	238	6	28	2.22190803125974	11.6195739182419	2.38668615972863	Up	2.9091e-05	0.000196616395387398	-	-	-	-
CL2464	459	12	56	2.3042009213064	12.0499285078064	2.38668615972863	Up	2.51428e-09	3.10729802535832e-08	-	-	-	-
CL12267	702	20	93	2.51098818347492	13.0844347327211	2.38152445461285	Up	1.39781e-14	2.79418666830138e-13	-	-	-	-
CL6108	1226	31	144	2.22855321569254	11.6006186589952	2.38002242944763	Up	8.76844e-22	2.711383064e-20	-	-	-	-
Unigene20388_Mpfb2	429	11	51	2.25988936512743	11.741457560741	2.37728746172639	Up	1.42579e-08	1.60100541522665e-07	GO:0016021//integral to membrane;GO:0009570//chloroplast stroma	GO:0016161//beta-amylase activity;GO:0032440//2-alkenal reductase [NAD(P)] activity;GO:0043169//cation binding;GO:0004709//MAP kinase kinase kinase activity;GO:0004872//receptor activity;GO:0005524//ATP binding	GO:0048653//anther development;GO:0000186//activation of MAPKK activity;GO:0009825//multidimensional cell growth;GO:0005983//starch catabolic process;GO:0010075//regulation of meristem growth;GO:0043481//anthocyanin accumulation in tissues in response to UV light;GO:0009855//determination of bilateral symmetry;GO:0048767//root hair elongation;GO:0007169//transmembrane receptor protein tyrosine ki…	gi|225424960|ref|XP_002264952.1|/3.54034e-65/PREDICTED: leucine-rich repeat receptor-like serine/threonine-protein kinase BAM3 [Vitis vinifera]
CL10202	734	24	111	2.8818207707892	14.9360599344159	2.37374710402114	Up	4.5128e-17	1.07285479109226e-15	-	-	-	-
CL1883	1103	147	678	11.7460976702407	60.7104301820745	2.36976285669217	Up	3.5984e-96	6.50570406451613e-94	-	-	-	-
Unigene21041_Mpfb2	894	28	129	2.76040177485364	14.2515243863001	2.36816607175784	Up	1.475014e-19	4.07236469938424e-18	GO:0005774//vacuolar membrane	GO:0005381//iron ion transmembrane transporter activity	GO:0006880//intracellular sequestering of iron ion;GO:0034755//iron ion transmembrane transport	gi|224108249|ref|XP_002314775.1|/1.33195e-114/predicted protein [Populus trichocarpa]
Unigene30210_Mpfb2	211	5	23	2.08852334691871	10.7660033223521	2.36592759956184	Up	0.0001724852	0.000996998699548795	-	-	GO:0090304;GO:0040029//regulation of gene expression, epigenetic;GO:0043414//macromolecule methylation	gi|330370547|gb|AEC12443.1|/6.58682e-11/chromomethylase 3 [Gossypium hirsutum]
Unigene11920_Mpfb2	424	10	46	2.0786718216974	10.7152202878127	2.36592759956183	Up	8.117e-08	8.29402755241568e-07	-	GO:0008270//zinc ion binding	GO:0010106//cellular response to iron ion starvation;GO:0009793//embryo development ending in seed dormancy	gi|224118788|ref|XP_002317906.1|/1.00158e-59/predicted protein [Populus trichocarpa]
CL4360	1569	63	289	3.53890896757048	18.1921499873558	2.36193949739295	Up	8.36244e-42	5.60458478744395e-40	-	-	-	-
Unigene27321_Mpfb2	425	19	87	3.94018357543394	20.2180586177409	2.35930972079733	Up	1.364134e-13	2.54001977400332e-12	-	-	-	-
CL3366	1483	46	210	2.73381087055874	13.9857986810936	2.35497730000129	Up	1.051874e-30	4.87723625005171e-29	-	-	-	-
Unigene23066_Mpfb2	346	9	41	2.29254672589517	11.7035303771888	2.35192074156796	Up	4.6428e-07	4.26663708956753e-06	-	-	-	-
Unigene25477_Mpfb2	320	9	41	2.47881614737415	12.6544422203353	2.35192074156795	Up	4.6428e-07	4.26576277868852e-06	-	-	-	gi|224062159|ref|XP_002300784.1|/2.93023e-11/predicted protein [Populus trichocarpa]
Unigene4582_Mpfb2	820	56	255	6.01902240663208	30.7139347168163	2.35129225319344	Up	7.00068e-37	4.07648687220779e-35	GO:0009506//plasmodesma	-	GO:0009409//response to cold	gi|351721446|ref|NP_001238489.1|/1.48536e-69/uncharacterized protein LOC100499951 [Glycine max]
Unigene10150_Mpfb2	871	22	100	2.2261596731106	11.3394234563785	2.34871830952962	Up	2.42728e-15	5.14328702079395e-14	GO:0044425//membrane part;GO:0005739//mitochondrion	GO:0046914//transition metal ion binding;GO:0016491//oxidoreductase activity	GO:0022900//electron transport chain	gi|386800457|ref|YP_006280980.1|/1.3519e-71/cox2 gene product (mitochondrion) [Helicosporidium sp. ex Simulium jonesi]
CL5288	310	11	50	3.1273952827086	15.9300610169446	2.34871830952962	Up	2.50596e-08	2.73781014912281e-07	-	-	-	-
Unigene1267_Mpfb2	1047	82	372	6.902699321564	35.0917791112521	2.34590054488214	Up	6.488e-53	5.74906039525692e-51	-	-	GO:0009628//response to abiotic stimulus;GO:0006950//response to stress	gi|225454410|ref|XP_002279584.1|/1.13808e-17/PREDICTED: uncharacterized protein LOC100256846 [Vitis vinifera]
Unigene21455_Mpfb2	829	31	140	3.29578557592166	16.6794848766078	2.33938044495028	Up	8.16174e-21	2.39965859921311e-19	GO:0005618//cell wall	GO:0008061//chitin binding;GO:0004568//chitinase activity	GO:0015706//nitrate transport;GO:0006032//chitin catabolic process;GO:0009626//plant-type hypersensitive response;GO:0016998//cell wall macromolecule catabolic process;GO:0002679//respiratory burst involved in defense response;GO:0010262//somatic embryogenesis;GO:0010200//response to chitin;GO:0015824//proline transport;GO:0010167//response to nitrate	gi|356991137|gb|AET44160.1|/2.47968e-96/class IV chitinase [Fragaria x ananassa]
CL4900	1396	41	185	2.5885122455865	13.0886676120598	2.33812319429042	Up	5.2099e-27	2.08754500714924e-25	-	-	-	-
Unigene29063_Mpfb2	262	6	27	2.01837447114434	10.1782145581547	2.33421873983451	Up	5.1465e-05	0.000332689764273356	GO:0005739//mitochondrion	-	GO:0006626//protein targeting to mitochondrion;GO:0015992//proton transport	gi|225442337|ref|XP_002280940.1|/5.11018e-16/PREDICTED: uncharacterized protein LOC100260060 [Vitis vinifera]
Unigene22010_Mpfb2	214	6	27	2.47109397869074	12.4611785711987	2.3342187398345	Up	5.1465e-05	0.000332354343223391	-	-	-	-
Unigene28249_Mpfb2	398	10	45	2.21446445326557	11.167052823436	2.3342187398345	Up	1.425808e-07	1.4124823971719e-06	-	GO:0004553//hydrolase activity, hydrolyzing O-glycosyl compounds;GO:0005488//binding	GO:0044238//primary metabolic process	gi|147782377|emb|CAN75033.1|/6.94911e-29/hypothetical protein VITISV_022185 [Vitis vinifera]
CL13421	745	22	99	2.60266453057629	13.1246596673833	2.33421873983449	Up	4.23634e-15	8.78154306888581e-14	-	-	-	-
Unigene20947_Mpfb2	1706	131	589	6.76774605301057	34.0992947372088	2.3329945606852	Up	3.0741e-82	4.56402058609271e-80	GO:0044424//intracellular part	GO:0005488//binding	GO:0050896//response to stimulus;GO:0051726//regulation of cell cycle;GO:0016043//cellular component organization	gi|307136021|gb|ADN33876.1|/6.5122e-163/mitotic B-type cyclin [Cucumis melo subsp. melo]
Unigene17003_Mpfb2	638	160	719	22.1029931636288	111.305683387673	2.33221360394412	Up	5.90688e-100	1.103528244e-97	-	-	-	gi|224069044|ref|XP_002302886.1|/3.98555e-36/predicted protein [Populus trichocarpa]
Unigene5538_Mpfb2	1494	68	305	4.01153051962379	20.1631495201086	2.3294963295921	Up	2.52752e-43	1.75427885820433e-41	GO:0005634//nucleus	GO:0019901//protein kinase binding	GO:0000079//regulation of cyclin-dependent protein kinase activity;GO:0051301//cell division	gi|89111295|dbj|BAE80322.1|/8.31317e-127/cyclin B [Camellia sinensis]
CL5100	680	17	76	2.20339213099924	11.0385952223298	2.32475841058543	Up	7.41242e-12	1.19378834604885e-10	-	-	-	-
CL10754	1107	69	307	5.49355219652927	27.3904951577708	2.3178641269842	Up	2.42468e-43	1.68812697453416e-41	-	-	-	-
Unigene27723_Mpfb2	259	7	31	2.38204554702621	11.8214584071689	2.31113512672146	Up	1.547812e-05	0.000110455589119847	-	-	-	-
Unigene21794_Mpfb2	780	26	115	2.93785617466566	14.5617096218993	2.30934407119546	Up	4.15398e-17	9.90702134361702e-16	GO:0033177//proton-transporting two-sector ATPase complex, proton-transporting domain;GO:0044424//intracellular part	-	GO:0034220//ion transmembrane transport;GO:0015992//proton transport	gi|293336925|ref|NP_001169057.1|/4.42569e-36/uncharacterized protein LOC100382897 [Zea mays]
Unigene26662_Mpfb2	372	10	44	2.36923885053682	11.6820447457594	2.30179726214213	Up	2.49554e-07	2.39547263926354e-06	-	-	-	gi|33772185|gb|AAQ54529.1|/1.6736e-06/retroelement polyprotein-like [Malus x domestica]
Unigene6546_Mpfb2	687	80	351	10.2632530119324	50.4614247235441	2.29769286380939	Up	8.23624e-49	6.71433259781818e-47	-	-	-	gi|356575865|ref|XP_003556057.1|/6.24895e-49/PREDICTED: uncharacterized protein LOC100809523 [Glycine max]
CL4242	1871	89	387	4.1924510883791	20.4289622683361	2.2847500635702	Up	2.75728e-53	2.46762801117764e-51	-	-	-	-
CL241	1289	120	521	8.20502888192115	39.9203127206628	2.28254270506218	Up	4.61302e-71	5.65120157759563e-69	-	-	-	-
CL2570	228	6	26	2.31936013789394	11.2628326137345	2.27977095581212	Up	9.05386e-05	0.00055563635480427	-	-	-	-
CL9561	1478	105	455	6.26133081880705	30.4050758652237	2.27977095581212	Up	3.4537e-62	3.68698921190476e-60	-	-	-	-
Unigene25571_Mpfb2	594	15	65	2.22564861717095	10.8077686697452	2.27977095581212	Up	4.02732e-10	5.40475746303502e-09	GO:0009925//basal plasma membrane;GO:0016021//integral to membrane;GO:0005737//cytoplasm;GO:0045177//apical part of cell	-	GO:0055085//transmembrane transport;GO:0010338//leaf formation;GO:0048364//root development;GO:0010358//leaf shaping;GO:0009926//auxin polar transport;GO:0009908//flower development;GO:0010051//xylem and phloem pattern formation;GO:0010229//inflorescence development;GO:0009630//gravitropism;GO:0048826//cotyledon morphogenesis	gi|388515933|gb|AFK46028.1|/9.95506e-20/unknown [Lotus japonicus]
Unigene17267_Mpfb2	805	27	117	2.95610372854557	14.354864921356	2.27977095581212	Up	3.93016e-17	9.39320809808102e-16	-	-	-	gi|242079503|ref|XP_002444520.1|/1.21002e-07/hypothetical protein SORBIDRAFT_07g023145 [Sorghum bicolor]
CL5348	1786	91	394	4.49067601166699	21.7883275768153	2.27855091764986	Up	4.8178e-54	4.37278742105263e-52	-	-	-	-
CL2828	789	28	121	3.12775562321819	15.1466815905093	2.27580205360918	Up	1.236322e-17	3.03742298706849e-16	-	-	-	-
CL9336	4418	547	2357	10.9122272128256	52.6917957593974	2.27163275884979	Up	0	0	-	-	-	-
Unigene23766_Mpfb2	267	10	43	3.30096199400636	15.9061957569941	2.26863039820692	Up	4.3516e-07	4.01879895365602e-06	GO:0005622//intracellular	GO:0000156//two-component response regulator activity;GO:0004674//protein serine/threonine kinase activity;GO:0004872//receptor activity;GO:0005524//ATP binding;GO:0004715//non-membrane spanning protein tyrosine kinase activity	GO:0006468//protein phosphorylation;GO:0000160//two-component signal transduction system (phosphorelay);GO:0035556//intracellular signal transduction;GO:0006355//regulation of transcription, DNA-dependent;GO:0048544//recognition of pollen	gi|388518169|gb|AFK47146.1|/1.93937e-10/unknown [Medicago truncatula]
CL9278	376	17	73	3.98485810925395	19.1753872773115	2.26665545602187	Up	3.89356e-11	5.85038705495979e-10	-	-	-	-
CL3128	1717	52	223	2.66922284943414	12.8275494245938	2.2647539201714	Up	4.56596e-31	2.15046164411765e-29	-	-	-	-
Unigene211_Mpfb2	2658	98	420	3.2495474618198	15.6064254658103	2.26382941194311	Up	4.71726e-57	4.59799536130435e-55	GO:0005874//microtubule	GO:0003777//microtubule motor activity;GO:0005524//ATP binding	GO:0006346//methylation-dependent chromatin silencing;GO:0031048//chromatin silencing by small RNA;GO:0006275//regulation of DNA replication;GO:0000911//cytokinesis by cell plate formation;GO:0051567//histone H3-K9 methylation;GO:0006270//DNA-dependent DNA replication initiation;GO:0010389//regulation of G2/M transition of mitotic cell cycle;GO:0008283//cell proliferation;GO:0051225//spindle asse…	gi|359492534|ref|XP_002283486.2|/0/PREDICTED: uncharacterized protein LOC100254027 [Vitis vinifera]
CL13323	1002	177	758	15.5688785304138	74.7154837876574	2.26274222648028	Up	1.693852e-101	3.20452498413502e-99	-	-	-	-
Unigene20532_Mpfb2	457	11	47	2.12142787229686	10.1575925171502	2.25945097143253	Up	1.333734e-07	1.32419467134632e-06	GO:0022625//cytosolic large ribosomal subunit	GO:0003735//structural constituent of ribosome	GO:0006412//translation	gi|348687313|gb|EGZ27127.1|/1.73713e-36/hypothetical protein PHYSODRAFT_284054 [Phytophthora sojae]
Unigene4905_Mpfb2	633	35	149	4.87322114281033	23.2483260149343	2.25417924190938	Up	3.80346e-21	1.1430009116622e-19	GO:0000786//nucleosome;GO:0005730//nucleolus	GO:0003677//DNA binding	GO:0001510//RNA methylation;GO:0006334//nucleosome assembly;GO:0008283//cell proliferation	gi|388514875|gb|AFK45499.1|/5.4053e-62/unknown [Lotus japonicus]
Unigene1629_Mpfb2	537	74	314	12.1453272025284	57.7516625470907	2.24946112165487	Up	9.5361e-43	6.55782386042945e-41	GO:0005739//mitochondrion	GO:0005516//calmodulin binding	GO:0009734//auxin mediated signaling pathway	gi|225427810|ref|XP_002270504.1|/3.63708e-49/PREDICTED: auxin-induced protein 15A [Vitis vinifera]
Unigene26656_Mpfb2	847	23	97	2.39329487664617	11.3109075508742	2.2406446245223	Up	3.60838e-14	7.01904269240781e-13	GO:0016021//integral to membrane	GO:0004671//protein C-terminal S-isoprenylcysteine carboxyl O-methyltransferase activity	GO:0006481//C-terminal protein methylation	gi|224059468|ref|XP_002299861.1|/1.22131e-138/predicted protein [Populus trichocarpa]
CL7614	773	19	80	2.16633637717907	10.2216174183758	2.23829431983596	Up	6.53102e-12	1.05448809413036e-10	-	-	-	-
Unigene27215_Mpfb2	235	10	42	3.75045469106254	17.6518633566484	2.23468306628359	Up	7.55868e-07	6.72838068612269e-06	GO:0016020//membrane	GO:0015297//antiporter activity;GO:0015238//drug transmembrane transporter activity	GO:0006855//drug transmembrane transport;GO:0009636//response to toxin	gi|302142981|emb|CBI20276.3|/4.45648e-23/unnamed protein product [Vitis vinifera]
Unigene22006_Mpfb2	300	10	42	2.93785617466566	13.8272929627079	2.23468306628358	Up	7.55868e-07	6.72571016392141e-06	GO:0005886//plasma membrane	-	-	gi|359488656|ref|XP_002267994.2|/4.03707e-24/PREDICTED: uncharacterized protein LOC100261110 [Vitis vinifera]
Unigene10280_Mpfb2	269	10	42	3.27641952564943	15.4207728208638	2.23468306628358	Up	7.55868e-07	6.7297167426529e-06	-	-	-	-
Unigene11528_Mpfb2	401	10	42	2.19789738753042	10.3446082015271	2.23468306628358	Up	7.55868e-07	6.72704515998412e-06	GO:0016021//integral to membrane;GO:0005783//endoplasmic reticulum;GO:0005739//mitochondrion	GO:0009672//auxin:hydrogen symporter activity	GO:0080162//intracellular auxin transport;GO:0009926//auxin polar transport;GO:0055085//transmembrane transport;GO:0010252//auxin homeostasis	gi|255543120|ref|XP_002512623.1|/8.79441e-40/conserved hypothetical protein [Ricinus communis]
CL13858	882	94	393	9.39314559246842	44.0081481563346	2.22809038897316	Up	1.77592e-52	1.55825685009785e-50	-	-	-	-
CL5464	738	43	179	5.13527705327737	23.9555307813077	2.22184476095434	Up	1.103558e-24	3.99034113274194e-23	-	-	-	-
Unigene5646_Mpfb2	482	26	108	4.75420708763322	22.1302258442865	2.21874152241456	Up	1.908376e-15	4.07650570328728e-14	-	-	-	-
Unigene23370_Mpfb2	991	217	900	19.2991359203566	89.697013596923	2.21652369716475	Up	3.72976e-117	8.27877470891089e-115	GO:0005618//cell wall;GO:0005730//nucleolus;GO:0005773//vacuole;GO:0022625//cytosolic large ribosomal subunit;GO:0005886//plasma membrane	GO:0003735//structural constituent of ribosome	GO:0006412//translation;GO:0009165//nucleotide biosynthetic process;GO:0052546//cell wall pectin metabolic process;GO:0052541//plant-type cell wall cellulose metabolic process	gi|359486157|ref|XP_002263053.2|/3.57032e-159/PREDICTED: 60S ribosomal protein L3 [Vitis vinifera]
CL3930	1912	83	344	3.82597378395266	17.7696831260143	2.21551906174736	Up	7.92228e-46	5.93998776521739e-44	-	-	-	-
CL5942	1652	49	203	2.61419405372791	12.1365464866383	2.21491981146216	Up	1.096456e-27	4.55201830296296e-26	-	-	-	-
Unigene5506_Mpfb2	1302	51	211	3.45231946792508	16.0059184503586	2.21296758512788	Up	1.095648e-28	4.73271381271676e-27	-	GO:0003824//catalytic activity	-	gi|296090345|emb|CBI40164.3|/2.01734e-22/unnamed protein product [Vitis vinifera]
Unigene3891_Mpfb2	511	60	248	10.348612748333	47.9335847742739	2.21159945317055	Up	2.03318e-33	1.05633478169177e-31	GO:0005829//cytosol;GO:0000786//nucleosome;GO:0005739//mitochondrion;GO:0005730//nucleolus;GO:0009506//plasmodesma;GO:0005774//vacuolar membrane;GO:0009579//thylakoid;GO:0009507//chloroplast;GO:0005794//Golgi apparatus;GO:0005886//plasma membrane	GO:0003677//DNA binding;GO:0005515//protein binding	GO:0009414//response to water deprivation;GO:0006334//nucleosome assembly	gi|356557465|ref|XP_003547036.1|/3.62451e-53/PREDICTED: histone H4-like [Glycine max]
CL7198	287	8	33	2.45674383944166	11.3564128364699	2.20868785775064	Up	1.42064e-05	0.000102029850520583	-	-	-	-
CL5973	1833	90	371	4.32744772045678	19.9903580748368	2.20771601868331	Up	4.39212e-49	3.58705800437158e-47	-	-	-	-
Unigene32551_Mpfb2	273	9	37	2.90557204087812	13.385919403982	2.20382210257883	Up	4.29924e-06	3.39195889283829e-05	-	-	-	-
CL9982	976	171	701	15.4418055082324	70.9377368768899	2.19971185751691	Up	8.48488e-91	1.44652686144487e-88	-	-	-	-
CL8206	1034	51	209	4.34711793736794	19.9634168914476	2.19922752850158	Up	3.2067e-28	1.36671870627376e-26	-	-	-	-
Unigene21788_Mpfb2	376	21	86	4.92247178201958	22.5901822719012	2.19824107031553	Up	1.878732e-12	3.17036908859616e-11	GO:0043231//intracellular membrane-bounded organelle;GO:0044444//cytoplasmic part	GO:0005488//binding	GO:0009791//post-embryonic development;GO:0048608//reproductive structure development;GO:0006996//organelle organization;GO:0065007//biological regulation	gi|255548672|ref|XP_002515392.1|/1.31687e-27/dynamin, putative [Ricinus communis]
Unigene20570_Mpfb2	360	11	45	2.69303482677685	12.345797288132	2.19671521608456	Up	3.9939e-07	3.71755230018684e-06	GO:0005730//nucleolus;GO:0022625//cytosolic large ribosomal subunit	GO:0003735//structural constituent of ribosome	GO:0009793//embryo development ending in seed dormancy;GO:0016567//protein ubiquitination;GO:0006412//translation	gi|326532606|dbj|BAK05232.1|/1.25503e-25/predicted protein [Hordeum vulgare subsp. vulgare]
Unigene12297_Mpfb2	1187	89	364	6.60832012330017	30.2872465905986	2.19635494762449	Up	6.89514e-48	5.47181225097345e-46	GO:0009504//cell plate;GO:0009506//plasmodesma;GO:0012505//endomembrane system;GO:0009524//phragmoplast;GO:0005886//plasma membrane	GO:0005484//SNAP receptor activity	GO:0000911//cytokinesis by cell plate formation;GO:0016192//vesicle-mediated transport;GO:0051329//interphase of mitotic cell cycle;GO:0051322//anaphase;GO:0051225//spindle assembly;GO:0006084//acetyl-CoA metabolic process;GO:0006944//cellular membrane fusion;GO:0010583//response to cyclopentenone;GO:0006886//intracellular protein transport;GO:0008283//cell proliferation;GO:0016126//sterol biosyn…	gi|356559528|ref|XP_003548051.1|/3.94141e-134/PREDICTED: syntaxin-related protein KNOLLE-like [Glycine max]
CL6607	1945	299	1221	13.5488791191522	62.001926946259	2.19413954918148	Up	2.80968e-156	8.99840158285714e-154	-	-	-	-
Unigene19175_Mpfb2	392	13	53	2.92286711255001	13.3536174749183	2.19177447481429	Up	3.76294e-08	4.01807432198142e-07	GO:0005886//plasma membrane	GO:0005381//iron ion transmembrane transporter activity;GO:0015086//cadmium ion transmembrane transporter activity;GO:0005384//manganese ion transmembrane transporter activity;GO:0015103//inorganic anion transmembrane transporter activity	GO:0055071//manganese ion homeostasis;GO:0070574//cadmium ion transmembrane transport;GO:0015692//lead ion transport;GO:0034755//iron ion transmembrane transport;GO:0071421//manganese ion transmembrane transport;GO:0006875//cellular metal ion homeostasis	gi|356550656|ref|XP_003543701.1|/1.12503e-34/PREDICTED: metal transporter Nramp6-like [Glycine max]
CL7153	1170	54	220	4.06780085722937	18.5714557496687	2.19076594975338	Up	1.730332e-29	7.65872614846989e-28	-	-	-	-
Unigene17827_Mpfb2	257	14	57	4.80116573291664	21.9053835151292	2.18982883049932	Up	1.159698e-08	1.31505764355083e-07	-	-	-	gi|224129538|ref|XP_002328741.1|/4.47463e-36/predicted protein [Populus trichocarpa]
Unigene19080_Mpfb2	361	17	69	4.1504339309681	18.877784218972	2.18535535392002	Up	3.4367e-10	4.65532682477341e-09	GO:0016020//membrane;GO:0009507//chloroplast	-	-	gi|346683351|ref|YP_004842295.1|/7.05173e-45/hypothetical chloroplast RF1 [Pyrus pyrifolia]
Unigene1916_Mpfb2	682	147	594	18.9969878743043	86.0223294915007	2.17894051435659	Up	2.60186e-76	3.524459118429e-74	GO:0000786//nucleosome;GO:0005730//nucleolus	GO:0003677//DNA binding	GO:0009651//response to salt stress;GO:0006816//calcium ion transport;GO:0007030//Golgi organization;GO:0006334//nucleosome assembly	gi|118484989|gb|ABK94359.1|/1.15172e-63/unknown [Populus trichocarpa]
CL1452	729	27	109	3.2642846385174	14.767538045612	2.17759056100564	Up	3.00632e-15	6.29880232897196e-14	-	-	-	-
Unigene19176_Mpfb2	1568	92	370	5.17122642989618	23.3058418194329	2.17211324285148	Up	5.3875e-48	4.29057437833037e-46	GO:0005886//plasma membrane	GO:0005381//iron ion transmembrane transporter activity;GO:0015086//cadmium ion transmembrane transporter activity;GO:0005384//manganese ion transmembrane transporter activity;GO:0015103//inorganic anion transmembrane transporter activity	GO:0055071//manganese ion homeostasis;GO:0070574//cadmium ion transmembrane transport;GO:0015692//lead ion transport;GO:0034755//iron ion transmembrane transport;GO:0071421//manganese ion transmembrane transport;GO:0006875//cellular metal ion homeostasis	gi|356550656|ref|XP_003543701.1|/0/PREDICTED: metal transporter Nramp6-like [Glycine max]
CL7249	1194	103	413	7.60299462287846	34.1629097487339	2.16779118262841	Up	3.01324e-53	2.68597697574553e-51	-	-	-	-
Unigene6463_Mpfb2	886	25	100	2.48689856771923	11.147446761293	2.16429373839218	Up	5.23562e-14	1.00880745139665e-12	GO:0016023//cytoplasmic membrane-bounded vesicle	-	-	gi|225446851|ref|XP_002283721.1|/4.0505e-71/PREDICTED: glucan endo-1,3-beta-glucosidase 13-like [Vitis vinifera]
Unigene6786_Mpfb2	1689	46	184	2.40037982299503	10.7596291344762	2.16429373839218	Up	1.473364e-24	5.30186369727127e-23	GO:0005829//cytosol;GO:0009506//plasmodesma;GO:0009505//plant-type cell wall;GO:0005774//vacuolar membrane;GO:0046658//anchored to plasma membrane;GO:0048046//apoplast	GO:0005507//copper ion binding;GO:0008447//L-ascorbate oxidase activity	GO:0009825//multidimensional cell growth;GO:0055114//oxidation-reduction process;GO:0048767//root hair elongation;GO:0030243//cellulose metabolic process;GO:0000271//polysaccharide biosynthetic process;GO:0009932//cell tip growth;GO:0071555//cell wall organization;GO:0009165//nucleotide biosynthetic process;GO:0043481//anthocyanin accumulation in tissues in response to UV light;GO:0010817//regula…	gi|224122632|ref|XP_002318885.1|/0/predicted protein [Populus trichocarpa]
Unigene21403_Mpfb2	620	63	250	8.95572285502918	39.8251525423614	2.15279809955436	Up	1.334218e-32	6.75195626027088e-31	-	-	-	-
CL14043	771	47	186	5.37273308207338	23.8269083848774	2.14886369782258	Up	1.34375e-24	4.83933483935743e-23	-	-	-	-
Unigene6585_Mpfb2	584	91	360	13.7334715014336	60.8833838866786	2.14835219452317	Up	4.07384e-46	3.06989519462185e-44	GO:0000786//nucleosome;GO:0005634//nucleus	GO:0003677//DNA binding	GO:0006334//nucleosome assembly	gi|296085940|emb|CBI31381.3|/1.02503e-32/unnamed protein product [Vitis vinifera]
Unigene14170_Mpfb2	641	20	79	2.74994337722214	12.1724553605296	2.14614639168193	Up	3.0141e-11	4.57647144260075e-10	-	GO:0016740//transferase activity	GO:0006261//DNA-dependent DNA replication	gi|225453957|ref|XP_002274132.1|/2.48808e-86/PREDICTED: spindle and kinetochore-associated protein 1 homolog [Vitis vinifera]
Unigene22802_Mpfb2	1167	149	588	11.2529709518042	49.7640363696428	2.14479756276639	Up	4.34058e-74	5.62481460867052e-72	GO:0016021//integral to membrane;GO:0009506//plasmodesma;GO:0016023//cytoplasmic membrane-bounded vesicle;GO:0005886//plasma membrane	-	GO:0009944//polarity specification of adaxial/abaxial axis;GO:0010075//regulation of meristem growth;GO:0010014//meristem initiation;GO:0009926//auxin polar transport;GO:0010305//leaf vascular tissue pattern formation;GO:0008361//regulation of cell size;GO:0010015//root morphogenesis;GO:0007568//aging;GO:0009956//radial pattern formation;GO:0009855//determination of bilateral symmetry;GO:0019344/…	gi|224138936|ref|XP_002326727.1|/2.67358e-143/predicted protein [Populus trichocarpa]
CL15111	3374	167	659	4.36237683315795	19.2907656499799	2.14472410092619	Up	8.11834e-83	1.22148325697987e-80	-	-	-	-
CL11081	902	34	134	3.32218769197225	14.6726105242545	2.14292008759962	Up	4.45812e-18	1.12740398443316e-16	-	-	-	-
Unigene5722_Mpfb2	451	16	63	3.12676488656212	13.7966337765378	2.1415736618921	Up	3.24554e-09	3.95435535271739e-08	-	GO:0003700//sequence-specific DNA binding transcription factor activity;GO:0043565//sequence-specific DNA binding;GO:0046983//protein dimerization activity	GO:0006355//regulation of transcription, DNA-dependent	gi|302398643|gb|ADL36616.1|/1.19166e-31/BZIP domain class transcription factor [Malus x domestica]
Unigene25690_Mpfb2	355	13	51	3.2275039665341	14.1889726579095	2.13627936222259	Up	1.105686e-07	1.10981963693754e-06	-	-	-	-
CL8247	2206	562	2197	22.4534247982153	98.3634329719895	2.13118657259454	Up	1.69132e-269	1.02477993027027e-266	-	-	-	-
Unigene5793_Mpfb2	840	33	129	3.46247334871309	15.1676938111337	2.13112687445699	Up	2.40782e-17	5.82934262095032e-16	-	-	-	gi|255545204|ref|XP_002513663.1|/8.85126e-33/conserved hypothetical protein [Ricinus communis]
CL14192	334	21	82	5.54146523963881	24.2480329970498	2.12952832023151	Up	1.597812e-11	2.49273126805845e-10	-	-	-	-
Unigene19802_Mpfb2	1436	62	242	3.80530117331345	16.6444732241112	2.12896066527991	Up	3.48024e-31	1.64602870126582e-29	GO:0005829//cytosol;GO:0005634//nucleus	GO:0003677//DNA binding;GO:0005524//ATP binding;GO:0005515//protein binding;GO:0008094//DNA-dependent ATPase activity	GO:0006268//DNA unwinding involved in replication;GO:0051567//histone H3-K9 methylation;GO:0006342//chromatin silencing;GO:0006270//DNA-dependent DNA replication initiation;GO:0008283//cell proliferation;GO:0006306//DNA methylation;GO:0010182//sugar mediated signaling pathway	gi|225437557|ref|XP_002276329.1|/0/PREDICTED: protein PROLIFERA [Vitis vinifera]
CL13316	1682	155	605	8.121897272411	35.5253619943871	2.12896066527991	Up	1.778116e-75	2.39415576852853e-73	-	-	-	-
CL13710	366	10	39	2.40807883169316	10.5242862128339	2.12776786236708	Up	3.86394e-06	3.07394389247693e-05	-	-	-	-
Unigene18561_Mpfb2	1151	229	893	17.5352492788471	76.6276071471897	2.12760631541647	Up	1.865054e-110	3.78386543882353e-108	GO:0009507//chloroplast	-	GO:0006457//protein folding;GO:0009644//response to high light intensity;GO:0010286//heat acclimation;GO:0042542//response to hydrogen peroxide	gi|172050751|gb|ACB70176.1|/1.85033e-80/small heat shock protein [Capparis spinosa]
CL1730	797	29	113	3.2069446323201	14.003263172486	2.1264917056798	Up	2.47948e-15	5.24398324339623e-14	-	-	-	-
CL7893	325	9	35	2.44068051433762	10.636379202083	2.12365175389484	Up	1.273698e-05	9.23194264888458e-05	-	-	-	-
Unigene24836_Mpfb2	329	9	35	2.41100658711163	10.5070615218145	2.12365175389484	Up	1.273698e-05	9.23492840006468e-05	-	-	-	gi|225424721|ref|XP_002265760.1|/4.79582e-09/PREDICTED: uncharacterized protein LOC100258629 [Vitis vinifera]
Unigene18223_Mpfb2	314	9	35	2.52618206101824	11.008991212347	2.12365175389483	Up	1.273698e-05	9.23045049717149e-05	-	-	-	-
CL3906	705	26	101	3.25039406558753	14.1495095160435	2.12206550300289	Up	8.06348e-14	1.53001376538299e-12	-	-	-	-
CL10652	1195	197	764	14.5294811650829	63.1443623640695	2.11967074697156	Up	2.55376e-94	4.52580779130435e-92	-	-	-	-
CL10861	243	7	27	2.5388880521802	10.9740420338952	2.11182631849806	Up	0.0001409606	0.000831502489435601	-	-	-	-
Unigene975_Mpfb2	399	14	54	3.09248018385858	13.3668782668497	2.11182631849805	Up	5.80038e-08	6.04536583124128e-07	GO:0005886//plasma membrane	GO:0005516//calmodulin binding	-	gi|224067204|ref|XP_002302407.1|/6.08491e-57/predicted protein [Populus trichocarpa]
CL10901	427	41	158	8.46267703709311	36.5458730028077	2.1105224819512	Up	1.124788e-20	3.27694084184535e-19	-	-	-	-
Unigene27363_Mpfb2	205	13	50	5.58909223472978	24.0893605622089	2.10771021002582	Up	1.88529e-07	1.83602840421373e-06	-	-	-	-
CL2980	871	37	142	3.74399581386783	16.1019813080574	2.10458749226792	Up	1.142528e-18	2.98354851112405e-17	-	-	-	-
Unigene10229_Mpfb2	439	12	46	2.40917590633175	10.3490965877736	2.10289319372805	Up	6.14502e-07	5.53595060759494e-06	-	-	-	-
Unigene22316_Mpfb2	542	29	111	4.71574699623454	20.2270627156112	2.10072860961472	Up	7.109e-15	1.45745877000457e-13	-	-	-	gi|346540247|gb|AEO36939.1|/1.69759e-70/thaumatin-like protein [Pyrus pyrifolia]
CL2208	1968	138	528	6.18024622109543	26.4982966184298	2.10016340097248	Up	5.6475e-65	6.34628966165413e-63	-	-	-	-
Unigene10425_Mpfb2	262	17	65	5.71872766824231	24.5031091214834	2.0991987101703	Up	2.90768e-09	3.56498901175827e-08	-	-	-	gi|388507326|gb|AFK41729.1|/2.90174e-11/unknown [Lotus japonicus]
CL4974	874	62	237	6.25218819780105	26.7821872520576	2.09884067690357	Up	4.77978e-30	2.16039310342742e-28	-	-	-	-
Unigene26912_Mpfb2	356	28	107	6.93202018741334	29.6854002209018	2.09840580273573	Up	2.26738e-14	4.48049876862054e-13	GO:0016020//membrane	GO:0015297//antiporter activity;GO:0015238//drug transmembrane transporter activity	GO:0006855//drug transmembrane transport;GO:0009636//response to toxin;GO:0009723//response to ethylene stimulus	gi|302142981|emb|CBI20276.3|/6.45307e-27/unnamed protein product [Vitis vinifera]
CL7727	464	16	61	3.03916155999895	12.984373009932	2.09503107595508	Up	9.39072e-09	1.07823742033291e-07	-	-	-	-
CL11699	411	16	61	3.43107290471901	14.6587568773928	2.09503107595508	Up	9.39072e-09	1.07906640861097e-07	-	-	-	-
Unigene18866_Mpfb2	916	32	122	3.07897590357973	13.154473966394	2.09503107595508	Up	3.71412e-16	8.33900843465198e-15	GO:0035061//interchromatin granule;GO:0016607//nuclear speck;GO:0005773//vacuole;GO:0009506//plasmodesma	GO:0004683//calmodulin-dependent protein kinase activity;GO:0003677//DNA binding;GO:0003723//RNA binding;GO:0005516//calmodulin binding;GO:0005524//ATP binding	GO:0009611//response to wounding;GO:0009268//response to pH;GO:0006355//regulation of transcription, DNA-dependent;GO:0010118//stomatal movement;GO:0009753//response to jasmonic acid stimulus;GO:0050832//defense response to fungus;GO:0042742//defense response to bacterium;GO:0000956//nuclear-transcribed mRNA catabolic process;GO:0000398//nuclear mRNA splicing, via spliceosome;GO:0006468//protein …	gi|225439649|ref|XP_002269923.1|/1.29795e-128/PREDICTED: CBL-interacting serine/threonine-protein kinase 14 isoform 1 [Vitis vinifera]
Unigene18633_Mpfb2	410	36	137	7.73874309424124	33.0024239702261	2.0924008199104	Up	6.12732e-18	1.53738470531617e-16	-	-	-	gi|224076020|ref|XP_002304876.1|/1.8719e-42/predicted protein [Populus trichocarpa]
CL8433	298	10	38	2.95757333020032	12.5943703878931	2.09029315694841	Up	6.59734e-06	5.02386096433424e-05	-	-	-	-
Unigene9777_Mpfb2	325	15	57	4.06780085722937	17.3221032719637	2.09029315694841	Up	3.03856e-08	3.2828895113253e-07	-	-	-	gi|301101934|ref|XP_002900055.1|/7.41739e-07/conserved hypothetical protein [Phytophthora infestans T30-4]
CL13321	1371	1110	4216	71.3571193408945	303.719220229116	2.08960892879193	Up	0	0	-	-	-	-
CL6480	1000	195	739	17.1864586217941	72.9883535674366	2.08639397878873	Up	1.762192e-89	2.9481866680597e-87	-	-	-	-
Unigene5028_Mpfb2	671	19	72	2.49564533466382	10.5978826199166	2.08629122639091	Up	4.74446e-10	6.31238436261128e-09	-	-	-	gi|302142381|emb|CBI19584.3|/8.96577e-31/unnamed protein product [Vitis vinifera]
CL444	1276	317	1201	21.8957776027197	92.9611444705115	2.08597514395842	Up	3.20188e-144	9.02910022389937e-142	-	-	-	-
CL5199	300	14	53	4.11299864453192	17.4487268338933	2.08485927089778	Up	9.85286e-08	9.93640764327485e-07	-	-	-	-
Unigene19060_Mpfb2	610	18	68	2.60072513822861	11.0100224995801	2.08183157820022	Up	1.527294e-09	1.93389666981079e-08	-	-	-	-
Unigene11409_Mpfb2	269	9	34	2.94877757308449	12.4834827597469	2.08183157820021	Up	2.1761e-05	0.000150850024273346	-	-	-	-
CL3129	602	26	98	3.80652461169304	16.0782476310557	2.07856386436631	Up	3.90042e-13	6.97301162440191e-12	-	-	-	-
Unigene21330_Mpfb2	271	13	49	4.22791110007235	17.8581274426117	2.0785638643663	Up	3.20272e-07	3.02189302693603e-06	-	-	-	gi|224096758|ref|XP_002310724.1|/2.13723e-09/predicted protein [Populus trichocarpa]
Unigene20299_Mpfb2	444	51	192	10.1236935748614	42.7097852129973	2.07683089714184	Up	2.5319e-24	8.99546753565769e-23	GO:0016021//integral to membrane	GO:0005215//transporter activity	GO:0055085//transmembrane transport;GO:0006833//water transport	gi|373501943|gb|AEY75244.1|/1.61676e-49/plasma membrane intrinsic protein [Malus hupehensis]
CL1839	634	20	75	2.78030552807475	11.6837198310398	2.07118433400071	Up	2.49348e-10	3.42945284539877e-09	-	-	-	-
CL12076	1064	32	120	2.65069730045022	11.1390652223748	2.07118433400071	Up	1.055024e-15	2.28853948176101e-14	-	-	-	-
Unigene22502_Mpfb2	248	8	30	2.84308662064418	11.9475457627084	2.0711843340007	Up	7.21936e-05	0.000452782828815219	-	-	-	-
Unigene24069_Mpfb2	269	8	30	2.62113562051954	11.0148377291884	2.0711843340007	Up	7.21936e-05	0.000452846172803581	-	-	-	-
CL9789	2031	81	303	3.51501255757634	14.7347181814043	2.06761771898052	Up	2.85054e-37	1.6685334462141e-35	-	-	-	-
Unigene22077_Mpfb2	712	27	101	3.34222401893143	14.0103991696779	2.06761771898051	Up	2.05832e-13	3.78543452994258e-12	GO:0005618//cell wall;GO:0005730//nucleolus;GO:0009506//plasmodesma;GO:0022627//cytosolic small ribosomal subunit;GO:0009507//chloroplast;GO:0005794//Golgi apparatus;GO:0005886//plasma membrane	GO:0003735//structural constituent of ribosome	GO:0001510//RNA methylation;GO:0006412//translation;GO:0009220//pyrimidine ribonucleotide biosynthetic process	gi|297802494|ref|XP_002869131.1|/1.23201e-63/40S ribosomal protein S3A [Arabidopsis lyrata subsp. lyrata]
Unigene9872_Mpfb2	683	19	71	2.45179797885714	10.2670759292225	2.06611334445327	Up	8.01432e-10	1.04519507225131e-08	-	GO:0000166//nucleotide binding;GO:0003723//RNA binding	-	gi|225447115|ref|XP_002273998.1|/1.12072e-42/PREDICTED: glycine-rich RNA-binding protein 2, mitochondrial [Vitis vinifera]
Unigene22808_Mpfb2	1088	30	112	2.43021190919034	10.1671271784617	2.06475806484128	Up	1.069048e-14	2.15913987279279e-13	-	GO:0080030//methyl indole-3-acetate esterase activity	GO:0033473//indoleacetic acid conjugate metabolic process;GO:0048367//shoot development	gi|224128027|ref|XP_002329236.1|/8.92947e-114/predicted protein [Populus trichocarpa]
Unigene26013_Mpfb2	318	11	41	3.04871867182285	12.7340299072557	2.06241412437297	Up	3.41444e-06	2.73576208506076e-05	-	-	-	-
Unigene2659_Mpfb2	1745	159	591	8.03070140581959	33.4503894431452	2.05842510328536	Up	1.073028e-70	1.30383079772358e-68	GO:0016021//integral to membrane;GO:0005794//Golgi apparatus;GO:0009986//cell surface;GO:0005768//endosome;GO:0005886//plasma membrane	GO:0015293//symporter activity;GO:0010328//auxin influx transmembrane transporter activity;GO:0015171//amino acid transmembrane transporter activity;GO:0010011//auxin binding	GO:0006865//amino acid transport;GO:0016126//sterol biosynthetic process;GO:0015837//amine transport;GO:0009825//multidimensional cell growth;GO:0009958//positive gravitropism;GO:0010311//lateral root formation;GO:0009734//auxin mediated signaling pathway;GO:0048829//root cap development;GO:0009624//response to nematode;GO:0060919;GO:0043481//anthocyanin accumulation in tissues in response to UV …	gi|224139056|ref|XP_002322969.1|/0/auxin influx carrier component [Populus trichocarpa]
CL15272	594	102	379	15.1344105967625	63.0176050128222	2.05792243459178	Up	6.17212e-46	4.64327759127517e-44	-	-	-	-
Unigene11731_Mpfb2	358	14	52	3.44664690882563	14.3459543906786	2.05737853447568	Up	1.667734e-07	1.63552470161855e-06	GO:0005618//cell wall;GO:0005730//nucleolus;GO:0009506//plasmodesma;GO:0005774//vacuolar membrane;GO:0009507//chloroplast;GO:0022626//cytosolic ribosome;GO:0005794//Golgi apparatus;GO:0005886//plasma membrane;GO:0048046//apoplast	GO:0002020//protease binding;GO:0005524//ATP binding;GO:0032440//2-alkenal reductase [NAD(P)] activity	GO:0009615//response to virus;GO:0055114//oxidation-reduction process;GO:0006457//protein folding;GO:0009651//response to salt stress;GO:0042742//defense response to bacterium;GO:0009409//response to cold;GO:0010187//negative regulation of seed germination;GO:0009408//response to heat;GO:0006096//glycolysis;GO:0006094//gluconeogenesis;GO:0046686//response to cadmium ion;GO:0050832//defense respon…	gi|224115828|ref|XP_002332067.1|/4.60855e-28/predicted protein [Populus trichocarpa]
Unigene2902_Mpfb2	658	27	100	3.61650988066745	15.0100878883064	2.05326242600344	Up	3.46128e-13	6.22516692178099e-12	GO:0005634//nucleus	GO:0003700//sequence-specific DNA binding transcription factor activity;GO:0000976//transcription regulatory region sequence-specific DNA binding	GO:0009880//embryonic pattern specification;GO:0048589//developmental growth;GO:0010431//seed maturation;GO:0007155//cell adhesion;GO:0009944//polarity specification of adaxial/abaxial axis;GO:0045597//positive regulation of cell differentiation;GO:0045010//actin nucleation;GO:0042546//cell wall biogenesis;GO:0033044//regulation of chromosome organization;GO:0006355//regulation of transcription, …	gi|206572107|gb|ACI13686.1|/1.12101e-121/putative HB8 HD-ZipIII [Malus x domestica]
Unigene12215_Mpfb2	1169	135	499	10.1782014605611	42.1594720053235	2.05037414667862	Up	1.15309e-59	1.19402070046189e-57	GO:0009507//chloroplast	-	-	gi|346683351|ref|YP_004842295.1|/0/hypothetical chloroplast RF1 [Pyrus pyrifolia]
CL6347	1158	65	240	4.94716713350434	20.4697157108925	2.04881652097225	Up	1.612396e-29	7.14377464940711e-28	-	-	-	-
Unigene5565_Mpfb2	750	52	192	6.11074084330456	25.2841928460944	2.04881652097225	Up	6.34142e-24	2.19560037482625e-22	-	GO:0042802//identical protein binding;GO:0004252//serine-type endopeptidase activity	GO:0043086//negative regulation of catalytic activity;GO:0006508//proteolysis	gi|359492553|ref|XP_002283279.2|/1.34042e-50/PREDICTED: subtilisin-like protease-like [Vitis vinifera]
CL7265	1026	376	1387	32.2992374758563	133.517511412391	2.04745695903815	Up	2.624e-162	8.78002149253731e-160	-	-	-	-
Unigene20911_Mpfb2	718	55	202	6.75134079136258	27.7866412501691	2.04114550761932	Up	5.63362e-25	2.0586358593317e-23	-	-	GO:0080167//response to karrikin	gi|357513167|ref|XP_003626872.1|/2.82215e-55/hypothetical protein MTR_8g011470 [Medicago truncatula]
Unigene21926_Mpfb2	246	9	33	3.22447628926718	13.2491483092149	2.03876285630833	Up	3.69834e-05	0.000245190700251368	-	-	-	-
CL8083	3335	195	715	5.15336090608518	21.1748007460616	2.03876285630833	Up	4.10444e-84	6.34588883724138e-82	-	-	-	-
Unigene10285_Mpfb2	210	9	33	3.77724365314156	15.5204308765089	2.03876285630833	Up	3.69834e-05	0.000245154450887049	-	-	-	-
Unigene9710_Mpfb2	448	15	55	2.95097160401684	12.1253366222725	2.03876285630832	Up	8.67876e-08	8.82379959455782e-07	-	-	-	-
CL11296	1396	54	198	3.40926003077247	14.0084118226369	2.03876285630832	Up	1.778644e-24	6.36973330894569e-23	-	-	-	-
CL2165	1120	88	322	6.92494669742619	28.3953337627037	2.03577899786951	Up	9.5462e-39	5.81552947554348e-37	-	-	-	-
CL2699	528	4975	18178	830.445140281911	3400.33186520703	2.03371878609886	Up	0	0	-	-	-	-
Unigene11809_Mpfb2	271	11	40	3.57746323852275	14.5780632184585	2.02679021464225	Up	5.77536e-06	4.44625371428571e-05	-	-	-	-
CL15190	320	33	120	9.08899254037187	37.0373918643961	2.02679021464225	Up	2.6263e-15	5.53882469896519e-14	-	-	-	-
Unigene11909_Mpfb2	312	11	40	3.10734787705021	12.6623561929559	2.02679021464225	Up	5.77536e-06	4.44549040892704e-05	-	-	-	-
Unigene23462_Mpfb2	601	19	69	2.78631950009887	11.3392347804474	2.02489068172677	Up	2.2679e-09	2.8183434672949e-08	-	GO:0016491//oxidoreductase activity	GO:0055114//oxidation-reduction process	gi|225444916|ref|XP_002279603.1|/9.19119e-77/PREDICTED: probable polyamine oxidase 5-like [Vitis vinifera]
CL7072	649	38	138	5.16048696320316	21.0011713499195	2.02489068172677	Up	2.28312e-17	5.54841471219512e-16	-	-	-	-
CL1164	2677	132	479	4.34587614929996	17.6724300366537	2.02378146476991	Up	2.13514e-56	2.03687813148936e-54	-	-	-	-
CL8461	536	16	58	2.63091597731253	10.6874066076367	2.02227473351976	Up	4.51434e-08	4.77155734512023e-07	-	-	-	-
Unigene17874_Mpfb2	223	8	29	3.1618183045729	12.8440581652315	2.02227473351976	Up	0.0001227128	0.000730978319861831	-	-	-	-
Unigene10777_Mpfb2	237	8	29	2.97504422750953	12.0853374297326	2.02227473351975	Up	0.0001227128	0.000731366983065267	-	-	-	-
CL8048	947	29	105	2.69898085740139	10.9508655987655	2.02055826093074	Up	1.60431e-13	2.96996067175888e-12	-	-	-	-
Unigene27146_Mpfb2	932	29	105	2.74241939051408	11.1271134356555	2.02055826093074	Up	1.60431e-13	2.97118742131351e-12	GO:0016021//integral to membrane;GO:0005783//endoplasmic reticulum	GO:0009672//auxin:hydrogen symporter activity	GO:0080162//intracellular auxin transport;GO:0009926//auxin polar transport;GO:0055085//transmembrane transport;GO:0010252//auxin homeostasis	gi|224128940|ref|XP_002329004.1|/2.52091e-119/auxin efflux carrier component [Populus trichocarpa]
Unigene22405_Mpfb2	406	13	47	2.8220785914276	11.4335462569893	2.01844287192873	Up	9.13606e-07	8.02102060348541e-06	GO:0005829//cytosol	GO:0005516//calmodulin binding;GO:0004351//glutamate decarboxylase activity;GO:0016706//oxidoreductase activity, acting on paired donors, with incorporation or reduction of molecular oxygen, 2-oxoglutarate as one donor, and incorporation of one atom each of oxygen into both donors;GO:0016702//oxidoreductase activity, acting on single donors with incorporation of molecular oxygen, incorporation of…	GO:0055114//oxidation-reduction process;GO:0048767//root hair elongation;GO:0015706//nitrate transport;GO:0010359//regulation of anion channel activity;GO:0000041//transition metal ion transport;GO:0006536//glutamate metabolic process;GO:0010167//response to nitrate;GO:0046686//response to cadmium ion	gi|297807755|ref|XP_002871761.1|/6.45807e-43/hypothetical protein ARALYDRAFT_488599 [Arabidopsis lyrata subsp. lyrata]
Unigene4458_Mpfb2	267	13	47	4.29125059220826	17.3858418739238	2.01844287192873	Up	9.13606e-07	8.01945031754111e-06	-	-	-	-
Unigene24889_Mpfb2	289	23	83	7.014258686918	28.3654304474729	2.0157712136821	Up	6.03422e-11	8.90280757288582e-10	-	GO:0016301//kinase activity;GO:0016773//phosphotransferase activity, alcohol group as acceptor	GO:0016310//phosphorylation	gi|359492147|ref|XP_002281978.2|/2.23855e-11/PREDICTED: uncharacterized sugar kinase slr0537-like isoform 1 [Vitis vinifera]
CL13586	2373	76	274	2.82271895416675	11.4041245914814	2.01439830790912	Up	8.92666e-33	4.55340903777019e-31	-	-	-	-
CL12438	1699	183	659	9.49313148847231	38.3090307845981	2.0127285551162	Up	2.16084e-76	2.94485054954407e-74	-	-	-	-
CL3983	1184	35	126	2.60536231705991	10.5106112047611	2.01229064494714	Up	7.27216e-16	1.59287658974108e-14	-	-	-	-
CL14558	532	15	54	2.48502871917208	10.0251587001373	2.01229064494714	Up	1.459096e-07	1.44131939528531e-06	-	-	-	-
CL10656	1317	47	169	3.145312988822	12.6738936473459	2.01058432299674	Up	9.29192e-21	2.71768960887149e-19	-	-	-	-
CL12315	671	53	190	6.9615369861675	27.9666346914467	2.00622889215994	Up	4.3406e-23	1.44162579407407e-21	-	-	-	-
Unigene3124_Mpfb2	733	102	364	12.2644473321649	49.0463324734523	1.99966303661939	Up	1.31217e-42	8.96856193445122e-41	GO:0016020//membrane	GO:0005215//transporter activity	GO:0006857//oligopeptide transport	gi|356495939|ref|XP_003516828.1|/1.43596e-110/PREDICTED: probable nitrite transporter At1g68570-like [Glycine max]
Unigene544_Mpfb2	1147	111	396	8.52925986193255	34.0989414200543	1.99923449212169	Up	3.3979e-46	2.57350747128378e-44	GO:0005774//vacuolar membrane;GO:0016023//cytoplasmic membrane-bounded vesicle;GO:0005886//plasma membrane	-	-	gi|224141271|ref|XP_002323998.1|/2.53237e-122/predicted protein [Populus trichocarpa]
CL1749	985	32	114	2.86329129713607	11.4308295703314	1.99718375255693	Up	2.32122e-14	4.58285077675033e-13	-	-	-	-
CL9581	470	27	96	5.06311383293443	20.1735581218839	1.99436873694988	Up	2.71192e-12	4.53034117138599e-11	-	-	-	-
CL9527	2151	78	277	3.19599416490824	12.7188688007906	1.99263368557913	Up	1.144e-32	5.81559274376417e-31	-	-	-	-
Unigene20677_Mpfb2	202	22	78	9.59893601623432	38.1375124148237	1.99026433861714	Up	3.22194e-10	4.38029483869012e-09	-	-	-	gi|359385915|gb|AEV43318.1|/5.61047e-10/expansin A5c [Glycine max]
Unigene26983_Mpfb2	520	17	60	2.88135894053747	11.3961205736603	1.98372149275036	Up	3.9257e-08	4.1759575539739e-07	-	-	-	-
CL7273	995	46	162	4.07461459400865	16.0805560657479	1.9805817852198	Up	1.346058e-19	3.72550633e-18	-	-	-	-
Unigene18521_Mpfb2	1197	37	130	2.72432778101828	10.7265072511757	1.97720818579169	Up	5.55192e-16	1.22929104711111e-14	GO:0005739//mitochondrion	GO:0052381//tRNA dimethylallyltransferase activity;GO:0005524//ATP binding	GO:0006164//purine nucleotide biosynthetic process;GO:0008033//tRNA processing;GO:0009691//cytokinin biosynthetic process	gi|302142919|emb|CBI20214.3|/1.37612e-118/unnamed protein product [Vitis vinifera]
Unigene10201_Mpfb2	299	10	35	2.94768178060099	11.5612817413946	1.9716486604498	Up	3.18862e-05	0.00021380014197697	-	-	-	gi|388494110|gb|AFK35121.1|/1.64665e-09/unknown [Medicago truncatula]
Unigene15134_Mpfb2	424	20	70	4.1573436433948	16.3057700031933	1.97164866044979	Up	3.29772e-09	4.01683976202119e-08	-	-	-	-
Unigene10514_Mpfb2	321	12	42	3.29479197158765	12.9227037034653	1.97164866044979	Up	4.99076e-06	3.90116293793584e-05	-	-	-	-
Unigene20510_Mpfb2	482	46	161	8.4112894627357	32.9904292678715	1.97164866044979	Up	2.23066e-19	6.09482647288239e-18	GO:0009536//plastid	GO:0016787//hydrolase activity	-	gi|255566977|ref|XP_002524471.1|/5.72947e-31/dead box ATP-dependent RNA helicase, putative [Ricinus communis]
Unigene17922_Mpfb2	291	14	49	4.24020478817723	16.6307647317792	1.97164866044979	Up	7.90782e-07	7.01410336973294e-06	-	-	-	-
Unigene3754_Mpfb2	491	24	84	4.3080579343366	16.8968956774434	1.97164866044979	Up	8.7624e-11	1.26940138546042e-09	GO:0005834//heterotrimeric G-protein complex	GO:0004871//signal transducer activity	GO:0007186//G-protein coupled receptor signaling pathway	gi|255558646|ref|XP_002520348.1|/1.37161e-27/conserved hypothetical protein [Ricinus communis]
Unigene10196_Mpfb2	320	10	35	2.75424016374905	10.8025726271155	1.97164866044979	Up	3.18862e-05	0.000213768174252392	-	-	-	-
CL4180	1034	53	185	4.51759315059806	17.6709671048699	1.9677547443453	Up	5.45504e-22	1.70801416536313e-20	-	-	-	-
CL3830	2528	96	335	3.34692475594822	13.0881078845704	1.96734852301617	Up	1.544622e-38	9.371612532341e-37	-	-	-	-
Unigene20875_Mpfb2	466	23	80	4.35004455047061	16.9556014257607	1.96265987722253	Up	2.7935e-10	3.8209932733374e-09	GO:0009941//chloroplast envelope;GO:0033115;GO:0005730//nucleolus;GO:0005747//mitochondrial respiratory chain complex I;GO:0005754//mitochondrial proton-transporting ATP synthase, catalytic core;GO:0005886//plasma membrane	GO:0046961//proton-transporting ATPase activity, rotational mechanism;GO:0008270//zinc ion binding;GO:0008553//hydrogen-exporting ATPase activity, phosphorylative mechanism;GO:0046933//hydrogen ion transporting ATP synthase activity, rotational mechanism;GO:0050897//cobalt ion binding;GO:0008266//poly(U) RNA binding;GO:0005507//copper ion binding;GO:0005524//ATP binding	GO:0015991//ATP hydrolysis coupled proton transport;GO:0042777//plasma membrane ATP synthesis coupled proton transport;GO:0046686//response to cadmium ion;GO:0006200//ATP catabolic process;GO:0006979//response to oxidative stress	gi|326499079|dbj|BAK06030.1|/4.78103e-37/predicted protein [Hordeum vulgare subsp. vulgare]
CL5754	989	40	139	3.56463843235469	13.8812200044518	1.96130671622833	Up	8.00858e-17	1.87411639592902e-15	-	-	-	-
CL1181	1512	76	264	4.43010058084504	17.244923196121	1.96076034430706	Up	1.396768e-30	6.4364734651593e-29	-	-	-	-
CL9489	2015	560	1944	24.4942847317037	95.2862726675085	1.959823225053	Up	4.99982e-214	2.3111023643299e-211	-	-	-	-
CL3438	651	32	111	4.33232246955304	16.8403502179128	1.95870960474229	Up	1.062656e-13	1.99691144476111e-12	-	-	-	-
CL2414	911	30	104	2.90238260943918	11.2751957669878	1.95784286092476	Up	6.4407e-13	1.12849420046893e-11	-	-	-	-
Unigene20531_Mpfb2	500	26	90	4.58305563247842	17.7779480949101	1.95570711658077	Up	2.38196e-11	3.66884027894194e-10	GO:0022625//cytosolic large ribosomal subunit	GO:0003735//structural constituent of ribosome	GO:0006412//translation	gi|348687313|gb|EGZ27127.1|/1.65769e-39/hypothetical protein PHYSODRAFT_284054 [Phytophthora sojae]
CL870	1060	37	128	3.07643429611215	11.9265060594785	1.95484037276324	Up	1.523072e-15	3.27059287662835e-14	-	-	-	-
Unigene20024_Mpfb2	665	24	83	3.18083676054026	12.3272321794281	1.95437066901796	Up	1.454444e-10	2.0507203027673e-09	-	-	GO:0031047//gene silencing by RNA;GO:0000226//microtubule cytoskeleton organization;GO:0009957//epidermal cell fate specification;GO:0006275//regulation of DNA replication;GO:0000911//cytokinesis by cell plate formation;GO:0051567//histone H3-K9 methylation;GO:0006270//DNA-dependent DNA replication initiation;GO:0010389//regulation of G2/M transition of mitotic cell cycle;GO:0048453//sepal format…	gi|296089927|emb|CBI39746.3|/2.35253e-50/unnamed protein product [Vitis vinifera]
CL143	554	24	83	3.81815242916836	14.7971288796384	1.95437066901796	Up	1.454444e-10	2.05136538622208e-09	-	-	-	-
CL13672	519	31	107	5.26436655575927	20.362239843239	1.95156441440646	Up	3.3649e-13	6.06398799437299e-12	-	-	-	-
Unigene17415_Mpfb2	473	40	138	7.45333490401435	28.8155606894245	1.95089010028299	Up	1.324022e-16	3.06321849401445e-15	GO:0009507//chloroplast	GO:0003723//RNA binding;GO:0008026//ATP-dependent helicase activity;GO:0005524//ATP binding	GO:0009414//response to water deprivation;GO:0009651//response to salt stress;GO:0009409//response to cold;GO:0009220//pyrimidine ribonucleotide biosynthetic process	gi|356560282|ref|XP_003548422.1|/1.16006e-17/PREDICTED: DEAD-box ATP-dependent RNA helicase 31-like [Glycine max]
Unigene1523_Mpfb2	573	49	169	7.53690851092236	29.1300487496589	1.95046333055917	Up	5.3396e-20	1.50289796107972e-18	GO:0005874//microtubule;GO:0044444//cytoplasmic part	-	GO:0000278//mitotic cell cycle;GO:0000226//microtubule cytoskeleton organization;GO:0051276//chromosome organization;GO:0006259//DNA metabolic process;GO:0050896//response to stimulus;GO:0000279//M phase;GO:0051258//protein polymerization;GO:0034645//cellular macromolecule biosynthetic process;GO:0050794//regulation of cellular process;GO:0051704;GO:0000280//nuclear division	gi|255544435|ref|XP_002513279.1|/4.68564e-48/Protein regulator of cytokinesis, putative [Ricinus communis]
Unigene14876_Mpfb2	657	27	93	3.62201446191656	13.9806288924966	1.94856504733675	Up	1.241802e-11	1.95844798712628e-10	-	-	-	-
Unigene21029_Mpfb2	599	18	62	2.64848469836303	10.2228972536118	1.94856504733674	Up	3.38664e-08	3.63269803062201e-07	GO:0016021//integral to membrane	-	-	gi|15214248|sp|Q9Y068.1|RIC1_PHYIN/3.17935e-13/RecName: Full=Protein Ric1
Unigene20312_Mpfb2	1101	41	141	3.28207365562103	12.6485552597756	1.9462930861729	Up	6.93584e-17	1.62732735782313e-15	-	-	-	gi|356576187|ref|XP_003556215.1|/7.79067e-81/PREDICTED: LOB domain-containing protein 1-like [Glycine max]
Unigene3601_Mpfb2	1837	69	237	3.31048572757643	12.7423144574297	1.94451253051228	Up	2.51112e-27	1.01708299403794e-25	GO:0016021//integral to membrane	GO:0004872//receptor activity;GO:0005524//ATP binding;GO:0004709//MAP kinase kinase kinase activity;GO:0032440//2-alkenal reductase [NAD(P)] activity	GO:0055114//oxidation-reduction process;GO:0000186//activation of MAPKK activity;GO:0048513//organ development;GO:0000165//MAPK cascade	gi|255571000|ref|XP_002526451.1|/0/Receptor protein kinase CLAVATA1 precursor, putative [Ricinus communis]
Unigene25211_Mpfb2	240	23	79	8.44633650216376	32.5105995254144	1.94451253051228	Up	4.63202e-10	6.17561346238478e-09	-	-	-	-
Unigene18220_Mpfb2	784	29	99	3.26012101015194	12.4717748114803	1.93566936334422	Up	3.37488e-12	5.59406634232902e-11	GO:0009941//chloroplast envelope	GO:0003700//sequence-specific DNA binding transcription factor activity;GO:0003677//DNA binding	GO:0010200//response to chitin;GO:0006355//regulation of transcription, DNA-dependent	gi|302398599|gb|ADL36594.1|/5.67536e-124/BHLH domain class transcription factor [Malus x domestica]
CL1178	905	34	116	3.31117491509278	12.6595578821951	1.93481189226942	Up	4.79622e-14	9.24938133935484e-13	-	-	-	-
CL6094	817	27	92	2.91268482433192	11.121795353813	1.93296819228574	Up	2.05288e-11	3.18164467888005e-10	-	-	-	-
CL9595	439	190	647	38.145285183586	145.562293310641	1.93206003205374	Up	3.85042e-71	4.72989812438356e-69	-	-	-	-
Unigene2949_Mpfb2	2002	82	279	3.60995314169706	13.7641456279274	1.93086304560329	Up	1.324882e-31	6.42897556645022e-30	GO:0005622//intracellular	-	GO:0000226//microtubule cytoskeleton organization;GO:0031048//chromatin silencing by small RNA;GO:0006346//methylation-dependent chromatin silencing;GO:0006275//regulation of DNA replication;GO:0000911//cytokinesis by cell plate formation;GO:0051567//histone H3-K9 methylation;GO:0006270//DNA-dependent DNA replication initiation;GO:0010389//regulation of G2/M transition of mitotic cell cycle;GO:00…	gi|297739187|emb|CBI28838.3|/0/unnamed protein product [Vitis vinifera]
CL10534	362	15	51	3.65203115635233	13.9146002584472	1.92982848475517	Up	6.78122e-07	6.07734481591045e-06	-	-	-	-
Unigene18964_Mpfb2	481	20	68	3.6646854569634	13.9628143965568	1.92982848475516	Up	9.08018e-09	1.04391802733333e-07	GO:0009506//plasmodesma;GO:0005634//nucleus;GO:0008278//cohesin complex	GO:0005215//transporter activity;GO:0005524//ATP binding	GO:0031048//chromatin silencing by small RNA;GO:0006346//methylation-dependent chromatin silencing;GO:0006275//regulation of DNA replication;GO:0007131//reciprocal meiotic recombination;GO:0000911//cytokinesis by cell plate formation;GO:0051567//histone H3-K9 methylation;GO:0006270//DNA-dependent DNA replication initiation;GO:0010389//regulation of G2/M transition of mitotic cell cycle;GO:0008283…	gi|224140989|ref|XP_002323859.1|/2.91539e-59/condensin complex components subunit [Populus trichocarpa]
Unigene12416_Mpfb2	217	10	34	4.06155231520598	15.4749164164604	1.92982848475516	Up	5.33454e-05	0.000343755058896235	GO:0016020//membrane	GO:0003743//translation initiation factor activity	GO:0006413//translational initiation	gi|224065066|ref|XP_002301653.1|/1.23073e-09/predicted protein [Populus trichocarpa]
Unigene20172_Mpfb2	671	43	146	5.64803944160759	21.4901508681643	1.92785354257011	Up	3.13364e-17	7.54986655991402e-16	GO:0009507//chloroplast	-	-	gi|225443796|ref|XP_002272922.1|/9.69336e-68/PREDICTED: uncharacterized protein LOC100265230 [Vitis vinifera]
Unigene11644_Mpfb2	394	18	61	4.0265033865976	15.2912413111889	1.92510607451276	Up	5.61386e-08	5.86050386076834e-07	-	-	-	-
Unigene20504_Mpfb2	805	49	166	5.36478084069381	20.3667314268812	1.9246233256239	Up	2.38664e-19	6.50911056447689e-18	GO:0005886//plasma membrane	-	-	gi|255541728|ref|XP_002511928.1|/7.42252e-82/conserved hypothetical protein [Ricinus communis]
Unigene20808_Mpfb2	381	13	44	3.00725435201996	11.4060909328674	1.92328563888839	Up	4.26686e-06	3.36997008666549e-05	-	-	-	gi|359484734|ref|XP_003633152.1|/2.16984e-06/PREDICTED: uncharacterized protein LOC100854615 [Vitis vinifera]
CL2383	671	52	176	6.83018723171151	25.9059352931295	1.92328563888839	Up	2.08834e-20	5.9907166078055e-19	-	-	-	-
Unigene9904_Mpfb2	276	16	54	5.10931508637505	19.3238566249023	1.91918124055565	Up	3.4914e-07	3.27909304147465e-06	-	-	-	-
Unigene10316_Mpfb2	292	19	64	5.73485623136789	21.6474253819302	1.9163662249486	Up	2.90108e-08	3.14648582389937e-07	-	-	-	-
CL7433	360	19	64	4.65160560988729	17.5584672542322	1.9163662249486	Up	2.90108e-08	3.14572488415961e-07	-	-	-	-
Unigene18199_Mpfb2	764	33	111	3.80690787031283	14.3495654343734	1.91431548538384	Up	2.49312e-13	4.55146667100977e-12	-	GO:0003677//DNA binding	GO:0009407//toxin catabolic process	gi|225437154|ref|XP_002280618.1|/3.79571e-93/PREDICTED: heat stress transcription factor A-6b [Vitis vinifera]
CL4890	2612	391	1311	13.1933587016953	49.5722518981351	1.90972091130659	Up	4.54048e-140	1.23382728339394e-137	-	-	-	-
CL2386	1110	78	261	6.19331842226814	23.2234457095673	1.90679751609982	Up	3.3852e-29	1.48514884931507e-27	-	-	-	-
CL2366	714	35	117	4.32037672744949	16.1844065289798	1.90537544103062	Up	6.77782e-14	1.30092943210616e-12	-	-	-	-
CL3861	2232	132	441	5.212325471181	19.5143247457571	1.90453446459125	Up	3.92484e-48	3.13686365561497e-46	-	-	-	-
CL3445	364	12	40	2.90557204087812	10.8534481653908	1.90125933255839	Up	1.38418e-05	9.98270526942255e-05	-	-	-	-
CL14162	1572	331	1100	18.5578319430216	69.1113334195687	1.89689413999699	Up	8.91492e-117	1.94984520995122e-114	-	-	-	-
Unigene20081_Mpfb2	594	118	392	17.5084357884115	65.1791587467712	1.89636053314555	Up	9.89836e-43	6.79652017335375e-41	-	-	-	gi|559237|gb|AAA98492.1|/2.52779e-71/tyrosine-rich hydroxyproline-rich glycoprotein, partial [Petroselinum crispum]
Unigene3649_Mpfb2	763	28	93	3.23433707302641	12.0383659008784	1.89609762744261	Up	2.89462e-11	4.40849446127717e-10	GO:0016021//integral to membrane	GO:0005215//transporter activity	GO:0006810//transport	gi|255567687|ref|XP_002524822.1|/4.80159e-88/aquaporin sip2.1, putative [Ricinus communis]
CL27	1283	47	156	3.22866500879078	12.0090062475361	1.8951071055768	Up	6.3139e-18	1.58331283165548e-16	-	-	-	-
Unigene22293_Mpfb2	1632	63	209	3.40229667286648	12.6483903589196	1.89437294697315	Up	1.704286e-23	5.7978051124431e-22	GO:0016020//membrane	GO:0005215//transporter activity	GO:0006857//oligopeptide transport	gi|356495939|ref|XP_003516828.1|/3.87355e-141/PREDICTED: probable nitrite transporter At1g68570-like [Glycine max]
Unigene20957_Mpfb2	531	19	63	3.15363092195748	11.7180448836508	1.89364614844853	Up	4.78446e-08	5.03097638414634e-07	-	-	-	-
CL340	1568	64	212	3.59737490775386	13.3536174749183	1.89221419295538	Up	8.92718e-24	3.06015267324159e-22	-	-	-	-
Unigene12535_Mpfb2	323	42	139	11.4603677401818	42.5031782798849	1.89091738833694	Up	4.35048e-16	9.71426652191235e-15	-	-	-	gi|224097664|ref|XP_002311032.1|/2.0782e-33/predicted protein [Populus trichocarpa]
Unigene21795_Mpfb2	695	26	86	3.29716232552405	12.2214511283955	1.8901187749532	Up	1.762374e-10	2.46397140748363e-09	GO:0005739//mitochondrion;GO:0016021//integral to membrane;GO:0045263//proton-transporting ATP synthase complex, coupling factor F(o)	GO:0015078//hydrogen ion transmembrane transporter activity;GO:0008289//lipid binding;GO:0016787//hydrolase activity	GO:0015986//ATP synthesis coupled proton transport;GO:0015991//ATP hydrolysis coupled proton transport	gi|84508525|ref|YP_448689.1|/2.27877e-22/ATP synthase F0 subunit c [Dictyota dichotoma]
Unigene6366_Mpfb2	281	10	33	3.13650125409145	11.5988985198109	1.88675976286328	Up	8.87392e-05	0.000545863562957882	-	-	-	-
Unigene7209_Mpfb2	258	10	33	3.41611183100658	12.6329088529723	1.88675976286327	Up	8.87392e-05	0.000545938461909989	GO:0009506//plasmodesma;GO:0005874//microtubule	GO:0005524//ATP binding;GO:0003777//microtubule motor activity	GO:0051322//anaphase;GO:0007018//microtubule-based movement;GO:0000911//cytokinesis by cell plate formation;GO:0008283//cell proliferation	gi|255545966|ref|XP_002514043.1|/8.12833e-38/Chromosome-associated kinesin KIF4A, putative [Ricinus communis]
Unigene4002_Mpfb2	619	44	145	6.26489523515132	23.1359044494882	1.88477120976983	Up	1.185468e-16	2.75118161055901e-15	-	-	GO:0009061//anaerobic respiration;GO:0006979//response to oxidative stress	gi|224123064|ref|XP_002318984.1|/1.90298e-56/predicted protein [Populus trichocarpa]
CL12519	597	24	79	3.54314312522491	13.0695877489103	1.88311198584813	Up	1.076038e-09	1.3891827182839e-08	-	-	-	-
Unigene22644_Mpfb2	1434	60	197	3.68768557489413	13.5683239373055	1.87945496224004	Up	5.17416e-22	1.62233434909091e-20	-	GO:0050342//tocopherol O-methyltransferase activity	GO:0032259//methylation;GO:0010189//vitamin E biosynthetic process	gi|359807465|ref|NP_001240883.1|/3.10704e-131/tocopherol O-methyltransferase, chloroplastic-like [Glycine max]
CL9405	1334	61	200	4.03019250347687	14.8075529692738	1.87741259060403	Up	2.70718e-22	8.59644685977337e-21	-	-	-	-
Unigene19981_Mpfb2	422	18	59	3.75934202445368	13.808569478669	1.87701178631172	Up	1.52679e-07	1.50355113617395e-06	-	GO:0020037//heme binding;GO:0033772;GO:0009055//electron carrier activity	GO:0055114//oxidation-reduction process	gi|296082482|emb|CBI21487.3|/8.7877e-64/unnamed protein product [Vitis vinifera]
CL4769	787	36	118	4.03161965519556	14.8086818805548	1.87701178631171	Up	9.47696e-14	1.79063824492204e-12	-	-	-	-
CL11438	2469	149	488	5.31884046203138	19.5212606775486	1.87586255549291	Up	4.95224e-52	4.29484690290135e-50	-	-	-	-
CL10049	298	11	36	3.25333066322036	11.9315087885303	1.8747871211972	Up	4.50084e-05	0.000293704210566148	-	-	-	-
Unigene10507_Mpfb2	265	11	36	3.65846240618742	13.4173193169133	1.8747871211972	Up	4.50084e-05	0.000293832503028538	-	-	-	-
Unigene6124_Mpfb2	591	22	72	3.28085461130175	12.0324521792962	1.8747871211972	Up	6.59152e-09	7.70247542976284e-08	-	-	GO:0051225//spindle assembly;GO:0010583//response to cyclopentenone;GO:0051322//anaphase;GO:0000911//cytokinesis by cell plate formation;GO:0051329//interphase of mitotic cell cycle	gi|359477401|ref|XP_003631973.1|/1.64091e-22/PREDICTED: protein FAM179B-like [Vitis vinifera]
CL4244	1237	66	216	4.70246986729022	17.2461905528635	1.8747871211972	Up	6.5182e-24	2.2550658441358e-22	-	-	-	-
Unigene24515_Mpfb2	278	15	49	4.75552258489045	17.4084623631214	1.87211298689887	Up	1.851628e-06	1.5480411082603e-05	-	-	-	-
CL8581	399	15	49	3.31337162556277	12.1292043532525	1.87211298689887	Up	1.851628e-06	1.54775250999254e-05	-	-	-	-
Unigene6048_Mpfb2	895	72	235	7.09024506958415	25.9330713985343	1.87088568351487	Up	8.2378e-26	3.12221672527472e-24	GO:0031969//chloroplast membrane;GO:0016021//integral to membrane	-	-	gi|346683351|ref|YP_004842295.1|/7.72702e-171/hypothetical chloroplast RF1 [Pyrus pyrifolia]
CL8700	555	23	75	3.65246983877352	13.3468078790617	1.86955047283106	Up	3.40792e-09	4.13646207471576e-08	-	-	-	-
Unigene5595_Mpfb2	2105	86	280	3.60079284115791	13.1375705108864	1.86731200063506	Up	2.23892e-30	1.02226533645621e-28	-	GO:0046872//metal ion binding	-	gi|356532894|ref|XP_003535004.1|/0/PREDICTED: uncharacterized protein LOC100780745 [Glycine max]
Unigene26303_Mpfb2	282	12	39	3.75045469106254	13.6591799783589	1.86473345653328	Up	2.28812e-05	0.000157688958561328	-	-	-	-
Unigene222_Mpfb2	317	12	39	3.3363666336897	12.1510686242814	1.86473345653328	Up	2.28812e-05	0.000157664724819425	-	-	-	-
Unigene9877_Mpfb2	407	16	52	3.46479352294721	12.6188001765674	1.86473345653328	Up	9.49454e-07	8.31296016363992e-06	GO:0005730//nucleolus	GO:0003723//RNA binding	-	gi|255551869|ref|XP_002516980.1|/2.23511e-19/Protein penguin, putative [Ricinus communis]
Unigene19408_Mpfb2	679	37	120	4.80268093354768	17.4550300391852	1.86173096837176	Up	8.05342e-14	1.52939937543414e-12	-	-	-	-
Unigene10090_Mpfb2	294	17	55	5.09628111931797	18.4767034244153	1.85819061066651	Up	4.8739e-07	4.45708860493575e-06	-	GO:0005516//calmodulin binding	GO:0000911//cytokinesis by cell plate formation;GO:0048453//sepal formation;GO:0048451//petal formation;GO:0051726//regulation of cell cycle;GO:0051567//histone H3-K9 methylation;GO:0000226//microtubule cytoskeleton organization;GO:0006270//DNA-dependent DNA replication initiation;GO:0006346//methylation-dependent chromatin silencing;GO:0031048//chromatin silencing by small RNA;GO:0008283//cell p…	gi|296087024|emb|CBI33287.3|/1.8209e-21/unnamed protein product [Vitis vinifera]
Unigene19397_Mpfb2	405	13	42	2.82904668671508	10.2424392316355	1.85617144302986	Up	1.165588e-05	8.51580074238227e-05	-	-	GO:0080167//response to karrikin;GO:0010224//response to UV-B;GO:0009813//flavonoid biosynthetic process;GO:0009744//response to sucrose stimulus	gi|224132382|ref|XP_002328255.1|/4.52063e-20/predicted protein [Populus trichocarpa]
CL8861	904	40	129	3.89980908141459	14.0938747802569	1.85359289892807	Up	1.136138e-14	2.2884555034142e-13	-	-	-	-
CL6683	753	41	142	5.1548688942065	18.6252665595193	1.85325343261748	Up	4.19868e-17	1.00083048995215e-15	-	-	-	-
CL15390	461	27	87	5.16195987305679	18.6392080532319	1.85234973207745	Up	2.44606e-10	3.3683658544226e-09	-	-	-	-
Unigene19868_Mpfb2	753	32	103	3.74547400754187	13.509876448102	1.85079426557541	Up	5.6325e-12	9.13361311030741e-11	-	-	-	gi|359488974|ref|XP_002277161.2|/5.27104e-47/PREDICTED: ribosome assembly protein C18.05c [Vitis vinifera]
CL5015	546	23	74	3.71267538556649	13.385919403982	1.85018514796412	Up	5.57314e-09	6.58800100659109e-08	-	-	-	-
Unigene3682_Mpfb2	1645	98	315	5.25063656748755	18.9127107392661	1.84879191266426	Up	1.556818e-33	8.12608249895227e-32	GO:0005886//plasma membrane;GO:0005783//endoplasmic reticulum;GO:0005739//mitochondrion	GO:0016709//oxidoreductase activity, acting on paired donors, with incorporation or reduction of molecular oxygen, NADH or NADPH as one donor, and incorporation of one atom of oxygen;GO:0009055//electron carrier activity;GO:0020037//heme binding;GO:0019825//oxygen binding	GO:0055114//oxidation-reduction process	gi|118485719|gb|ABK94709.1|/7.56279e-177/unknown [Populus trichocarpa]
Unigene4891_Mpfb2	305	10	32	2.88969459803179	10.3623741172518	1.84236564350482	Up	0.0001467378	0.000862517401494494	-	-	-	gi|224091637|ref|XP_002309311.1|/3.88391e-19/predicted protein [Populus trichocarpa]
Unigene11929_Mpfb2	257	10	32	3.42940409494045	12.2977591663883	1.84236564350482	Up	0.0001467378	0.0008619524090921	-	-	-	-
CL1633	1225	155	495	11.151862214037	39.9096793967371	1.83945404808492	Up	2.1208e-51	1.81817035564054e-49	-	-	-	-
CL2703	5652	197	629	3.07196213592959	10.9915166231211	1.8391581258151	Up	7.87802e-65	8.80864794862843e-63	-	-	-	-
CL4	911	121	386	11.706276524738	41.8483227505508	1.83788753838568	Up	2.08606e-40	1.33618103171429e-38	-	-	-	-
Unigene20569_Mpfb2	383	16	51	3.68190852177419	13.1516587299161	1.83671908036368	Up	1.556324e-06	1.3186110957672e-05	GO:0005730//nucleolus;GO:0022625//cytosolic large ribosomal subunit	GO:0003735//structural constituent of ribosome	GO:0009793//embryo development ending in seed dormancy;GO:0016567//protein ubiquitination;GO:0006412//translation	gi|326532606|dbj|BAK05232.1|/9.33412e-26/predicted protein [Hordeum vulgare subsp. vulgare]
Unigene20055_Mpfb2	333	27	86	7.14613664107862	25.5072328355401	1.83567099093082	Up	3.98532e-10	5.35962186082783e-09	GO:0000786//nucleosome;GO:0005634//nucleus	GO:0003677//DNA binding	GO:0006334//nucleosome assembly	gi|356557465|ref|XP_003547036.1|/2.69807e-12/PREDICTED: histone H4-like [Glycine max]
CL660	2035	108	344	4.67747125597873	16.6956433105353	1.83567099093082	Up	3.92756e-36	2.22629592566372e-34	-	-	-	-
Unigene24650_Mpfb2	364	27	86	6.53753709197577	23.3349135555902	1.83567099093082	Up	3.98532e-10	5.35801477781109e-09	GO:0000786//nucleosome	GO:0005515//protein binding;GO:0016740//transferase activity;GO:0003677//DNA binding;GO:0004003//ATP-dependent DNA helicase activity;GO:0005524//ATP binding	GO:0006346//methylation-dependent chromatin silencing;GO:0031048//chromatin silencing by small RNA;GO:0016246//RNA interference;GO:0090241//negative regulation of histone H4 acetylation;GO:0006344//maintenance of chromatin silencing;GO:0008283//cell proliferation;GO:0009294//DNA mediated transformation;GO:0016572//histone phosphorylation;GO:0044030//regulation of DNA methylation;GO:0006349//regul…	gi|255561188|ref|XP_002521606.1|/6.15541e-41/ISWI chromatin remodeling complex ATPase ISW1, putative [Ricinus communis]
Unigene21787_Mpfb2	2067	461	1466	19.6567735344103	70.0491101089563	1.83334018609666	Up	5.24462e-148	1.5269677074026e-145	-	GO:0048038//quinone binding;GO:0005507//copper ion binding;GO:0008131//primary amine oxidase activity	GO:0009684//indoleacetic acid biosynthetic process;GO:0009805//coumarin biosynthetic process;GO:0055114//oxidation-reduction process;GO:0009611//response to wounding;GO:0006569//tryptophan catabolic process	gi|225432636|ref|XP_002278244.1|/0/PREDICTED: primary amine oxidase [Vitis vinifera]
CL13038	985	101	321	9.03726315658572	32.1868095796174	1.8325117427627	Up	9.49412e-34	5.00809245223529e-32	-	-	-	-
Unigene17315_Mpfb2	446	29	92	5.73079567703839	20.3733336414018	1.82987469932163	Up	1.068652e-10	1.53132469555769e-09	GO:0000323//lytic vacuole;GO:0009925//basal plasma membrane;GO:0016021//integral to membrane	GO:0010329//auxin efflux transmembrane transporter activity	GO:0009958//positive gravitropism;GO:0055085//transmembrane transport;GO:0009723//response to ethylene stimulus;GO:0010315//auxin efflux	gi|359492309|ref|XP_002278449.2|/2.26282e-27/PREDICTED: probable auxin efflux carrier component 6-like [Vitis vinifera]
Unigene5055_Mpfb2	1047	35	111	2.94627410066756	10.4709340896478	1.82942658779733	Up	1.282312e-12	2.19362926913392e-11	GO:0016021//integral to membrane;GO:0005737//cytoplasm	GO:0016627//oxidoreductase activity, acting on the CH-CH group of donors	GO:0006629//lipid metabolic process	gi|296089043|emb|CBI38746.3|/5.63105e-158/unnamed protein product [Vitis vinifera]
Unigene2174_Mpfb2	627	30	95	4.21701843253443	14.9646027734934	1.82725875111462	Up	5.5371e-11	8.20988600198413e-10	GO:0005622//intracellular	GO:0005509//calcium ion binding;GO:0032440//2-alkenal reductase [NAD(P)] activity	GO:0051645//Golgi localization;GO:0019722//calcium-mediated signaling;GO:0009612//response to mechanical stimulus;GO:0051646//mitochondrion localization;GO:0060151//peroxisome localization;GO:0005513//detection of calcium ion;GO:0055114//oxidation-reduction process;GO:0030048//actin filament-based movement	gi|224107937|ref|XP_002314661.1|/4.66213e-74/predicted protein [Populus trichocarpa]
CL7910	524	24	76	4.03674894228869	14.3248945633288	1.82725875111462	Up	4.69118e-09	5.59708455721128e-08	-	-	-	-
Unigene25370_Mpfb2	309	13	41	3.70797381268481	13.1049239822243	1.82140602486918	Up	1.912494e-05	0.000133964214150914	GO:0009536//plastid;GO:0005886//plasma membrane	GO:0005524//ATP binding;GO:0004713//protein tyrosine kinase activity;GO:0004709//MAP kinase kinase kinase activity	GO:0000186//activation of MAPKK activity;GO:0000165//MAPK cascade	gi|298204391|emb|CBI16871.3|/3.58946e-49/unnamed protein product [Vitis vinifera]
CL7983	918	34	107	3.2642846385174	11.5119852708508	1.81829788354299	Up	4.00502e-12	6.58500483094976e-11	-	-	-	-
CL3246	852	295	928	30.5164637861397	107.576524726634	1.81770358927056	Up	2.70028e-93	4.7293927484375e-91	-	-	-	-
Unigene17879_Mpfb2	331	14	44	3.72779333341261	13.1290653940256	1.81637043497188	Up	9.74106e-06	7.2013175139324e-05	-	-	-	-
CL13157	1352	97	304	6.32334428127001	22.2078247076458	1.81230840964865	Up	1.385796e-31	6.71003620431965e-30	-	-	-	-
CL8791	1346	90	282	5.89317360445562	20.6925101649524	1.81199199446131	Up	2.08192e-29	9.16965098624755e-28	-	-	-	-
CL2062	2629	172	538	5.76619926256173	20.211605754325	1.80949134624672	Up	1.670356e-54	1.52844391779592e-52	-	-	-	-
CL6174	961	87	272	7.97898503213045	27.9546877200576	1.8088130837938	Up	2.34512e-28	1.00524039617591e-26	-	-	-	-
CL2969	450	33	103	6.46328358426444	22.606526589824	1.80640014621695	Up	1.249854e-11	1.96837737260274e-10	-	-	-	-
CL8447	344	17	53	4.35554258453339	15.2169129365348	1.80475135170504	Up	1.30031e-06	1.11476098413002e-05	-	-	-	-
CL11483	1651	87	271	4.64433956140361	16.2118040706664	1.80349928389733	Up	3.77666e-28	1.60051138393195e-26	-	-	-	-
Unigene22993_Mpfb2	442	18	56	3.5892360504965	12.5133872965682	1.80172365900748	Up	6.66422e-07	5.9760726428e-06	GO:0005874//microtubule	GO:0003777//microtubule motor activity;GO:0005524//ATP binding	GO:0031047//gene silencing by RNA;GO:0000226//microtubule cytoskeleton organization;GO:0000911//cytokinesis by cell plate formation;GO:0051567//histone H3-K9 methylation;GO:0048453//sepal formation;GO:0006342//chromatin silencing;GO:0006306//DNA methylation;GO:0048451//petal formation;GO:0051322//anaphase;GO:0016572//histone phosphorylation;GO:0009909//regulation of flower development;GO:0007018/…	gi|359492966|ref|XP_002283715.2|/1.41206e-69/PREDICTED: uncharacterized protein LOC100250527 [Vitis vinifera]
Unigene27139_Mpfb2	572	37	115	5.70108453475328	19.8568767571355	1.80033042370762	Up	9.0578e-13	1.56623439490937e-11	GO:0031969//chloroplast membrane;GO:0016021//integral to membrane	-	-	gi|346683351|ref|YP_004842295.1|/1.04603e-108/hypothetical chloroplast RF1 [Pyrus pyrifolia]
Unigene12295_Mpfb2	1339	47	146	3.09363495614531	10.7691495388635	1.79952944559457	Up	8.09636e-16	1.76822451690209e-14	GO:0016020//membrane	GO:0015416//organic phosphonate transmembrane-transporting ATPase activity;GO:0005524//ATP binding	GO:0006200//ATP catabolic process	gi|255572797|ref|XP_002527331.1|/0/ATP-binding cassette transporter, putative [Ricinus communis]
CL15343	1566	71	220	3.99593464370233	13.8752255600973	1.79590633241216	Up	5.09536e-23	1.68854882719882e-21	-	-	-	-
CL8180	1307	83	257	5.596986897412	19.4207798197395	1.79487885623914	Up	1.308852e-26	5.15685387732865e-25	-	-	-	-
Unigene13070_Mpfb2	294	11	34	3.29759366544104	11.4219621169113	1.79232496100523	Up	0.0001216242	0.000725554052075572	-	-	-	-
Unigene21091_Mpfb2	317	11	34	3.05833608088223	10.5932393134761	1.79232496100523	Up	0.0001216242	0.000725361034237829	-	-	-	-
Unigene12264_Mpfb2	1024	35	108	3.01245017910053	10.4167664618614	1.78989822361069	Up	5.42802e-12	8.81159061332368e-11	GO:0005739//mitochondrion	GO:0016301//kinase activity;GO:0005515//protein binding;GO:0008270//zinc ion binding;GO:0004842//ubiquitin-protein ligase activity;GO:0004872//receptor activity	GO:0051865//protein autoubiquitination;GO:0010311//lateral root formation;GO:0016310//phosphorylation;GO:0006511//ubiquitin-dependent protein catabolic process;GO:0010366//negative regulation of ethylene biosynthetic process;GO:0009733//response to auxin stimulus;GO:0016132//brassinosteroid biosynthetic process	gi|255585015|ref|XP_002533218.1|/1.17732e-120/ankyrin repeat-containing protein, putative [Ricinus communis]
Unigene25595_Mpfb2	632	25	77	3.48637995411272	12.0332454580528	1.78722408931237	Up	6.36484e-09	7.45702459054089e-08	-	-	-	-
CL7695	655	25	77	3.36395745190724	11.6107040144875	1.78722408931236	Up	6.36484e-09	7.45897362990068e-08	-	-	-	-
Unigene2278_Mpfb2	1339	54	166	3.55438909854993	12.2443755030914	1.78444566757565	Up	1.353058e-17	3.32058355478927e-16	GO:0016021//integral to membrane	-	GO:0055085//transmembrane transport	gi|255549108|ref|XP_002515609.1|/0/conserved hypothetical protein [Ricinus communis]
CL15456	1717	311	956	15.9640058879619	54.9916468605905	1.78438977624233	Up	1.163638e-93	2.04604066690196e-91	-	-	-	-
Unigene29015_Mpfb2	291	14	43	4.24020478817723	14.594344560541	1.78320357103669	Up	1.587554e-05	0.000112985966187302	-	-	-	-
Unigene14584_Mpfb2	267	14	43	4.6213467916089	15.9061957569941	1.78320357103668	Up	1.587554e-05	0.000112950109009838	-	-	-	-
Unigene19871_Mpfb2	330	14	43	3.7390896768472	12.8695583852043	1.78320357103668	Up	1.587554e-05	0.000112932188954466	-	-	GO:0048453//sepal formation;GO:0048451//petal formation	gi|225428945|ref|XP_002263699.1|/2.89606e-22/PREDICTED: uncharacterized protein LOC100251578 [Vitis vinifera]
Unigene20025_Mpfb2	314	14	43	3.92961653936171	13.5253320608835	1.78320357103668	Up	1.587554e-05	0.000112968034753214	GO:0009506//plasmodesma;GO:0009505//plant-type cell wall;GO:0005774//vacuolar membrane;GO:0005576//extracellular region;GO:0005886//plasma membrane	GO:0046910//pectinesterase inhibitor activity;GO:0016705//oxidoreductase activity, acting on paired donors, with incorporation or reduction of molecular oxygen;GO:0009055//electron carrier activity;GO:0030599//pectinesterase activity;GO:0004497//monooxygenase activity;GO:0020037//heme binding	GO:0055114//oxidation-reduction process;GO:0015706//nitrate transport;GO:0042545//cell wall modification;GO:0043086//negative regulation of catalytic activity;GO:0010167//response to nitrate	gi|255537037|ref|XP_002509585.1|/1.15485e-23/21 kDa protein precursor, putative [Ricinus communis]
CL12462	1947	253	777	11.4526596639509	39.4152418813707	1.78307095210558	Up	2.17646e-76	2.95714960666667e-74	-	-	-	-
CL593	2908	2042	6258	61.8889509147242	212.544702693619	1.78001253075531	Up	0	0	-	-	-	-
Unigene2569_Mpfb2	328	79	242	21.2278022376756	72.8703157006818	1.77937622748968	Up	7.27214e-25	2.64659854853896e-23	-	-	-	gi|1015937|emb|CAA62943.1|/1.46682e-66/extensin class 1 protein [Vigna unguiculata]
Unigene3280_Mpfb2	2675	387	1185	12.7508449300442	43.7525825388754	1.7787753260334	Up	3.7918e-115	8.13459026794258e-113	GO:0005971//ribonucleoside-diphosphate reductase complex;GO:0009507//chloroplast;GO:0005739//mitochondrion	GO:0004748//ribonucleoside-diphosphate reductase activity, thioredoxin disulfide as acceptor;GO:0003723//RNA binding;GO:0005524//ATP binding;GO:0000175//3'-5'-exoribonuclease activity	GO:0007010//cytoskeleton organization;GO:0006399//tRNA metabolic process;GO:0006094//gluconeogenesis;GO:0006261//DNA-dependent DNA replication;GO:0009793//embryo development ending in seed dormancy;GO:0009902//chloroplast relocation;GO:0010498//proteasomal protein catabolic process;GO:0009202//deoxyribonucleoside triphosphate biosynthetic process;GO:0046686//response to cadmium ion;GO:0055114//ox…	gi|27261142|gb|AAN87547.1|AF118784_1/0/ribonucleotide reductase large subunit A [Glycine max]
Unigene21649_Mpfb2	1112	68	208	5.38959226287584	18.474286589435	1.77727061528294	Up	1.485196e-21	4.52082369667346e-20	GO:0005634//nucleus	GO:0003677//DNA binding;GO:0005524//ATP binding;GO:0008094//DNA-dependent ATPase activity	GO:0000911//cytokinesis by cell plate formation;GO:0006268//DNA unwinding involved in replication;GO:0051322//anaphase;GO:0016458//gene silencing;GO:0051726//regulation of cell cycle;GO:0009909//regulation of flower development;GO:0051567//histone H3-K9 methylation;GO:0006270//DNA-dependent DNA replication initiation;GO:0008283//cell proliferation;GO:0006275//regulation of DNA replication;GO:0006…	gi|357476415|ref|XP_003608493.1|/9.53035e-119/DNA replication licensing factor MCM3-like protein [Medicago truncatula]
Unigene18111_Mpfb2	869	34	104	3.44834671824968	11.8201419375441	1.77727061528293	Up	1.686696e-11	2.62774108936762e-10	-	-	-	gi|296082434|emb|CBI21439.3|/1.07472e-36/unnamed protein product [Vitis vinifera]
CL11947	704	25	76	3.12981836789665	10.662279476114	1.76836506206104	Up	1.027026e-08	1.17291810397351e-07	-	-	-	-
CL11737	1708	102	310	5.26337230355791	17.9259820108709	1.76799280169493	Up	3.84684e-31	1.81367786624606e-29	-	-	-	-
CL8279	916	52	158	5.00333584331706	17.0361220220512	1.7676347684282	Up	1.285658e-16	2.9790722349354e-15	-	-	-	-
CL10474	1241	106	322	7.52810848947364	25.6267315183144	1.76729016194361	Up	2.87782e-32	1.43529271790879e-30	-	-	-	-
CL2001	1055	86	261	7.18452031340037	24.4341466707296	1.76593498025998	Up	1.980746e-26	7.73612442526132e-25	-	-	-	-
CL11843	787	76	230	8.5111970498573	28.8643799366747	1.76185627589298	Up	2.09798e-23	7.10476807099698e-22	-	-	-	-
CL43	960	232	702	21.299457266326	72.2229141355725	1.76163996356918	Up	4.67372e-68	5.51462062210526e-66	-	-	-	-
CL9319	980	43	130	3.8671780258354	13.1016624282218	1.76039679671855	Up	7.39724e-14	1.410761590302e-12	-	-	-	-
Unigene25071_Mpfb2	1052	59	178	4.94297094026446	16.7114214242396	1.75738411999675	Up	2.14132e-18	5.51783705977011e-17	GO:0016021//integral to membrane	-	GO:0010167//response to nitrate;GO:0015706//nitrate transport;GO:0048527//lateral root development;GO:0055085//transmembrane transport	gi|223712778|gb|ACN22072.1|/2.32312e-119/Rehd high-affinity nitrate transporter NRT2.1 [Malus hupehensis]
Unigene5922_Mpfb2	540	60	181	9.79285391555219	33.1050268022504	1.75724902986687	Up	1.115918e-18	2.91575847121212e-17	-	-	-	gi|43429923|gb|AAS46614.1|/2.77094e-30/dehydrin 2 [Prunus persica]
CL4574	2027	149	449	6.47864681833028	21.8777029397979	1.75569685267117	Up	5.95282e-44	4.22320554335443e-42	-	-	-	-
Unigene27131_Mpfb2	347	14	42	3.5559066091054	11.9544319562316	1.74925623911334	Up	2.57444e-05	0.00017590698914965	GO:0005783//endoplasmic reticulum	GO:0033772;GO:0009055//electron carrier activity;GO:0019825//oxygen binding;GO:0020037//heme binding	GO:0048437//floral organ development;GO:0010338//leaf formation;GO:0055114//oxidation-reduction process;GO:0010075//regulation of meristem growth;GO:0046622//positive regulation of organ growth;GO:0040009//regulation of growth rate;GO:0008284//positive regulation of cell proliferation	gi|225456567|ref|XP_002265348.1|/1.10998e-34/PREDICTED: cytochrome P450 78A4 isoform 2 [Vitis vinifera]
Unigene3324_Mpfb2	996	52	156	4.60146147839199	15.4694327465751	1.74925623911334	Up	3.29448e-16	7.42284420904523e-15	GO:0009506//plasmodesma;GO:0009536//plastid	-	GO:0009793//embryo development ending in seed dormancy;GO:0007076//mitotic chromosome condensation;GO:0009408//response to heat	gi|255587516|ref|XP_002534298.1|/8.3868e-108/conserved hypothetical protein [Ricinus communis]
CL4239	490	29	87	5.2161936162431	17.5360712500814	1.74925623911334	Up	1.172868e-09	1.50509108517459e-08	-	-	-	-
CL13730	304	12	36	3.47904020684091	11.6960184834935	1.74925623911334	Up	0.0001000768	0.000608508744453485	-	-	-	-
CL2866	468	18	54	3.38983404769114	11.3961205736603	1.74925623911334	Up	1.745766e-06	1.46637149010865e-05	-	-	-	-
CL5763	868	79	236	8.0215658225318	26.8535314285637	1.74315603957693	Up	1.215214e-23	4.14346388730038e-22	-	-	-	-
CL1322	1852	97	289	4.61617789863772	15.4122480184456	1.73930657870574	Up	1.62705e-28	7.00788096541787e-27	-	-	-	-
Unigene6490_Mpfb2	639	39	116	5.37917327755683	17.9294207877724	1.73687251465752	Up	2.60662e-12	4.35768161595824e-11	GO:0005634//nucleus	GO:0003700//sequence-specific DNA binding transcription factor activity;GO:0043565//sequence-specific DNA binding	GO:0006355//regulation of transcription, DNA-dependent	gi|147853040|emb|CAN82321.1|/3.29726e-59/hypothetical protein VITISV_021316 [Vitis vinifera]
Unigene13390_Mpfb2	665	29	86	3.84351108565281	12.7727947883231	1.73257749796672	Up	1.87902e-09	2.35202735175879e-08	GO:0005634//nucleus	GO:0004386//helicase activity;GO:0003677//DNA binding;GO:0005524//ATP binding	GO:0006270//DNA-dependent DNA replication initiation;GO:0007049//cell cycle	gi|357476415|ref|XP_003608493.1|/4.4964e-118/DNA replication licensing factor MCM3-like protein [Medicago truncatula]
Unigene17959_Mpfb2	382	26	77	5.99876391685657	19.9084060981396	1.730640560946	Up	1.366056e-08	1.53739590542169e-07	-	-	-	-
CL11347	477	23	68	4.24972905769246	14.0799029868843	1.72819462358551	Up	9.994e-08	1.00696848988764e-06	-	-	-	-
Unigene5962_Mpfb2	1200	1038	3067	76.2373677325738	252.430401884673	1.72731546130132	Up	5.112e-283	3.32183686956522e-280	-	-	-	gi|324022716|gb|ADY15314.1|/1.56932e-138/R2R3-MYB transcription factor [Prunus avium]
Unigene3316_Mpfb2	473	21	62	3.91300082460753	12.9461214691617	1.7261726260003	Up	3.78262e-07	3.53115413158443e-06	-	-	-	gi|255573115|ref|XP_002527487.1|/2.17261e-40/conserved hypothetical protein [Ricinus communis]
Unigene6659_Mpfb2	317	139	410	38.6462468402391	127.742003486035	1.72483276517412	Up	2.51156e-39	1.56839576211699e-37	-	-	-	-
CL12481	880	36	106	3.60555075981694	11.8968592049272	1.72228919151307	Up	2.9836e-11	4.53476858305085e-10	-	-	-	-
Unigene21771_Mpfb2	236	230	677	85.8949474796315	283.325585222556	1.72181571102281	Up	1.143946e-63	1.24795880296837e-61	-	-	-	-
Unigene19245_Mpfb2	330	16	47	4.27324534496823	14.0667266070838	1.71888259006982	Up	1.076098e-05	7.90967311901639e-05	GO:0080008//CUL4-RING ubiquitin ligase complex	-	GO:0048235//pollen sperm cell differentiation	gi|225431423|ref|XP_002280019.1|/2.77595e-41/PREDICTED: uncharacterized protein LOC100262676 [Vitis vinifera]
CL6778	252	16	47	5.59591652317268	18.4207134140383	1.71888259006982	Up	1.076098e-05	7.9083766638256e-05	-	-	-	-
Unigene12816_Mpfb2	380	16	47	3.7109762206303	12.2158415272043	1.71888259006982	Up	1.076098e-05	7.91096999934416e-05	-	-	-	-
Unigene24810_Mpfb2	1270	63	185	4.37208517332133	14.3872283357759	1.71839527540858	Up	1.625986e-18	4.21168886666667e-17	-	-	-	gi|224143316|ref|XP_002336027.1|/2.37008e-31/cc-nbs-lrr resistance protein [Populus trichocarpa]
Unigene25657_Mpfb2	1151	62	182	4.74753473925119	15.6172726772548	1.71789206820401	Up	3.11942e-18	7.96500196697039e-17	-	-	-	gi|359477496|ref|XP_003631985.1|/1.29935e-33/PREDICTED: uncharacterized protein LOC100854837 [Vitis vinifera]
Unigene26888_Mpfb2	255	15	44	5.18445207293939	17.0420417467548	1.71683476142097	Up	2.11194e-05	0.000146879252024197	-	-	-	-
CL1996	2081	75	220	3.17644228399698	10.441423943831	1.71683476142096	Up	1.04778e-21	3.22438653809197e-20	-	-	-	-
CL3691	1944	4341	12731	196.809161330611	646.808005247774	1.71654015580224	Up	0	0	-	-	-	-
CL9468	1293	97	284	6.61188048590646	21.6934659231524	1.71412801570974	Up	1.646376e-27	6.74758324606947e-26	-	-	-	-
Unigene26763_Mpfb2	358	13	38	3.20045784390951	10.4835820547267	1.71178153369469	Up	8.1863e-05	0.000507114027493783	-	-	-	-
Unigene19743_Mpfb2	881	38	111	3.80153920444818	12.4438910236791	1.71078209129871	Up	1.277278e-11	2.00874478028762e-10	-	-	-	gi|296082861|emb|CBI22162.3|/6.16247e-80/unnamed protein product [Vitis vinifera]
CL9544	674	174	508	22.7531294239684	74.4411278619713	1.71003492931563	Up	9.3019e-48	7.35571940564374e-46	-	-	-	-
Unigene11034_Mpfb2	353	97	283	24.2185877288302	79.1809775080197	1.70903913903694	Up	2.6087e-27	1.05565236371841e-25	-	-	-	-
Unigene26607_Mpfb2	287	12	35	3.6851157591625	12.0446802811044	1.70861425461599	Up	0.0001617872	0.000940253102579391	-	-	-	-
CL8194	3044	200	583	5.79078089618723	18.9161624677555	1.70778962181796	Up	1.863802e-54	1.70198147197556e-52	-	-	-	-
CL14917	1133	58	169	4.51180030354655	14.7321429245848	1.7071921795468	Up	6.71682e-17	1.57759066705081e-15	-	-	-	-
CL11817	493	44	128	7.86606521411494	25.6431976126718	1.70486211975489	Up	3.97184e-13	7.09503546135458e-12	-	-	-	-
CL3678	2179	446	1296	18.0397042758267	58.743105224118	1.70324384135651	Up	2.1338e-118	4.8076980201005e-116	-	-	-	-
CL11916	633	46	133	6.40480493055072	20.7518614764178	1.69601421783636	Up	1.701736e-13	3.14512518680956e-12	-	-	-	-
Unigene9856_Mpfb2	851	33	95	3.41771752399412	11.0256239000944	1.68975522736468	Up	5.43478e-10	7.19454475524063e-09	GO:0005886//plasma membrane;GO:0005774//vacuolar membrane;GO:0016021//integral to membrane	GO:0015171//amino acid transmembrane transporter activity	GO:0015837//amine transport;GO:0006865//amino acid transport	gi|356498515|ref|XP_003518096.1|/2.11579e-106/PREDICTED: vacuolar amino acid transporter 1-like [Glycine max]
CL3019	566	90	259	14.0145082537054	45.1952155141512	1.68924892974907	Up	9.67532e-25	3.50697108197251e-23	-	-	-	-
Unigene19436_Mpfb2	901	78	224	7.62994833375986	24.5545712989263	1.68624644158754	Up	1.481586e-21	4.51289887785326e-20	GO:0009506//plasmodesma;GO:0005874//microtubule	GO:0005524//ATP binding;GO:0003777//microtubule motor activity	GO:0051322//anaphase;GO:0007018//microtubule-based movement;GO:0000911//cytokinesis by cell plate formation;GO:0008283//cell proliferation	gi|359492491|ref|XP_002283825.2|/1.38917e-143/PREDICTED: chromosome-associated kinesin KIF4-like [Vitis vinifera]
CL8904	1487	138	396	8.17937092341346	26.3022769393425	1.68512590169363	Up	7.41904e-37	4.30890539481865e-35	-	-	-	-
Unigene18481_Mpfb2	620	23	66	3.26954961374081	10.5138402711834	1.68512590169363	Up	2.54786e-07	2.44255716955313e-06	-	-	-	-
Unigene18863_Mpfb2	407	15	43	3.24824392776301	10.4347770690846	1.68366789748577	Up	3.387e-05	0.000226053764513248	-	GO:0003677//DNA binding;GO:0016491//oxidoreductase activity	GO:0051568//histone H3-K4 methylation	gi|359493689|ref|XP_002281860.2|/8.72835e-40/PREDICTED: lysine-specific histone demethylase 1 homolog 2-like [Vitis vinifera]
Unigene6423_Mpfb2	238	15	43	5.55477007814935	17.8443456601572	1.68366789748576	Up	3.387e-05	0.000226087418490398	-	-	-	gi|219718185|gb|ACL35341.1|/8.41701e-06/receptor kinase [Gossypium barbadense]
CL7187	1230	298	853	21.3531985378138	68.4940818652139	1.68152714924832	Up	3.60238e-77	4.969843448e-75	-	-	-	-
Unigene25834_Mpfb2	374	14	40	3.2991967736887	10.5632490165836	1.67886691122195	Up	6.6642e-05	0.000420434410299705	-	-	-	-
CL3600	1007	42	120	3.67596701100171	11.7695783481696	1.67886691122195	Up	3.69676e-12	6.09605105259286e-11	-	-	-	-
Unigene10460_Mpfb2	269	21	60	6.8804810038638	22.0296754583769	1.67886691122195	Up	9.64976e-07	8.43897579715233e-06	-	-	-	-
Unigene12419_Mpfb2	1955	77	220	3.47132877927246	11.1143750522314	1.67886691122195	Up	4.47586e-21	1.33789423213333e-19	GO:0005886//plasma membrane;GO:0016021//integral to membrane	GO:0015112//nitrate transmembrane transporter activity	GO:0055085//transmembrane transport	gi|223712780|gb|ACN22073.1|/0/Rehd high-affinity nitrate transporter NRT2.5 [Malus hupehensis]
Unigene24664_Mpfb2	234	42	120	15.819225555892	50.6494247718238	1.67886691122195	Up	3.69676e-12	6.09380985735294e-11	-	-	-	gi|296082026|emb|CBI21031.3|/3.41726e-07/unnamed protein product [Vitis vinifera]
Unigene16258_Mpfb2	233	14	40	5.29570640926856	16.9556014257607	1.67886691122194	Up	6.6642e-05	0.000420671174714909	-	-	-	-
Unigene26479_Mpfb2	242	14	40	5.09875865024618	16.3250212074473	1.67886691122194	Up	6.6642e-05	0.000420493576414298	-	-	-	-
CL13540	1850	118	337	5.62162749098185	17.9914970209751	1.6782554702122	Up	1.960836e-31	9.4029950515508e-30	-	-	-	-
Unigene17671_Mpfb2	1749	102	291	5.13998850456084	16.4328279512701	1.67674373932898	Up	2.49882e-27	1.01301620560579e-25	GO:0009506//plasmodesma;GO:0005792//microsome;GO:0005737//cytoplasm;GO:0005886//plasma membrane	GO:0005509//calcium ion binding;GO:0003924//GTPase activity;GO:0005525//GTP binding	GO:0006184//GTP catabolic process;GO:0006897//endocytosis	gi|225469630|ref|XP_002264320.1|/0/PREDICTED: EH domain-containing protein 1-like [Vitis vinifera]
CL14602	2591	166	473	5.64667068692974	18.0302960008845	1.67495068038466	Up	2.45926e-43	1.70954791658915e-41	-	-	-	-
CL8349	1321	190	541	12.6765936378458	40.4486076177407	1.67392291388805	Up	2.80122e-49	2.29612981974406e-47	-	-	-	-
Unigene18195_Mpfb2	287	13	37	3.9922087390927	12.732947725739	1.67330738588005	Up	0.000131435	0.000779414243486311	-	GO:0003676//nucleic acid binding;GO:0004518//nuclease activity;GO:0016779//nucleotidyltransferase activity	GO:0090304	gi|225431691|ref|XP_002264385.1|/1.50306e-15/PREDICTED: DNA polymerase delta catalytic subunit [Vitis vinifera]
Unigene22475_Mpfb2	223	32	91	12.6472732182916	40.3037687253817	1.67208837859088	Up	1.664306e-09	2.10026704537011e-08	GO:0009536//plastid;GO:0005773//vacuole;GO:0009898//internal side of plasma membrane	GO:0009882//blue light photoreceptor activity;GO:0000155//two-component sensor activity;GO:0005524//ATP binding;GO:0004697//protein kinase C activity	GO:0010155//regulation of proton transport;GO:0010119//regulation of stomatal movement;GO:0023014//signal transduction by phosphorylation;GO:0006355//regulation of transcription, DNA-dependent;GO:0009638//phototropism;GO:0010362//negative regulation of anion channel activity by blue light;GO:0006468//protein phosphorylation;GO:0009903//chloroplast avoidance movement;GO:0000160//two-component sign…	gi|228481103|gb|ACQ42250.1|/4.93115e-35/blue light photoreceptor [Fragaria x ananassa]
CL14672	834	37	105	3.91009634757659	12.4346159736582	1.66908589042936	Up	9.81904e-11	1.41425087208481e-09	-	-	-	-
CL10111	575	43	122	6.59101646142382	20.9556489621163	1.66876632125297	Up	3.0339e-12	5.04191898813936e-11	-	-	-	-
Unigene19813_Mpfb2	665	30	85	3.97604595067532	12.6242739186914	1.66679407892137	Up	6.2217e-09	7.30267965706806e-08	GO:0009506//plasmodesma;GO:0005886//plasma membrane	GO:0005524//ATP binding;GO:0004674//protein serine/threonine kinase activity	GO:0006468//protein phosphorylation	gi|255564816|ref|XP_002523402.1|/1.8935e-108/Protein kinase APK1B, chloroplast precursor, putative [Ricinus communis]
CL13770	2279	89	252	3.44189380708965	10.9210738626039	1.66584023092571	Up	1.14048e-23	3.89456982178218e-22	-	-	-	-
CL4684	640	124	351	17.0762890152441	54.1671856016793	1.66542464830987	Up	2.4721e-32	1.23707084486607e-30	-	-	-	-
CL14412	976	47	133	4.2442389408592	13.4589429452587	1.66498732221574	Up	3.49548e-13	6.2791200625e-12	-	-	-	-
CL9458	1090	129	365	10.4307370605102	33.0731450287574	1.66481913673631	Up	1.531124e-33	8.00128284242424e-32	-	-	-	-
Unigene26537_Mpfb2	801	105	297	11.5533669790222	36.6212413940097	1.66436734152684	Up	1.39308e-27	5.74094926102941e-26	-	-	-	gi|225444740|ref|XP_002278959.1|/3.19775e-85/PREDICTED: uncharacterized protein LOC100256155 [Vitis vinifera]
Unigene21183_Mpfb2	235	17	48	6.37577297480632	20.1735581218839	1.66179339786301	Up	1.40372e-05	0.000100944015461107	-	-	-	-
Unigene22963_Mpfb2	375	79	223	18.5672510238869	58.7330729654068	1.66141289013539	Up	4.76476e-21	1.42046239441489e-19	-	-	-	-
CL7261	1350	73	206	4.7658555722354	15.0710177265493	1.66096970669538	Up	1.491538e-19	4.1154516496e-18	-	-	-	-
CL6815	2790	715	2014	22.586743708451	71.2958730847253	1.65834227473322	Up	4.04228e-176	1.51036423633333e-173	-	-	-	-
CL189	742	43	121	5.10759361902789	16.1061075133582	1.65689222096468	Up	4.7839e-12	7.7970092439113e-11	-	-	-	-
CL4018	850	32	90	3.31804932668121	10.4576165264177	1.65614683472186	Up	2.63056e-09	3.24563617831591e-08	-	-	-	-
Unigene6591_Mpfb2	343	26	73	6.68083911440003	21.020249610114	1.65367857913111	Up	8.7526e-08	8.89282406979379e-07	-	GO:0046872//metal ion binding;GO:0051287//NAD binding;GO:0016619//malate dehydrogenase (oxaloacetate-decarboxylating) activity	GO:0051260//protein homooligomerization;GO:0006108//malate metabolic process;GO:0055114//oxidation-reduction process	gi|224142207|ref|XP_002324450.1|/5.367e-21/predicted protein [Populus trichocarpa]
CL2274	1610	119	334	6.51437673512819	20.4894225800552	1.6531802675583	Up	1.543738e-30	7.07735999038855e-29	-	-	-	-
Unigene17675_Mpfb2	548	67	188	10.7757133413832	33.8833560608588	1.65279339961205	Up	7.3613e-18	1.8387666189415e-16	GO:0016021//integral to membrane;GO:0005743//mitochondrial inner membrane;GO:0009506//plasmodesma;GO:0005774//vacuolar membrane;GO:0009507//chloroplast;GO:0005886//plasma membrane	GO:0017077//oxidative phosphorylation uncoupler activity	GO:0006007//glucose catabolic process;GO:0009749//response to glucose stimulus;GO:0009744//response to sucrose stimulus;GO:0006839//mitochondrial transport;GO:0009750//response to fructose stimulus;GO:0009853//photorespiration	gi|224087657|ref|XP_002308202.1|/1.06702e-51/predicted protein [Populus trichocarpa]
Unigene21068_Mpfb2	877	61	171	6.13030421851556	19.2577544927761	1.6514089157152	Up	2.32154e-16	5.2945518301119e-15	-	GO:0016798//hydrolase activity, acting on glycosyl bonds	GO:0006281//DNA repair	gi|224109118|ref|XP_002315089.1|/1.04501e-79/predicted protein [Populus trichocarpa]
CL8376	1261	81	227	5.6613723270718	17.7795145719649	1.65099222279847	Up	3.209e-21	9.66948474462365e-20	-	-	-	-
Unigene18943_Mpfb2	354	15	42	3.73456293389702	11.7180448836508	1.64972056556243	Up	5.4035e-05	0.00034685286972083	-	-	-	-
Unigene24712_Mpfb2	423	20	56	4.16717187895838	13.0754543382581	1.64972056556243	Up	2.9866e-06	2.41540736291486e-05	-	-	GO:0009220//pyrimidine ribonucleotide biosynthetic process	gi|296086673|emb|CBI32308.3|/7.22221e-50/unnamed protein product [Vitis vinifera]
CL1342	680	40	112	5.18445207293939	16.2674034855387	1.64972056556243	Up	3.41238e-11	5.15154485050505e-10	-	-	-	-
CL10160	2259	1870	5225	72.958712438576	228.443703693634	1.6466865054728	Up	0	0	-	-	-	-
Unigene19073_Mpfb2	851	34	95	3.52128472169092	11.0256239000944	1.64668650547279	Up	1.112284e-09	1.43144310298507e-08	GO:0005874//microtubule	GO:0005524//ATP binding;GO:0003777//microtubule motor activity	GO:0007018//microtubule-based movement	gi|359479934|ref|XP_002269237.2|/3.70883e-127/PREDICTED: kinesin-4-like [Vitis vinifera]
Unigene20889_Mpfb2	690	164	458	20.9481918541377	65.5579728459649	1.64594552187105	Up	5.13782e-41	3.37777764428153e-39	-	-	-	gi|7406657|emb|CAB85622.1|/6.29258e-25/putative proline-rich cell wall protein [Vitis vinifera]
Unigene14275_Mpfb2	323	19	53	5.18445207293939	16.2062478333374	1.6442866795118	Up	5.8278e-06	4.48047099794239e-05	GO:0005829//cytosol;GO:0005634//nucleus	GO:0016787//hydrolase activity;GO:0016829//lyase activity	-	gi|334184756|ref|NP_001189696.1|/8.19125e-22/cytokinin riboside 5'-monophosphate phosphoribohydrolase LOG3 [Arabidopsis thaliana]
Unigene11892_Mpfb2	374	19	53	4.47748133572038	13.9963049469732	1.6442866795118	Up	5.8278e-06	4.48123938604013e-05	-	-	-	-
Unigene11615_Mpfb2	303	14	39	4.07227588567517	12.7125041382746	1.64234103519683	Up	0.0001063362	0.000643774804131785	-	-	-	-
Unigene15969_Mpfb2	221	14	39	5.58325607855012	17.4293608773629	1.64234103519683	Up	0.0001063362	0.000643861741985145	-	GO:0020037//heme binding;GO:0016705//oxidoreductase activity, acting on paired donors, with incorporation or reduction of molecular oxygen;GO:0004497//monooxygenase activity;GO:0009055//electron carrier activity	GO:0055114//oxidation-reduction process	gi|359474456|ref|XP_003631472.1|/1.76753e-16/PREDICTED: LOW QUALITY PROTEIN: cytochrome P450 76C4-like [Vitis vinifera]
Unigene26524_Mpfb2	735	32	89	3.83719990160412	11.9594662165306	1.64002716935858	Up	4.14652e-09	4.98171268060021e-08	GO:0005794//Golgi apparatus;GO:0009506//plasmodesma;GO:0005886//plasma membrane;GO:0005774//vacuolar membrane;GO:0022625//cytosolic large ribosomal subunit	GO:0003735//structural constituent of ribosome	GO:0042254//ribosome biogenesis;GO:0006412//translation	gi|46396937|sp|Q8L805.1|RL35_WHEAT/1.85052e-41/RecName: Full=60S ribosomal protein L35
CL11558	2112	99	275	4.13136024562358	12.8602055084709	1.6382249267246	Up	4.08946e-25	1.5103716476112e-23	-	-	-	-
Unigene22451_Mpfb2	291	18	50	5.45169187051359	16.9701680936523	1.6382249267246	Up	1.138676e-05	8.33684124951013e-05	-	-	-	-
Unigene2279_Mpfb2	2412	89	247	3.25210447195576	10.1141357551198	1.63692753901047	Up	1.082076e-22	3.52851211723636e-21	GO:0005658//alpha DNA polymerase:primase complex	GO:0003887//DNA-directed DNA polymerase activity;GO:0000166//nucleotide binding;GO:0003677//DNA binding;GO:0001882//nucleoside binding	GO:0006275//regulation of DNA replication;GO:0007155//cell adhesion;GO:0000911//cytokinesis by cell plate formation;GO:0051567//histone H3-K9 methylation;GO:0009910//negative regulation of flower development;GO:0045010//actin nucleation;GO:0006270//DNA-dependent DNA replication initiation;GO:0000731//DNA synthesis involved in DNA repair;GO:0000724//double-strand break repair via homologous recomb…	gi|359480801|ref|XP_002277947.2|/0/PREDICTED: DNA polymerase alpha catalytic subunit-like [Vitis vinifera]
CL14146	835	106	294	11.1884821981279	34.7752278104031	1.63604562866535	Up	1.080584e-26	4.26873522537445e-25	-	-	-	-
CL1083	1257	119	330	8.34379199964709	25.9291207960768	1.63579818933006	Up	9.26216e-30	4.15703171091091e-28	-	-	-	-
Unigene26822_Mpfb2	484	48	133	8.74072911470774	27.1403477573812	1.63461367317222	Up	7.0698e-13	1.23486023607324e-11	-	-	-	-
CL4980	1941	104	287	4.72236541213645	14.6037870033752	1.62876094692679	Up	6.15084e-26	2.34710819642553e-24	-	-	-	-
CL2324	917	45	124	4.32508815245216	13.3555407958855	1.62663695244939	Up	5.01378e-12	8.15685246226415e-11	-	-	-	-
Unigene15512_Mpfb2	485	28	77	5.08824574581268	15.6804353185347	1.62372535702948	Up	5.79386e-08	6.03997444361776e-07	-	-	-	gi|224127638|ref|XP_002329327.1|/3.11709e-16/predicted protein [Populus trichocarpa]
Unigene10364_Mpfb2	556	23	63	3.64590064841601	11.1911543762924	1.6180117058351	Up	1.009522e-06	8.79765557123421e-06	-	-	-	-
CL1683	398	19	52	4.20748246120458	12.9041499293038	1.61680594308969	Up	9.2116e-06	6.83922022189104e-05	-	-	-	-
CL6429	1654	129	353	6.87394401206535	21.0789187071855	1.61659085624011	Up	3.27294e-31	1.55454248707627e-29	-	-	-	-
CL7075	980	53	145	4.76652175277387	14.6133927084012	1.61628237384392	Up	1.040832e-13	1.95918490277078e-12	-	-	-	-
Unigene17963_Mpfb2	768	49	134	5.62324033432098	17.232675381351	1.61567308473475	Up	9.02242e-13	1.56071853989198e-11	GO:0016023//cytoplasmic membrane-bounded vesicle	GO:0005524//ATP binding;GO:0004709//MAP kinase kinase kinase activity	GO:0010413//glucuronoxylan metabolic process;GO:0000186//activation of MAPKK activity;GO:0045492//xylan biosynthetic process;GO:0000165//MAPK cascade	gi|224065352|ref|XP_002301786.1|/1.90769e-100/predicted protein [Populus trichocarpa]
Unigene17408_Mpfb2	1883	89	243	4.16573339689713	12.7457408009181	1.61337281103158	Up	6.42476e-22	2.00185520583739e-20	GO:0005739//mitochondrion	GO:0016818//hydrolase activity, acting on acid anhydrides, in phosphorus-containing anhydrides;GO:0016788//hydrolase activity, acting on ester bonds;GO:0003676//nucleic acid binding;GO:0008270//zinc ion binding	-	gi|296089618|emb|CBI39437.3|/0/unnamed protein product [Vitis vinifera]
Unigene6869_Mpfb2	2031	98	267	4.25273124249977	12.9840585954949	1.61027982596454	Up	7.21774e-24	2.489398526e-22	-	GO:0004650//polygalacturonase activity	GO:0009825//multidimensional cell growth;GO:0048767//root hair elongation;GO:0005982//starch metabolic process;GO:0000271//polysaccharide biosynthetic process;GO:0009932//cell tip growth;GO:0010075//regulation of meristem growth;GO:0009926//auxin polar transport;GO:0008361//regulation of cell size;GO:0043481//anthocyanin accumulation in tissues in response to UV light;GO:0048653//anther developme…	gi|255540705|ref|XP_002511417.1|/0/Polygalacturonase-1 non-catalytic subunit beta precursor, putative [Ricinus communis]
CL7363	1895	737	2004	34.2775725709011	104.447399537379	1.60743972249233	Up	1.309074e-167	4.54999619674418e-165	-	-	-	-
CL7947	1032	84	228	7.17383484511381	21.8204789278613	1.60486632977817	Up	1.629936e-20	4.69373413179191e-19	-	-	-	-
CL13005	643	49	133	6.71640525156845	20.4291264612325	1.60486632977817	Up	1.408538e-12	2.4022296807151e-11	-	-	-	-
CL11492	2802	215	582	6.76273102305263	20.514643887774	1.60097623171101	Up	1.075712e-49	8.94836715102041e-48	-	-	-	-
Unigene20613_Mpfb2	467	51	138	9.62509624676328	29.1857820259053	1.60039285319886	Up	5.96988e-13	1.04969219435294e-11	-	-	-	-
CL10156	1517	149	403	8.65670210992451	26.2378710988383	1.59976124645799	Up	6.836e-35	3.73332194884287e-33	-	-	-	-
Unigene25399_Mpfb2	462	20	54	3.81539762943592	11.544122139552	1.59725314566829	Up	7.43436e-06	5.60508490533042e-05	-	-	-	-
CL4925	1188	53	143	3.93197922366868	11.8885455367197	1.59624462060737	Up	2.53078e-13	4.6127066203252e-12	-	-	-	-
CL8574	822	211	569	22.623636965491	68.3674808462008	1.59547939199158	Up	2.17628e-48	1.75499759640288e-46	-	-	-	-
Unigene6324_Mpfb2	1427	56	151	3.45872345720974	10.4511023994839	1.59534355565966	Up	5.60374e-14	1.07834716901288e-12	-	GO:0003887//DNA-directed DNA polymerase activity;GO:0008026//ATP-dependent helicase activity;GO:0003677//DNA binding;GO:0005524//ATP binding	GO:0006260//DNA replication;GO:0010468//regulation of gene expression;GO:0009640//photomorphogenesis;GO:0006310//DNA recombination	gi|296081899|emb|CBI20904.3|/0/unnamed protein product [Vitis vinifera]
Unigene4334_Mpfb2	386	23	62	5.25160818787384	15.8640296759417	1.59492809272205	Up	1.585432e-06	1.34048679207995e-05	-	-	-	-
Unigene26687_Mpfb2	376	49	132	11.485767491379	34.6733030219879	1.59397801363544	Up	2.19472e-12	3.68833060869565e-11	-	-	-	-
CL5932	1139	256	689	19.8092497115296	59.7454211169305	1.59265391109648	Up	4.41962e-58	4.40361115422222e-56	-	-	-	-
CL9973	717	68	183	8.35875396976003	25.2081551322529	1.59253073542589	Up	1.362932e-16	3.14836589819681e-15	-	-	-	-
CL5835	733	29	78	3.48695071208611	10.5099283871683	1.59171496212686	Up	7.3575e-08	7.5714534656874e-07	-	-	-	-
CL5302	1131	427	1148	33.2749227210142	100.250930410437	1.59110840544738	Up	1.956882e-95	3.50962872936e-93	-	-	-	-
CL11289	2273	114	306	4.4203555289734	13.2963096178386	1.58879156692009	Up	1.24801e-26	4.92146212576957e-25	-	-	-	-
Unigene5645_Mpfb2	392	362	971	81.3906072879312	244.648350342372	1.58777533672818	Up	9.17574e-81	1.34448579862745e-78	-	-	GO:0006869//lipid transport	gi|359490972|ref|XP_002279379.2|/1.20199e-36/PREDICTED: non-specific lipid-transfer protein 2-like [Vitis vinifera]
CL9905	1979	94	252	4.18633371023605	12.5766181570865	1.58698481021447	Up	3.57712e-22	1.13028421028894e-20	-	-	-	-
Unigene914_Mpfb2	1140	87	233	6.72614439989242	20.1864615307703	1.58553638719774	Up	1.363748e-20	3.94747379444803e-19	GO:0005960//glycine cleavage complex	-	GO:0006546//glycine catabolic process	gi|302142721|emb|CBI19924.3|/1.61813e-81/unnamed protein product [Vitis vinifera]
Unigene18462_Mpfb2	757	31	83	3.60925527402782	10.8290745037248	1.58513685935224	Up	3.08082e-08	3.32694427601156e-07	-	GO:0004553//hydrolase activity, hydrolyzing O-glycosyl compounds	GO:0008152//metabolic process	gi|170286899|dbj|BAG13451.1|/8.91923e-87/beta-glucosidase [Rosa hybrid cultivar]
Unigene23023_Mpfb2	1363	105	281	6.78961625106149	20.361960604344	1.58447454094699	Up	1.71436e-24	6.1493407456e-23	GO:0005829//cytosol	GO:0008094//DNA-dependent ATPase activity;GO:0003677//DNA binding;GO:0005524//ATP binding	GO:0007000//nucleolus organization;GO:0006275//regulation of DNA replication;GO:0000911//cytokinesis by cell plate formation;GO:0051567//histone H3-K9 methylation;GO:0006270//DNA-dependent DNA replication initiation;GO:0006268//DNA unwinding involved in replication;GO:0008283//cell proliferation;GO:0006342//chromatin silencing;GO:0006306//DNA methylation;GO:0051726//regulation of cell cycle;GO:00…	gi|297744756|emb|CBI38018.3|/0/unnamed protein product [Vitis vinifera]
Unigene2378_Mpfb2	1897	77	206	3.57746323852275	10.7252893678659	1.58400772488051	Up	2.33812e-18	6.01114027752294e-17	GO:0005622//intracellular;GO:0009506//plasmodesma;GO:0016021//integral to membrane	-	GO:0009627//systemic acquired resistance;GO:0034976//response to endoplasmic reticulum stress;GO:0043090//amino acid import;GO:0055085//transmembrane transport;GO:0050832//defense response to fungus;GO:0006888//ER to Golgi vesicle-mediated transport	gi|359481931|ref|XP_002268663.2|/0/PREDICTED: uncharacterized protein LOC100248651 [Vitis vinifera]
CL8614	1123	43	115	3.37474128701576	10.1140992921474	1.58351903463447	Up	7.03552e-11	1.03189928112529e-09	-	-	-	-
CL1676	1289	142	379	9.70928417694003	29.0399203860484	1.5806006570586	Up	2.2906e-32	1.14881020357942e-30	-	-	-	-
Unigene23213_Mpfb2	298	15	40	4.43635999530049	13.2572319872559	1.57933123767103	Up	0.0001352756	0.000800178374300792	-	-	-	-
CL12636	483	33	88	6.0216927803706	17.9947024655175	1.57933123767103	Up	1.291412e-08	1.45888233418997e-07	-	-	-	-
Unigene5078_Mpfb2	1718	72	191	3.69369577257149	10.9804297184318	1.57179756498563	Up	5.91888e-17	1.39382784957983e-15	-	-	-	-
CL2297	1312	487	1290	32.71499901819	97.1102347664045	1.56967112662046	Up	6.12874e-105	1.21054764484581e-102	-	-	-	-
CL9687	1420	62	164	3.8481778062522	11.4068211563586	1.56764943262339	Up	1.028688e-14	2.0832558200542e-13	-	-	-	-
CL15228	812	137	362	14.8701833471377	44.0313164364906	1.56610754251487	Up	1.355658e-30	6.25990090072091e-29	-	-	-	-
CL12697	642	25	66	3.4320749704038	10.1535529098656	1.56483166797592	Up	1.0296e-06	8.9586988550359e-06	-	-	-	-
Unigene20112_Mpfb2	478	25	66	4.60960696861766	13.637198678104	1.56483166797591	Up	1.0296e-06	8.95696065192084e-06	-	-	-	-
CL3741	862	50	132	5.11227872621634	15.1243177914935	1.56483166797591	Up	4.28594e-12	7.02884754133138e-11	-	-	-	-
CL11115	1711	122	322	6.28436797152326	18.5872436085495	1.56447327894392	Up	2.36912e-27	9.62176027536232e-26	-	-	-	-
CL2454	1952	80	211	3.61211824753974	10.6760788024421	1.56346483221202	Up	1.931328e-18	4.9910636043804e-17	-	-	-	-
CL1755	1695	168	443	8.73557234236868	25.8132776337109	1.56313920416844	Up	5.64958e-37	3.29402104629389e-35	-	-	-	-
Unigene19427_Mpfb2	330	33	87	8.81356852399697	26.0384088258785	1.56284311488246	Up	2.00816e-08	2.21554798031496e-07	GO:0016023//cytoplasmic membrane-bounded vesicle	GO:0004553//hydrolase activity, hydrolyzing O-glycosyl compounds;GO:0043169//cation binding	GO:0005975//carbohydrate metabolic process	gi|356541643|ref|XP_003539283.1|/1.49083e-10/PREDICTED: glucan endo-1,3-beta-glucosidase 13-like [Glycine max]
CL9639	548	208	548	33.4529608210104	98.7663783050563	1.56188610321162	Up	2.7472e-45	2.03597035371901e-43	-	-	-	-
CL9831	632	136	358	18.9659069503732	55.9467775841933	1.56064667440611	Up	3.97018e-30	1.79990860121335e-28	-	-	-	-
Unigene26573_Mpfb2	318	38	100	10.5319372299335	31.0586095298919	1.56022241472332	Up	1.837296e-09	2.30494797851147e-08	-	-	-	-
CL7286	1352	853	2244	55.6063162053951	163.928811328807	1.55974876768269	Up	1.917696e-179	7.41239099586207e-177	-	-	-	-
Unigene26529_Mpfb2	240	16	42	5.87571234933131	17.2841162033849	1.55661116117095	Up	0.0001082282	0.000654081116511659	-	-	-	gi|1087015|gb|AAB35283.1|/2.19269e-30/arabinogalactan-protein [Pyrus communis]
Unigene26565_Mpfb2	1048	109	286	9.16678405644723	26.9534200336318	1.55598075039365	Up	2.74044e-24	9.70561676777251e-23	GO:0009941//chloroplast envelope	GO:0003865//3-oxo-5-alpha-steroid 4-dehydrogenase activity	-	gi|356499538|ref|XP_003518596.1|/4.09278e-92/PREDICTED: trans-2,3-enoyl-CoA reductase-like [Glycine max]
Unigene5954_Mpfb2	727	66	172	8.00131392825034	23.3670110983077	1.54616437373583	Up	4.40392e-15	9.11627705632502e-14	GO:0005886//plasma membrane	GO:0003824//catalytic activity;GO:0050662//coenzyme binding;GO:0000166//nucleotide binding	GO:0044237//cellular metabolic process	gi|225455496|ref|XP_002263014.1|/3.77876e-55/PREDICTED: dihydroflavonol-4-reductase [Vitis vinifera]
CL11598	1436	71	185	4.35768360169766	12.7240807704982	1.54592807940382	Up	4.1517e-16	9.27964969591226e-15	-	-	-	-
CL2118	1397	228	594	14.3843494879836	41.9951529801027	1.54572284502821	Up	3.15514e-48	2.52619664607143e-46	-	-	-	-
CL5936	1609	138	359	7.55918245066241	22.0367494167279	1.54360931543707	Up	9.48662e-30	4.2535158094e-28	-	-	-	-
Unigene19782_Mpfb2	258	20	52	6.83222366201315	19.9064018289261	1.54280536164592	Up	1.817868e-05	0.000127935563515932	-	-	-	-
Unigene3798_Mpfb2	523	30	78	5.05558423938641	14.7299761143296	1.54280536164591	Up	1.435248e-07	1.42089235098256e-06	-	-	-	gi|351724147|ref|NP_001238583.1|/7.10226e-47/uncharacterized protein LOC100305909 precursor [Glycine max]
CL4298	1450	107	278	6.50380573839776	18.9358987371074	1.54176782471455	Up	2.34192e-23	7.90102837020316e-22	-	-	-	-
Unigene252_Mpfb2	642	91	236	12.4927528922698	36.3066437383073	1.53914214755534	Up	5.14698e-20	1.45232940377596e-18	-	-	-	-
CL4089	1035	130	337	11.0701826871459	32.1587144819362	1.5385307065456	Up	6.75592e-28	2.83628450411985e-26	-	-	-	-
CL10695	488	22	57	3.97333007229371	11.5362368102217	1.53775213391963	Up	7.49232e-06	5.64498658780037e-05	-	-	-	-
CL4444	773	39	101	4.4466904584202	12.9047919906995	1.53710300228174	Up	2.29006e-09	2.84430526925208e-08	-	-	-	-
Unigene25476_Mpfb2	342	53	137	13.6584541453754	39.5643094379904	1.53440536678952	Up	3.48156e-12	5.7623737807309e-11	-	-	-	-
CL304	791	77	199	8.57957997911209	24.8476729237752	1.53413181824093	Up	4.87324e-17	1.15426023180137e-15	-	-	-	-
Unigene23343_Mpfb2	1384	3796	9802	241.736315874946	699.500029007343	1.53288989278083	Up	0	0	GO:0009941//chloroplast envelope;GO:0005773//vacuole;GO:0046658//anchored to plasma membrane;GO:0016021//integral to membrane;GO:0005739//mitochondrion	GO:0005215//transporter activity	GO:0009414//response to water deprivation;GO:0006833//water transport;GO:0055085//transmembrane transport;GO:0009651//response to salt stress	gi|373501941|gb|AEY75243.1|/5.52434e-162/plasma membrane intrinsic protein [Malus hupehensis]
CL6313	1921	88	227	4.0374494019351	11.670987962128	1.53141060704581	Up	3.53472e-19	9.55888061761158e-18	-	-	-	-
CL11135	839	38	98	3.99184271647062	11.5364780380161	1.53107606906381	Up	4.39184e-09	5.25953338888889e-08	-	-	-	-
CL13588	908	71	183	6.89166701766283	19.9055586231556	1.53024645717154	Up	9.81748e-16	2.13165303031477e-14	-	-	-	-
CL2952	986	85	219	7.59790389999739	21.9369542077154	1.52968986185566	Up	1.581736e-18	4.10181012330827e-17	-	-	-	-
CL6649	667	33	85	4.36053615130285	12.5864200238827	1.52929055517143	Up	4.8131e-08	5.05753374033279e-07	-	-	-	-
CL5311	729	40	103	4.83597724224799	13.9546460431012	1.52886617068804	Up	1.84224e-09	2.31050391272727e-08	-	-	-	-
CL6567	1340	61	157	4.0121468654016	11.5718816372342	1.52817714972093	Up	1.109048e-13	2.07973170957758e-12	-	-	-	-
CL4733	310	37	95	10.5194204963835	30.2671159321947	1.52469598109418	Up	8.42288e-09	9.72089242110682e-08	-	-	-	-
Unigene11534_Mpfb2	412	30	77	6.41764698349294	18.4587648774013	1.52418968347857	Up	2.21912e-07	2.14575551951693e-06	-	-	-	-
CL10248	1186	122	313	9.06623406347074	26.0656630771354	1.52357524776192	Up	1.129958e-25	4.25747284420168e-24	-	-	-	-
Unigene2980_Mpfb2	402	16	41	3.50788796975004	10.0731878370829	1.52184574301027	Up	0.000168958	0.000978250238378099	-	-	-	-
Unigene2626_Mpfb2	1035	82	210	6.98273061804591	20.0395550184172	1.52098725144022	Up	1.085574e-17	2.67438909e-16	GO:0016020//membrane	GO:0022857//transmembrane transporter activity	GO:0055085//transmembrane transport	gi|49333379|gb|AAT64019.1|/4.22552e-150/putative permease [Gossypium hirsutum]
CL8273	262	18	46	6.05512341343303	17.3406618398191	1.51793069300689	Up	6.88964e-05	0.000433680736599747	-	-	-	-
Unigene20026_Mpfb2	367	18	46	4.3227311561838	12.3794370627591	1.51793069300689	Up	6.88964e-05	0.000433741629710755	-	GO:0030599//pectinesterase activity;GO:0020037//heme binding;GO:0016705//oxidoreductase activity, acting on paired donors, with incorporation or reduction of molecular oxygen;GO:0004497//monooxygenase activity;GO:0009055//electron carrier activity;GO:0004857//enzyme inhibitor activity	GO:0043086//negative regulation of catalytic activity;GO:0055114//oxidation-reduction process	gi|224074703|ref|XP_002304432.1|/1.2358e-41/predicted protein [Populus trichocarpa]
Unigene5599_Mpfb2	259	114	291	38.7933131944268	110.969174080198	1.51627906713572	Up	8.04514e-24	2.76413748796935e-22	GO:0009506//plasmodesma;GO:0016020//membrane	-	GO:0010075//regulation of meristem growth;GO:0051322//anaphase;GO:0000911//cytokinesis by cell plate formation;GO:0008283//cell proliferation;GO:0000226//microtubule cytoskeleton organization;GO:0051707//response to other organism	gi|224118670|ref|XP_002317878.1|/4.65205e-17/predicted protein [Populus trichocarpa]
CL804	969	91	232	8.27693225679798	23.6468521844923	1.51448009332106	Up	2.84176e-19	7.70816655293406e-18	-	-	-	-
CL10122	392	22	56	4.94639049816156	14.1094826150081	1.5122170418125	Up	1.161036e-05	8.48392619491525e-05	-	-	-	-
CL10592	626	103	262	14.5015584340525	41.336727022244	1.51121621274642	Up	1.67306e-21	5.08921243012212e-20	-	-	-	-
CL6798	799	61	155	6.72875694572985	19.15993571625	1.50968080610354	Up	2.60804e-13	4.74580720292208e-12	-	-	-	-
Unigene20675_Mpfb2	936	326	828	30.6968305429809	87.370257731396	1.50905254166043	Up	2.84956e-64	3.1547091782716e-62	-	-	-	gi|341958569|sp|B9I3X5.1|CSPL3_POPTR/6.79437e-56/RecName: Full=CASP-like protein POPTRDRAFT_823430
Unigene12525_Mpfb2	533	97	246	16.0397025671239	45.5844822946414	1.5068954015443	Up	3.32814e-20	9.48054721601016e-19	GO:0009524//phragmoplast;GO:0009574//preprophase band;GO:0005819//spindle	GO:0008017//microtubule binding;GO:0051015//actin filament binding	GO:0009556//microsporogenesis;GO:0030036//actin cytoskeleton organization	gi|302841035|ref|XP_002952063.1|/6.37703e-14/hypothetical protein VOLCADRAFT_92578 [Volvox carteri f. nagariensis]
CL7921	748	43	109	5.06662361673622	14.3924267850951	1.50621330846702	Up	9.5471e-10	1.23681977087547e-08	-	-	-	-
Unigene19539_Mpfb2	1741	185	468	9.36536574922136	26.549491698315	1.50327699745928	Up	7.10544e-37	4.13212209182879e-35	GO:0009506//plasmodesma;GO:0005634//nucleus;GO:0008278//cohesin complex	GO:0005215//transporter activity;GO:0005524//ATP binding	GO:0031048//chromatin silencing by small RNA;GO:0006346//methylation-dependent chromatin silencing;GO:0006275//regulation of DNA replication;GO:0007131//reciprocal meiotic recombination;GO:0000911//cytokinesis by cell plate formation;GO:0051567//histone H3-K9 methylation;GO:0006270//DNA-dependent DNA replication initiation;GO:0010389//regulation of G2/M transition of mitotic cell cycle;GO:0008283…	gi|224140989|ref|XP_002323859.1|/0/condensin complex components subunit [Populus trichocarpa]
CL4223	834	51	129	5.38959226287584	15.2768139104943	1.50309565184394	Up	2.98668e-11	4.53791159471366e-10	-	-	-	-
Unigene22806_Mpfb2	607	53	134	7.69553759096935	21.8034508943617	1.50246247428676	Up	1.258384e-11	1.98111528820225e-10	-	-	GO:0006950//response to stress;GO:0042221//response to chemical stimulus;GO:0009628//response to abiotic stimulus	gi|227464475|gb|ACP40551.1|/2.64005e-19/rd22-c [Vitis vinifera]
CL10401	1450	181	457	11.0017648471962	31.1284378520074	1.50049820636705	Up	5.9399e-36	3.33743479072682e-34	-	-	-	-
Unigene22435_Mpfb2	364	21	53	5.08475107153671	14.3808188191428	1.49989677017662	Up	2.24974e-05	0.000155258723072187	-	-	-	-
CL10606	760	347	875	40.2408983924598	113.711290811743	1.49864109253363	Up	3.85192e-67	4.41709813401534e-65	-	-	-	-
CL4380	1738	156	393	7.91091305951396	22.3332489493022	1.49727702178855	Up	4.707e-31	2.21456200419727e-29	-	-	-	-
Unigene26523_Mpfb2	338	56	141	14.6023620515926	41.2013589970797	1.49649016873338	Up	4.25992e-12	6.99128964275256e-11	-	-	-	-
CL9549	620	58	146	8.24495119986813	23.2578890847391	1.49613730214463	Up	1.797254e-12	3.03973887582045e-11	-	-	-	-
Unigene3083_Mpfb2	486	53	133	9.61150476896789	27.0286590834825	1.49165571933018	Up	1.92352e-11	2.9883876036036e-10	-	-	-	-
CL3555	620	57	143	8.10279686883592	22.7799872542307	1.49127506100583	Up	3.41886e-12	5.66277893683044e-11	-	-	-	-
CL11014	1477	69	173	4.11737459821118	11.5684383525895	1.49039750925074	Up	1.944002e-14	3.86190596694727e-13	-	-	-	-
Unigene19452_Mpfb2	442	20	50	3.98804005610722	11.1726672290788	1.48622183327955	Up	4.36174e-05	0.000285208307393904	-	-	-	-
Unigene10065_Mpfb2	227	22	55	8.54178447259618	23.9301797655423	1.48622183327955	Up	1.791126e-05	0.000126132741419821	-	-	-	gi|33772185|gb|AAQ54529.1|/3.7901e-11/retroelement polyprotein-like [Malus x domestica]
CL13613	903	74	185	7.22263644269962	20.2345293316007	1.48622183327955	Up	2.79584e-15	5.88254707085875e-14	-	-	-	-
Unigene17828_Mpfb2	467	26	65	4.9069118120754	13.7469263165496	1.48622183327955	Up	3.05104e-06	2.46263691233123e-05	-	-	-	gi|224129538|ref|XP_002328741.1|/7.41036e-22/predicted protein [Populus trichocarpa]
CL12980	762	48	120	5.55185418834455	15.553760363001	1.48622183327955	Up	2.06754e-10	2.86915168616527e-09	-	-	-	-
CL1537	409	24	60	5.17177615100067	14.4889552525755	1.48622183327955	Up	7.3813e-06	5.57727246545332e-05	-	-	-	-
Unigene5688_Mpfb2	492	20	50	3.58275143251909	10.037233567587	1.48622183327955	Up	4.36174e-05	0.000285249907205368	-	GO:0004674//protein serine/threonine kinase activity	GO:0046777//protein autophosphorylation	gi|224111660|ref|XP_002315934.1|/2.18473e-33/predicted protein [Populus trichocarpa]
Unigene24080_Mpfb2	285	22	55	6.80345640448889	19.0601782693968	1.48622183327955	Up	1.791126e-05	0.000126152554919887	-	GO:0009055//electron carrier activity;GO:0020037//heme binding;GO:0010295//(+)-abscisic acid 8'-hydroxylase activity	GO:0048838//release of seed from dormancy;GO:0010114//response to red light;GO:0009687//abscisic acid metabolic process;GO:0055114//oxidation-reduction process	gi|224137498|ref|XP_002327141.1|/3.94109e-40/cytochrome P450 [Populus trichocarpa]
Unigene17266_Mpfb2	457	24	60	4.62856990319316	12.967139383596	1.48622183327955	Up	7.3813e-06	5.57633273967987e-05	-	-	-	-
Unigene1902_Mpfb2	566	48	120	7.47440440197623	20.9398681918847	1.48622183327955	Up	2.06754e-10	2.86826395358911e-09	GO:0005794//Golgi apparatus;GO:0022627//cytosolic small ribosomal subunit;GO:0005634//nucleus	GO:0046872//metal ion binding;GO:0003735//structural constituent of ribosome	GO:0042787//protein ubiquitination involved in ubiquitin-dependent protein catabolic process;GO:0006412//translation	gi|326503930|dbj|BAK02751.1|/1.66919e-74/predicted protein [Hordeum vulgare subsp. vulgare]
CL14566	1581	121	302	6.74536237446953	18.8661899102638	1.48383524044267	Up	6.24532e-24	2.16567217973705e-22	-	-	-	-
Unigene11142_Mpfb2	383	323	806	74.3285282833165	207.847783064949	1.48353941222623	Up	4.39482e-61	4.62559963239437e-59	-	-	-	-
CL6971	2663	357	890	11.815411051697	33.0086656746152	1.48217500021685	Up	3.57726e-67	4.11265658e-65	-	-	-	-
CL3902	1522	264	657	15.2876615659343	42.6343696100013	1.47964917935606	Up	6.3092e-50	5.26788827560521e-48	-	-	-	-
CL7726	1323	1072	2660	71.4145537242989	198.577903470484	1.47541507832297	Up	1.167454e-195	4.93822028283019e-193	-	-	-	-
CL10449	1434	75	186	4.60960696861766	12.810701788522	1.47463385900434	Up	3.4118e-15	7.10849798327138e-14	-	-	-	-
CL9211	658	40	99	5.35779241580363	14.8599870094234	1.47172226358444	Up	1.01682e-08	1.16215035279123e-07	-	-	-	-
Unigene10938_Mpfb2	410	38	94	8.16867326614353	22.6439989284763	1.47095507662624	Up	2.4297e-08	2.65773259087582e-07	-	-	-	gi|255586223|ref|XP_002533766.1|/1.03672e-08/conserved hypothetical protein [Ricinus communis]
CL1807	1424	70	173	4.33251261713334	11.9990052294766	1.46963894908394	Up	3.60852e-14	7.01627108586297e-13	-	-	-	-
Unigene24542_Mpfb2	264	32	79	10.6831133624206	29.5550904776494	1.46807448656928	Up	3.34292e-07	3.14689279949612e-06	-	-	-	-
Unigene4119_Mpfb2	557	640	1574	101.269009970522	279.099244976946	1.46258546901231	Up	4.33908e-115	9.26434904571428e-113	GO:0031225//anchored to membrane	-	-	gi|356552326|ref|XP_003544519.1|/7.31491e-11/PREDICTED: uncharacterized protein LOC100812043 [Glycine max]
Unigene596_Mpfb2	427	24	59	4.9537621680545	13.6468766276307	1.46197428703287	Up	1.132288e-05	8.29277965632146e-05	-	-	-	gi|79327164|ref|NP_001031844.1|/6.79401e-16/thioredoxin-like 3-1 [Arabidopsis thaliana]
Unigene2366_Mpfb2	479	22	54	4.04798554338065	11.1344142556849	1.45974962191837	Up	2.75044e-05	0.000186850724666667	-	-	-	gi|224121120|ref|XP_002318501.1|/1.92729e-31/predicted protein [Populus trichocarpa]
Unigene26571_Mpfb2	439	47	115	9.435938966466	25.8727414694339	1.45519493765893	Up	9.11796e-10	1.18499122469565e-08	-	-	-	-
CL13121	961	56	137	5.13589841148627	14.0801184472349	1.45497089929511	Up	2.28538e-11	3.52856690977961e-10	-	-	-	-
Unigene26562_Mpfb2	292	18	44	5.43302169287484	14.882604950077	1.45380035558717	Up	0.0001642414	0.000953157086694279	GO:0005773//vacuole;GO:0009941//chloroplast envelope;GO:0005886//plasma membrane	-	-	gi|255580455|ref|XP_002531053.1|/3.93821e-08/conserved hypothetical protein [Ricinus communis]
CL5968	842	45	110	4.71033947244494	12.9029710374777	1.45380035558717	Up	2.17128e-09	2.70276738922821e-08	-	-	-	-
CL1495	277	18	44	5.72722864375254	15.6885221856407	1.45380035558717	Up	0.0001642414	0.000953033732599974	-	-	-	-
CL11304	635	34	83	4.71907606009286	12.9096211012908	1.45187032848877	Up	2.12262e-07	2.05377455632283e-06	-	-	-	-
CL4515	3205	308	751	8.4698256018442	23.1430733563486	1.45017629521156	Up	3.51764e-55	3.26543322318841e-53	-	-	-	-
CL11807	2432	607	1480	21.9976813078378	60.1045394290639	1.45012249265282	Up	5.74244e-107	1.14432792124444e-104	-	-	-	-
CL13913	938	105	256	9.86593491492198	26.9554294734482	1.45004822072606	Up	7.04648e-20	1.9746438985e-18	-	-	-	-
CL11836	464	32	78	6.07832311999791	16.6029687667983	1.44969595725444	Up	5.09588e-07	4.65154665228013e-06	-	-	-	-
CL3570	743	39	95	4.62623381474942	12.628271788668	1.44874712786088	Up	2.95e-08	3.19105307599517e-07	-	-	-	-
CL13423	391	44	107	9.91808222649275	27.0281393315627	1.44632910615603	Up	4.12848e-09	4.9613684738676e-08	-	-	-	-
CL591	3136	262	637	7.36337676430869	20.0619205932146	1.44602029911104	Up	7.143e-47	5.46537015358362e-45	-	-	-	-
Unigene22196_Mpfb2	1307	109	265	7.35025990142058	20.0253177129609	1.44595796306582	Up	1.921314e-20	5.51510600627401e-19	GO:0016021//integral to membrane;GO:0005739//mitochondrion	GO:0015189//L-lysine transmembrane transporter activity;GO:0015181//arginine transmembrane transporter activity;GO:0015180//L-alanine transmembrane transporter activity;GO:0005313//L-glutamate transmembrane transporter activity;GO:0015185//L-gamma-aminobutyric acid transmembrane transporter activity	GO:0015837//amine transport;GO:0003333//amino acid transmembrane transport;GO:0015808//L-alanine transport;GO:0015812//gamma-aminobutyric acid transport;GO:0015819//lysine transport;GO:0015813//L-glutamate transport;GO:0015809//arginine transport	gi|225424097|ref|XP_002279978.1|/0/PREDICTED: uncharacterized amino-acid permease C15C4.04c-like [Vitis vinifera]
CL5484	1993	930	2260	41.1270382705328	111.998000486416	1.44531388969934	Up	1.631476e-161	5.3787124567647e-159	-	-	-	-
Unigene20157_Mpfb2	507	96	233	16.6884137732487	45.3896768147498	1.44351738232531	Up	4.07676e-18	1.03446343022071e-16	GO:0005829//cytosol	-	GO:0007165//signal transduction	gi|358249134|ref|NP_001240254.1|/1.17607e-35/uncharacterized protein LOC100782451 [Glycine max]
Unigene2508_Mpfb2	1196	106	257	7.81135671859263	21.2232100538457	1.44199783302286	Up	8.5107e-20	2.3745753322962e-18	-	-	GO:0009165//nucleotide biosynthetic process	gi|224121984|ref|XP_002330702.1|/4.94005e-84/predicted protein [Populus trichocarpa]
Unigene25761_Mpfb2	718	31	75	3.80530117331345	10.3168222463499	1.43891611850119	Up	9.7433e-07	8.51247743764614e-06	GO:0044464//cell part;GO:0016020//membrane	GO:0000166//nucleotide binding;GO:0016787//hydrolase activity	GO:0009987//cellular process;GO:0071840	gi|255572949|ref|XP_002527405.1|/2.33559e-17/Protein SEY1, putative [Ricinus communis]
Unigene12505_Mpfb2	287	43	104	13.2049981369989	35.789907120996	1.43846870183118	Up	7.84696e-09	9.09367137554924e-08	-	-	-	-
CL6220	2231	235	568	9.28367818529488	25.1453621144204	1.43752391133187	Up	1.266094e-41	8.44759771994047e-40	-	-	-	-
Unigene11586_Mpfb2	352	24	58	6.00925126636157	16.2740055161741	1.43731223279861	Up	1.72933e-05	0.000122087811698945	-	-	-	-
Unigene10863_Mpfb2	490	48	116	8.63369977860927	23.3814283334419	1.4373122327986	Up	1.10236e-09	1.41948636760482e-08	GO:0031225//anchored to membrane	-	-	gi|224119702|ref|XP_002318139.1|/1.91392e-29/predicted protein [Populus trichocarpa]
Unigene9832_Mpfb2	424	24	58	4.98881237207376	13.510495145503	1.4373122327986	Up	1.72933e-05	0.000122049377002991	-	-	-	gi|255561423|ref|XP_002521722.1|/5.91281e-36/conserved hypothetical protein [Ricinus communis]
CL4866	1405	113	272	7.08849283424667	19.1206084690216	1.43157761722734	Up	1.186938e-20	3.45128009766537e-19	-	-	-	-
CL7615	1741	128	308	6.47982062648829	17.4727423997458	1.43108027908709	Up	3.6153e-23	1.20969556791045e-21	-	-	-	-
CL8441	2141	654	1570	26.9223438332275	72.4256020265943	1.4276957566731	Up	9.24642e-111	1.9017510712844e-108	-	-	-	-
CL5156	1103	161	386	12.8647736388351	34.5637552364023	1.42583389754565	Up	1.75105e-28	7.52750036912752e-27	-	-	-	-
CL12277	606	146	350	21.2340099753062	57.04328779995	1.4256802913445	Up	5.67748e-26	2.17017195873828e-24	-	-	-	-
CL3595	1454	198	474	12.0019708923755	32.197567618017	1.42368036721084	Up	1.577136e-34	8.53004183739445e-33	-	-	-	-
Unigene18354_Mpfb2	465	28	67	5.30709502520248	14.2308545084705	1.42302800679236	Up	4.48962e-06	3.53407815905899e-05	GO:0005840//ribosome	GO:0003723//RNA binding	-	gi|357471515|ref|XP_003606042.1|/2.31429e-07/Ribosomal protein S4 [Medicago truncatula]
Unigene26210_Mpfb2	385	23	55	5.26524872862156	14.1094826150081	1.42209149585984	Up	3.32526e-05	0.000222164629146178	GO:0009506//plasmodesma;GO:0005634//nucleus	GO:0008270//zinc ion binding;GO:0018024//histone-lysine N-methyltransferase activity;GO:0003677//DNA binding	GO:0034968//histone lysine methylation;GO:0009294//DNA mediated transformation;GO:0006355//regulation of transcription, DNA-dependent	gi|255544976|ref|XP_002513549.1|/5.08629e-48/trithorax, putative [Ricinus communis]
CL3628	2334	209	499	7.89218432525864	21.1158623711324	1.41983061164856	Up	4.03764e-36	2.2858038469697e-34	-	-	-	-
Unigene5164_Mpfb2	893	44	105	4.3426317475461	11.613067997795	1.41910763742101	Up	9.4415e-09	1.08379041346646e-07	GO:0005886//plasma membrane;GO:0016021//integral to membrane	GO:0004872//receptor activity;GO:0005215//transporter activity	GO:0009624//response to nematode;GO:0006857//oligopeptide transport;GO:0010089//xylem development;GO:0010382//cellular cell wall macromolecule metabolic process	gi|224120010|ref|XP_002331115.1|/2.50032e-129/predicted protein [Populus trichocarpa]
Unigene26445_Mpfb2	758	474	1131	55.1138717727515	147.36777554488	1.41893370348375	Up	1.38349e-79	1.99458331607717e-77	-	-	-	-
Unigene5780_Mpfb2	881	143	341	14.3057922693708	38.2285300817528	1.41805033063797	Up	3.74438e-25	1.38634819207267e-23	-	-	-	gi|302321437|gb|ADL16641.1|/1.03904e-119/thaumatin-like protein [Fragaria chiloensis]
Unigene25979_Mpfb2	286	26	62	8.01233502181542	21.4108931989982	1.41805033063797	Up	1.084966e-05	7.96441069777341e-05	-	-	-	-
CL433	1064	544	1296	45.0618541076537	120.301904401648	1.41668090002648	Up	1.037286e-90	1.76169668113636e-88	-	-	-	-
CL6269	2304	121	288	4.62865360852271	12.345797288132	1.4153555025599	Up	1.978582e-21	6.01041200094851e-20	-	-	-	-
CL6803	4323	361	859	7.35993115235463	19.6253340189784	1.41495303264348	Up	1.249642e-60	1.30911678397196e-58	-	-	-	-
CL5514	669	29	69	3.82053045135892	10.1866668207009	1.41483720004279	Up	3.55836e-06	2.84497480955777e-05	-	-	-	-
CL428	941	124	295	11.614054165522	30.9628922422865	1.41466857225452	Up	6.73322e-22	2.09650961902778e-20	-	-	-	-
Unigene25214_Mpfb2	214	53	126	21.8279968117682	58.1521666655939	1.4136532073289	Up	3.53782e-10	4.78507497254902e-09	-	-	-	-
Unigene19847_Mpfb2	502	24	57	4.21365825848461	11.2145090904148	1.41222125183578	Up	2.62932e-05	0.000179328903011865	GO:0005622//intracellular	GO:0043394//proteoglycan binding	GO:0006810//transport;GO:0009625//response to insect;GO:0050794//regulation of cellular process;GO:0006950//response to stress	gi|224115456|ref|XP_002332139.1|/5.61149e-43/predicted protein [Populus trichocarpa]
CL14990	544	35	83	5.67049445477746	15.06913492522	1.41005015279415	Up	3.87388e-07	3.61258647171381e-06	-	-	-	-
Unigene21369_Mpfb2	2589	291	690	9.90632846845546	26.3224414949745	1.40987094714944	Up	8.65172e-49	7.04023901343013e-47	GO:0009295//nucleoid;GO:0005739//mitochondrion;GO:0009330//DNA topoisomerase complex (ATP-hydrolyzing);GO:0005694//chromosome;GO:0009507//chloroplast	GO:0005524//ATP binding;GO:0003918//DNA topoisomerase (ATP-hydrolyzing) activity	GO:0006200//ATP catabolic process;GO:0006261//DNA-dependent DNA replication;GO:0007059//chromosome segregation;GO:0006265//DNA topological change	gi|75288399|sp|Q5YLB4.1|GYRB_NICBE/0/RecName: Full=DNA gyrase subunit B, chloroplastic/mitochondrial; Flags: Precursor
Unigene22501_Mpfb2	1677	996	2360	52.3453443643469	138.991444722679	1.40886295057331	Up	3.03564e-162	1.00821474577778e-159	-	GO:0004067//asparaginase activity	GO:0033345//asparagine catabolic process via L-aspartate;GO:0006516//glycoprotein catabolic process;GO:0051604//protein maturation	gi|357437701|ref|XP_003589126.1|/2.33685e-165/L-asparaginase [Medicago truncatula]
CL12928	1132	76	180	5.91723681823118	15.7049011439136	1.40821932127828	Up	7.34486e-14	1.40196461396339e-12	-	-	-	-
Unigene12452_Mpfb2	1288	57	135	3.90041464183096	10.3520660490548	1.40821932127827	Up	9.45252e-11	1.36452878055377e-09	GO:0016020//membrane	-	-	gi|358248826|ref|NP_001240202.1|/1.79827e-143/uncharacterized protein LOC100811114 [Glycine max]
CL377	998	68	161	6.00523707045886	15.933253413942	1.40774777525647	Up	1.52243e-12	2.59055764364326e-11	-	-	-	-
Unigene18068_Mpfb2	367	22	52	5.2833380797802	13.9941462448581	1.40530183789598	Up	6.39296e-05	0.000404746042812765	-	-	-	-
Unigene1643_Mpfb2	1072	55	130	4.52188683600591	11.9772660257997	1.40530183789598	Up	2.24112e-10	3.09756773859433e-09	-	-	-	gi|147805292|emb|CAN64872.1|/5.05137e-24/hypothetical protein VITISV_026093 [Vitis vinifera]
Unigene4097_Mpfb2	1291	344	813	23.4846442467464	62.1975720852136	1.40514052576511	Up	6.83628e-57	6.60599755086207e-55	GO:0016020//membrane;GO:0045298//tubulin complex;GO:0005618//cell wall;GO:0005794//Golgi apparatus;GO:0005874//microtubule;GO:0009506//plasmodesma	GO:0005515//protein binding;GO:0005525//GTP binding;GO:0003924//GTPase activity;GO:0005200//structural constituent of cytoskeleton	GO:0007010//cytoskeleton organization;GO:0006094//gluconeogenesis;GO:0009651//response to salt stress;GO:0010498//proteasomal protein catabolic process;GO:0006184//GTP catabolic process;GO:0051258//protein polymerization;GO:0007018//microtubule-based movement	gi|153799895|gb|ABS50666.1|/0/beta-tubulin [Eucalyptus grandis]
Unigene5296_Mpfb2	552	61	144	9.73963188340245	25.7651421665364	1.40348140227161	Up	2.52896e-11	3.87794047606019e-10	-	-	-	-
Unigene9861_Mpfb2	645	28	66	3.82604525072737	10.1063270823779	1.40133293569304	Up	6.79594e-06	5.16456884372881e-05	-	-	-	gi|255573531|ref|XP_002527690.1|/1.34249e-63/conserved hypothetical protein [Ricinus communis]
Unigene20723_Mpfb2	378	28	66	6.52856927703479	17.244923196121	1.40133293569304	Up	6.79594e-06	5.16369364141671e-05	GO:0031225//anchored to membrane	-	GO:0010200//response to chitin	gi|224141209|ref|XP_002323967.1|/5.17155e-16/predicted protein [Populus trichocarpa]
Unigene19052_Mpfb2	629	28	66	3.92336913627846	10.3634037649185	1.40133293569304	Up	6.79594e-06	5.16281873568282e-05	GO:0005886//plasma membrane	GO:0046524//sucrose-phosphate synthase activity	GO:0009058//biosynthetic process;GO:0005985//sucrose metabolic process	gi|186397273|dbj|BAG30918.1|/4.02779e-118/sucrose phosphate synthase [Pyrus pyrifolia]
CL8165	1062	70	165	5.80932011939536	15.3450587762093	1.40133293569304	Up	9.66096e-13	1.66667358030012e-11	-	-	-	-
Unigene19575_Mpfb2	1611	115	271	6.29149832563409	16.6143317943329	1.40095272880168	Up	5.7346e-20	1.60902540801001e-18	GO:0009505//plant-type cell wall	GO:0016788//hydrolase activity, acting on ester bonds;GO:0004560//alpha-L-fucosidase activity	GO:0006629//lipid metabolic process	gi|302141817|emb|CBI19020.3|/3.23071e-164/unnamed protein product [Vitis vinifera]
CL1487	724	59	139	7.18232794082626	18.9620532933741	1.40059176175385	Up	5.9877e-11	8.84290200592885e-10	-	-	-	-
CL10277	699	31	73	3.90873568303156	10.3146575340045	1.39992198688534	Up	2.23288e-06	1.84783389737911e-05	-	-	-	-
Unigene1301_Mpfb2	240	31	73	11.3841926768294	30.041440067788	1.39992198688533	Up	2.23288e-06	1.84817501495293e-05	-	-	-	gi|359487247|ref|XP_003633546.1|/3.40646e-07/PREDICTED: putative disease resistance protein At3g14460-like [Vitis vinifera]
Unigene26478_Mpfb2	1245	110	259	7.78708865574029	20.5465799044254	1.39974231255408	Up	3.96298e-19	1.06847946037282e-17	-	GO:0047216//inositol 3-alpha-galactosyltransferase activity	GO:0009737//response to abscisic acid stimulus;GO:0016051//carbohydrate biosynthetic process;GO:0009414//response to water deprivation;GO:0009651//response to salt stress;GO:0009409//response to cold;GO:0006979//response to oxidative stress;GO:0006012//galactose metabolic process	gi|224124978|ref|XP_002319472.1|/1.54237e-152/predicted protein [Populus trichocarpa]
Unigene21233_Mpfb2	555	51	120	8.0989548598891	21.3548926064987	1.39875899202921	Up	1.262092e-09	1.61496629577626e-08	-	-	GO:0000398//nuclear mRNA splicing, via spliceosome	gi|225433167|ref|XP_002285284.1|/3.78719e-44/PREDICTED: uncharacterized protein At3g23325 [Vitis vinifera]
Unigene4297_Mpfb2	1193	297	698	21.9415746154828	57.7861961918938	1.39705784380107	Up	1.118544e-48	9.05273597978339e-47	-	GO:0045431//flavonol synthase activity	GO:0051555//flavonol biosynthetic process;GO:0055114//oxidation-reduction process	gi|84794470|dbj|BAE75810.1|/6.2954e-156/flavonol synthase [Vitis vinifera]
CL3030	890	40	94	3.96115439280763	10.4315051243543	1.39695449518247	Up	8.09038e-08	8.26871137588329e-07	-	-	-	-
CL3421	1493	350	822	20.6614131506962	54.3777380889192	1.39607721024154	Up	5.90868e-57	5.73436115064935e-55	-	-	-	-
CL3110	1163	144	338	10.9127589635044	28.7042440817791	1.39524817323206	Up	2.23412e-24	7.95641290230342e-23	-	-	-	-
CL6314	682	49	115	6.33232929143477	16.654154699533	1.39507394522136	Up	2.99806e-09	3.67178410871347e-08	-	-	-	-
Unigene1571_Mpfb2	698	35	82	4.41941115100134	11.6029269642043	1.3925627260653	Up	5.83636e-07	5.28229457650383e-06	GO:0031967;GO:0005739//mitochondrion;GO:0071944//cell periphery;GO:0031090//organelle membrane;GO:0009507//chloroplast	GO:0046943//carboxylic acid transmembrane transporter activity	GO:0055085//transmembrane transport;GO:0046942//carboxylic acid transport;GO:0008152//metabolic process	gi|297812157|ref|XP_002873962.1|/5.57706e-29/dicarboxylate/tricarboxylate carrier [Arabidopsis lyrata subsp. lyrata]
Unigene2291_Mpfb2	721	50	117	6.11204474618375	16.0272763685043	1.39080226820087	Up	2.38168e-09	2.95155848977336e-08	GO:0016023//cytoplasmic membrane-bounded vesicle;GO:0046658//anchored to plasma membrane	GO:0043169//cation binding;GO:0004553//hydrolase activity, hydrolyzing O-glycosyl compounds	GO:0005975//carbohydrate metabolic process;GO:0051567//histone H3-K9 methylation;GO:0006346//methylation-dependent chromatin silencing;GO:0031048//chromatin silencing by small RNA;GO:0016246//RNA interference	gi|224108299|ref|XP_002314794.1|/1.50551e-64/predicted protein [Populus trichocarpa]
CL6448	1242	109	255	7.73493533909557	20.2781211495889	1.39046285047412	Up	1.107826e-18	2.89799266989498e-17	-	-	-	-
Unigene4938_Mpfb2	377	24	56	5.61075980307499	14.6708678649421	1.38668615972864	Up	3.97928e-05	0.000262149540640611	-	-	-	-
Unigene19256_Mpfb2	426	21	49	4.34471687802667	11.3604519646661	1.38668615972864	Up	0.0001228776	0.000731571232399416	-	-	-	-
CL9586	2745	225	525	7.22423649507948	18.8897444845736	1.38668615972863	Up	1.233116e-36	7.10658381645244e-35	-	-	-	-
Unigene22050_Mpfb2	373	39	91	9.2152593146349	24.095818835818	1.38668615972863	Up	1.532244e-07	1.50825958788145e-06	GO:0005618//cell wall	GO:0050660//flavin adenine dinucleotide binding;GO:0008762//UDP-N-acetylmuramate dehydrogenase activity;GO:0050468	GO:0006979//response to oxidative stress;GO:0009793//embryo development ending in seed dormancy;GO:0010197//polar nucleus fusion;GO:0055114//oxidation-reduction process	gi|255564335|ref|XP_002523164.1|/2.74585e-25/Reticuline oxidase precursor, putative [Ricinus communis]
Unigene126_Mpfb2	1099	97	226	7.77903682281807	20.3104654203301	1.38455985862025	Up	1.247054e-16	2.89111479824199e-15	GO:0009507//chloroplast	-	-	gi|255554897|ref|XP_002518486.1|/2.04269e-65/conserved hypothetical protein [Ricinus communis]
CL13100	2693	119	277	3.89459582011006	10.1590370555145	1.38321814113343	Up	5.15832e-20	1.45461379773585e-18	-	-	-	-
CL5667	826	49	114	5.22838810745583	13.6311950687366	1.38247390844172	Up	4.49154e-09	5.3746244723779e-08	-	-	-	-
CL10492	711	43	100	5.3302875742879	13.8911924479685	1.38188517346481	Up	4.0375e-08	4.28471923076923e-07	-	-	-	-
Unigene17314_Mpfb2	1101	62	144	4.96313577191473	12.9176734567921	1.38002242944762	Up	4.50438e-11	6.73434098232744e-10	GO:0016021//integral to membrane	-	GO:0055085//transmembrane transport;GO:0048513//organ development	gi|359492309|ref|XP_002278449.2|/1.64332e-139/PREDICTED: probable auxin efflux carrier component 6-like [Vitis vinifera]
Unigene19037_Mpfb2	505	28	65	4.8867310628102	12.7125041382746	1.37930662936304	Up	1.024526e-05	7.55288922426833e-05	GO:0030176//integral to endoplasmic reticulum membrane;GO:0005774//vacuolar membrane;GO:0005886//plasma membrane	GO:0005388//calcium-transporting ATPase activity;GO:0046872//metal ion binding;GO:0005524//ATP binding	GO:0030026//cellular manganese ion homeostasis;GO:0006828//manganese ion transport;GO:0006754//ATP biosynthetic process;GO:0006816//calcium ion transport;GO:0046686//response to cadmium ion;GO:0010042//response to manganese ion	gi|255584134|ref|XP_002532807.1|/2.08974e-61/calcium-transporting atpase 4, endoplasmic reticulum-type, putative [Ricinus communis]
CL911	889	53	123	5.25443342825466	13.6650894617795	1.37888778916823	Up	1.192632e-09	1.52870328713551e-08	-	-	-	-
Unigene18294_Mpfb2	296	25	58	7.4438923344569	19.3528714246394	1.37841854374503	Up	3.13834e-05	0.000210743972712296	-	-	-	-
CL14723	763	169	392	19.5215344764808	50.7423594961757	1.37812414622521	Up	1.594974e-27	6.54888729285714e-26	-	-	-	-
Unigene24710_Mpfb2	1264	69	160	4.81120433667556	12.5020732031717	1.37769737650138	Up	4.05434e-12	6.66121079443019e-11	-	GO:0005509//calcium ion binding	-	gi|224086699|ref|XP_002307937.1|/3.69321e-101/predicted protein [Populus trichocarpa]
CL6818	717	154	357	18.9301192844565	49.1765649301327	1.37728746172639	Up	3.4618e-25	1.28384389247312e-23	-	-	-	-
CL10544	558	88	204	13.899534589816	36.1081383050744	1.37728746172639	Up	4.78268e-15	9.88663085108345e-14	-	-	-	-
Unigene2906_Mpfb2	962	152	352	13.9258047364609	36.1390490263824	1.3757978435859	Up	8.09656e-25	2.94424542351987e-23	-	-	-	gi|332330344|gb|AEE43930.1|/4.61481e-55/TIR-NBS-LRR resistance protein muRdr1F [Rosa multiflora]
Unigene27706_Mpfb2	257	32	74	10.9740931038095	28.438568072273	1.37374710402113	Up	2.65734e-06	2.16907252102676e-05	-	-	-	gi|356522504|ref|XP_003529886.1|/4.3643e-07/PREDICTED: aspartic proteinase nepenthesin-1-like [Glycine max]
Unigene21937_Mpfb2	421	42	97	8.79263368189721	22.7561489206424	1.37188915780055	Up	7.6239e-08	7.81868262351327e-07	-	GO:0045431//flavonol synthase activity;GO:0005506//iron ion binding;GO:0016702//oxidoreductase activity, acting on single donors with incorporation of molecular oxygen, incorporation of two atoms of oxygen;GO:0047998	GO:0019252//starch biosynthetic process;GO:0043085//positive regulation of catalytic activity;GO:0000023//maltose metabolic process;GO:0051555//flavonol biosynthetic process;GO:0055114//oxidation-reduction process	gi|359475400|ref|XP_003631678.1|/4.57647e-12/PREDICTED: LOW QUALITY PROTEIN: gibberellin 20 oxidase 1-like [Vitis vinifera]
CL12799	1031	220	508	18.8068387514969	48.6647140436165	1.37161871163969	Up	6.08364e-35	3.33055148571429e-33	-	-	-	-
CL10997	793	46	106	5.11253659651779	13.2020631782295	1.36865223689838	Up	2.01136e-08	2.21853255399754e-07	-	-	-	-
Unigene708_Mpfb2	1187	165	380	12.2513800038711	31.6185541330425	1.36782713247732	Up	1.918816e-26	7.51388235737991e-25	-	GO:0030410//nicotianamine synthase activity	GO:0030418//nicotianamine biosynthetic process;GO:0010043//response to zinc ion	gi|89243481|gb|ABD64879.1|/9.59611e-173/nicotianamine synthase [Malus xiaojinensis]
CL5729	2650	390	897	12.9709121673918	33.4314872979757	1.36592759956183	Up	5.19768e-60	5.40715494570766e-58	-	-	-	-
CL5415	1456	87	200	5.26634932409159	13.5668102067385	1.36520643231818	Up	1.330152e-14	2.66726409767442e-13	-	-	-	-
CL10019	1625	210	482	11.3898424002422	29.2956272880229	1.36293755695603	Up	6.22032e-33	3.1801651977195e-31	-	-	-	-
Unigene25224_Mpfb2	553	259	594	41.2787386566947	106.0890211812	1.3618045715064	Up	3.7947e-40	2.40995699575071e-38	-	GO:0004553//hydrolase activity, hydrolyzing O-glycosyl compounds;GO:0043169//cation binding	GO:0010075//regulation of meristem growth;GO:0005975//carbohydrate metabolic process;GO:0010014//meristem initiation;GO:0009944//polarity specification of adaxial/abaxial axis;GO:0009845//seed germination;GO:0009855//determination of bilateral symmetry	gi|225007944|gb|ACN78664.1|/5.44338e-59/endo-beta-mannanase [Malus x domestica]
Unigene3490_Mpfb2	1935	600	1376	27.3288946480526	70.233869016929	1.36173980259841	Up	1.162438e-90	1.96680123041509e-88	GO:0046658//anchored to plasma membrane	GO:0043169//cation binding;GO:0042973//glucan endo-1,3-beta-D-glucosidase activity	GO:0031047//gene silencing by RNA;GO:0009908//flower development;GO:0016570//histone modification;GO:0006342//chromatin silencing;GO:0005975//carbohydrate metabolic process;GO:0043414//macromolecule methylation;GO:0022402//cell cycle process;GO:0009887//organ morphogenesis	gi|255539278|ref|XP_002510704.1|/0/Glucan endo-1,3-beta-glucosidase precursor, putative [Ricinus communis]
CL11138	1433	107	245	6.58096184276117	16.8860870095874	1.35946469099361	Up	1.88976e-17	4.60996567573449e-16	-	-	-	-
Unigene874_Mpfb2	743	45	103	5.33796209394164	13.6917052024506	1.35894116924573	Up	3.7877e-08	4.04162553307949e-07	-	-	-	-
Unigene1795_Mpfb2	963	80	183	7.32175993686145	18.7686887121758	1.35806548178887	Up	2.17472e-13	3.98805401390593e-12	GO:0005634//nucleus	GO:0003700//sequence-specific DNA binding transcription factor activity	GO:0010103//stomatal complex morphogenesis;GO:0043247//telomere maintenance in response to DNA damage;GO:0009934//regulation of meristem structural organization;GO:0006346//methylation-dependent chromatin silencing;GO:0031048//chromatin silencing by small RNA;GO:0042127//regulation of cell proliferation;GO:0010332//response to gamma radiation;GO:0006261//DNA-dependent DNA replication;GO:0000911//…	gi|255552089|ref|XP_002517089.1|/9.42369e-125/tso1, putative [Ricinus communis]
CL14382	1220	549	1255	39.6610583579864	101.599839977742	1.35710304822512	Up	1.984332e-82	2.95586358418605e-80	-	-	-	-
CL9369	2914	378	864	11.4328376872713	29.2841972737024	1.35693881633458	Up	2.6575e-57	2.60731570021882e-55	-	-	-	-
Unigene2625_Mpfb2	513	42	96	7.21578709567003	18.4825971097181	1.35693881633458	Up	1.138344e-07	1.1410670674715e-06	-	-	-	gi|255551819|ref|XP_002516955.1|/3.84564e-26/conserved hypothetical protein [Ricinus communis]
Unigene2148_Mpfb2	1987	197	450	8.73816305600102	22.3678259875568	1.35602311015285	Up	1.254606e-30	5.79925455896907e-29	GO:0009536//plastid;GO:0005834//heterotrimeric G-protein complex	GO:0004871//signal transducer activity;GO:0005515//protein binding	GO:0031047//gene silencing by RNA;GO:0051788//response to misfolded protein;GO:0042127//regulation of cell proliferation;GO:0043161//proteasomal ubiquitin-dependent protein catabolic process;GO:0000911//cytokinesis by cell plate formation;GO:0051567//histone H3-K9 methylation;GO:0051510//regulation of unidimensional cell growth;GO:0051225//spindle assembly;GO:0006342//chromatin silencing;GO:00063…	gi|224101009|ref|XP_002312104.1|/0/predicted protein [Populus trichocarpa]
CL1073	2614	308	703	10.384770869897	26.561883683418	1.35488807676982	Up	7.6032e-47	5.80757544122657e-45	-	-	-	-
CL6194	899	43	98	4.21561119612758	10.7665239976591	1.3527388278053	Up	9.00744e-08	9.13518632164669e-07	-	-	-	-
CL14541	484	29	66	5.28085717346926	13.468142496144	1.35070686262306	Up	1.212434e-05	8.81925750454251e-05	-	-	-	-
CL11771	964	62	141	5.66847768140884	14.4461196483537	1.34964878040411	Up	1.485376e-10	2.09235952598178e-09	-	-	-	-
Unigene12465_Mpfb2	290	22	50	6.6861554319977	17.0286859146649	1.34871830952962	Up	0.0001456328	0.000856696123537129	-	-	-	-
Unigene18881_Mpfb2	1256	66	150	4.63133377853344	11.7953477275147	1.34871830952961	Up	3.96108e-11	5.94586354067626e-10	-	-	-	gi|296086506|emb|CBI32095.3|/7.43454e-70/unnamed protein product [Vitis vinifera]
Unigene17257_Mpfb2	339	22	50	5.71971998607473	14.5673124343741	1.34871830952961	Up	0.0001456328	0.00085692097816273	-	-	-	gi|351726714|ref|NP_001236368.1|/2.05141e-12/uncharacterized protein LOC100500324 [Glycine max]
CL4124	915	99	225	9.53599217350492	24.2868143373089	1.34871830952961	Up	5.70106e-16	1.26106772185496e-14	-	-	-	-
Unigene28295_Mpfb2	425	22	50	4.56231782418667	11.6195739182419	1.34871830952961	Up	0.0001456328	0.000856808536097625	-	-	-	-
CL14474	1275	144	327	9.95414798004363	25.3306711417674	1.34751556244796	Up	1.723102e-22	5.56218318027358e-21	-	-	-	-
CL4546	469	26	59	4.88598681500898	12.4247682729175	1.34649706961293	Up	3.71254e-05	0.000245950289568558	-	-	-	-
Unigene2233_Mpfb2	1773	313	710	15.5592044445068	39.5511159597236	1.34595010585161	Up	7.83372e-47	5.97347795306122e-45	GO:0016021//integral to membrane;GO:0005622//intracellular	GO:0015172//acidic amino acid transmembrane transporter activity;GO:0015174//basic amino acid transmembrane transporter activity;GO:0015175//neutral amino acid transmembrane transporter activity;GO:0015399//primary active transmembrane transporter activity	GO:0015804//neutral amino acid transport;GO:0010363//regulation of plant-type hypersensitive response;GO:0015696//ammonium transport;GO:0043090//amino acid import;GO:0006820//anion transport;GO:0006862//nucleotide transport;GO:0015809//arginine transport;GO:0006612//protein targeting to membrane;GO:0006944//cellular membrane fusion;GO:0043069//negative regulation of programmed cell death;GO:00068…	gi|255558594|ref|XP_002520322.1|/0/amino acid transporter, putative [Ricinus communis]
CL1329	680	34	77	4.40678426199848	11.1838398963079	1.34361743783676	Up	2.47836e-06	2.03446040497986e-05	-	-	-	-
CL15061	1022	53	120	4.57063729718042	11.596835026034	1.34326387943751	Up	3.93786e-09	4.74628572096774e-08	-	-	-	-
Unigene11107_Mpfb2	425	46	104	9.53939181420848	24.1687137499432	1.34117150047627	Up	4.45982e-08	4.71504242725772e-07	-	-	-	-
Unigene25002_Mpfb2	397	27	61	5.99411461329769	15.1756903692908	1.34014357379161	Up	2.9217e-05	0.000197348995028623	-	-	-	-
Unigene18398_Mpfb2	390	164	370	37.0621855880898	93.701435827874	1.33812319429042	Up	5.49702e-25	2.01035795872757e-23	-	GO:0008270//zinc ion binding;GO:0016491//oxidoreductase activity;GO:0000166//nucleotide binding	GO:0055114//oxidation-reduction process	gi|218750471|gb|ACL01291.1|/1.25139e-25/NAD-dependent sorbitol dehydrogenase [Eriobotrya japonica]
Unigene12025_Mpfb2	535	122	275	20.0982310266847	50.767764549328	1.33684420924132	Up	6.04112e-19	1.6046546056872e-17	-	-	-	-
CL14524	1184	206	464	15.3344182089812	38.7057428492788	1.33577420633654	Up	7.61362e-31	3.56338079269311e-29	-	-	-	-
CL6214	1341	119	268	7.8211383620853	19.7385454032477	1.33556516554202	Up	1.77648e-18	4.5988472147806e-17	-	-	-	-
Unigene22395_Mpfb2	2431	175	394	6.34460918017059	16.0073850482074	1.33513444601623	Up	2.0361e-26	7.94539736292428e-25	GO:0005886//plasma membrane;GO:0016021//integral to membrane	GO:0008271//secondary active sulfate transmembrane transporter activity	GO:0006857//oligopeptide transport;GO:0008272//sulfate transport;GO:0009970//cellular response to sulfate starvation;GO:0015706//nitrate transport;GO:0055085//transmembrane transport;GO:0080160//selenate transport;GO:0010167//response to nitrate;GO:0000041//transition metal ion transport	gi|357489361|ref|XP_003614968.1|/0/Sulfate transporter [Medicago truncatula]
CL9766	554	52	117	8.27266359653145	20.8586033604541	1.3342187398345	Up	7.37512e-09	8.57790545888456e-08	-	-	-	-
CL5615	1009	52	117	4.54217604804601	11.4525929253633	1.3342187398345	Up	7.37512e-09	8.58013117384535e-08	-	-	-	-
Unigene22557_Mpfb2	1172	97	218	7.29450637225005	18.3712205379712	1.33256522098198	Up	2.91446e-15	6.11491076368741e-14	-	-	-	gi|294845998|gb|ADF43157.1|/2.97319e-33/SAD1p [Chlamydomonas reinhardtii]
Unigene3025_Mpfb2	3410	822	1847	21.2456109288138	53.4960412696302	1.33226730569294	Up	4.34782e-117	9.6031135635468e-115	-	-	-	gi|225436136|ref|XP_002274971.1|/0/PREDICTED: uncharacterized protein LOC100252988 [Vitis vinifera]
CL9100	1819	154	346	7.4617347591838	18.7867877369706	1.33213542533401	Up	2.56536e-23	8.63536383783784e-22	-	-	-	-
Unigene5551_Mpfb2	376	58	130	13.5953982551017	34.1479499458971	1.32868055629307	Up	1.225076e-09	1.56849607687036e-08	GO:0005829//cytosol	-	-	gi|224116288|ref|XP_002331945.1|/1.18672e-28/predicted protein [Populus trichocarpa]
CL15155	897	58	130	5.69885144249525	14.313967870298	1.32868055629307	Up	1.225076e-09	1.56894409060269e-08	-	-	-	-
Unigene24999_Mpfb2	3105	282	632	8.00459363532092	20.1031726533963	1.32852313417049	Up	4.47522e-41	2.95081528147059e-39	GO:0030288//outer membrane-bounded periplasmic space;GO:0016021//integral to membrane	GO:0005234//extracellular-glutamate-gated ion channel activity;GO:0004970//ionotropic glutamate receptor activity;GO:0005262//calcium channel activity;GO:0005217//intracellular ligand-gated ion channel activity;GO:0004965//G-protein coupled GABA receptor activity	GO:0009416//response to light stimulus;GO:0035235//ionotropic glutamate receptor signaling pathway;GO:0006874//cellular calcium ion homeostasis;GO:0006816//calcium ion transport;GO:0071230//cellular response to amino acid stimulus;GO:0009630//gravitropism;GO:0007186//G-protein coupled receptor signaling pathway;GO:0030004//cellular monovalent inorganic cation homeostasis	gi|224083342|ref|XP_002306988.1|/0/glutamate-gated kainate-type ion channel receptor subunit GluR5 [Populus trichocarpa]
CL14814	873	50	112	5.04786284306814	12.6710588432604	1.32779247067507	Up	1.745012e-08	1.94146657677419e-07	-	-	-	-
CL6848	635	50	112	6.93981773543068	17.4202116065611	1.32779247067507	Up	1.745012e-08	1.94098494279335e-07	-	-	-	-
Unigene21741_Mpfb2	443	25	56	4.97379713543847	12.4851403726482	1.32779247067507	Up	7.05716e-05	0.000443292074698795	-	-	-	gi|297743189|emb|CBI36056.3|/1.16945e-15/unnamed protein product [Vitis vinifera]
Unigene19098_Mpfb2	561	92	206	14.4536239609219	36.2671549569369	1.3272323095184	Up	2.01326e-14	3.99241656877488e-13	GO:0005737//cytoplasm	GO:0004364//glutathione transferase activity	GO:0009407//toxin catabolic process	gi|225436699|ref|XP_002263386.1|/9.64978e-75/PREDICTED: glutathione S-transferase F13 [Vitis vinifera]
Unigene21347_Mpfb2	713	46	103	5.68617324128837	14.2677937803938	1.32723230951839	Up	6.61382e-08	6.84858769838337e-07	GO:0022626//cytosolic ribosome;GO:0043231//intracellular membrane-bounded organelle;GO:0016020//membrane;GO:0044446//intracellular organelle part;GO:0071944//cell periphery	-	-	gi|116779237|gb|ABK21194.1|/1.38348e-38/unknown [Picea sitchensis]
CL12472	1698	168	376	8.72013846897226	21.870529000413	1.32656516729107	Up	4.7557e-25	1.74779771229508e-23	-	-	-	-
Unigene22710_Mpfb2	401	76	170	16.7040201452312	41.8710331966573	1.3257571610863	Up	3.8889e-12	6.40582693975018e-11	-	-	-	-
Unigene4091_Mpfb2	1428	81	181	4.99929307033441	12.5187076142964	1.32428962259077	Up	8.25604e-13	1.43146197014695e-11	GO:0005783//endoplasmic reticulum	GO:0033772;GO:0009055//electron carrier activity;GO:0019825//oxygen binding;GO:0020037//heme binding	GO:0048437//floral organ development;GO:0010338//leaf formation;GO:0055114//oxidation-reduction process;GO:0010075//regulation of meristem growth;GO:0046622//positive regulation of organ growth;GO:0040009//regulation of growth rate;GO:0008284//positive regulation of cell proliferation	gi|147864456|emb|CAN80496.1|/0/hypothetical protein VITISV_000124 [Vitis vinifera]
Unigene1172_Mpfb2	290	30	67	9.11748467999686	22.818439125651	1.32349233324144	Up	1.42413e-05	0.000102198650464149	-	-	-	-
CL6327	744	2539	5666	300.774872075649	752.164381016733	1.32236394512278	Up	0	0	-	-	-	-
Unigene6680_Mpfb2	1056	52	116	4.34001480348336	10.8493370107827	1.32183501537866	Up	1.091166e-08	1.24268757790196e-07	GO:0005829//cytosol	GO:0008094//DNA-dependent ATPase activity;GO:0003677//DNA binding;GO:0005524//ATP binding	GO:0007000//nucleolus organization;GO:0006275//regulation of DNA replication;GO:0000911//cytokinesis by cell plate formation;GO:0051567//histone H3-K9 methylation;GO:0006270//DNA-dependent DNA replication initiation;GO:0006268//DNA unwinding involved in replication;GO:0008283//cell proliferation;GO:0006342//chromatin silencing;GO:0006306//DNA methylation;GO:0051726//regulation of cell cycle;GO:00…	gi|225427718|ref|XP_002274534.1|/8.23359e-132/PREDICTED: DNA replication licensing factor MCM4 [Vitis vinifera]
CL7182	1672	291	649	15.339404548344	38.3369494736732	1.32149306348304	Up	8.36848e-42	5.60026175761194e-40	-	-	-	-
CL7401	1049	48	107	4.0329007545458	10.0743588928894	1.32079822407217	Up	4.13046e-08	4.37715516473647e-07	-	-	-	-
CL10864	567	35	78	5.44047439752899	13.5869091848226	1.32041294030947	Up	2.90606e-06	2.35409236169828e-05	-	-	-	-
Unigene23881_Mpfb2	377	35	78	8.18235804615103	20.4344230975979	1.32041294030947	Up	2.90606e-06	2.35324204840166e-05	-	GO:0016758//transferase activity, transferring hexosyl groups	GO:0008152//metabolic process	gi|302777000|gb|ADL67595.1|/2.46301e-42/glycosyltransferase 1 [Populus tomentosa]
Unigene6792_Mpfb2	510	35	78	6.04852741842929	15.1054460937145	1.32041294030947	Up	2.90606e-06	2.35366712825144e-05	-	-	-	gi|147772450|emb|CAN63002.1|/5.11658e-15/hypothetical protein VITISV_004362 [Vitis vinifera]
Unigene25074_Mpfb2	686	70	156	8.99343726938466	22.4599927340944	1.32041294030947	Up	3.41654e-11	5.15608899293167e-10	-	GO:0004712//protein serine/threonine/tyrosine kinase activity;GO:0005524//ATP binding;GO:0004674//protein serine/threonine kinase activity	GO:0006979//response to oxidative stress;GO:0006468//protein phosphorylation	gi|297740034|emb|CBI30216.3|/1.33612e-43/unnamed protein product [Vitis vinifera]
Unigene3996_Mpfb2	342	31	69	7.98890714163468	19.9265500089149	1.31862188478348	Up	1.120844e-05	8.21701805559189e-05	-	-	-	-
CL1541	1312	102	227	6.85201211469276	17.0883901488169	1.31841688371161	Up	1.34991e-15	2.9127004172281e-14	-	-	-	-
CL10632	2259	4626	10291	180.485028738424	449.935723389701	1.31783974632485	Up	0	0	-	-	-	-
Unigene16774_Mpfb2	351	108	240	27.1186723815291	67.5325663624317	1.31629683183724	Up	2.28892e-16	5.222814556743e-15	-	-	-	-
Unigene576_Mpfb2	2026	95	211	4.13271969289098	10.2861331798455	1.31553731876843	Up	1.478238e-14	2.94969992016021e-13	GO:0005886//plasma membrane	GO:0005516//calmodulin binding	-	gi|356554004|ref|XP_003545340.1|/0/PREDICTED: uncharacterized protein LOC100799086 [Glycine max]
CL2688	729	50	111	6.04497155280999	15.0385020464489	1.31485341496757	Up	2.5792e-08	2.8157679668858e-07	-	-	-	-
CL8069	692	50	111	6.36818534970879	15.8425838032677	1.31485341496757	Up	2.5792e-08	2.81439743003164e-07	-	-	-	-
Unigene21365_Mpfb2	344	50	111	12.8104193662747	31.8693836972711	1.31485341496756	Up	2.5792e-08	2.81508253164557e-07	GO:0016021//integral to membrane	GO:0004721//phosphoprotein phosphatase activity;GO:0019199//transmembrane receptor protein kinase activity;GO:0005515//protein binding;GO:0032440//2-alkenal reductase [NAD(P)] activity;GO:0004709//MAP kinase kinase kinase activity;GO:0005524//ATP binding	GO:0010103//stomatal complex morphogenesis;GO:0000186//activation of MAPKK activity;GO:0010234//tapetal cell fate specification;GO:0000165//MAPK cascade;GO:0009556//microsporogenesis;GO:0055114//oxidation-reduction process;GO:0002237//response to molecule of bacterial origin	gi|224136952|ref|XP_002322457.1|/1.36166e-32/predicted protein [Populus trichocarpa]
CL2970	289	41	91	12.5036785288538	31.0994478400004	1.3145363739728	Up	4.71802e-07	4.32512497934983e-06	-	-	-	-
CL7411	554	41	91	6.52267706649595	16.2233581692421	1.3145363739728	Up	4.71802e-07	4.32600946298569e-06	-	-	-	-
CL5481	682	32	71	4.13539872093699	10.2821302927551	1.31404085789687	Up	8.82184e-06	6.56833012421123e-05	-	-	-	-
CL8270	759	110	244	12.7732877159376	31.7509832759338	1.31367136243042	Up	1.44042e-16	3.32222795987654e-15	-	-	-	-
CL11259	1788	748	1659	36.8710808498307	91.6406161119063	1.31349744946041	Up	4.09604e-103	7.81507002042553e-101	-	-	-	-
CL9345	269	23	51	7.53576490899369	18.7252241396203	1.31315712430667	Up	0.00017092	0.00098871629983228	-	-	-	-
Unigene20109_Mpfb2	938	46	102	4.32221910558487	10.740053930827	1.31315712430667	Up	9.78082e-08	9.8704169781679e-07	-	-	-	-
CL10344	1050	60	133	5.03632487085541	12.5104079186405	1.31268557828486	Up	1.132086e-09	1.45483920842648e-08	-	-	-	-
Unigene864_Mpfb2	923	51	113	4.86990243471122	12.0916584490481	1.31204735883588	Up	2.03802e-08	2.24683311384313e-07	-	-	-	gi|86438848|emb|CAJ44366.1|/2.52107e-63/putative CC-NBS-LRR resistance protein [Malus x domestica]
CL6385	954	238	527	21.9877286028436	54.5596240741768	1.31113512672146	Up	7.24364e-34	3.84358682461538e-32	-	-	-	-
Unigene16575_Mpfb2	1050	131	290	10.9959759680343	27.2783330556822	1.31077982686967	Up	2.4099e-19	6.5645617436209e-18	GO:0005886//plasma membrane;GO:0005634//nucleus;GO:0005829//cytosol	GO:0004024//alcohol dehydrogenase activity, zinc-dependent;GO:0032440//2-alkenal reductase [NAD(P)] activity;GO:0008270//zinc ion binding;GO:0000166//nucleotide binding	GO:0006979//response to oxidative stress;GO:0046686//response to cadmium ion;GO:0055114//oxidation-reduction process	gi|363814360|ref|NP_001242819.1|/1.89603e-129/uncharacterized protein LOC100813036 [Glycine max]
Unigene19814_Mpfb2	515	33	73	5.64752934547379	13.9998944005226	1.30972417791375	Up	6.94376e-06	5.26352269010989e-05	-	-	-	-
CL2122	2270	1817	4017	70.547374485033	174.77733112397	1.30885378020354	Up	1.669018e-245	9.23873581061728e-243	-	-	-	-
Unigene25547_Mpfb2	587	43	95	6.45627677226354	15.9843372043958	1.30788459202103	Up	2.9368e-07	2.78387529809725e-06	GO:0009506//plasmodesma;GO:0005634//nucleus	GO:0004651//polynucleotide 5'-phosphatase activity;GO:0004725//protein tyrosine phosphatase activity;GO:0008138//protein tyrosine/serine/threonine phosphatase activity;GO:0004484//mRNA guanylyltransferase activity	GO:0035335//peptidyl-tyrosine dephosphorylation;GO:0006259//DNA metabolic process;GO:0006370//7-methylguanosine mRNA capping;GO:0008284//positive regulation of cell proliferation	gi|255573885|ref|XP_002527861.1|/1.82204e-34/mRNA capping enzyme, putative [Ricinus communis]
CL300	928	149	329	14.1510960137451	35.0152354120297	1.30706899166527	Up	1.19472e-21	3.65899321311475e-20	-	-	-	-
CL5207	869	63	139	6.38958362499205	15.7980743203715	1.30595488761578	Up	5.6027e-10	7.40590388856132e-09	-	-	-	-
CL7381	985	253	558	22.6378968179821	55.9509026337274	1.30542147552706	Up	1.571908e-35	8.7552346578882e-34	-	-	-	-
Unigene6695_Mpfb2	877	628	1382	63.1119844135701	155.638694204775	1.30221488988882	Up	4.35108e-85	6.89361745441696e-83	GO:0005739//mitochondrion;GO:0005794//Golgi apparatus	GO:0005507//copper ion binding;GO:0003723//RNA binding;GO:0003690//double-stranded DNA binding;GO:0005524//ATP binding;GO:0003697//single-stranded DNA binding	GO:0009845//seed germination;GO:0009651//response to salt stress;GO:0009409//response to cold;GO:0006364//rRNA processing;GO:0042545//cell wall modification;GO:0009664//plant-type cell wall organization	gi|255563618|ref|XP_002522811.1|/7.26141e-49/glycine-rich RNA-binding protein, putative [Ricinus communis]
CL14492	851	70	154	7.24970383877541	17.8731166380478	1.30179726214212	Up	7.39424e-11	1.08238830845576e-09	-	-	-	-
CL9628	1266	61	134	4.24666413873472	10.4539452550376	1.29964559128708	Up	1.317048e-09	1.68288632590482e-08	-	-	-	-
Unigene19643_Mpfb2	507	46	101	7.99653159968167	19.6753534690546	1.29894326508697	Up	1.442342e-07	1.42665537732186e-06	GO:0005730//nucleolus;GO:0000164//protein phosphatase type 1 complex	GO:0004722//protein serine/threonine phosphatase activity	GO:0006470//protein dephosphorylation;GO:0051604//protein maturation	gi|255537603|ref|XP_002509868.1|/1.41807e-17/serine/threonine protein phosphatase, putative [Ricinus communis]
Unigene13938_Mpfb2	414	26	57	5.53509134357297	13.5982694767831	1.29674403441584	Up	8.23964e-05	0.000510065910092503	-	-	-	-
CL264	1075	198	434	16.2333634209433	39.8740541250181	1.29648835075705	Up	1.016246e-27	4.22684804285714e-26	-	-	-	-
CL1727	5014	235	514	4.13081093565873	10.1248341541282	1.29340134102106	Up	2.0566e-32	1.03376428475336e-30	-	-	-	-
Unigene10147_Mpfb2	293	59	129	17.7474588025878	43.4841733834548	1.29287794445359	Up	3.096e-09	3.78243465940055e-08	-	-	-	-
CL8952	1381	204	446	13.0193191809948	31.8970345576069	1.292768296341	Up	2.54182e-28	1.08747694026718e-26	-	-	-	-
Unigene10569_Mpfb2	403	43	94	9.40405574520768	23.0373190091198	1.29261783536772	Up	4.32872e-07	4.00014053256389e-06	-	-	-	-
CL467	1424	92	201	5.69415943966096	13.9410407579469	1.29178347351411	Up	1.373906e-13	2.55715331349108e-12	-	-	-	-
CL8266	531	33	72	5.47735896971563	13.3920512956009	1.28982462047605	Up	1.026576e-05	7.56675786815716e-05	-	-	-	-
CL8051	2375	297	648	11.021599375272	26.9476265859691	1.28982462047605	Up	2.92932e-40	1.86830612859175e-38	-	-	-	-
Unigene4900_Mpfb2	1775	105	229	5.21366025363201	12.742253877103	1.289252008823	Up	3.1027e-15	6.48860820429104e-14	GO:0009506//plasmodesma;GO:0016020//membrane	GO:0022857//transmembrane transporter activity	GO:0055085//transmembrane transport	gi|356575072|ref|XP_003555666.1|/0/PREDICTED: nucleobase-ascorbate transporter 1-like [Glycine max]
CL13676	760	111	242	12.8724487653114	31.4492941445048	1.28874110931667	Up	5.25192e-16	1.16632162971768e-14	-	-	-	-
CL8634	1206	189	412	13.8123088808908	33.7410844624239	1.28855184135433	Up	3.68604e-26	1.42229755146299e-24	-	-	-	-
CL9967	574	95	207	14.5869165466849	35.6178402598374	1.28792508756056	Up	6.82154e-14	1.30820097938409e-12	-	-	-	-
CL12269	1652	2063	4493	110.062904751851	268.618243174708	1.28722897902914	Up	2.3093e-267	1.38056112133333e-264	-	-	-	-
CL1032	1766	137	298	6.83725304522981	16.6661272564591	1.28543017589382	Up	2.74278e-19	7.45321374909091e-18	-	-	-	-
CL8008	579	317	689	48.2539071175654	117.530284373374	1.28431488095707	Up	1.99785e-42	1.35929590971168e-40	-	-	-	-
Unigene24492_Mpfb2	372	35	76	8.29233597687887	20.1780772881298	1.28293823489081	Up	6.34708e-06	4.8472836988588e-05	-	-	-	-
Unigene26723_Mpfb2	456	41	89	7.92448047113762	19.2767712042764	1.28247516474051	Up	1.025358e-06	8.9252526977286e-06	-	-	-	-
CL2638	1153	196	425	14.9823020876271	36.4056468166947	1.28090292530205	Up	1.062074e-26	4.20673250335689e-25	-	-	-	-
CL1986	1414	107	232	6.66939060868229	16.2049503301083	1.28080774711862	Up	2.8414e-15	5.97280130332864e-14	-	-	-	-
Unigene21894_Mpfb2	2183	140	303	5.65231146751981	13.7087552113752	1.27818470492017	Up	1.990194e-19	5.45108908845449e-18	GO:0005829//cytosol	GO:0008276//protein methyltransferase activity	GO:0001510//RNA methylation;GO:0009560//embryo sac egg cell differentiation;GO:0042991//transcription factor import into nucleus;GO:0000741//karyogamy;GO:0009220//pyrimidine ribonucleotide biosynthetic process;GO:0006479//protein methylation	gi|296087849|emb|CBI35105.3|/0/unnamed protein product [Vitis vinifera]
CL1362	1308	128	277	8.62489886140376	20.9161213994653	1.27803590444138	Up	6.88252e-18	1.72109062598996e-16	-	-	-	-
Unigene22390_Mpfb2	387	43	93	9.79285391555219	23.7345560267965	1.27718779479812	Up	6.3607e-07	5.71876290154401e-06	-	-	-	-
CL6740	550	43	93	6.89060811876127	16.7004966952186	1.27718779479812	Up	6.3607e-07	5.71761639735365e-06	-	-	-	-
Unigene11576_Mpfb2	261	25	54	8.44211544444154	20.4344230975979	1.27532505078093	Up	0.0001556308	0.000908477825751855	-	-	-	-
Unigene16711_Mpfb2	374	25	54	5.8914228101584	14.2603861723878	1.27532505078093	Up	0.0001556308	0.000908359565165321	-	-	-	-
Unigene14978_Mpfb2	439	25	54	5.01911647152447	12.1489394726037	1.27532505078093	Up	0.0001556308	0.000908596117135417	-	-	-	-
CL11932	905	95	205	9.25181226275925	22.3724945331896	1.27391822956669	Up	1.45265e-13	2.69811383802817e-12	-	-	-	-
Unigene2990_Mpfb2	494	64	138	11.4183883711702	27.5906077046514	1.27281819517035	Up	1.39392e-09	1.77604975959079e-08	GO:0016023//cytoplasmic membrane-bounded vesicle;GO:0016021//integral to membrane;GO:0009570//chloroplast stroma	GO:0016161//beta-amylase activity;GO:0032440//2-alkenal reductase [NAD(P)] activity;GO:0043169//cation binding;GO:0004709//MAP kinase kinase kinase activity;GO:0004872//receptor activity;GO:0005524//ATP binding	GO:0048653//anther development;GO:0000186//activation of MAPKK activity;GO:0009825//multidimensional cell growth;GO:0005983//starch catabolic process;GO:0010075//regulation of meristem growth;GO:0043481//anthocyanin accumulation in tissues in response to UV light;GO:0009855//determination of bilateral symmetry;GO:0048767//root hair elongation;GO:0007169//transmembrane receptor protein tyrosine ki…	gi|225424960|ref|XP_002264952.1|/2.37631e-43/PREDICTED: leucine-rich repeat receptor-like serine/threonine-protein kinase BAM3 [Vitis vinifera]
CL11883	1161	104	224	7.89501400943742	19.055700896066	1.2712089423087	Up	1.215358e-14	2.44253727682654e-13	-	-	-	-
CL7786	719	39	84	4.78065608394829	11.5387702053195	1.2712089423087	Up	2.42966e-06	1.99887459486239e-05	-	-	-	-
Unigene12468_Mpfb2	316	124	267	34.5848891447982	83.451338631171	1.27079335969287	Up	3.70184e-17	8.88065275976458e-16	-	-	-	-
Unigene9974_Mpfb2	829	85	183	9.03683141784973	21.8024695172802	1.27060264053853	Up	3.21172e-12	5.32952959437454e-11	GO:0009504//cell plate;GO:0005886//plasma membrane;GO:0005635//nuclear envelope;GO:0032153//cell division site;GO:0009507//chloroplast;GO:0005783//endoplasmic reticulum	-	GO:0000910//cytokinesis;GO:0009651//response to salt stress	gi|255559446|ref|XP_002520743.1|/3.95887e-94/leucine rich repeat-containing protein, putative [Ricinus communis]
CL8434	1466	92	198	5.53102526744694	13.339524491406	1.27008840241479	Up	4.27174e-13	7.60651335901509e-12	-	-	-	-
CL4882	1843	152	327	7.26892249401812	17.5239314735504	1.26951305044668	Up	1.221294e-20	3.54887615541154e-19	-	-	-	-
Unigene12430_Mpfb2	270	27	58	8.81356852399697	21.2164812655306	1.26738723135629	Up	9.54584e-05	0.000583592620779929	-	-	-	-
CL14599	1728	124	266	6.32455148712745	15.2036207344589	1.2653798635065	Up	5.38058e-17	1.27040055534492e-15	-	-	-	-
CL7660	894	214	459	21.0973564220957	50.7089123512538	1.26517709540485	Up	3.45314e-28	1.46617839185606e-26	-	-	-	-
CL2469	769	49	105	5.61592792816452	13.4856563355409	1.26382941194311	Up	1.521094e-07	1.49892948742857e-06	-	-	-	-
CL8945	1529	105	225	6.05248328986057	14.5339667224576	1.2638294119431	Up	1.39901e-14	2.79533918761141e-13	-	-	-	-
Unigene10293_Mpfb2	240	29	62	10.649728633163	25.5146477288062	1.26050905365149	Up	5.86178e-05	0.000373595778052594	-	-	-	gi|359482160|ref|XP_003632720.1|/5.81053e-07/PREDICTED: uncharacterized protein LOC100257143 [Vitis vinifera]
CL92	1981	1418	3029	63.0875323928708	151.016335126712	1.25927778394805	Up	7.22636e-175	2.67775457289256e-172	-	-	-	-
Unigene26818_Mpfb2	370	37	79	8.81356852399697	21.0879564489174	1.25862112094034	Up	5.75914e-06	4.43528959429749e-05	-	-	-	gi|255575594|ref|XP_002528697.1|/2.20172e-06/WRKY transcription factor, putative [Ricinus communis]
Unigene12222_Mpfb2	207	45	96	19.1599315739065	45.8046971849537	1.25740314278367	Up	5.77346e-07	5.22747629281099e-06	-	-	-	gi|357474767|ref|XP_003607669.1|/1.68409e-06/Multidrug resistance protein ABC transporter family [Medicago truncatula]
Unigene9787_Mpfb2	439	31	66	6.22370442469034	14.848703799849	1.25449154736376	Up	3.60334e-05	0.000239352526785185	-	-	-	-
CL1905	4026	417	887	9.12880793469134	21.760004360801	1.25318045924859	Up	3.84382e-52	3.34002630503876e-50	-	-	-	-
CL8804	1009	158	336	13.801227222909	32.8894976318126	1.25283041299385	Up	9.20796e-21	2.69489100861619e-19	-	-	-	-
CL2714	997	104	221	9.19369234198279	21.8930487516725	1.25175657964253	Up	3.72528e-14	7.23388390472066e-13	-	-	-	-
CL13065	1999	2059	4375	90.7810784937957	216.159532308465	1.25163292536699	Up	2.81812e-249	1.59944362582278e-246	-	-	-	-
Unigene6746_Mpfb2	310	33	70	9.3821858481258	22.3020854237224	1.2491826359787	Up	2.2172e-05	0.000153296216499614	-	-	-	-
CL15363	2349	940	1993	35.2692823012224	83.7979531553756	1.24850278666625	Up	3.31946e-114	6.98754122159624e-112	-	-	-	-
Unigene23396_Mpfb2	314	42	89	11.7888496180851	27.9942919399682	1.24770974657983	Up	1.729736e-06	1.45399649478815e-05	-	-	-	-
Unigene16773_Mpfb2	368	101	214	24.1894136120569	57.4347960795708	1.24754924204154	Up	1.091256e-13	2.04893824422111e-12	-	-	-	-
Unigene1784_Mpfb2	709	59	125	7.33428128231059	17.4129721976475	1.24743497369244	Up	1.409278e-08	1.58286066347695e-07	-	-	-	gi|225460540|ref|XP_002272860.1|/2.50555e-32/PREDICTED: pentatricopeptide repeat-containing protein At3g61360 [Vitis vinifera]
Unigene2511_Mpfb2	1852	102	216	4.85412521300049	11.5191888303953	1.24675589858415	Up	8.6294e-14	1.63255868270042e-12	GO:0005730//nucleolus;GO:0005732//small nucleolar ribonucleoprotein complex;GO:0080008//CUL4-RING ubiquitin ligase complex;GO:0005680//anaphase-promoting complex	GO:0003676//nucleic acid binding;GO:0000166//nucleotide binding	GO:0001510//RNA methylation;GO:0060321//acceptance of pollen;GO:0006364//rRNA processing;GO:0006606//protein import into nucleus;GO:0009553//embryo sac development;GO:0009220//pyrimidine ribonucleotide biosynthetic process;GO:0006406//mRNA export from nucleus;GO:0000266//mitochondrial fission;GO:0009793//embryo development ending in seed dormancy	gi|225444021|ref|XP_002281628.1|/0/PREDICTED: U3 small nucleolar RNA-interacting protein 2 isoform 1 [Vitis vinifera]
CL10244	1035	86	182	7.32335162380424	17.3676143492949	1.24582362388878	Up	7.79076e-12	1.2524715171029e-10	-	-	-	-
Unigene24273_Mpfb2	2365	271	573	10.0992687949394	23.9294438768699	1.24453602579523	Up	6.18244e-34	3.2921860128266e-32	GO:0043680//filiform apparatus;GO:0005622//intracellular;GO:0009506//plasmodesma;GO:0005886//plasma membrane	GO:0004672//protein kinase activity	GO:0006833//water transport;GO:0010483//pollen tube reception;GO:0009651//response to salt stress;GO:0000902//cell morphogenesis;GO:0009791//post-embryonic development;GO:0050832//defense response to fungus;GO:0048767//root hair elongation;GO:0006972//hyperosmotic response;GO:0046777//protein autophosphorylation;GO:0007030//Golgi organization;GO:0006096//glycolysis;GO:0030244//cellulose biosynthe…	gi|359488520|ref|XP_003633771.1|/0/PREDICTED: receptor-like protein kinase FERONIA-like [Vitis vinifera]
Unigene22378_Mpfb2	347	35	74	8.88976652276351	21.0625705895509	1.24446408707617	Up	1.365528e-05	9.86246439046392e-05	-	-	-	-
CL10760	1416	124	262	7.71809673005384	18.274569997122	1.24352042954276	Up	2.37364e-16	5.41062006507372e-15	-	-	-	-
Unigene10452_Mpfb2	390	27	57	6.10170128584405	14.4350860599698	1.24229625039346	Up	0.0001403046	0.000828068625799658	-	-	-	-
CL14126	572	73	154	11.2480857037024	26.5909480052075	1.24125572020708	Up	3.5173e-10	4.75875618889559e-09	-	-	-	-
CL13890	285	37	78	11.4421766802768	27.0307982729628	1.24024259162548	Up	8.41706e-06	6.28992865366667e-05	-	-	-	-
Unigene19548_Mpfb2	561	37	78	5.81287050602296	13.7322237215586	1.24024259162548	Up	8.41706e-06	6.28888050691551e-05	-	-	-	-
CL1635	1160	130	274	9.8772750699966	23.3292997030909	1.23995800832426	Up	5.8265e-17	1.37279443247504e-15	-	-	-	-
CL9353	435	28	59	5.67310157866471	13.395899586203	1.23958186569642	Up	0.0001097986	0.000662678668488356	-	-	-	-
CL11064	869	47	99	4.76683222816867	11.2518658828545	1.23906150679416	Up	5.21292e-07	4.74485777588307e-06	-	-	-	-
Unigene22473_Mpfb2	2136	478	1006	19.723247914188	46.5163748009769	1.23784152021696	Up	8.4212e-58	8.37209189356984e-56	GO:0005773//vacuole;GO:0009986//cell surface;GO:0009898//internal side of plasma membrane	GO:0009882//blue light photoreceptor activity;GO:0042802//identical protein binding;GO:0000155//two-component sensor activity;GO:0005524//ATP binding;GO:0004697//protein kinase C activity;GO:0010181//FMN binding	GO:0010155//regulation of proton transport;GO:0010218//response to far red light;GO:0009744//response to sucrose stimulus;GO:0010119//regulation of stomatal movement;GO:0010114//response to red light;GO:0023014//signal transduction by phosphorylation;GO:0006355//regulation of transcription, DNA-dependent;GO:0009638//phototropism;GO:0010362//negative regulation of anion channel activity by blue li…	gi|297746173|emb|CBI16229.3|/0/unnamed protein product [Vitis vinifera]
CL4264	3102	594	1250	16.8770461097814	39.7994754614186	1.23768699714087	Up	2.27948e-71	2.83116467479224e-69	-	-	-	-
Unigene26198_Mpfb2	289	48	101	14.6384529118289	34.5169695806598	1.23754272042282	Up	4.10262e-07	3.81083846985705e-06	-	-	-	-
Unigene10125_Mpfb2	352	29	61	7.26117861352023	17.1157644221831	1.2370500808275	Up	8.59554e-05	0.000529611415390958	-	-	-	-
Unigene26871_Mpfb2	478	29	61	5.34714408359649	12.6040775661264	1.2370500808275	Up	8.59554e-05	0.000529684204205607	GO:0000932//cytoplasmic mRNA processing body	GO:0050072//m7G(5')pppN diphosphatase activity;GO:0042803//protein homodimerization activity	GO:0031087//deadenylation-independent decapping of nuclear-transcribed mRNA;GO:0022402//cell cycle process;GO:0006396//RNA processing	gi|255579371|ref|XP_002530530.1|/2.07351e-09/conserved hypothetical protein [Ricinus communis]
Unigene18295_Mpfb2	483	108	227	19.7073581903038	46.4181529508236	1.23595472351963	Up	3.0508e-14	5.96029279302832e-13	-	-	-	-
Unigene4209_Mpfb2	776	40	84	4.54307655876132	10.6912058990009	1.23468306628358	Up	4.07922e-06	3.23201956423396e-05	GO:0009507//chloroplast;GO:0016020//membrane;GO:0005739//mitochondrion	-	GO:0006810//transport	gi|225449064|ref|XP_002274266.1|/1.69598e-96/PREDICTED: tyrosine-specific transport protein-like [Vitis vinifera]
CL5343	1029	183	384	15.6742763837847	36.8574239738986	1.2335564008293	Up	5.63636e-23	1.85685138368846e-21	-	-	-	-
CL3168	1019	62	130	5.3625245190168	12.6002249064351	1.23246524103377	Up	1.002404e-08	1.14625830522826e-07	-	-	-	-
CL5468	707	83	174	10.3469050564604	24.3074254951624	1.23219780289399	Up	3.31114e-11	5.00713606003373e-10	-	-	-	-
Unigene240_Mpfb2	1233	166	348	11.8657937954866	27.8756688160256	1.23219780289399	Up	6.1894e-21	1.83298631307794e-19	GO:0005634//nucleus	GO:0003700//sequence-specific DNA binding transcription factor activity;GO:0043565//sequence-specific DNA binding	GO:0006355//regulation of transcription, DNA-dependent	gi|225457574|ref|XP_002272420.1|/1.71708e-79/PREDICTED: WUSCHEL-related homeobox 8 [Vitis vinifera]
Unigene2470_Mpfb2	1637	1313	2752	70.691603372071	166.038529685715	1.2319072922014	Up	1.037654e-153	3.20864085503448e-151	-	GO:0016702//oxidoreductase activity, acting on single donors with incorporation of molecular oxygen, incorporation of two atoms of oxygen;GO:0050589//leucocyanidin oxygenase activity	GO:0009753//response to jasmonic acid stimulus;GO:0009611//response to wounding;GO:0010023//proanthocyanidin biosynthetic process;GO:0007033//vacuole organization;GO:0055114//oxidation-reduction process	gi|310751878|gb|ADP09379.1|/0/anthocyanidin synthase [Pyrus pyrifolia]
Unigene23328_Mpfb2	523	32	67	5.39262318867883	12.6526717905139	1.23038292884996	Up	4.13178e-05	0.000271557636851363	GO:0005739//mitochondrion;GO:0009941//chloroplast envelope	GO:0003677//DNA binding	GO:0009560//embryo sac egg cell differentiation;GO:0045132//meiotic chromosome segregation;GO:0042991//transcription factor import into nucleus;GO:0006302//double-strand break repair;GO:0009220//pyrimidine ribonucleotide biosynthetic process;GO:0006312//mitotic recombination;GO:0042138//meiotic DNA double-strand break formation;GO:0007062//sister chromatid cohesion;GO:0007129//synapsis;GO:0007131…	gi|255562320|ref|XP_002522167.1|/2.44668e-39/pentatricopeptide repeat-containing protein, putative [Ricinus communis]
CL4150	1645	362	757	19.3952085452091	45.4505461257919	1.22859734129472	Up	1.97366e-43	1.37839553613707e-41	-	-	-	-
Unigene18293_Mpfb2	497	33	69	5.85206763162777	13.7120324005008	1.2284240758119	Up	3.23854e-05	0.00021669365464856	-	-	-	-
Unigene23545_Mpfb2	807	45	94	4.91462928847415	11.5043860727079	1.22702949374015	Up	1.223946e-06	1.05413113334614e-05	-	-	-	-
CL5558	1970	147	307	6.57662219810941	15.3915117460164	1.226716238926	Up	1.571098e-18	4.07658107789352e-17	-	-	-	-
CL521	1023	656	1369	56.5171158528056	132.171233528467	1.225648465032	Up	8.06238e-77	1.10887402472393e-74	-	-	-	-
Unigene4153_Mpfb2	2066	289	603	12.3287575190471	28.8267793407304	1.22538224779159	Up	8.37986e-35	4.56534365516403e-33	GO:0005739//mitochondrion;GO:0009507//chloroplast	GO:0070180//LSU rRNA binding;GO:0008026//ATP-dependent helicase activity;GO:0005524//ATP binding	GO:0006364//rRNA processing;GO:0080158//chloroplast ribulose bisphosphate carboxylase complex biogenesis;GO:0009658//chloroplast organization;GO:0006399//tRNA metabolic process	gi|225463083|ref|XP_002263640.1|/0/PREDICTED: DEAD-box ATP-dependent RNA helicase 39 [Vitis vinifera]
CL10287	1095	71	148	5.71473392880169	13.3492456521903	1.22399998451646	Up	1.18266e-09	1.51678851315789e-08	-	-	-	-
CL1237	2782	178	371	5.6391631821404	13.1712172362243	1.2238356840466	Up	5.39926e-22	1.69173040265549e-20	-	-	-	-
CL5381	636	48	100	6.65174982943167	15.529304764946	1.22318742744576	Up	5.95472e-07	5.3731491374522e-06	-	-	-	-
CL5542	977	85	177	7.66789482640473	17.8931923848464	1.22250835233748	Up	2.98078e-11	4.53355606716418e-10	-	-	-	-
CL3636	1484	158	329	9.38371850937683	21.8963197185738	1.22245676395032	Up	1.197574e-19	3.32274909888614e-18	-	-	-	-
CL4715	1069	98	204	8.07979153743408	18.8478402004036	1.22200923624847	Up	9.6271e-13	1.66147144996151e-11	-	-	-	-
CL9717	1165	74	154	5.59831820408391	13.0558130978358	1.22162691345814	Up	5.80684e-10	7.66670450765607e-09	-	-	-	-
Unigene19127_Mpfb2	617	37	77	5.28528420401763	12.3257878922031	1.22162691345813	Up	1.225566e-05	8.90899849902724e-05	GO:0009941//chloroplast envelope;GO:0016020//membrane;GO:0005739//mitochondrion	GO:0015297//antiporter activity;GO:0015238//drug transmembrane transporter activity	GO:0031348//negative regulation of defense response;GO:0009072//aromatic amino acid family metabolic process;GO:0009595//detection of biotic stimulus;GO:0000096//sulfur amino acid metabolic process;GO:0009867//jasmonic acid mediated signaling pathway;GO:0009697//salicylic acid biosynthetic process;GO:0009862//systemic acquired resistance, salicylic acid mediated signaling pathway;GO:0006636//unsa…	gi|255543829|ref|XP_002512977.1|/5.90286e-26/DNA-damage-inducible protein f, putative [Ricinus communis]
Unigene19861_Mpfb2	319	62	129	17.1298197018123	39.9400087816686	1.22132468342857	Up	1.450378e-08	1.62576495965e-07	-	-	-	-
Unigene208_Mpfb2	1054	62	129	5.18445207293939	12.0881051246226	1.22132468342856	Up	1.450378e-08	1.62617150252563e-07	-	GO:0016301//kinase activity;GO:0004749//ribose phosphate diphosphokinase activity;GO:0000287//magnesium ion binding	GO:0006783//heme biosynthetic process;GO:0016310//phosphorylation;GO:0009156//ribonucleoside monophosphate biosynthetic process;GO:0009116//nucleoside metabolic process	gi|62286954|sp|Q9XG98.1|KPRS1_SPIOL/2.81028e-109/RecName: Full=Ribose-phosphate pyrophosphokinase 1; AltName: Full=Phosphoribosyl pyrophosphate synthase 1
CL13535	919	63	131	6.04194577814808	14.0787764504487	1.22043681642972	Up	1.143112e-08	1.29756234794937e-07	-	-	-	-
CL419	1764	127	264	6.34536962895473	14.7813627395322	1.22000317097847	Up	5.08102e-16	1.1294878222112e-14	-	-	-	-
CL4351	2798	306	636	9.63885621280583	22.4501131529721	1.21978885098389	Up	2.30418e-36	1.31440863435114e-34	-	-	-	-
Unigene4010_Mpfb2	615	51	106	7.30881292233895	17.0231481306276	1.21978885098389	Up	2.90058e-07	2.75361646114758e-06	-	GO:0005515//protein binding	-	gi|356501288|ref|XP_003519457.1|/2.55454e-37/PREDICTED: UBA and UBX domain-containing protein At4g15410-like [Glycine max]
CL10009	2077	141	293	5.98321214195268	13.9328593372082	1.21949924041564	Up	1.32543e-17	3.25456215279299e-16	-	-	-	-
CL1735	985	338	702	30.2435143259997	70.3898452488828	1.21874152241457	Up	6.55506e-40	4.13956655239437e-38	-	-	-	-
Unigene486_Mpfb2	1101	81	168	6.4840967342757	15.0706190329241	1.21676115828632	Up	1.106466e-10	1.5824757908134e-09	GO:0016021//integral to membrane;GO:0009705//plant-type vacuole membrane	GO:0005385//zinc ion transmembrane transporter activity;GO:0015103//inorganic anion transmembrane transporter activity	GO:0055085//transmembrane transport;GO:0006829//zinc ion transport;GO:0006882//cellular zinc ion homeostasis;GO:0009062//fatty acid catabolic process;GO:0010312//detoxification of zinc ion;GO:0010299//detoxification of cobalt ion	gi|225426520|ref|XP_002278303.1|/1.30144e-152/PREDICTED: metal tolerance protein A2-like [Vitis vinifera]
Unigene24783_Mpfb2	1320	81	168	5.40832613972541	12.5702663297344	1.21676115828632	Up	1.106466e-10	1.58197117480867e-09	-	-	-	-
Unigene1466_Mpfb2	483	318	659	58.0272213381167	134.755783236091	1.21554543811588	Up	2.0246e-37	1.18973774836173e-35	GO:0009536//plastid	GO:0005488//binding;GO:0003909//DNA ligase activity	GO:0006281//DNA repair	gi|21322711|emb|CAD22154.1|/4.11555e-21/pherophorin-dz1 protein [Volvox carteri f. nagariensis]
Unigene10121_Mpfb2	573	113	234	17.3810339129434	40.3339136533738	1.2144794955604	Up	2.8176e-14	5.51912325032765e-13	GO:0009506//plasmodesma	-	-	gi|224056885|ref|XP_002299072.1|/8.14026e-53/predicted protein [Populus trichocarpa]
CL5516	626	114	236	16.0502685580775	37.2346090734717	1.21404677358929	Up	2.22704e-14	4.40661043601059e-13	-	-	-	-
Unigene21540_Mpfb2	1913	362	749	16.6780543945996	38.6701606641334	1.21326975976773	Up	3.53808e-42	2.38910983373494e-40	-	GO:0016717//oxidoreductase activity, acting on paired donors, with oxidation of a pair of donors resulting in the reduction of molecular oxygen to two molecules of water;GO:0020037//heme binding;GO:0052631//sphingolipid delta-8 desaturase activity	GO:0006633//fatty acid biosynthetic process;GO:0055114//oxidation-reduction process	gi|144583293|gb|ABP01349.1|/0/D8-sphingolipid desaturase [Jatropha curcas]
Unigene1627_Mpfb2	528	29	60	4.84078574234682	11.22345208012	1.21320333887313	Up	0.0001254532	0.000745618389236479	-	-	-	-
CL2149	1476	733	1515	43.7692800006082	101.376059032629	1.21172642861869	Up	2.51814e-83	3.81438659391892e-81	-	-	-	-
CL2710	1648	91	188	4.86671562914881	11.2670383017904	1.21108794987113	Up	1.040178e-11	1.65091897295575e-10	-	-	-	-
CL12369	1099	61	126	4.8919716102258	11.3235338184141	1.21083632432922	Up	2.6574e-08	2.89550045686513e-07	-	-	-	-
CL8245	1331	202	417	13.3759642512952	30.9433356522979	1.20998582908505	Up	4.08428e-24	1.43516349811912e-22	-	-	-	-
CL13158	1413	177	365	11.0403512296353	25.5129002698836	1.20844084207656	Up	2.89502e-21	8.73512865006729e-20	-	-	-	-
Unigene21577_Mpfb2	1150	166	342	12.7221945650739	29.3722620698515	1.20710682193116	Up	5.44404e-20	1.53133263161857e-18	GO:0005829//cytosol;GO:0005739//mitochondrion	GO:0016787//hydrolase activity	GO:0008152//metabolic process;GO:0007020//microtubule nucleation	gi|224143727|ref|XP_002325054.1|/2.08937e-108/predicted protein [Populus trichocarpa]
CL7601	1818	606	1248	29.3785617466566	67.8000220707978	1.20652197378148	Up	1.654494e-68	1.96250125603175e-66	-	-	-	-
CL8006	964	68	140	6.21704003767421	14.3436648990746	1.20611391408682	Up	5.01524e-09	5.9646768137931e-08	-	-	-	-
CL3207	746	187	385	22.0929934850862	50.9719244603843	1.20611391408682	Up	2.79144e-22	8.85147067043847e-21	-	-	-	-
Unigene16976_Mpfb2	220	34	70	13.6209695370862	31.4256658243361	1.20611391408682	Up	3.69042e-05	0.000244846643296833	GO:0005874//microtubule;GO:0005737//cytoplasm	GO:0003924//GTPase activity;GO:0005198//structural molecule activity;GO:0005525//GTP binding	GO:0051258//protein polymerization;GO:0006184//GTP catabolic process;GO:0007018//microtubule-based movement	gi|91940067|gb|ABE66388.1|/9.96705e-36/alpha-tubulin [Striga asiatica]
Unigene21199_Mpfb2	683	35	72	4.51646996105262	10.411682632451	1.20493572288953	Up	2.8921e-05	0.000195644368889559	GO:0005739//mitochondrion;GO:0009941//chloroplast envelope;GO:0009570//chloroplast stroma	GO:0005507//copper ion binding;GO:0051087//chaperone binding;GO:0005524//ATP binding	GO:0009684//indoleacetic acid biosynthetic process;GO:0034976//response to endoplasmic reticulum stress;GO:0006457//protein folding;GO:0009408//response to heat;GO:0006569//tryptophan catabolic process;GO:0009644//response to high light intensity;GO:0042542//response to hydrogen peroxide	gi|224099491|ref|XP_002311504.1|/3.60522e-41/predicted protein [Populus trichocarpa]
Unigene6398_Mpfb2	1018	106	218	9.1771931585823	21.1503639199433	1.20455760860591	Up	3.02032e-13	5.4671815841744e-12	GO:0005739//mitochondrion	-	-	gi|255541866|ref|XP_002511997.1|/2.89976e-87/conserved hypothetical protein [Ricinus communis]
Unigene5570_Mpfb2	925	89	183	8.4800821474133	19.5397267349463	1.20426014570983	Up	2.3982e-11	3.69131800205973e-10	-	-	-	-
CL11653	1104	287	590	22.9120848404631	52.782756521724	1.20395795596571	Up	3.40312e-33	1.76195948545035e-31	-	-	-	-
CL10134	598	273	561	40.2358563052035	92.6554150988907	1.20339355808113	Up	1.271594e-31	6.17708127605634e-30	-	-	-	-
CL4705	1186	129	265	9.58642782121087	22.0683728927824	1.20291503241949	Up	9.39878e-16	2.04371046973812e-14	-	-	-	-
CL10108	966	223	458	20.3460225761007	46.8271234614035	1.20259762656882	Up	4.33198e-26	1.66580606569468e-24	-	-	-	-
Unigene5948_Mpfb2	1271	93	191	6.44895257853437	14.8421544109093	1.2025637553199	Up	9.316e-12	1.48489687877711e-10	GO:0009534//chloroplast thylakoid	-	GO:0006098//pentose-phosphate shunt	gi|225438565|ref|XP_002276081.1|/9.67206e-142/PREDICTED: uncharacterized protein LOC100264638 [Vitis vinifera]
CL15250	896	56	115	5.5084803274981	12.6764882869213	1.20242886727896	Up	1.264904e-07	1.26004222723839e-06	-	-	-	-
CL8539	967	56	115	5.10403140996722	11.7457430249033	1.20242886727896	Up	1.264904e-07	1.25976234224789e-06	-	-	-	-
Unigene20857_Mpfb2	612	75	154	10.8009418186237	24.8529775473508	1.20226158859121	Up	9.501e-10	1.23155922810061e-08	GO:0016020//membrane;GO:0009941//chloroplast envelope	-	-	gi|255545198|ref|XP_002513660.1|/4.71831e-68/conserved hypothetical protein [Ricinus communis]
CL3549	384	39	80	8.95128053218442	20.5763288135534	1.2008196144173	Up	1.093828e-05	8.02420910274869e-05	-	-	-	-
CL4301	1552	118	242	6.70103792417295	15.4004275449895	1.20051392630494	Up	1.789234e-14	3.55917856512866e-13	-	-	-	-
Unigene23841_Mpfb2	525	59	121	9.90477224601564	22.7632986188797	1.20051392630494	Up	6.17238e-08	6.41072508825573e-07	GO:0009506//plasmodesma	-	GO:0010497//plasmodesmata-mediated intercellular transport;GO:0046739//spread of virus in host	gi|255574901|ref|XP_002528357.1|/2.85342e-27/DUF26 domain-containing protein 2 precursor, putative [Ricinus communis]
CL13277	1177	60	123	4.49289814307407	10.3213802306898	1.1999176481229	Up	4.86046e-08	5.10490618458656e-07	-	-	-	-
CL5589	1120	142	291	11.1743458072104	25.6616215060459	1.19942196179579	Up	4.43748e-17	1.05606842229299e-15	-	-	-	-
Unigene2210_Mpfb2	1195	103	211	7.59663228428191	17.4390843701815	1.19889239991615	Up	8.78674e-13	1.52112378911197e-11	GO:0005773//vacuole;GO:0016020//membrane;GO:0009536//plastid	GO:0015095//magnesium ion transmembrane transporter activity	GO:0015693//magnesium ion transport;GO:0055085//transmembrane transport	gi|356556780|ref|XP_003546700.1|/0/PREDICTED: magnesium transporter MRS2-1-like [Glycine max]
Unigene25351_Mpfb2	493	42	86	7.50851679529153	17.2290233960139	1.19824107031553	Up	5.28878e-06	4.11047025238343e-05	GO:0016020//membrane;GO:0016023//cytoplasmic membrane-bounded vesicle;GO:0005739//mitochondrion	-	-	gi|225425300|ref|XP_002268217.1|/7.20481e-16/PREDICTED: uncharacterized protein LOC100259097 [Vitis vinifera]
Unigene1791_Mpfb2	926	196	401	18.6550694460411	42.7703214906346	1.1970423207319	Up	6.95924e-23	2.28594464380952e-21	GO:0005834//heterotrimeric G-protein complex	GO:0004871//signal transducer activity	GO:0009737//response to abscisic acid stimulus;GO:0007186//G-protein coupled receptor signaling pathway	gi|363808182|ref|NP_001242228.1|/3.29519e-79/uncharacterized protein LOC100783447 [Glycine max]
CL5911	1517	88	180	5.11268312532454	11.7191483816151	1.19671521608456	Up	4.35998e-11	6.52498074966622e-10	-	-	-	-
CL831	530	44	90	7.31692481237484	16.7716491461416	1.19671521608456	Up	3.26152e-06	2.62402246976494e-05	-	-	-	-
CL4167	2007	362	740	15.8969198091027	36.416103610235	1.19582931182529	Up	8.80352e-41	5.7206293657971e-39	-	-	-	-
Unigene2673_Mpfb2	670	46	94	6.05110674781881	13.8567754636945	1.19532063401282	Up	2.0129e-06	1.67382042470326e-05	GO:0016021//integral to membrane	GO:0015562//efflux transmembrane transporter activity;GO:0008324//cation transmembrane transporter activity	GO:0006812//cation transport;GO:0055085//transmembrane transport	gi|359479745|ref|XP_002269478.2|/2.06669e-70/PREDICTED: metal tolerance protein C1 [Vitis vinifera]
Unigene21935_Mpfb2	1609	117	239	6.40887207773552	14.6707050434484	1.19479582678953	Up	3.2419e-14	6.32537294604004e-13	GO:0005634//nucleus	GO:0016538//cyclin-dependent protein kinase regulator activity	GO:0051788//response to misfolded protein;GO:0010374//stomatal complex development;GO:0006275//regulation of DNA replication;GO:0043161//proteasomal ubiquitin-dependent protein catabolic process;GO:0045859//regulation of protein kinase activity;GO:0010389//regulation of G2/M transition of mitotic cell cycle;GO:0008283//cell proliferation;GO:0051510//regulation of unidimensional cell growth;GO:004…	gi|224054182|ref|XP_002298132.1|/2.08384e-163/predicted protein [Populus trichocarpa]
CL1553	4608	1769	3613	33.835075344945	77.4398708368421	1.19455694513417	Up	1.152254e-191	4.69669205436363e-189	-	-	-	-
CL6390	2181	118	241	4.76845981582596	10.9136621602561	1.19454002526031	Up	2.56178e-14	5.04004080122861e-13	-	-	-	-
Unigene11617_Mpfb2	291	48	98	14.5378449880362	33.2615294635585	1.19404108178624	Up	1.243172e-06	1.06925192718204e-05	-	-	-	-
Unigene19001_Mpfb2	1051	72	147	6.03783952167252	13.8141366420964	1.19404108178624	Up	2.78336e-09	3.42098443859649e-08	-	GO:0080030//methyl indole-3-acetate esterase activity;GO:0004091//carboxylesterase activity;GO:0050253//retinyl-palmitate esterase activity;GO:0080031//methyl salicylate esterase activity;GO:0080032//methyl jasmonate esterase activity	GO:0010363//regulation of plant-type hypersensitive response;GO:0009814//defense response, incompatible interaction	gi|296086977|emb|CBI33233.3|/2.10605e-112/unnamed protein product [Vitis vinifera]
CL15178	667	49	100	6.47473549738908	14.8075529692738	1.1934400840517	Up	9.77228e-07	8.53447055629139e-06	-	-	-	-
CL5708	1532	23368	47674	1344.3568490128	3073.49107004912	1.19296215229398	Up	0	0	-	-	-	-
CL3415	1284	225	459	15.4443373668171	35.3066726183963	1.19286289058896	Up	7.91436e-26	3.00216716852792e-24	-	-	-	-
CL2755	2101	152	310	6.37630849903636	14.5728592453915	1.19249063022284	Up	6.07072e-18	1.52403624098544e-16	-	-	-	-
CL2046	1799	544	1109	26.6513689663944	60.8848880157351	1.19187454730356	Up	6.15122e-60	6.38431136898148e-58	-	-	-	-
CL6473	1521	136	277	7.88063983736744	17.9870393099938	1.19057306319103	Up	3.71344e-16	8.34165878156313e-15	-	-	-	-
Unigene3482_Mpfb2	416	57	116	12.0762837948997	27.5406247196792	1.18938471935502	Up	1.43227e-07	1.41825728776502e-06	GO:0016021//integral to membrane;GO:0005622//intracellular;GO:0070825//micropyle;GO:0005886//plasma membrane	GO:0032440//2-alkenal reductase [NAD(P)] activity;GO:0004709//MAP kinase kinase kinase activity;GO:0004872//receptor activity;GO:0005524//ATP binding	GO:0010103//stomatal complex morphogenesis;GO:0006499//N-terminal protein myristoylation;GO:0000186//activation of MAPKK activity;GO:0006944//cellular membrane fusion;GO:0010363//regulation of plant-type hypersensitive response;GO:0006612//protein targeting to membrane;GO:0043069//negative regulation of programmed cell death;GO:0046777//protein autophosphorylation;GO:0007169//transmembrane recept…	gi|255570929|ref|XP_002526416.1|/3.29727e-18/serine-threonine protein kinase, plant-type, putative [Ricinus communis]
Unigene869_Mpfb2	1367	87	177	5.6092206407296	12.7883313533248	1.18895579262646	Up	7.91556e-11	1.15305381325536e-09	GO:0009707//chloroplast outer membrane;GO:0010319//stromule;GO:0005739//mitochondrion	GO:0009703//nitrate reductase (NADH) activity;GO:0020037//heme binding	GO:0055114//oxidation-reduction process	gi|50844679|gb|AAT84461.1|/7.81993e-52/cytochrome b5 isoform Cb5-D [Vernicia fordii]
CL10366	2929	455	925	13.6912723742527	31.1911573684456	1.18788055870981	Up	4.99108e-50	4.18289820485981e-48	-	-	-	-
Unigene26449_Mpfb2	336	426	866	111.743458072104	254.558582179104	1.18780733289308	Up	6.05554e-47	4.66515888281787e-45	-	-	-	-
CL10980	2068	234	475	9.97279997396175	22.6857010130086	1.18571272202709	Up	1.964298e-26	7.67857274856147e-25	-	-	-	-
CL5292	1225	67	136	4.82048237639018	10.9650836322348	1.18566738918475	Up	1.313062e-08	1.48147360075491e-07	-	-	-	-
CL3273	742	216	438	25.6567493420936	58.3014470318257	1.18419329582989	Up	1.879488e-24	6.71478912e-23	-	-	-	-
CL15214	2721	735	1490	23.8073240174119	54.0837573225042	1.18378991401798	Up	4.64962e-79	6.66054351246006e-77	-	-	-	-
Unigene12434_Mpfb2	682	114	231	14.732357943338	33.4531281355836	1.18315276564351	Up	1.342754e-13	2.50437026198003e-12	GO:0005747//mitochondrial respiratory chain complex I	GO:0008137//NADH dehydrogenase (ubiquinone) activity;GO:0005515//protein binding	GO:0045333//cellular respiration;GO:0006949//syncytium formation;GO:0080167//response to karrikin	gi|226713187|sp|A7P0P3.1|CSPL3_VITVI/7.63604e-68/RecName: Full=CASP-like protein VIT_19s0090g00570
Unigene26847_Mpfb2	1829	116	235	5.58979742363941	12.6900486067186	1.18282968982962	Up	8.38022e-14	1.58675643640203e-12	GO:0005886//plasma membrane	GO:0004872//receptor activity;GO:0005524//ATP binding;GO:0004674//protein serine/threonine kinase activity	GO:0006468//protein phosphorylation	gi|224072735|ref|XP_002303855.1|/0/predicted protein [Populus trichocarpa]
CL11608	325	39	79	10.5762822287964	24.0078273418445	1.18267226770704	Up	1.578834e-05	0.000112490354454155	-	-	-	-
Unigene5159_Mpfb2	880	83	168	8.3127975851335	18.8553994946017	1.18157172982403	Up	2.92304e-10	3.99087528867235e-09	-	-	-	gi|359495554|ref|XP_003635020.1|/4.28749e-65/PREDICTED: uncharacterized protein LOC100853520 [Vitis vinifera]
CL7521	1614	125	253	6.82587401176965	15.4819663638038	1.18150302842441	Up	1.005958e-14	2.03906595144665e-13	-	-	-	-
Unigene24835_Mpfb2	392	98	198	22.0339213099924	49.8870992459213	1.17894051435659	Up	8.37588e-12	1.34220633152252e-10	-	-	-	-
Unigene22610_Mpfb2	481	56	113	10.2611192794975	23.2029121589841	1.17711777874977	Up	2.6116e-07	2.49778816552901e-06	-	GO:0005515//protein binding	GO:0010029//regulation of seed germination;GO:0009739//response to gibberellin stimulus;GO:0009735//response to cytokinin stimulus;GO:0006355//regulation of transcription, DNA-dependent;GO:0010229//inflorescence development;GO:0009737//response to abscisic acid stimulus;GO:0031347//regulation of defense response;GO:0008283//cell proliferation	gi|302399083|gb|ADL36836.1|/1.06807e-69/TCP domain class transcription factor [Malus x domestica]
Unigene21606_Mpfb2	1175	64	129	4.80058200456005	10.8432874905126	1.17552099381545	Up	3.84784e-08	4.10091756786309e-07	-	GO:0016874//ligase activity	GO:0006259//DNA metabolic process	gi|225436472|ref|XP_002273011.1|/2.31584e-102/PREDICTED: uncharacterized protein LOC100265349 [Vitis vinifera]
CL176	695	376	756	47.6820397845016	107.435082012407	1.17194731093563	Up	2.31762e-40	1.48027247777778e-38	-	-	-	-
CL1780	1230	113	227	8.09701823749315	18.227616158738	1.17066326326791	Up	3.45458e-13	6.21561009069021e-12	-	-	-	-
CL14084	900	362	726	35.4501311742989	79.6715451660788	1.16827358930473	Up	1.216888e-38	7.40320315549525e-37	-	-	-	-
CL5651	1827	216	433	10.419982491425	23.4076857176187	1.16762945095544	Up	1.09148e-23	3.7329282044241e-22	-	-	-	-
Unigene13843_Mpfb2	341	47	94	12.1477337427524	27.2259224653235	1.16429373839219	Up	3.26362e-06	2.62477004376682e-05	GO:0031969//chloroplast membrane;GO:0016021//integral to membrane	-	-	gi|346683351|ref|YP_004842295.1|/6.09127e-57/hypothetical chloroplast RF1 [Pyrus pyrifolia]
Unigene10521_Mpfb2	639	58	116	7.99979615636657	17.9294207877724	1.16429373839219	Up	2.31288e-07	2.22872556544165e-06	-	-	-	-
Unigene4665_Mpfb2	437	32	64	6.4538716880527	14.4646412163012	1.16429373839219	Up	0.0001257524	0.000747198563318314	-	-	-	gi|357489901|ref|XP_003615238.1|/1.95151e-07/Bet1-like protein [Medicago truncatula]
Unigene27439_Mpfb2	414	35	70	7.45108450096362	16.6996291820144	1.16429373839219	Up	6.0259e-05	0.000383184340235428	GO:0005743//mitochondrial inner membrane;GO:0070469//respiratory chain;GO:0005886//plasma membrane;GO:0016021//integral to membrane	GO:0005507//copper ion binding;GO:0009055//electron carrier activity;GO:0020037//heme binding;GO:0004129//cytochrome-c oxidase activity	GO:0009060//aerobic respiration;GO:0006810//transport;GO:0022900//electron transport chain	gi|50261306|ref|YP_052915.1|/1.02087e-48/cytochrome c oxidase subunit 1 [Saprolegnia ferax]
CL4859	645	52	104	7.10551260849368	15.9251214631409	1.16429373839219	Up	9.77526e-07	8.53374868808411e-06	-	-	-	-
Unigene11749_Mpfb2	320	35	70	9.63984057312168	21.6051452542311	1.16429373839219	Up	6.0259e-05	0.000383238692624113	-	-	-	-
Unigene26727_Mpfb2	368	46	92	11.0169606549962	24.6915945762641	1.16429373839219	Up	4.15582e-06	3.28980404908192e-05	-	-	-	-
Unigene12671_Mpfb2	443	41	82	8.15702730211909	18.2818126885206	1.16429373839219	Up	1.395908e-05	0.000100430563215661	GO:0010598//NAD(P)H dehydrogenase complex (plastoquinone);GO:0009535//chloroplast thylakoid membrane	-	GO:0006098//pentose-phosphate shunt;GO:0009773//photosynthetic electron transport in photosystem I;GO:0016117//carotenoid biosynthetic process;GO:0010207//photosystem II assembly	gi|341833960|gb|AEK94315.1|/2.24556e-67/hypothetical protein [Pyrus x bretschneideri]
Unigene20107_Mpfb2	864	188	376	19.1776722512897	42.981664632756	1.16429373839219	Up	1.08874e-20	3.17604654391672e-19	GO:0005737//cytoplasm	-	GO:0034227//tRNA thio-modification	gi|255541426|ref|XP_002511777.1|/3.29322e-46/Protein C9orf74, putative [Ricinus communis]
Unigene17317_Mpfb2	309	44	88	12.550065212164	28.1276417179449	1.16429373839219	Up	6.74284e-06	5.12595315496779e-05	-	-	-	gi|356544850|ref|XP_003540860.1|/3.75784e-06/PREDICTED: subtilisin-like protease-like [Glycine max]
Unigene26572_Mpfb2	248	39	78	13.8600472756404	31.0636189830419	1.16429373839219	Up	2.27026e-05	0.0001566025348	-	-	-	-
Unigene26074_Mpfb2	502	54	108	9.48073108159036	21.2485435397332	1.16429373839218	Up	6.04244e-07	5.44791639412829e-06	-	-	-	-
Unigene14574_Mpfb2	288	202	404	61.8173903419232	138.547280677926	1.16429373839218	Up	4.10088e-22	1.29213743190443e-20	-	-	-	-
CL2788	854	52	104	5.36657568205904	12.0277556718101	1.16429373839218	Up	9.77526e-07	8.53541056708861e-06	-	-	-	-
Unigene12342_Mpfb2	291	37	74	11.2062555116113	25.1158487786054	1.16429373839218	Up	3.69642e-05	0.00024513590229256	-	-	-	-
CL12311	621	37	74	5.25124050544103	11.7692624711339	1.16429373839218	Up	3.69642e-05	0.000245099650310559	-	-	-	-
CL9963	468	33	66	6.21469575410043	13.9285918122515	1.16429373839218	Up	9.83684e-05	0.000599421575265018	-	-	-	-
Unigene805_Mpfb2	282	48	96	15.0018187642502	33.6225968698064	1.16429373839218	Up	2.56346e-06	2.0981718879153e-05	GO:0009536//plastid	GO:0016161//beta-amylase activity;GO:0043169//cation binding	GO:0000272//polysaccharide catabolic process	gi|5031285|gb|AAD38148.1|AF139501_1/8.80897e-40/beta-amylase [Prunus armeniaca]
Unigene20322_Mpfb2	274	34	68	10.9365448837919	24.5113639589191	1.16429373839218	Up	7.6977e-05	0.000480030284979138	GO:0005886//plasma membrane;GO:0005774//vacuolar membrane;GO:0005739//mitochondrion	GO:0004017//adenylate kinase activity;GO:0005507//copper ion binding;GO:0005524//ATP binding;GO:0046899//nucleoside triphosphate adenylate kinase activity	GO:0006163//purine nucleotide metabolic process;GO:0046686//response to cadmium ion;GO:0046939//nucleotide phosphorylation	gi|307136105|gb|ADN33951.1|/3.6168e-25/adenylate kinase [Cucumis melo subsp. melo]
Unigene23629_Mpfb2	542	31	62	5.04097092700934	11.2979989943053	1.16429373839218	Up	0.0001608242	0.000935383922091062	GO:0009507//chloroplast	GO:0005515//protein binding;GO:0001053//plastid sigma factor activity	GO:0051234//establishment of localization;GO:0006399//tRNA metabolic process;GO:0010114//response to red light;GO:0006352//DNA-dependent transcription, initiation;GO:0006355//regulation of transcription, DNA-dependent;GO:0080005//photosystem stoichiometry adjustment;GO:0071482//cellular response to light stimulus;GO:0071461//cellular response to redox state;GO:0009637//response to blue light;GO:0…	gi|255565968|ref|XP_002523972.1|/1.22507e-44/RNA polymerase sigma factor rpoD1, putative [Ricinus communis]
CL5426	1894	133	265	6.18904231093768	13.8189494460612	1.15885985234156	Up	6.26374e-15	1.28769972663916e-13	-	-	-	-
CL11194	1328	107	213	7.10129391617226	15.8412941106755	1.15753637221688	Up	2.87916e-12	4.80077712606917e-11	-	-	-	-
CL2505	3654	310	617	7.47730225079108	16.6773003322988	1.15729601226737	Up	1.277988e-32	6.48203031176471e-31	-	-	-	-
CL11459	2594	192	382	6.5235356846855	14.5446247157022	1.15676006570678	Up	8.56698e-21	2.5155054502947e-19	-	-	-	-
Unigene26483_Mpfb2	323	92	183	25.1036626689697	55.9574217641651	1.15643162061922	Up	1.001318e-10	1.43897740916667e-09	-	GO:0004672//protein kinase activity	-	gi|302844749|ref|XP_002953914.1|/8.49629e-11/hypothetical protein VOLCADRAFT_94743 [Volvox carteri f. nagariensis]
CL2185	1155	447	889	34.1096548071571	76.0201820893464	1.15620232603864	Up	3.48638e-46	2.63606779190557e-44	-	-	-	-
CL11060	1357	255	507	16.5619747503259	36.9009239503785	1.15578223853667	Up	4.82074e-27	1.93680572921147e-25	-	-	-	-
CL1908	2057	170	338	7.28394092892311	16.2289916709329	1.15578223853667	Up	1.488422e-18	3.8710195599768e-17	-	-	-	-
Unigene4151_Mpfb2	1514	83	165	4.83174496361789	10.7638391151481	1.15557652129107	Up	8.47006e-10	1.10302666343305e-08	GO:0009517//PSII associated light-harvesting complex II;GO:0009941//chloroplast envelope	-	GO:0042744//hydrogen peroxide catabolic process;GO:0010117//photoprotection;GO:0032928//regulation of superoxide anion generation;GO:0016122//xanthophyll metabolic process;GO:0009688//abscisic acid biosynthetic process	gi|372477763|gb|AEX97076.1|/8.07385e-53/neoxanthin synthase, partial [Malus x domestica]
Unigene22490_Mpfb2	508	247	491	42.8533745162845	95.4612042279186	1.1555057211222	Up	3.12606e-26	1.20830303637931e-24	GO:0005773//vacuole	GO:0004185//serine-type carboxypeptidase activity	GO:0006508//proteolysis	gi|224132038|ref|XP_002321240.1|/2.35326e-60/predicted protein [Populus trichocarpa]
CL7572	2277	658	1308	25.4691615669302	56.7353635586358	1.15549679015503	Up	4.75218e-67	5.43554833316327e-65	-	-	-	-
CL6963	1173	81	161	6.08609591171146	13.5561695712822	1.15536061362218	Up	1.36228e-09	1.73771119089616e-08	-	-	-	-
Unigene18581_Mpfb2	513	77	153	13.2289430087284	29.4566391436133	1.15489504038994	Up	3.527e-09	4.27521219248446e-08	GO:0016021//integral to membrane	-	GO:0042538//hyperosmotic salinity response;GO:0009409//response to cold;GO:0006333//chromatin assembly or disassembly;GO:0050832//defense response to fungus;GO:0042631//cellular response to water deprivation	gi|255577047|ref|XP_002529408.1|/3.76822e-34/Hydrophobic protein OSR8, putative [Ricinus communis]
CL3672	934	75	149	7.07727665203183	15.7560924705068	1.15464356835846	Up	5.67776e-09	6.69930855578947e-08	-	-	-	-
CL13492	1519	1492	2964	86.5690864898188	192.721227976423	1.15459165044278	Up	2.37986e-149	7.02011729078947e-147	-	-	-	-
CL10791	1018	72	143	6.23356516432006	13.873862571339	1.15424007372827	Up	1.160398e-08	1.31551871367889e-07	-	-	-	-
Unigene984_Mpfb2	1254	143	284	10.0505605975404	22.3681430930112	1.15416952111848	Up	8.4469e-16	1.8420897631323e-14	GO:0016021//integral to membrane	GO:0004872//receptor activity;GO:0005524//ATP binding;GO:0004709//MAP kinase kinase kinase activity	GO:0048519//negative regulation of biological process;GO:0009887//organ morphogenesis;GO:0010051//xylem and phloem pattern formation;GO:0000186//activation of MAPKK activity;GO:0048439//flower morphogenesis;GO:0009855//determination of bilateral symmetry;GO:0000165//MAPK cascade	gi|118484080|gb|ABK93925.1|/0/unknown [Populus trichocarpa]
CL1728	1650	205	407	10.9501911964811	24.3623733152472	1.15369862315298	Up	5.77386e-22	1.80280334832869e-20	-	-	-	-
Unigene418_Mpfb2	1107	64	127	5.09546870402715	11.3309214496316	1.15297842516436	Up	7.8384e-08	8.02581276090432e-07	GO:0080008//CUL4-RING ubiquitin ligase complex	GO:0000166//nucleotide binding	GO:0009220//pyrimidine ribonucleotide biosynthetic process	gi|296090366|emb|CBI40185.3|/5.11511e-165/unnamed protein product [Vitis vinifera]
CL11454	1687	503	998	26.2787490668078	58.4284798745977	1.15277515392392	Up	2.14676e-51	1.83691370458015e-49	-	-	-	-
Unigene6137_Mpfb2	533	57	113	9.42539223016561	20.9392134117662	1.15158268664264	Up	4.19482e-07	3.89083873272652e-06	GO:0000786//nucleosome;GO:0005730//nucleolus	GO:0003677//DNA binding	GO:0001510//RNA methylation;GO:0006334//nucleosome assembly;GO:0008283//cell proliferation	gi|357511185|ref|XP_003625881.1|/3.22989e-58/Histone H2A [Medicago truncatula]
Unigene12491_Mpfb2	448	56	111	11.0169606549962	24.4711339104046	1.15135468268469	Up	5.33352e-07	4.84577581033435e-06	-	-	-	gi|225436551|ref|XP_002274375.1|/3.17218e-13/PREDICTED: putative disease resistance protein At3g14460-like [Vitis vinifera]
Unigene2081_Mpfb2	961	56	111	5.13589841148627	11.4079791798764	1.15135468268468	Up	5.33352e-07	4.84675792946899e-06	GO:0005829//cytosol	GO:0046872//metal ion binding	GO:0010311//lateral root formation	gi|224055123|ref|XP_002298420.1|/1.52207e-82/predicted protein [Populus trichocarpa]
CL4285	1449	111	220	6.75159493556704	14.9955853879313	1.15123758556674	Up	1.58806e-12	2.69916020545868e-11	-	-	-	-
Unigene2092_Mpfb2	920	54	107	5.17318152495474	11.4869592159142	1.15087322262987	Up	8.62594e-07	7.59099650206084e-06	GO:0005739//mitochondrion;GO:0016021//integral to membrane;GO:0031969//chloroplast membrane	GO:0052670//geraniol kinase activity;GO:0052669//CTP:2-trans,-6-trans-farnesol kinase activity;GO:0016301//kinase activity;GO:0052671//geranylgeraniol kinase activity	GO:0048440//carpel development;GO:0016487//farnesol metabolic process;GO:0010189//vitamin E biosynthetic process;GO:0009737//response to abscisic acid stimulus;GO:0016310//phosphorylation	gi|359478755|ref|XP_002278580.2|/1.28775e-59/PREDICTED: probable phytol kinase 2, chloroplastic-like [Vitis vinifera]
CL10464	1099	285	564	22.8559329330222	50.686294234806	1.14902698173887	Up	1.233054e-29	5.4902127306852e-28	-	-	-	-
CL12388	823	47	93	5.0332651352109	11.1607207562214	1.14886369782258	Up	4.6652e-06	3.66328498073555e-05	-	-	-	-
CL11392	565	46	91	7.17564870980284	15.9075051783365	1.14852642253387	Up	5.94188e-06	4.56426372383074e-05	-	-	-	-
CL11466	422	46	91	9.60720739582608	21.2979630942183	1.14852642253387	Up	5.94188e-06	4.56348190407674e-05	-	-	-	-
CL13501	797	41	81	4.53395620431463	10.0377373183307	1.14659173665873	Up	1.99833e-05	0.000139497309995329	-	-	-	-
CL6975	1083	76	150	6.18496036771717	13.6795537818638	1.14518491544449	Up	6.3577e-09	7.45255411503268e-08	-	-	-	-
CL8865	677	37	73	4.81686906038239	10.6498458142823	1.14466493164326	Up	5.29814e-05	0.000341605842939315	-	-	-	-
CL11382	755	143	282	16.6932489924711	36.8902234199018	1.14397375401259	Up	1.691634e-15	3.61869244551527e-14	-	-	-	-
CL5316	2394	249	491	9.16699483072366	20.2565963858741	1.1438710206388	Up	7.80188e-26	2.9620058726503e-24	-	-	-	-
Unigene23605_Mpfb2	752	104	205	12.1889777459533	26.9243451496497	1.14333411975654	Up	1.176062e-11	1.8567285878169e-10	GO:0005886//plasma membrane	-	-	gi|255540689|ref|XP_002511409.1|/3.17566e-68/conserved hypothetical protein [Ricinus communis]
CL3850	1166	199	392	15.0420251824648	33.2044770974117	1.14237896196375	Up	6.63834e-21	1.96205175069216e-19	-	-	-	-
CL14088	1163	126	248	9.54866409306636	21.0611021665124	1.14121012527914	Up	9.24976e-14	1.74844641281619e-12	-	-	-	-
CL5321	1393	116	228	7.3393679022516	16.165638372974	1.13920275742935	Up	9.7753e-13	1.68510236870434e-11	-	-	-	-
CL13894	1189	634	1246	46.9958153424229	103.501183656939	1.13904306127678	Up	1.539146e-62	1.65493259477218e-60	-	-	-	-
Unigene17570_Mpfb2	694	56	110	7.11181321821081	15.6546132760176	1.13829852985924	Up	7.59014e-07	6.75102374885935e-06	GO:0005777//peroxisome;GO:0009507//chloroplast;GO:0005739//mitochondrion	GO:0016301//kinase activity;GO:0005515//protein binding	GO:0007005//mitochondrion organization;GO:0016310//phosphorylation;GO:0016559//peroxisome fission	gi|224139750|ref|XP_002323259.1|/3.96682e-67/predicted protein [Populus trichocarpa]
Unigene6064_Mpfb2	840	108	212	11.3317309594247	24.9267526198476	1.13732669079192	Up	6.4633e-12	1.04393005079251e-10	-	-	-	gi|261876231|emb|CAZ15549.1|/2.99315e-89/phloem protein 2 [Malus x domestica]
CL3759	1972	237	465	10.5923719076434	23.2892322068211	1.13663739548932	Up	2.56166e-24	9.08679979588608e-23	-	-	-	-
CL3139	907	52	102	5.05298305675681	11.1071340541519	1.13627936222259	Up	1.987512e-06	1.65485748456824e-05	-	-	-	-
CL14038	663	179	351	23.7953056681064	52.2880826320887	1.1358051814325	Up	1.015348e-18	2.65917980584112e-17	-	-	-	-
CL11071	887	51	100	5.06755349181336	11.1348791775712	1.13572458619542	Up	2.52934e-06	2.07289375945897e-05	-	-	-	-
CL6450	1704	176	345	9.10321631586541	19.996713917397	1.13531467142042	Up	2.05162e-18	5.29582532757628e-17	-	-	-	-
CL4939	1352	125	245	8.14863953771909	17.8977534650435	1.13514739273267	Up	1.653752e-13	3.05896363135314e-12	-	-	-	-
Unigene16680_Mpfb2	1088	124	243	10.0448758913201	22.0590348604124	1.13490993161109	Up	2.09324e-13	3.84650007704918e-12	-	-	GO:0009987//cellular process	gi|359497375|ref|XP_002280134.2|/7.70082e-49/PREDICTED: desiccation-related protein PCC3-06-like [Vitis vinifera]
CL3043	1086	171	335	13.8777183941389	30.4666084090183	1.13445850885142	Up	6.62786e-18	1.65925940156337e-16	-	-	-	-
Unigene18520_Mpfb2	1034	73	143	6.22234528289921	13.6591799783589	1.13434051629056	Up	1.84228e-08	2.0461309972752e-07	GO:0005743//mitochondrial inner membrane	-	GO:0033615//mitochondrial proton-transporting ATP synthase complex assembly	gi|359479327|ref|XP_002272430.2|/6.40268e-98/PREDICTED: uncharacterized protein LOC100249926 [Vitis vinifera]
CL786	669	48	94	6.32363660914581	13.877488132549	1.13392008934867	Up	5.21888e-06	4.06248129444444e-05	-	-	-	-
CL12375	1385	486	951	30.9270346762637	67.817202720656	1.13278276564697	Up	9.63774e-48	7.60787585176056e-46	-	-	-	-
CL5746	1083	91	178	7.40567622976661	16.2330704878117	1.13223252915989	Up	3.612e-10	4.88098987341772e-09	-	-	-	-
Unigene20053_Mpfb2	362	45	88	10.956093469057	24.009506328301	1.13187226069981	Up	1.0788e-05	7.9243374180865e-05	GO:0005829//cytosol;GO:0000786//nucleosome;GO:0005739//mitochondrion;GO:0005730//nucleolus;GO:0009506//plasmodesma;GO:0005774//vacuolar membrane;GO:0009579//thylakoid;GO:0009507//chloroplast;GO:0005794//Golgi apparatus;GO:0005886//plasma membrane	GO:0003677//DNA binding;GO:0005515//protein binding	GO:0009414//response to water deprivation;GO:0006334//nucleosome assembly	gi|356557465|ref|XP_003547036.1|/4.14371e-37/PREDICTED: histone H4-like [Glycine max]
CL9601	598	44	86	6.48489991732218	14.2038604251419	1.13112687445699	Up	1.374852e-05	9.92021871966527e-05	-	-	-	-
CL1681	912	360	703	34.7904020684091	76.1324166101476	1.12982152113505	Up	1.351536e-35	7.53716662089552e-34	-	-	-	-
Unigene25543_Mpfb2	574	42	82	6.44895257853437	14.1094826150081	1.12952832023151	Up	2.23462e-05	0.000154357813803728	-	-	-	gi|296088651|emb|CBI37642.3|/1.01105e-42/unnamed protein product [Vitis vinifera]
Unigene23185_Mpfb2	371	42	82	9.97762474414751	21.8297655552955	1.12952832023151	Up	2.23462e-05	0.000154381597750385	-	GO:0020037//heme binding;GO:0009055//electron carrier activity;GO:0050598	GO:0055114//oxidation-reduction process	gi|224115192|ref|XP_002332184.1|/1.46468e-18/cytochrome P450 [Populus trichocarpa]
Unigene20583_Mpfb2	569	42	82	6.5056217576076	14.2334675237515	1.12952832023151	Up	2.23462e-05	0.000154334037184227	-	-	-	gi|255539270|ref|XP_002510700.1|/5.78967e-91/hypothetical protein RCOM_1601660 [Ricinus communis]
CL2371	1642	366	714	19.6453476235255	42.9471340498235	1.12837416413724	Up	4.69282e-36	2.64336646155779e-34	-	-	-	-
CL8545	1398	122	238	7.69138311822339	16.8143047472127	1.12837416413724	Up	4.73102e-13	8.37775449210111e-12	-	-	-	-
CL12965	1278	81	158	5.58606455746287	12.2105538123622	1.12822448368466	Up	3.88032e-09	4.68448863327948e-08	-	-	-	-
CL9245	750	60	117	7.05085481919757	15.4075550155888	1.12776786236707	Up	4.12228e-07	3.82751435825223e-06	-	-	-	-
Unigene4973_Mpfb2	220	60	117	24.0370050654463	52.5257557349618	1.12776786236707	Up	4.12228e-07	3.82672191221532e-06	GO:0005829//cytosol;GO:0005618//cell wall;GO:0005874//microtubule;GO:0045298//tubulin complex;GO:0009506//plasmodesma;GO:0005886//plasma membrane	GO:0003924//GTPase activity;GO:0005200//structural constituent of cytoskeleton;GO:0005525//GTP binding	GO:0051258//protein polymerization;GO:0006184//GTP catabolic process;GO:0007018//microtubule-based movement;GO:0071258//cellular response to gravity;GO:0046686//response to cadmium ion	gi|393715734|dbj|BAM28754.1|/3.42563e-36/tubulin [Brassica rapa subsp. chinensis]
CL1573	986	138	269	12.3354204494075	26.9453912414403	1.12723164417064	Up	1.540402e-14	3.07100953641618e-13	-	-	-	-
Unigene204_Mpfb2	404	39	76	8.50814783257133	18.5798137405552	1.12681903297353	Up	4.63974e-05	0.000302108658698809	-	-	-	-
Unigene22003_Mpfb2	520	39	76	6.61017639299773	14.4350860599698	1.12681903297353	Up	4.63974e-05	0.000302064792188181	-	-	-	-
Unigene18901_Mpfb2	710	38	74	4.71712118185753	10.2939605557383	1.12581959057756	Up	5.92258e-05	0.000377256314050291	GO:0009507//chloroplast	GO:0005524//ATP binding;GO:0004674//protein serine/threonine kinase activity	GO:0006468//protein phosphorylation	gi|255576359|ref|XP_002529072.1|/5.85399e-98/serine/threonine protein kinase, putative [Ricinus communis]
CL10559	1152	208	405	15.9133876127723	34.7225548728714	1.12563211802308	Up	4.47424e-21	1.338302193996e-19	-	-	-	-
Unigene23976_Mpfb2	960	74	144	6.79379240391433	14.8149567457585	1.12476537420555	Up	2.05362e-08	2.26291865175719e-07	-	GO:0016301//kinase activity	GO:0016310//phosphorylation	gi|255585275|ref|XP_002533337.1|/2.53811e-45/serine/threonine-protein kinase rio2, putative [Ricinus communis]
Unigene17145_Mpfb2	984	90	175	8.06119072316796	17.5651587432773	1.12365175389484	Up	6.4652e-10	8.50337848049281e-09	-	GO:0016491//oxidoreductase activity	GO:0008152//metabolic process	gi|297740339|emb|CBI30521.3|/1.55515e-114/unnamed protein product [Vitis vinifera]
CL13596	886	140	272	13.9266319792277	30.3210551907171	1.12247356269756	Up	1.354622e-14	2.71390467444147e-13	-	-	-	-
CL3209	3493	245	476	6.18186169017823	13.4591457409696	1.12247356269756	Up	2.17272e-24	7.74389877901431e-23	-	-	-	-
Unigene17676_Mpfb2	472	52	101	9.70986362813225	21.1343309508701	1.12206550300289	Up	2.82112e-06	2.29108055497193e-05	-	-	-	-
CL4142	823	153	297	16.3848843763249	35.6423017698685	1.1212250165003	Up	8.97732e-16	1.95586052886297e-14	-	-	-	-
CL662	3282	1359	2633	36.4949409631684	79.2357934421735	1.11845580367086	Up	2.41308e-126	5.8483928627027e-124	-	-	-	-
CL4759	873	95	184	9.59093940182946	20.8167395282135	1.11800008611825	Up	2.78638e-10	3.81241745682026e-09	-	-	-	-
Unigene1633_Mpfb2	1462	281	544	16.9398957266973	36.7502802995559	1.1173302594216	Up	1.886606e-27	7.70398481074681e-26	-	GO:0004872//receptor activity;GO:0005524//ATP binding;GO:0004674//protein serine/threonine kinase activity	GO:0006468//protein phosphorylation	gi|351724607|ref|NP_001238599.1|/1.89771e-168/protein kinase family protein [Glycine max]
CL15082	1407	153	296	9.58405106020992	20.7781435524497	1.11635926132849	Up	1.261354e-15	2.72293352421762e-14	-	-	-	-
CL5718	2448	258	499	9.28880996401641	20.132525643065	1.11596248830619	Up	2.88196e-25	1.07324286146179e-23	-	-	-	-
CL14849	1031	60	116	5.12913784131734	11.1124150178337	1.11538413791124	Up	5.8327e-07	5.28004784776903e-06	-	-	-	-
Unigene20968_Mpfb2	460	58	112	11.1127603128657	24.0474660221007	1.11366766532223	Up	9.42566e-07	8.25748959398203e-06	-	-	-	gi|297744418|emb|CBI37680.3|/8.98394e-09/unnamed protein product [Vitis vinifera]
CL12751	1016	57	110	4.94462013649436	10.6932102495632	1.11276343775211	Up	1.19846e-06	1.0331734477985e-05	-	-	-	-
CL6366	919	69	133	6.61736918559076	14.293719602364	1.11105171711521	Up	9.55452e-08	9.65290701306895e-07	-	-	-	-
CL2597	721	95	183	11.6128850177491	25.068304063558	1.11013796834528	Up	3.92096e-10	5.28098778972664e-09	-	-	-	-
CL5460	1909	216	416	9.97239812039468	21.5226890387132	1.10984595436981	Up	3.74492e-21	1.12616350127431e-19	-	-	-	-
Unigene25290_Mpfb2	434	40	77	8.12310463041195	17.523067118639	1.10915218419972	Up	5.16616e-05	0.00033357591578341	-	-	GO:0000956//nuclear-transcribed mRNA catabolic process;GO:0045492//xylan biosynthetic process;GO:0048573//photoperiodism, flowering;GO:0010413//glucuronoxylan metabolic process	gi|356499663|ref|XP_003518656.1|/3.77944e-43/PREDICTED: uncharacterized protein LOC100787520 [Glycine max]
CL7328	553	733	1411	116.823611719526	252.006075566789	1.10912662285564	Up	1.105974e-67	1.29812974445026e-65	-	-	-	-
Unigene3383_Mpfb2	539	53	102	8.66640318686158	18.6904834640366	1.10879862580048	Up	3.13714e-06	2.5298551471223e-05	GO:0016023//cytoplasmic membrane-bounded vesicle	-	GO:0016558//protein import into peroxisome matrix;GO:0006635//fatty acid beta-oxidation	gi|388496064|gb|AFK36098.1|/1.21717e-12/unknown [Medicago truncatula]
CL7018	1255	172	331	12.0791536743225	26.0491404135248	1.10871639049731	Up	4.03774e-17	9.63492008408728e-16	-	-	-	-
CL1341	3609	409	787	9.98822257222156	21.5375837423329	1.10855653095793	Up	1.6949e-38	1.02694907162162e-36	-	-	-	-
CL5469	1773	224	431	11.1350217110847	24.009198561466	1.10848287542368	Up	8.08564e-22	2.50543082709053e-20	-	-	-	-
Unigene20029_Mpfb2	476	39	75	7.22120110159415	15.5619293547883	1.10771021002582	Up	6.59328e-05	0.000416428927116495	-	-	-	gi|359491609|ref|XP_002283556.2|/1.55312e-09/PREDICTED: uncharacterized protein LOC100255301 [Vitis vinifera]
Unigene19727_Mpfb2	686	104	200	13.3616782288001	28.7948624796083	1.10771021002582	Up	6.55466e-11	9.64210270406824e-10	GO:0009941//chloroplast envelope;GO:0005773//vacuole;GO:0005794//Golgi apparatus;GO:0005886//plasma membrane;GO:0005829//cytosol;GO:0009535//chloroplast thylakoid membrane	GO:0003960//NADPH:quinone reductase activity;GO:0008270//zinc ion binding;GO:0000166//nucleotide binding	GO:0055114//oxidation-reduction process	gi|359494786|ref|XP_003634840.1|/4.1631e-37/PREDICTED: putative quinone-oxidoreductase homolog, chloroplastic [Vitis vinifera]
CL13500	543	39	75	6.33018733767738	13.6417649592619	1.10771021002582	Up	6.59328e-05	0.00041637027515493	-	-	-	-
CL13667	677	604	1161	78.6321327694855	169.376314936736	1.10704125593267	Up	7.6096e-56	7.13790031799163e-54	-	-	-	-
CL913	315	38	73	10.6322413940281	22.8887162421242	1.10619078382862	Up	8.41726e-05	0.000519984412537889	-	-	-	-
CL8218	1782	402	772	19.8824609800605	42.7876790412478	1.10569908448134	Up	1.206048e-37	7.13398076200528e-36	-	-	-	-
Unigene6631_Mpfb2	950	75	144	6.95808041368182	14.9709036588717	1.10540004933862	Up	3.21758e-08	3.46544882200336e-07	GO:0005886//plasma membrane;GO:0016021//integral to membrane;GO:0009536//plastid;GO:0005739//mitochondrion	GO:0080122//AMP transmembrane transporter activity;GO:0005347//ATP transmembrane transporter activity;GO:0015217//ADP transmembrane transporter activity	GO:0009060//aerobic respiration;GO:0080121//AMP transport;GO:0015866//ADP transport;GO:0015867//ATP transport	gi|356506050|ref|XP_003521801.1|/4.31853e-98/PREDICTED: mitochondrial substrate carrier family protein B-like isoform 2 [Glycine max]
CL14557	1332	86	165	5.69044214011816	12.2345738891399	1.10435119793591	Up	3.31044e-09	4.03123841064639e-08	-	-	-	-
Unigene1029_Mpfb2	3372	1532	2939	40.0426660105675	86.0837443174854	1.10420280011856	Up	6.12628e-138	1.64481446922156e-135	GO:0005829//cytosol;GO:0005874//microtubule	GO:0004856//xylulokinase activity;GO:0003924//GTPase activity;GO:0005198//structural molecule activity;GO:0005525//GTP binding	GO:0005997//xylulose metabolic process;GO:0051258//protein polymerization;GO:0006184//GTP catabolic process;GO:0007018//microtubule-based movement;GO:0016310//phosphorylation	gi|225458968|ref|XP_002285560.1|/0/PREDICTED: xylulose kinase [Vitis vinifera]
Unigene18538_Mpfb2	790	232	445	25.8828847793329	55.634225754114	1.10397426911837	Up	2.44276e-22	7.7843660355366e-21	GO:0016021//integral to membrane;GO:0005783//endoplasmic reticulum	GO:0004579//dolichyl-diphosphooligosaccharide-protein glycotransferase activity	GO:0006916//anti-apoptosis	gi|6014900|sp|O24060.1|DAD1_MALDO/4.67994e-57/RecName: Full=Defender against cell death 1; Short=DAD-1
CL293	1165	508	974	38.431697941549	82.5737789434548	1.10338701370236	Up	6.83954e-47	5.25110368116438e-45	-	-	-	-
Unigene5846_Mpfb2	1322	374	717	24.9339986987509	53.5669389143157	1.10322858720645	Up	5.80914e-35	3.18416149364303e-33	-	-	GO:0051726//regulation of cell cycle	gi|225428885|ref|XP_002285320.1|/1.73543e-133/PREDICTED: cyclin-D3-2-like [Vitis vinifera]
Unigene2243_Mpfb2	934	72	138	6.79418558595055	14.5928910129527	1.10289319372805	Up	6.57662e-08	6.81636409939898e-07	GO:0005789//endoplasmic reticulum membrane;GO:0005886//plasma membrane;GO:0016021//integral to membrane	-	GO:0042732//D-xylose metabolic process;GO:0006506//GPI anchor biosynthetic process	gi|224058597|ref|XP_002299558.1|/1.15626e-63/predicted protein [Populus trichocarpa]
CL14310	498	120	230	21.2375145156553	45.6149939963112	1.10289319372805	Up	2.9592e-12	4.92507982182628e-11	-	-	-	-
CL6155	1666	336	644	17.7752642500779	38.1786000170806	1.10289319372804	Up	1.474436e-31	7.13153041337648e-30	-	-	-	-
Unigene6789_Mpfb2	2204	120	230	4.79867614736677	10.3068362115077	1.10289319372804	Up	2.9592e-12	4.92325233395176e-11	GO:0016020//membrane;GO:0009536//plastid	GO:0004222//metalloendopeptidase activity;GO:0003723//RNA binding	GO:0006457//protein folding;GO:0009644//response to high light intensity;GO:0042542//response to hydrogen peroxide;GO:0006508//proteolysis;GO:0009408//response to heat	gi|225429195|ref|XP_002271890.1|/0/PREDICTED: uncharacterized protein LOC100241185 [Vitis vinifera]
CL1830	1441	346	663	21.1623505156346	45.4421296434784	1.10253057086805	Up	2.00902e-32	1.01098125409652e-30	-	-	-	-
CL3781	1934	605	1159	27.5708839556265	59.1883311559257	1.1021672572367	Up	2.29e-55	2.13465135135135e-53	-	-	-	-
CL5143	1386	225	431	14.3077411103847	30.713065692265	1.10205660626425	Up	1.252362e-21	3.83029706643929e-20	-	-	-	-
CL7982	2513	946	1812	33.1780176032675	71.2155501348039	1.10196460509903	Up	1.657238e-85	2.63494965269504e-83	-	-	-	-
Unigene13092_Mpfb2	581	46	88	6.97804048371533	14.9594514472375	1.10016340097248	Up	1.701498e-05	0.00012033133411041	-	-	-	gi|89179395|gb|ABD63131.1|/2.83434e-32/Retrotransposon gag protein [Asparagus officinalis]
CL5749	1847	103	197	4.91498407131396	10.5343673665924	1.09984503066535	Up	1.164844e-10	1.6622568563972e-09	-	-	-	-
Unigene26126_Mpfb2	434	103	197	20.9169944233108	44.8317431476869	1.09984503066534	Up	1.164844e-10	1.66172798052816e-09	-	GO:0003676//nucleic acid binding;GO:0047134//protein-disulfide reductase activity;GO:0004034//aldose 1-epimerase activity;GO:0008270//zinc ion binding	GO:0035556//intracellular signal transduction;GO:0010106//cellular response to iron ion starvation;GO:0015706//nitrate transport;GO:0010167//response to nitrate;GO:0006012//galactose metabolic process;GO:0006826//iron ion transport;GO:0055114//oxidation-reduction process	gi|302838187|ref|XP_002950652.1|/3.1206e-13/hypothetical protein VOLCADRAFT_117616 [Volvox carteri f. nagariensis]
CL13035	1077	135	258	11.0476485676842	23.6599123516291	1.09870539676461	Up	1.70134e-13	3.14568996206186e-12	-	-	-	-
Unigene10265_Mpfb2	522	45	86	7.59790389999739	16.2718554295687	1.09870539676461	Up	2.16814e-05	0.000150437779603838	-	-	-	gi|224053523|ref|XP_002297855.1|/4.85759e-32/predicted protein [Populus trichocarpa]
CL10858	1335	123	235	8.12036650525563	17.3858418739238	1.09829617961795	Up	2.04504e-12	3.44194663963964e-11	-	-	-	-
Unigene22337_Mpfb2	1207	341	651	24.8999740404554	53.2700184561654	1.09717954253365	Up	1.252004e-31	6.09512522779587e-30	GO:0071944//cell periphery	GO:0000166//nucleotide binding;GO:0016616//oxidoreductase activity, acting on the CH-OH group of donors, NAD or NADP as acceptor	GO:0050896//response to stimulus;GO:0055114//oxidation-reduction process	gi|147800243|emb|CAN77657.1|/9.71505e-104/hypothetical protein VITISV_002460 [Vitis vinifera]
CL1552	1457	220	420	13.3080650328026	28.4707473494329	1.09717954253365	Up	5.62286e-21	1.67294076854678e-19	-	-	-	-
Unigene181_Mpfb2	1211	154	294	11.2080062154875	23.977964675216	1.09717954253365	Up	3.84466e-15	7.98809177108434e-14	-	GO:0009055//electron carrier activity;GO:0015035//protein disulfide oxidoreductase activity	GO:0045454//cell redox homeostasis	gi|359482223|ref|XP_003632735.1|/8.77792e-121/PREDICTED: uncharacterized protein At5g39865-like [Vitis vinifera]
CL12971	915	65	124	6.26100496240222	13.3847332347836	1.09612223575061	Up	3.4984e-07	3.28497928376963e-06	-	-	-	-
Unigene18570_Mpfb2	1248	108	206	7.62712660730507	16.3027835984308	1.09590676341194	Up	5.0116e-11	7.45537854014598e-10	GO:0009507//chloroplast	GO:0050660//flavin adenine dinucleotide binding;GO:0016491//oxidoreductase activity;GO:0005506//iron ion binding	GO:0015979//photosynthesis;GO:0055114//oxidation-reduction process	gi|359491515|ref|XP_002278822.2|/4.55032e-128/PREDICTED: uncharacterized protein Cbei_0202-like [Vitis vinifera]
CL14402	735	108	206	12.9505496679139	27.6814611303967	1.09590676341194	Up	5.0116e-11	7.45785294390972e-10	-	-	-	-
Unigene1077_Mpfb2	1448	118	225	7.18232794082626	15.3469855791697	1.09543188024739	Up	6.63868e-12	1.07071401136691e-10	GO:0016020//membrane;GO:0016023//cytoplasmic membrane-bounded vesicle	GO:0008233//peptidase activity	-	gi|255583910|ref|XP_002532703.1|/7.0169e-123/protease m50 membrane-bound transcription factor site 2 protease, putative [Ricinus communis]
CL5521	893	64	122	6.31655526915796	13.4932790069618	1.09503107595507	Up	4.44372e-07	4.10049544433011e-06	-	-	-	-
CL8916	1311	85	162	5.71436555712999	12.2045410262541	1.09475280513911	Up	5.89116e-09	6.93650054936975e-08	-	-	-	-
CL1304	1567	223	425	12.5426023028164	26.7873074535092	1.09471286949694	Up	3.89576e-21	1.16838923826087e-19	-	-	-	-
CL5991	461	42	80	8.02971535808834	17.1395016581443	1.09390441050079	Up	4.4925e-05	0.000293416201747997	-	-	-	-
CL13239	1398	501	954	31.5851060838518	67.398515667399	1.09347240120249	Up	2.54894e-45	1.89216594006623e-43	-	-	-	-
CL9974	2101	195	371	8.18013261389533	17.4404218710975	1.09223880126338	Up	1.385228e-18	3.60682159326365e-17	-	-	-	-
CL14341	2638	594	1130	19.8455636969454	42.3070536333259	1.09208167489397	Up	2.99294e-53	2.67319623067729e-51	-	-	-	-
CL7716	4041	696	1324	15.1800140873593	32.359981409526	1.09203764935068	Up	4.41932e-62	4.70662828598575e-60	-	-	-	-
CL7661	1132	724	1377	56.3694665315707	120.142493750939	1.09176069544395	Up	1.814086e-64	2.01332113816832e-62	-	-	-	-
Unigene22281_Mpfb2	1657	132	251	7.0210684681207	14.9609903165776	1.0914431729845	Up	4.81542e-13	8.5204809210734e-12	-	GO:0016811//hydrolase activity, acting on carbon-nitrogen (but not peptide) bonds, in linear amides	-	gi|224090173|ref|XP_002308948.1|/5.61298e-87/predicted protein [Populus trichocarpa]
CL6575	2173	955	1815	38.7342749213857	82.4946970196398	1.09069064835219	Up	2.95772e-84	4.58876441660899e-82	-	-	-	-
Unigene11491_Mpfb2	244	40	76	14.448472990159	30.7632981605913	1.09029315694841	Up	7.31126e-05	0.000458162074940601	-	-	-	-
CL3441	992	359	682	31.8958780253519	67.9018850847262	1.09008163359331	Up	1.000806e-32	5.09343230669694e-31	-	-	-	-
CL9228	793	69	131	7.66880489477668	16.3157573240383	1.08919228315147	Up	1.889706e-07	1.83992937941368e-06	-	-	-	-
Unigene16264_Mpfb2	283	59	112	18.3745774881916	39.0877539581848	1.08900561108794	Up	1.471974e-06	1.250689752473e-05	-	-	-	gi|37935727|gb|AAP69752.1|/2.38544e-45/NAD-dependent sorbitol dehydrogenase 3 [Malus x domestica]
CL15134	1225	147	279	10.5762822287964	22.49454656907	1.08874270538501	Up	2.77388e-14	5.43585915909091e-13	-	-	-	-
CL8592	985	68	129	6.08449400641415	12.9348860927434	1.0880581525651	Up	2.39908e-07	2.3078212821283e-06	-	-	-	-
Unigene26801_Mpfb2	248	136	258	48.3324725509511	102.748893559292	1.0880581525651	Up	2.62756e-13	4.77938773711968e-12	GO:0016021//integral to membrane;GO:0009507//chloroplast	GO:0008137//NADH dehydrogenase (ubiquinone) activity	GO:0042773//ATP synthesis coupled electron transport	gi|357471531|ref|XP_003606050.1|/3.60485e-09/A subunit of NADH dehydrogenase [Medicago truncatula]
CL314	893	155	294	15.2979072924919	32.5165903938259	1.08784167795432	Up	5.93096e-15	1.22096626960514e-13	-	-	-	-
CL5583	1277	87	165	6.00454550969253	12.761513250066	1.08767245678927	Up	5.13594e-09	6.09852070391949e-08	-	-	-	-
CL10472	1036	58	110	4.93423720455429	10.4867776192627	1.08767245678927	Up	1.8711e-06	1.56286346311475e-05	-	-	-	-
Unigene117_Mpfb2	451	77	146	15.0475560165802	31.973151291659	1.0873317565773	Up	3.94006e-08	4.18924520322504e-07	GO:0005739//mitochondrion;GO:0009536//plastid	-	-	gi|255547179|ref|XP_002514647.1|/6.51969e-17/conserved hypothetical protein [Ricinus communis]
CL15174	1256	1799	3411	126.238931326995	268.226207323684	1.08729330675411	Up	7.38952e-156	2.31695040727273e-153	-	-	-	-
Unigene22358_Mpfb2	975	67	127	6.05650349854151	12.8649538920432	1.08688923470658	Up	3.04606e-07	2.88257054073449e-06	GO:0009941//chloroplast envelope;GO:0005774//vacuolar membrane;GO:0009570//chloroplast stroma;GO:0005759//mitochondrial matrix;GO:0022626//cytosolic ribosome;GO:0005886//plasma membrane	GO:0005507//copper ion binding;GO:0005524//ATP binding	GO:0042026//protein refolding;GO:0010498//proteasomal protein catabolic process;GO:0006954//inflammatory response;GO:0007010//cytoskeleton organization;GO:0009220//pyrimidine ribonucleotide biosynthetic process;GO:0009408//response to heat;GO:0006094//gluconeogenesis;GO:0046686//response to cadmium ion	gi|461736|sp|Q05046.1|CH62_CUCMA/9.37938e-64/RecName: Full=Chaperonin CPN60-2, mitochondrial; AltName: Full=HSP60-2; Flags: Precursor
Unigene4531_Mpfb2	1469	105	199	6.29969159305433	13.3795161897251	1.08667284126971	Up	1.423118e-10	2.01034473112791e-09	GO:0005783//endoplasmic reticulum	GO:0010211//IAA-Leu conjugate hydrolase activity;GO:0010210//IAA-Phe conjugate hydrolase activity	GO:0009850//auxin metabolic process	gi|269980525|gb|ACZ56437.1|/3.71562e-172/IAA-amino acid hydrolase [Populus tomentosa]
CL11076	679	57	108	7.3987246814113	15.7095270352667	1.08629122639091	Up	2.37878e-06	1.96133429312247e-05	-	-	-	-
Unigene460_Mpfb2	1120	75	142	5.90194320803368	12.5221658208196	1.08522216740098	Up	6.34072e-08	6.57794684497917e-07	-	GO:0005488//binding	GO:0050896//response to stimulus	gi|359485830|ref|XP_002268970.2|/3.73913e-92/PREDICTED: transcriptional adapter ADA2-like [Vitis vinifera]
Unigene18245_Mpfb2	476	56	106	10.3689041458788	21.9941934881008	1.08485927089778	Up	3.02462e-06	2.44395182807713e-05	-	-	-	-
CL899	647	37	70	5.04021693026102	10.6856978073477	1.08412338970821	Up	0.000152132	0.000890721139200836	-	-	-	-
CL13512	643	37	70	5.07157131240883	10.7521718217013	1.0841233897082	Up	0.000152132	0.000891070213455258	-	-	-	-
CL6635	1568	118	223	6.63265998617119	14.0464938533339	1.08255058895065	Up	1.296156e-11	2.03486507605042e-10	-	-	-	-
Unigene26835_Mpfb2	1443	136	257	8.30662036911703	17.5904083329172	1.08245544633573	Up	3.6655e-13	6.57400094e-12	GO:0009506//plasmodesma	GO:0003896//DNA primase activity	GO:0051726//regulation of cell cycle;GO:0051567//histone H3-K9 methylation;GO:0006269//DNA replication, synthesis of RNA primer;GO:0006270//DNA-dependent DNA replication initiation;GO:0008283//cell proliferation;GO:0006275//regulation of DNA replication;GO:0006306//DNA methylation	gi|225433446|ref|XP_002285679.1|/0/PREDICTED: probable DNA primase large subunit [Vitis vinifera]
Unigene1548_Mpfb2	1066	190	359	15.708987050276	33.2618478532038	1.08227816388429	Up	8.65362e-18	2.14959756199446e-16	-	GO:0004316//3-oxoacyl-[acyl-carrier-protein] reductase (NADPH) activity;GO:0000166//nucleotide binding;GO:0005515//protein binding	GO:0055114//oxidation-reduction process;GO:0046685//response to arsenic-containing substance	gi|255568942|ref|XP_002525441.1|/2.38003e-111/short-chain type dehydrogenase, putative [Ricinus communis]
CL841	1232	99	187	7.08233184964042	14.9913252784461	1.08183157820022	Up	5.86802e-10	7.74064173992351e-09	-	-	-	-
Unigene1039_Mpfb2	563	45	85	7.04459295878976	14.911442550497	1.08183157820022	Up	3.05714e-05	0.000205722626714693	GO:0009941//chloroplast envelope;GO:0009534//chloroplast thylakoid;GO:0016020//membrane	GO:0015367//oxoglutarate:malate antiporter activity	GO:0009624//response to nematode;GO:0055085//transmembrane transport;GO:0015743//malate transport;GO:0006814//sodium ion transport	gi|22121982|gb|AAM89397.1|/4.1664e-94/glutamate/malate translocator [Nicotiana tabacum]
Unigene2874_Mpfb2	1353	99	187	6.44895257853437	13.6506376519184	1.08183157820022	Up	5.86802e-10	7.73836508058824e-09	GO:0005829//cytosol;GO:0009536//plastid	GO:0004629//phospholipase C activity	GO:0006629//lipid metabolic process;GO:0035556//intracellular signal transduction	gi|255574752|ref|XP_002528284.1|/1.97241e-156/phospholipase C, putative [Ricinus communis]
CL14307	657	99	187	13.2807196936941	28.1115871279232	1.08183157820021	Up	5.86802e-10	7.73608976007057e-09	-	-	-	-
CL6542	1420	197	372	12.2272746424465	25.8740089644232	1.08140073004384	Up	2.34844e-18	6.03421227965616e-17	-	-	-	-
CL10000	1308	107	202	7.20987639195471	15.2529116342671	1.08103823474283	Up	1.239918e-10	1.76489534495238e-09	-	-	-	-
CL2486	1836	517	976	24.8181640899043	52.5032599268709	1.08101060564014	Up	1.68431e-45	1.25447520714286e-43	-	-	-	-
CL13493	1692	205	387	10.6783779398308	22.5901822719012	1.08100339503116	Up	5.04932e-19	1.35000811472868e-17	-	-	-	-
CL6734	1075	89	168	7.29681487103005	15.4351177258135	1.08087773020455	Up	4.4718e-09	5.35243183662573e-08	-	-	-	-
Unigene6322_Mpfb2	1773	150	283	7.45648775295852	15.7647405867631	1.08013329072819	Up	2.6683e-14	5.2404102978537e-13	GO:0009536//plastid	-	GO:0015996//chlorophyll catabolic process	gi|255567812|ref|XP_002524884.1|/4.03651e-147/catalytic, putative [Ricinus communis]
Unigene25437_Mpfb2	592	44	83	6.55062525432207	13.8473131745265	1.07990155110182	Up	3.89622e-05	0.000257244612192608	-	-	GO:0048440//carpel development;GO:0048507//meristem development;GO:0010103//stomatal complex morphogenesis;GO:0010093//specification of floral organ identity	gi|363814412|ref|NP_001242843.1|/9.00398e-21/uncharacterized protein LOC100809202 [Glycine max]
CL11482	1344	210	396	13.7712008187453	29.1008078934541	1.07940484080567	Up	2.18724e-19	5.98713552380952e-18	-	-	-	-
CL3434	1259	131	247	9.17059155396031	19.3767239407061	1.07923796843942	Up	1.185778e-12	2.03392227184392e-11	-	-	-	-
CL3598	2626	174	328	5.83991212176494	12.3363945483848	1.07890224716154	Up	2.61562e-16	5.9410614964539e-15	-	-	-	-
CL5301	1749	243	458	12.2452667314538	25.8633512085282	1.07868502288335	Up	3.7315e-22	1.17740510555947e-20	-	-	-	-
Unigene23473_Mpfb2	354	42	79	10.4567762149117	22.0410844240098	1.07575706379053	Up	6.33312e-05	0.000401240782026282	-	-	-	-
CL8649	1397	341	641	21.5134349798351	45.3180017849256	1.07484635598676	Up	3.39372e-30	1.54168413009119e-28	-	-	-	-
Unigene19267_Mpfb2	667	58	109	7.66397262956258	16.1402327365085	1.07449706804155	Up	2.62488e-06	2.1441381774458e-05	-	-	-	gi|359475462|ref|XP_003631688.1|/1.83588e-18/PREDICTED: uncharacterized protein LOC100260985 isoform 2 [Vitis vinifera]
Unigene24914_Mpfb2	965	66	124	6.02793287651606	12.6912237407534	1.07409592942061	Up	5.41736e-07	4.91796254950395e-06	-	-	-	gi|255557022|ref|XP_002519544.1|/6.31253e-28/conserved hypothetical protein [Ricinus communis]
CL9091	458	41	77	7.88987575292305	16.6048277936448	1.073528274469	Up	8.07744e-05	0.000501132111913657	-	-	-	-
CL3747	950	138	259	12.8028679611745	26.9268336642206	1.07257756930058	Up	4.44534e-13	7.89681892155309e-12	-	-	-	-
CL9103	1421	900	1689	55.821334775491	117.393675550486	1.07246615997654	Up	1.86421e-76	2.54834096859756e-74	-	-	-	-
Unigene21782_Mpfb2	1190	81	152	5.9991516844013	12.6155373969484	1.07237124895115	Up	2.97866e-08	3.22127782006753e-07	GO:0005634//nucleus	GO:0003677//DNA binding	GO:0042742//defense response to bacterium;GO:0010200//response to chitin;GO:0045893//positive regulation of transcription, DNA-dependent;GO:0006865//amino acid transport	gi|302399139|gb|ADL36864.1|/0/WRKY domain class transcription factor [Malus x domestica]
CL6015	1187	129	242	9.57835163939013	20.1360265794639	1.07192972024353	Up	2.6404e-12	4.41250893775624e-11	-	-	-	-
CL3532	2690	563	1056	18.4462419294063	38.7722288067433	1.07169674567041	Up	2.01594e-48	1.6286252572973e-46	-	-	-	-
Unigene6749_Mpfb2	1204	80	150	5.85619171029699	12.3047813502977	1.0711843340007	Up	3.7764e-08	4.03148682857143e-07	GO:0080008//CUL4-RING ubiquitin ligase complex	GO:0000166//nucleotide binding	-	gi|224114069|ref|XP_002316658.1|/4.63158e-114/predicted protein [Populus trichocarpa]
CL6604	867	168	315	17.0781950638004	35.8839782769236	1.0711843340007	Up	1.478546e-15	3.18107327264875e-14	-	-	-	-
CL222	2368	493	924	18.3491946044363	38.5389077507906	1.07059894343033	Up	1.6151e-42	1.10055074012158e-40	-	-	-	-
CL10267	2855	300	562	9.26119284483044	19.4419280586486	1.06990136811723	Up	1.732702e-26	6.79101045227273e-25	-	-	-	-
Unigene4374_Mpfb2	2050	172	322	7.39479895671941	15.5135482020625	1.0689458618047	Up	8.06292e-16	1.76177945438596e-14	-	GO:0004197//cysteine-type endopeptidase activity	GO:0006624//vacuolar protein processing;GO:0006508//proteolysis	gi|351720847|ref|NP_001236678.1|/0/vacuolar-processing enzyme precursor [Glycine max]
CL7304	1307	78	146	5.25981901202573	11.0328165512917	1.06871607840996	Up	6.07116e-08	6.31144449153721e-07	-	-	-	-
CL11995	1078	78	146	6.37716460920003	13.3765224791635	1.06871607840996	Up	6.07116e-08	6.30998147705146e-07	-	-	-	-
Unigene573_Mpfb2	1365	117	219	7.55448730628312	15.8460343214706	1.06871607840996	Up	3.18242e-11	4.82061370067568e-10	-	GO:0003779//actin binding	GO:0007015//actin filament organization	gi|255584461|ref|XP_002532961.1|/3.07342e-165/actin binding protein, putative [Ricinus communis]
CL3165	1054	78	146	6.52237518853665	13.6811112263171	1.06871607840996	Up	6.07116e-08	6.30851914067207e-07	-	-	-	-
CL3392	838	386	722	40.5971056117283	85.0946600671249	1.06769172801128	Up	1.878186e-33	9.79211926534884e-32	-	-	-	-
CL7210	835	107	200	11.2940339169781	23.6566175580973	1.06668294176577	Up	2.40694e-10	3.31653253779963e-09	-	-	-	-
Unigene23658_Mpfb2	248	38	71	13.5046614480599	28.2758583050766	1.06611334445328	Up	0.0001678732	0.000972723012199535	-	-	-	gi|224112120|ref|XP_002316089.1|/5.75524e-07/predicted protein [Populus trichocarpa]
Unigene22787_Mpfb2	889	90	168	8.92262280269659	18.6645124356012	1.06475806484127	Up	6.86522e-09	8.00561428192458e-08	-	-	GO:0016571//histone methylation;GO:0009909//regulation of flower development;GO:0010048//vernalization response	gi|255549052|ref|XP_002515582.1|/1.98246e-118/conserved hypothetical protein [Ricinus communis]
CL6864	967	1561	2910	142.274875552836	297.218366977988	1.06284235420993	Up	1.81721e-128	4.55185724972067e-126	-	-	-	-
CL15399	746	528	984	62.380216899067	130.276295244203	1.06241412437297	Up	1.264192e-44	9.12762909887278e-43	-	-	-	-
CL10616	1847	264	492	12.5976290759892	26.3091814434693	1.06241412437297	Up	3.86232e-23	1.2885032875e-21	-	-	-	-
CL11910	1270	95	177	6.59282684865915	13.7650779212559	1.06204368014424	Up	2.93118e-09	3.59183705001367e-08	-	-	-	-
CL2412	810	58	108	6.31095030113363	13.1688504406742	1.06120024542809	Up	3.67148e-06	2.93071299198861e-05	-	-	-	-
CL2452	981	72	134	6.46867414605282	13.491024151761	1.06045792740765	Up	2.5267e-07	2.42330797647059e-06	-	-	-	-
Unigene20426_Mpfb2	1002	278	517	24.4528148669776	50.9602969897347	1.05937313598362	Up	3.96362e-24	1.39385748972549e-22	-	-	-	-
CL4004	769	57	106	6.53281412051791	13.6140911577841	1.05932417879064	Up	4.66608e-06	3.66333442409385e-05	-	-	-	-
Unigene25606_Mpfb2	231	42	78	16.0246700436308	33.3496861809281	1.05737853447568	Up	8.89264e-05	0.000546865038650391	-	-	-	-
Unigene19982_Mpfb2	2494	182	338	6.43171399906755	13.3853391608296	1.05737853447567	Up	2.88562e-16	6.54438765503288e-15	GO:0005622//intracellular	GO:0017111//nucleoside-triphosphatase activity;GO:0043531//ADP binding;GO:0005524//ATP binding	GO:0007165//signal transduction	gi|359494251|ref|XP_002265136.2|/0/PREDICTED: uncharacterized protein LOC100246258 [Vitis vinifera]
Unigene25770_Mpfb2	989	90	167	8.02043647279805	16.6774369837658	1.05614493453656	Up	9.54732e-09	1.09509641043745e-07	GO:0009505//plant-type cell wall;GO:0005886//plasma membrane	GO:0030414//peptidase inhibitor activity	GO:0006952//defense response	gi|384236230|gb|AFH74424.1|/2.63639e-37/defensin [Malus x domestica]
CL8019	959	83	154	7.62801029709852	15.8602943263594	1.05604084774016	Up	3.5973e-08	3.8494544176611e-07	-	-	-	-
CL12347	1893	824	1528	38.3643975899287	79.7226762018627	1.05522203924472	Up	1.418068e-67	1.65577903427083e-65	-	-	-	-
CL12726	796	144	267	15.9441440635121	33.1289233761935	1.05506466863743	Up	4.04526e-13	7.22043481767516e-12	-	-	-	-
CL14912	690	48	89	6.13117810365006	12.7394314045652	1.05506466863743	Up	2.91068e-05	0.000196693533021854	-	-	-	-
Unigene2946_Mpfb2	577	41	76	6.26267434114169	13.0090896900941	1.05466924721769	Up	0.000113399	0.000682204610626593	GO:0005730//nucleolus;GO:0009524//phragmoplast;GO:0005886//plasma membrane;GO:0005618//cell wall;GO:0005819//spindle;GO:0009507//chloroplast;GO:0015629//actin cytoskeleton	GO:0003779//actin binding	GO:0009826//unidimensional cell growth;GO:0008154//actin polymerization or depolymerization	gi|28881453|emb|CAD46559.1|/2.19068e-69/profilin [Malus x domestica]
CL8332	487	102	189	18.4596301734639	38.3302782333792	1.05411082064176	Up	1.085536e-09	1.399832546218e-08	-	-	-	-
Unigene9940_Mpfb2	1164	102	189	7.72323014989425	16.0368088485014	1.05411082064176	Up	1.085536e-09	1.39943006417481e-08	-	GO:0046983//protein dimerization activity;GO:0047763//caffeate O-methyltransferase activity	GO:0032259//methylation	gi|224069629|ref|XP_002326388.1|/1.72495e-158/beta-alanine n-methyltransferase related [Populus trichocarpa]
Unigene24223_Mpfb2	801	222	411	24.427118755647	50.6778795048416	1.05287245572376	Up	2.5259e-19	6.87636783849423e-18	GO:0005634//nucleus	GO:0003700//sequence-specific DNA binding transcription factor activity;GO:0003676//nucleic acid binding;GO:0008270//zinc ion binding	GO:0010044//response to aluminum ion;GO:0010447//response to acidity;GO:0006355//regulation of transcription, DNA-dependent	gi|302398677|gb|ADL36633.1|/3.36177e-119/C2H2L domain class transcription factor [Malus x domestica]
CL7928	1648	127	235	6.79200972419669	14.083797877238	1.05212599818502	Up	1.128686e-11	1.78507563252205e-10	-	-	-	-
CL4302	1356	397	734	25.8037367553599	53.4620366341529	1.05093479409244	Up	3.73484e-33	1.92925139493088e-31	-	-	-	-
CL6190	772	1035	1913	118.161184227161	244.741038468359	1.05049984435162	Up	1.568318e-83	2.39179163829932e-81	-	-	-	-
CL13849	1614	1201	2219	65.5829975050828	135.788471783718	1.04996725488357	Up	1.641698e-96	2.98011389578947e-94	-	-	-	-
CL13521	1209	155	286	11.2994468256371	23.3640894915187	1.04804066989634	Up	8.19682e-14	1.55334242747253e-12	-	-	-	-
CL13929	570	58	107	8.9681925331899	18.540355225686	1.04777972966576	Up	5.12012e-06	3.9932304825187e-05	-	-	-	-
CL15029	1075	231	426	18.9389239911005	39.139048519027	1.04725431720197	Up	8.2186e-20	2.29736513840399e-18	-	-	-	-
Unigene15912_Mpfb2	724	64	118	7.79099980021831	16.0972826519291	1.04693678775403	Up	1.698662e-06	1.42921576457121e-05	-	-	-	gi|297734746|emb|CBI16980.3|/5.77426e-32/unnamed protein product [Vitis vinifera]
CL9077	2667	806	1486	26.6356814036054	55.0306854748083	1.04687611040282	Up	6.12978e-65	6.8710236465e-63	-	-	-	-
CL11711	1235	134	247	9.56290026085501	19.7532756610113	1.04657177951909	Up	4.19616e-12	6.88916975173929e-11	-	-	-	-
CL12328	815	338	623	36.5519774369445	75.4987161767486	1.046502655134	Up	3.31942e-28	1.41341723209877e-26	-	-	-	-
CL3009	1052	70	129	5.8645417935341	12.1110863130725	1.04623797687048	Up	5.65648e-07	5.12466344231158e-06	-	-	-	-
CL858	1283	337	621	23.1502150630318	47.8050825623071	1.04613841543081	Up	4.18314e-28	1.76942875641509e-26	-	-	-	-
Unigene21759_Mpfb2	1152	178	328	13.6181874763148	28.1209827118563	1.04611231204387	Up	1.400374e-15	3.01868120375e-14	GO:0005886//plasma membrane;GO:0005618//cell wall;GO:0005774//vacuolar membrane;GO:0005747//mitochondrial respiratory chain complex I;GO:0009507//chloroplast	-	GO:0006950//response to stress	gi|296089030|emb|CBI38733.3|/2.39245e-128/unnamed protein product [Vitis vinifera]
Unigene1273_Mpfb2	953	120	221	11.0978827164705	22.9038505828095	1.0453057021751	Up	5.82238e-11	8.60725526079789e-10	GO:0009570//chloroplast stroma;GO:0005739//mitochondrion	GO:0050567//glutaminyl-tRNA synthase (glutamine-hydrolyzing) activity;GO:0005524//ATP binding;GO:0016740//transferase activity;GO:0004040//amidase activity	GO:0006412//translation;GO:0006655//phosphatidylglycerol biosynthetic process	gi|356527014|ref|XP_003532109.1|/1.06179e-120/PREDICTED: glutamyl-tRNA(Gln) amidotransferase subunit A-like [Glycine max]
CL1497	1267	434	799	30.190124225846	62.2844011568587	1.04479419887568	Up	1.297726e-35	7.26418734856429e-34	-	-	-	-
CL1777	1759	295	543	14.7811410720813	30.4889956905319	1.04453098194735	Up	1.015288e-24	3.6741297866021e-23	-	-	-	-
Unigene5268_Mpfb2	2762	319	587	10.1793206341601	20.9905373153758	1.04409781773737	Up	1.416722e-26	5.57695911448639e-25	GO:0009507//chloroplast	GO:0004806//triglyceride lipase activity	GO:0006629//lipid metabolic process	gi|255554308|ref|XP_002518194.1|/0/triacylglycerol lipase, putative [Ricinus communis]
CL2896	1451	131	241	7.95711562125157	16.404339883886	1.0437600730847	Up	8.4658e-12	1.355646695e-10	-	-	-	-
Unigene26368_Mpfb2	788	56	103	6.26344971248515	12.9098184840366	1.04343934351781	Up	8.2668e-06	6.1858897129506e-05	-	-	-	-
CL1149	1097	198	364	15.9078082748532	32.7720708323068	1.04273175851128	Up	4.84018e-17	1.14764225626653e-15	-	-	-	-
CL6826	2270	154	283	5.97924913081733	12.3131652248154	1.04216544052917	Up	1.429602e-13	2.65640550658931e-12	-	-	-	-
Unigene840_Mpfb2	612	43	79	6.19253997601094	12.7492547158488	1.0418097318672	Up	9.75754e-05	0.000594831843616587	GO:0016021//integral to membrane;GO:0005794//Golgi apparatus;GO:0005739//mitochondrion	-	-	gi|255538460|ref|XP_002510295.1|/4.06647e-80/protein with unknown function [Ricinus communis]
CL4404	1266	86	158	5.98710026116698	12.3262936589249	1.04180973186719	Up	3.4075e-08	3.65419941401579e-07	-	-	-	-
CL10736	523	73	134	12.3019216491736	25.3053435810278	1.04055836996994	Up	3.8498e-07	3.59087752444352e-06	-	-	-	-
Unigene21922_Mpfb2	3856	844	1549	19.2911095286656	39.6756016583331	1.04031597847457	Up	6.143e-67	7.00849086513995e-65	GO:0030176//integral to endoplasmic reticulum membrane;GO:0005774//vacuolar membrane;GO:0005886//plasma membrane	GO:0005388//calcium-transporting ATPase activity;GO:0046872//metal ion binding;GO:0005524//ATP binding	GO:0030026//cellular manganese ion homeostasis;GO:0006828//manganese ion transport;GO:0006754//ATP biosynthetic process;GO:0006816//calcium ion transport;GO:0046686//response to cadmium ion;GO:0010042//response to manganese ion	gi|225439821|ref|XP_002277306.1|/0/PREDICTED: calcium-transporting ATPase 4, endoplasmic reticulum-type-like [Vitis vinifera]
CL11472	2315	485	890	18.4647115945509	37.9706594779698	1.04011432717145	Up	3.37568e-39	2.0905437038674e-37	-	-	-	-
Unigene6707_Mpfb2	798	97	178	10.713234922653	22.0305956620301	1.04011432717145	Up	4.88086e-09	5.81102283112055e-08	-	-	-	gi|1087015|gb|AAB35283.1|/2.47213e-70/arabinogalactan-protein [Pyrus communis]
CL13711	832	781	1432	82.7331372264619	169.992131890434	1.03893077751447	Up	6.90134e-62	7.33259198056872e-60	-	-	-	-
CL1031	784	342	627	38.4469443266194	78.9879071393754	1.03876285630833	Up	4.72966e-28	1.99495546020696e-26	-	-	-	-
Unigene6549_Mpfb2	1898	378	693	17.5528393154418	36.0616966098019	1.03876285630833	Up	7.85508e-31	3.67255705901981e-29	GO:0016021//integral to membrane;GO:0009941//chloroplast envelope;GO:0009534//chloroplast thylakoid	GO:0015120//phosphoglycerate transmembrane transporter activity;GO:0071917//triose-phosphate transmembrane transporter activity;GO:0015297//antiporter activity	GO:0019684//photosynthesis, light reaction;GO:0015713//phosphoglycerate transport;GO:0035436//triose phosphate transmembrane transport;GO:0009643//photosynthetic acclimation;GO:0019344//cysteine biosynthetic process;GO:0035304//regulation of protein dephosphorylation	gi|225423489|ref|XP_002267940.1|/0/PREDICTED: triose phosphate/phosphate translocator, chloroplastic [Vitis vinifera]
Unigene17763_Mpfb2	396	48	88	10.6831133624206	21.9480840677903	1.03876285630832	Up	4.06182e-05	0.000267273001673026	-	-	-	-
CL10408	2183	291	533	11.7487331217733	24.1147410153894	1.03741011824308	Up	4.85418e-24	1.70169561110242e-22	-	-	-	-
Unigene21735_Mpfb2	220	59	108	23.6363883143555	48.4853129861186	1.03653819119382	Up	5.60506e-06	4.33823710029346e-05	-	-	-	-
CL5984	1896	224	410	10.4126547962833	21.3577083887516	1.03641891584003	Up	7.91596e-19	2.08535780564042e-17	-	-	-	-
CL6013	1262	389	712	27.1670218370429	55.7223940992077	1.0364008243724	Up	1.61213e-31	7.7807398073197e-30	-	-	-	-
Unigene20956_Mpfb2	1088	165	302	13.3661655005469	27.414932213352	1.03637626347145	Up	2.88898e-14	5.65647145240175e-13	-	GO:0004713//protein tyrosine kinase activity;GO:0005524//ATP binding;GO:0000049//tRNA binding	GO:0006468//protein phosphorylation	gi|356544520|ref|XP_003540698.1|/4.91114e-104/PREDICTED: probable serine/threonine-protein kinase GCN2-like [Glycine max]
CL11262	1102	88	161	7.03805834947126	14.4295706961108	1.03577899786951	Up	2.94168e-08	3.18512692972712e-07	-	-	-	-
Unigene14794_Mpfb2	401	41	75	9.01137928887471	18.4725146455841	1.03556042426998	Up	0.0001585446	0.000923443002104443	-	-	-	-
CL7676	1092	70	128	5.64972341281857	11.5770113764169	1.03501072144722	Up	7.84798e-07	6.96515992201109e-06	-	-	-	-
CL14070	963	105	192	9.60980991713065	19.6917389767091	1.03501072144722	Up	1.421752e-09	1.81048265901732e-08	-	-	-	-
Unigene24360_Mpfb2	347	64	117	16.2555730701961	33.3016318780738	1.0346584579756	Up	2.35904e-06	1.94541615743976e-05	GO:0000814//ESCRT II complex	-	GO:0016192//vesicle-mediated transport	gi|357459547|ref|XP_003600054.1|/6.74963e-24/Vacuolar protein sorting-associated protein-like protein [Medicago truncatula]
CL14219	1539	128	234	7.33032339877591	15.017110151646	1.03465845797559	Up	2.35732e-11	3.63463400412655e-10	-	-	-	-
CL959	1133	226	413	17.5804632517503	36.0022190997249	1.03411274739645	Up	6.8508e-19	1.81007259634649e-17	-	-	-	-
CL10041	1103	98	179	7.8307317801605	16.0282699153265	1.03339967154124	Up	5.33224e-09	6.31989545017182e-08	-	-	-	-
CL1527	3254	339	619	9.18192910152112	18.7880725786201	1.03294787447011	Up	1.785914e-27	7.31278776420091e-26	-	-	-	-
CL10981	1157	488	891	37.1739104555793	76.0595013567893	1.03283802235122	Up	8.27214e-39	5.0462304922449e-37	-	-	-	-
Unigene23701_Mpfb2	243	97	177	35.1817344373542	71.9409422222015	1.03198644628805	Up	6.74578e-09	7.87657650677083e-08	-	-	-	-
Unigene5200_Mpfb2	746	74	135	8.74268191388439	17.8732722133815	1.03165596981407	Up	4.20728e-07	3.90078191397849e-06	GO:0009535//chloroplast thylakoid membrane	-	GO:0016556//mRNA modification	gi|224133726|ref|XP_002327665.1|/1.23816e-40/predicted protein [Populus trichocarpa]
CL7667	402	91	166	19.9511128279533	40.7841263647745	1.03153852954042	Up	2.00478e-08	2.21236329953237e-07	-	-	-	-
Unigene17375_Mpfb2	842	68	124	7.11784631391679	14.5451673513385	1.03102720752873	Up	1.262138e-06	1.08431656459092e-05	-	GO:0008270//zinc ion binding	-	gi|357444047|ref|XP_003592301.1|/5.16194e-73/FAR1-related protein [Medicago truncatula]
Unigene12322_Mpfb2	401	51	93	11.2092766764051	22.9059181605243	1.03102720752873	Up	2.74446e-05	0.000186500989724159	-	-	-	-
Unigene21113_Mpfb2	1667	152	277	8.03636722044115	16.4116897363531	1.03010839099779	Up	4.32852e-13	7.69844709401031e-12	GO:0005739//mitochondrion	GO:0004004//ATP-dependent RNA helicase activity;GO:0003676//nucleic acid binding;GO:0005524//ATP binding	GO:0009220//pyrimidine ribonucleotide biosynthetic process	gi|359488988|ref|XP_003633851.1|/1.18626e-177/PREDICTED: ATP-dependent RNA helicase SUPV3L1, mitochondrial-like [Vitis vinifera]
Unigene3658_Mpfb2	482	45	82	8.22843534398057	16.8025788817731	1.0299926466806	Up	8.38034e-05	0.0005179177182357	-	-	-	-
Unigene5100_Mpfb2	1168	67	122	5.05572851975853	10.3163511585761	1.0289418854973	Up	1.600752e-06	1.35191029240912e-05	GO:0005739//mitochondrion	-	GO:0009560//embryo sac egg cell differentiation;GO:0051302//regulation of cell division;GO:0032875//regulation of DNA endoreduplication;GO:0010082//regulation of root meristem growth	gi|224112166|ref|XP_002316104.1|/5.59595e-141/predicted protein [Populus trichocarpa]
CL8396	508	44	80	7.63379950897375	15.553760363001	1.02679021464225	Up	0.0001067274	0.000645707250546485	-	-	-	-
Unigene131_Mpfb2	409	55	100	11.8519870127099	24.1482587542925	1.02679021464225	Up	1.459352e-05	0.000104508809493691	-	-	-	gi|255547434|ref|XP_002514774.1|/1.2673e-06/cohesin subunit rad21, putative [Ricinus communis]
CL13659	1717	334	607	17.1446236867501	34.9162443978854	1.02614215217382	Up	1.065716e-26	4.217432329391e-25	-	-	-	-
CL3992	1082	641	1163	52.2134697216456	106.160164481313	1.02374857324667	Up	1.994314e-49	1.63771166333333e-47	-	-	-	-
CL9693	712	59	107	7.30337841173906	14.8427001104509	1.02311767543149	Up	7.77184e-06	5.84380328827771e-05	-	-	-	-
Unigene22575_Mpfb2	2379	289	524	10.7066889593742	21.7543430987178	1.02279105742896	Up	3.75978e-23	1.25616435067064e-21	GO:0005886//plasma membrane;GO:0016021//integral to membrane	GO:0004872//receptor activity;GO:0005524//ATP binding;GO:0032440//2-alkenal reductase [NAD(P)] activity;GO:0004674//protein serine/threonine kinase activity	GO:0006468//protein phosphorylation;GO:0007169//transmembrane receptor protein tyrosine kinase signaling pathway;GO:0055114//oxidation-reduction process	gi|224125098|ref|XP_002329893.1|/0/predicted protein [Populus trichocarpa]
Unigene14814_Mpfb2	735	64	116	7.67439980320824	15.5876188889613	1.02227473351976	Up	3.267e-06	2.62701719870875e-05	-	-	-	-
CL1778	1219	144	261	10.4114345156322	21.1468619668742	1.02227473351975	Up	2.7884e-12	4.65463480268057e-11	-	-	-	-
CL14588	779	122	221	13.803021308442	28.0197299170956	1.02145896022073	Up	1.319168e-10	1.87175745620253e-09	-	-	-	-
CL13441	1425	169	306	10.452583021442	21.2087801834016	1.02080214480266	Up	4.07762e-14	7.9009614494382e-13	-	-	-	-
Unigene1176_Mpfb2	815	58	105	6.27223281462361	12.7245027264183	1.02055826093074	Up	9.86728e-06	7.28982094842643e-05	-	-	-	-
Unigene55_Mpfb2	1763	179	324	8.94854660122211	18.1510530747806	1.02032796401255	Up	7.54572e-15	1.54416909009585e-13	GO:0005634//nucleus;GO:0080008//CUL4-RING ubiquitin ligase complex	GO:0016905//myosin heavy chain kinase activity;GO:0000166//nucleotide binding	GO:0042254//ribosome biogenesis;GO:0051604//protein maturation	gi|297736305|emb|CBI24943.3|/0/unnamed protein product [Vitis vinifera]
Unigene4112_Mpfb2	366	63	114	15.1708966396669	30.7632981605913	1.01990382905701	Up	4.14462e-06	3.28151733957266e-05	-	-	-	-
CL3806	2964	178	322	5.2928987762195	10.7296807740311	1.01947718554041	Up	9.51512e-15	1.93219853007246e-13	-	-	-	-
Unigene5747_Mpfb2	2369	230	416	8.55686264465725	17.3435261185747	1.0192434055889	Up	1.32416e-18	3.4538314089587e-17	GO:0009941//chloroplast envelope;GO:0016020//membrane	GO:0004467//long-chain fatty acid-CoA ligase activity	GO:0006633//fatty acid biosynthetic process	gi|15224012|ref|NP_177882.1|/0/long chain acyl-CoA synthetase 9 [Arabidopsis thaliana]
CL5045	669	527	953	69.4282602712467	140.694108407651	1.01896699066491	Up	1.628604e-40	1.04916260844828e-38	-	-	-	-
Unigene5649_Mpfb2	1673	109	197	5.74225325233514	11.6299919462619	1.01816123307164	Up	1.456808e-09	1.84882253880555e-08	-	-	GO:0010158//abaxial cell fate specification;GO:0010154//fruit development;GO:0010159//specification of organ position;GO:0010450//inflorescence meristem growth;GO:0009909//regulation of flower development;GO:0009933//meristem structural organization;GO:0010093//specification of floral organ identity	gi|224074691|ref|XP_002304427.1|/9.82322e-39/predicted protein [Populus trichocarpa]
CL13700	307	83	150	23.8282145762784	48.2571880969331	1.01807299754115	Up	1.320406e-07	1.31183345495236e-06	-	-	-	-
CL8793	1539	88	159	5.03959733665844	10.2039338209902	1.01774507503924	Up	5.6035e-08	5.85105098975314e-07	-	-	-	-
CL3185	516	46	83	7.85705721131513	15.8868399211622	1.0157712136821	Up	9.14436e-05	0.000560806550841198	-	-	-	-
Unigene4052_Mpfb2	1602	92	166	5.06147505747641	10.2342189754303	1.0157712136821	Up	3.012e-08	3.25497816341287e-07	-	GO:0003676//nucleic acid binding	-	gi|147784629|emb|CAN74932.1|/7.47961e-121/hypothetical protein VITISV_044432 [Vitis vinifera]
CL10850	1006	71	128	6.22031178134975	12.5666962455738	1.01454661888751	Up	1.182974e-06	1.02041179757599e-05	-	-	-	-
CL10252	789	152	274	16.9792448117559	34.2990971553681	1.01439830790913	Up	1.122298e-12	1.92946608228528e-11	-	-	-	-
Unigene358_Mpfb2	1042	76	137	6.42832253189798	12.9855986831024	1.01439830790913	Up	4.99816e-07	4.56606560554197e-06	-	-	-	gi|356569977|ref|XP_003553169.1|/2.31935e-63/PREDICTED: TMV resistance protein N-like [Glycine max]
CL10689	869	187	337	18.9659069503732	38.3018060860805	1.01400405968641	Up	3.046e-15	6.37895852405418e-14	-	-	-	-
CL1539	3374	323	582	8.43741147970071	17.0367611658396	1.01377872660655	Up	3.44586e-25	1.27899027168874e-23	-	-	-	-
CL4066	1859	529	953	25.0800309262743	50.6317151827427	1.0135022301881	Up	3.59164e-40	2.28423209475177e-38	-	-	-	-
Unigene23634_Mpfb2	808	141	254	15.3801133896482	31.0478466454014	1.01342707276556	Up	7.69388e-12	1.23734037862267e-10	-	-	-	gi|147766689|emb|CAN69700.1|/1.84527e-48/hypothetical protein VITISV_003292 [Vitis vinifera]
Unigene26460_Mpfb2	322	200	360	54.7426616397327	110.422037856585	1.01229064494714	Up	3.8642e-16	8.6672904152076e-15	-	-	-	-
Unigene22805_Mpfb2	927	95	171	9.03224390269376	18.2190406582143	1.01229064494714	Up	2.04834e-08	2.25765537315634e-07	-	GO:0003887//DNA-directed DNA polymerase activity;GO:0008026//ATP-dependent helicase activity;GO:0003677//DNA binding;GO:0005524//ATP binding	GO:0006260//DNA replication;GO:0010468//regulation of gene expression;GO:0009640//photomorphogenesis;GO:0006310//DNA recombination	gi|224143022|ref|XP_002324822.1|/3.15486e-114/predicted protein [Populus trichocarpa]
CL6824	2037	390	702	16.8742843611135	34.0373085764112	1.01229064494714	Up	5.60744e-30	2.53193139254783e-28	-	-	-	-
CL7078	1128	84	151	6.56329570935944	13.2213857482833	1.01038105493851	Up	1.436394e-07	1.42171297523179e-06	-	-	-	-
CL8562	1935	286	514	13.0267731155717	26.2356167694052	1.01004695080768	Up	2.6328e-22	8.37211727659574e-21	-	-	-	-
Unigene12494_Mpfb2	330	49	88	13.0868138689652	26.3377008813484	1.00901551291428	Up	6.15266e-05	0.000390746198895184	GO:0005634//nucleus;GO:0005737//cytoplasm	-	-	gi|356545971|ref|XP_003541406.1|/7.63892e-15/PREDICTED: polyubiquitin-like [Glycine max]
Unigene20606_Mpfb2	263	147	264	49.2621510656865	99.1419158651516	1.00901551291427	Up	3.58442e-12	5.9173284072165e-11	-	-	-	-
CL8067	735	788	1415	94.4910475770015	190.142075240347	1.00882825665506	Up	2.32396e-58	2.33108265145414e-56	-	-	-	-
CL547	3385	707	1268	18.4082509496776	36.997272582219	1.00706636372219	Up	2.45546e-52	2.14611033177388e-50	-	-	-	-
CL10553	1749	184	330	9.27213612587445	18.6351657179352	1.00705399658099	Up	8.3463e-15	1.70333660946746e-13	-	-	-	-
Unigene1934_Mpfb2	1816	366	656	17.7630290736943	35.6777225595358	1.00614590472623	Up	7.43114e-28	3.10811589720149e-26	GO:0005829//cytosol;GO:0005730//nucleolus;GO:0009506//plasmodesma;GO:0080008//CUL4-RING ubiquitin ligase complex;GO:0005834//heterotrimeric G-protein complex	GO:0000166//nucleotide binding	GO:0001510//RNA methylation;GO:0006606//protein import into nucleus;GO:0006626//protein targeting to mitochondrion;GO:0000478//endonucleolytic cleavage involved in rRNA processing;GO:0051604//protein maturation	gi|225451717|ref|XP_002279575.1|/0/PREDICTED: ribosome biogenesis protein WDR12 homolog [Vitis vinifera]
CL9461	1016	96	172	8.32778128251682	16.7202923902261	1.00559599237313	Up	2.22546e-08	2.44806059911678e-07	-	-	-	-
CL11823	1083	72	129	5.85943613783732	11.7644162524028	1.00559599237312	Up	1.286204e-06	1.10372303823923e-05	-	-	-	-
CL14	3081	369	661	10.5556857687598	21.1894112494782	1.00532319383948	Up	5.09312e-28	2.1442274313615e-26	-	-	-	-
CL15276	1217	292	523	21.1467708217511	42.444384431836	1.00513631575911	Up	1.68665e-22	5.45236669430425e-21	-	-	-	-
CL12383	1690	764	1368	39.8435878836313	79.9481689475249	1.00471742524233	Up	4.1106e-56	3.89655332346723e-54	-	-	-	-
Unigene16589_Mpfb2	253	81	145	28.2173537724804	56.6052365779967	1.0043528255225	Up	2.91038e-07	2.76058193484239e-06	-	-	-	-
Unigene26459_Mpfb2	571	328	587	50.6278542184064	101.53391254828	1.00395842688415	Up	5.18612e-25	1.90130876892886e-23	-	-	-	-
CL4628	1227	250	447	17.9575560798634	35.9809055438958	1.00264047491342	Up	2.19796e-19	6.01280857352044e-18	-	-	-	-
CL9600	917	66	118	6.34346262359651	12.7093049509233	1.00254266839558	Up	3.86702e-06	3.0747575055861e-05	-	-	-	-
CL1710	1381	127	227	8.1051643920899	16.2345893376161	1.00215753891094	Up	1.457036e-10	2.0537291144923e-09	-	-	-	-
CL14102	1782	801	1431	39.6165453856429	79.312394699515	1.00144326271015	Up	2.62524e-58	2.62740816696429e-56	-	-	-	-
CL4420	2423	1528	2729	55.5804073655277	111.239556910647	1.00102158963057	Up	1.96705e-109	3.97282075900901e-107	-	-	-	-
Unigene5189_Mpfb2	717	84	150	10.3255196097036	20.6624222395515	1.0007950061093	Up	1.973508e-07	1.9156998959948e-06	-	-	-	-
CL9820	1166	233	416	17.6120194347452	35.237404266641	1.000547311879	Up	4.331e-18	1.09649377188029e-16	-	-	-	-
CL9735	1628	256	457	13.8591740917888	27.7249600033236	1.00034409345026	Up	1.028694e-19	2.86659744425109e-18	-	-	-	-
Unigene19186_Mpfb2	1308	172	307	11.5897078450113	23.1814053055446	1.00012382906027	Up	9.7913e-14	1.8469184606647e-12	GO:0009507//chloroplast	GO:0008026//ATP-dependent helicase activity;GO:0003676//nucleic acid binding;GO:0005524//ATP binding	GO:0009220//pyrimidine ribonucleotide biosynthetic process	gi|356570099|ref|XP_003553228.1|/3.94793e-146/PREDICTED: DEAD-box ATP-dependent RNA helicase 22-like [Glycine max]
Unigene16283_Mpfb2	369	145	0	34.6332638476846	0.001	-15.0798707334428	Down	7.21614e-41	4.71647331166181e-39	-	GO:0008725//DNA-3-methyladenine glycosylase activity	GO:0006306//DNA methylation;GO:0006284//base-excision repair	gi|255547045|ref|XP_002514580.1|/1.14715e-55/DNA-3-methyladenine glycosylase, putative [Ricinus communis]
Unigene20372_Mpfb2	426	97	0	20.0684541508851	0.001	-14.2926418714496	Down	1.427392e-27	5.87694904536272e-26	GO:0048046//apoplast	GO:0005507//copper ion binding;GO:0052716//hydroquinone:oxygen oxidoreductase activity;GO:0008447//L-ascorbate oxidase activity	GO:0009834//secondary cell wall biogenesis;GO:0046274//lignin catabolic process;GO:0055114//oxidation-reduction process	gi|224087694|ref|XP_002308208.1|/2.07875e-73/laccase 1c [Populus trichocarpa]
Unigene4925_Mpfb2	382	78	0	17.9962917505697	0.001	-14.1354120403148	Down	2.616e-22	8.32459843860894e-21	-	-	-	-
Unigene29933_Mpfb2	267	44	0	14.524232773628	0.001	-13.826174336438	Down	6.85182e-13	1.19818663549142e-11	-	GO:0046872//metal ion binding	GO:0030001//metal ion transport	gi|224132062|ref|XP_002321246.1|/3.77971e-22/predicted protein [Populus trichocarpa]
Unigene15774_Mpfb2	364	52	0	12.5908121771385	0.001	-13.6200837274307	Down	4.16646e-15	8.64068302590194e-14	GO:0048046//apoplast	GO:0052716//hydroquinone:oxygen oxidoreductase activity;GO:0005507//copper ion binding;GO:0008447//L-ascorbate oxidase activity	GO:0046274//lignin catabolic process;GO:0055114//oxidation-reduction process	gi|255581518|ref|XP_002531565.1|/1.84049e-61/laccase, putative [Ricinus communis]
CL14858	240	33	0	12.1186567204958	0.001	-13.5649421732382	Down	7.63592e-10	9.9758666969697e-09	-	-	-	-
Unigene28621_Mpfb2	227	30	0	11.6478879171766	0.001	-13.5077807578059	Down	5.1746e-09	6.1411736421387e-08	-	-	-	gi|147779777|emb|CAN72424.1|/1.7013e-11/hypothetical protein VITISV_011054 [Vitis vinifera]
CL15218	699	299	1	37.7003861040786	0.141296678548006	-8.05970793580592	Down	2.25558e-81	3.32675790986842e-79	-	-	-	-
CL13243	672	596	3	78.1679589330683	0.440921331719002	-7.46991228134882	Down	3.2081e-159	1.04233028768116e-156	-	-	-	-
Unigene20478_Mpfb2	949	1009	6	93.7080151813798	0.624444962940293	-7.22945421999302	Down	5.59422e-267	3.30036897552631e-264	GO:0031225//anchored to membrane;GO:0005886//plasma membrane	-	GO:0009834//secondary cell wall biogenesis	gi|255583717|ref|XP_002532612.1|/1.22552e-68/conserved hypothetical protein [Ricinus communis]
CL172	686	598	5	76.8296498156004	0.719871561990207	-6.73777984091856	Down	3.67794e-156	1.16132250549296e-153	-	-	-	-
Unigene916_Mpfb2	1053	357	4	29.8807593833515	0.375180924235732	-6.31548652563691	Down	4.78898e-92	8.29048248108108e-90	GO:0005794//Golgi apparatus	-	GO:0045492//xylan biosynthetic process;GO:0009834//secondary cell wall biogenesis;GO:0010413//glucuronoxylan metabolic process	gi|356496925|ref|XP_003517315.1|/5.89399e-131/PREDICTED: uncharacterized protein LOC100803555 [Glycine max]
Unigene16282_Mpfb2	243	63	1	22.8499924696218	0.406446001255376	-5.81298618510773	Down	1.1657e-16	2.70670589849819e-15	-	GO:0008725//DNA-3-methyladenine glycosylase activity	GO:0006284//base-excision repair	gi|356495943|ref|XP_003516830.1|/6.56582e-35/PREDICTED: probable GMP synthase [glutamine-hydrolyzing]-like [Glycine max]
CL1971	333	125	2	33.0839659309195	0.59319146129163	-5.8014905462699	Down	4.6039e-32	2.27842234326711e-30	-	-	-	-
Unigene13388_Mpfb2	458	61	1	11.7385956323977	0.21564711420318	-5.7664435991707	Down	4.04816e-16	9.06630119480519e-15	-	-	-	-
Unigene613_Mpfb2	243	49	1	17.7722163652614	0.406446001255376	-5.45041610572302	Down	6.93952e-13	1.21257700015588e-11	GO:0005739//mitochondrion	-	-	gi|359477517|ref|XP_003631990.1|/3.72507e-22/PREDICTED: uncharacterized protein LOC100852693 [Vitis vinifera]
CL12665	312	44	1	12.4293915082009	0.316558904823899	-5.29513788024511	Down	1.522492e-11	2.37936471955385e-10	-	-	-	-
Unigene2414_Mpfb2	677	505	12	65.7437533917056	1.75065958590942	-5.23088333852581	Down	1.165432e-120	2.67971664533333e-118	-	GO:0020037//heme binding;GO:0016705//oxidoreductase activity, acting on paired donors, with incorporation or reduction of molecular oxygen;GO:0004497//monooxygenase activity;GO:0009055//electron carrier activity;GO:0008289//lipid binding	GO:0006869//lipid transport;GO:0055114//oxidation-reduction process	gi|356557076|ref|XP_003546844.1|/1.34461e-40/PREDICTED: LOW QUALITY PROTEIN: non-specific lipid-transfer protein 8-like [Glycine max]
Unigene30207_Mpfb2	327	41	1	11.0506516661736	0.302037854143903	-5.1932582662259	Down	9.66052e-11	1.393209183789e-09	-	-	-	-
Unigene4937_Mpfb2	344	73	2	18.703212274761	0.57422312968056	-5.02553082048783	Down	4.1453e-18	1.05066600395704e-16	-	-	-	-
CL6701	1072	268	8	22.0339213099924	0.7370625246646	-4.90179545206558	Down	1.201188e-62	1.29465544125e-60	-	-	-	-
Unigene29642_Mpfb2	200	32	1	14.1017096383951	0.493831891525282	-4.83570626160781	Down	2.39312e-08	2.62091649829018e-07	-	-	-	-
Unigene6677_Mpfb2	391	192	7	43.2789042610593	1.76819603103681	-4.61331384027137	Down	8.51774e-44	6.01432926582677e-42	-	-	-	-
Unigene2987_Mpfb2	463	137	5	26.0790256541595	1.06659155836994	-4.61181024968098	Down	1.338296e-31	6.48704624345946e-30	-	-	-	gi|359475654|ref|XP_003631726.1|/2.03389e-24/PREDICTED: uncharacterized protein LOC100258833 [Vitis vinifera]
CL81	362	161	6	39.1984677448484	1.63701179511143	-4.58166063900128	Down	8.72824e-37	5.06271794152652e-35	-	-	-	-
Unigene1361_Mpfb2	631	161	6	22.4878689756499	0.939141473582152	-4.58166063900127	Down	8.72824e-37	5.0561769622739e-35	-	-	-	gi|359496746|ref|XP_003635321.1|/8.11471e-42/PREDICTED: uncharacterized protein LOC100854855 [Vitis vinifera]
Unigene31332_Mpfb2	220	25	1	10.0154187772693	0.448938083204802	-4.47956245138254	Down	1.665188e-06	1.40236728692712e-05	GO:0016021//integral to membrane	-	-	gi|356550202|ref|XP_003543477.1|/4.19727e-26/PREDICTED: uncharacterized membrane protein At1g06890-like [Glycine max]
CL14415	492	73	3	13.0770427286947	0.602234014055222	-4.44056831976667	Down	5.09436e-17	1.20408971702688e-15	-	-	-	-
Unigene19097_Mpfb2	646	161	7	21.9657048353485	1.07022391352228	-4.35926821766483	Down	1.000812e-35	5.6091759555e-34	-	-	-	gi|313184304|emb|CBL94169.1|/4.57892e-11/hypothetical protein [Malus x domestica]
Unigene23966_Mpfb2	349	113	5	28.5367691464658	1.41499109319565	-4.33395712913564	Down	2.36158e-25	8.81649978850957e-24	-	-	-	gi|224106043|ref|XP_002314023.1|/1.35833e-16/predicted protein [Populus trichocarpa]
CL14750	333	65	3	17.2036622840782	0.889787191937445	-4.27311157391511	Down	6.03328e-15	1.24146018981184e-13	-	-	-	-
Unigene19_Mpfb2	894	148	7	14.5906950956549	0.773338532589927	-4.23780470517915	Down	2.2664e-32	1.13794598880179e-30	-	-	-	-
CL2295	1054	961	46	80.3590071305606	4.31048709870265	-4.22053692632455	Down	6.23258e-202	2.6870210525e-199	-	-	-	-
CL1316	1366	808	39	52.1329675504359	2.81983071295549	-4.20851552549736	Down	1.019794e-169	3.57222684203125e-167	-	-	-	-
CL5329	983	2312	114	207.293697125951	11.4540865989587	-4.17774192994375	Down	0	0	-	-	-	-
Unigene16136_Mpfb2	280	39	2	12.2760418727101	0.705474130750403	-4.12110848047007	Down	3.3622e-09	4.08982532284319e-08	-	-	-	-
CL10263	1597	356	19	19.6470281436626	1.1750539685636	-4.06351217913062	Down	7.52746e-74	9.64310640057143e-72	-	-	-	-
CL11275	704	148	8	18.5285247379482	1.122345208012	-4.04515962723677	Down	2.11392e-31	1.0126264e-29	-	-	-	-
CL1161	1517	9714	533	564.370498629575	34.7017004855603	-4.02356430987236	Down	0	0	-	-	-	-
CL11914	814	199	11	21.546684720828	1.33468078790617	-4.01289926351416	Down	1.53845e-41	1.02343446068249e-39	-	-	-	-
Unigene4425_Mpfb2	673	81	5	10.6077124880201	0.733776956203985	-3.85362816960507	Down	3.563e-17	8.55673438671666e-16	-	-	-	gi|359496746|ref|XP_003635321.1|/3.61879e-46/PREDICTED: uncharacterized protein LOC100854855 [Vitis vinifera]
CL12676	392	47	3	10.567288791527	0.755865140089717	-3.8053326125643	Down	2.36638e-10	3.26265006334563e-09	-	-	-	-
CL7183	1084	446	30	36.2624682813897	2.73338685346097	-3.7297155659196	Down	1.766554e-86	2.84917200352518e-84	-	-	-	-
Unigene9859_Mpfb2	215	74	5	30.3350730593384	2.29689251872224	-3.7232315323494	Down	2.0276e-15	4.31678543209877e-14	-	-	-	-
Unigene28367_Mpfb2	366	59	4	14.2076651069896	1.07941397054706	-3.71834931096965	Down	1.623214e-12	2.75681992871212e-11	GO:0016023//cytoplasmic membrane-bounded vesicle	-	-	gi|255580348|ref|XP_002531002.1|/3.04388e-40/conserved hypothetical protein [Ricinus communis]
Unigene18651_Mpfb2	860	131	9	13.4253194958558	1.03360163342501	-3.69920426170294	Down	3.178e-26	1.22732115417743e-24	-	GO:0035197//siRNA binding;GO:0003743//translation initiation factor activity	GO:0042742//defense response to bacterium;GO:0051607//defense response to virus;GO:0006413//translational initiation	gi|224115502|ref|XP_002332150.1|/1.98582e-43/argonaute protein group [Populus trichocarpa]
Unigene21483_Mpfb2	419	773	56	162.598770144383	13.2002796780028	-3.62267594347505	Down	2.79268e-145	7.97550274904458e-143	-	-	-	gi|359475044|ref|XP_003631574.1|/1.0591e-08/PREDICTED: uncharacterized protein LOC100245206 [Vitis vinifera]
Unigene26981_Mpfb2	221	41	3	16.3509642300396	1.34072006748945	-3.60829576550474	Down	7.4774e-09	8.68335104377104e-08	-	-	-	gi|167860796|gb|ACA05166.1|/1.88844e-18/expansin 3 [Dimocarpus longan]
Unigene17542_Mpfb2	201	41	3	17.9779258449689	1.4741250493292	-3.60829576550474	Down	7.4774e-09	8.68560061658031e-08	-	-	-	gi|255537045|ref|XP_002509589.1|/2.4411e-13/ODORANT1 protein, putative [Ricinus communis]
CL8520	257	40	3	13.7176163797618	1.15291492184891	-3.57267185577401	Down	1.323174e-08	1.49175641533819e-07	-	-	-	-
CL8572	400	123	10	27.1017232112907	2.46915945762641	-3.45629267205969	Down	1.94988e-23	6.61322008774584e-22	-	-	-	-
Unigene4815_Mpfb2	825	134	11	14.3153719056436	1.31688504406742	-3.44236383342829	Down	2.47844e-25	9.24507606322795e-24	GO:0005739//mitochondrion	-	-	gi|255561174|ref|XP_002521599.1|/3.05494e-22/conserved hypothetical protein [Ricinus communis]
CL10907	1496	484	42	28.5144864011667	2.77285286685319	-3.36225207610365	Down	5.31796e-86	8.51576330428571e-84	-	-	-	-
CL5117	1364	599	55	38.7047474037697	3.98251525423614	-3.28075874087194	Down	9.24624e-104	1.78695544344828e-101	-	-	-	-
CL11690	827	191	18	20.3554000977439	2.14969142622855	-3.24321008820125	Down	9.02322e-34	4.76530170954064e-32	-	-	-	-
CL6067	998	792	76	69.9433494088737	7.52128732583595	-3.21713536824384	Down	3.13872e-134	8.18202259534883e-132	-	-	-	-
Unigene29571_Mpfb2	530	71	7	11.8068559472412	1.30446160025546	-3.17809845905489	Down	3.8202e-13	6.83504818036712e-12	-	-	-	-
Unigene21683_Mpfb2	216	40	4	16.321423192587	1.82900700564919	-3.15763435649518	Down	7.22138e-08	7.43820388375833e-07	-	-	-	-
CL5736	617	180	18	25.7121934249506	2.88135301376177	-3.15763435649518	Down	3.68374e-31	1.74044099452055e-29	-	-	-	-
Unigene28059_Mpfb2	689	80	8	10.2334612760487	1.14677942879601	-3.15763435649517	Down	1.413574e-14	2.8231811776392e-13	-	GO:0004364//glutathione transferase activity	GO:0006979//response to oxidative stress	gi|345423135|gb|AEN84869.1|/1.13619e-58/GST-like protein [Malus x domestica]
CL182	370	58	6	13.815864172752	1.6016169454874	-3.10872475601423	Down	9.25488e-11	1.33728989545601e-09	-	-	-	-
CL14159	235	77	8	28.8785011211816	3.36225968698064	-3.10249280230272	Down	7.22932e-14	1.38108658219003e-12	-	-	-	-
CL6218	2224	802	85	31.7827426090178	3.77479413486052	-3.07377375192503	Down	3.40838e-130	8.58547944157303e-128	-	-	-	-
CL2591	616	2016	214	288.444060785355	34.3116963592241	-3.07151919870658	Down	0	0	-	-	-	-
Unigene10354_Mpfb2	555	240	27	38.1127287524193	4.8048508364622	-2.98770935505286	Down	5.24958e-39	3.22432080082192e-37	-	-	-	gi|225465425|ref|XP_002264858.1|/2.83481e-07/PREDICTED: uncharacterized protein LOC100241465 [Vitis vinifera]
CL2833	1858	432	49	20.4922583550414	2.60471073032711	-2.97588391965607	Down	1.0184e-68	1.21441491489362e-66	-	-	-	-
CL9764	1659	2357	274	125.217486504285	16.3122288460431	-2.94041022189745	Down	0	0	-	-	-	-
Unigene4762_Mpfb2	722	163	19	19.8976685514059	2.59911521855411	-2.93650690239531	Down	1.622328e-26	6.36398254908137e-25	GO:0016023//cytoplasmic membrane-bounded vesicle;GO:0016021//integral to membrane	-	-	gi|356550202|ref|XP_003543477.1|/9.51023e-118/PREDICTED: uncharacterized membrane protein At1g06890-like [Glycine max]
Unigene2739_Mpfb2	589	68	8	10.1752573791476	1.34147882247954	-2.92316910285816	Down	9.06504e-12	1.44592386510139e-10	-	-	-	-
CL10146	847	173	21	18.0017397243386	2.4487531811171	-2.87801706646578	Down	1.60696e-27	6.59206454894785e-26	-	-	-	-
Unigene16944_Mpfb2	478	832	101	153.407719915596	20.8690464619471	-2.87793449699711	Down	1.737384e-126	4.23364600043478e-124	GO:0048046//apoplast;GO:0005618//cell wall	GO:0004553//hydrolase activity, hydrolyzing O-glycosyl compounds;GO:0016762//xyloglucan:xyloglucosyl transferase activity	GO:0006073//cellular glucan metabolic process	gi|224065278|ref|XP_002301752.1|/8.07855e-38/predicted protein [Populus trichocarpa]
Unigene1938_Mpfb2	3597	821	100	20.1165964920809	2.74579867403548	-2.87308848361089	Down	1.267394e-124	3.0388312715508e-122	GO:0016021//integral to membrane	GO:0016760//cellulose synthase (UDP-forming) activity;GO:0008270//zinc ion binding	GO:0042742//defense response to bacterium;GO:0009834//secondary cell wall biogenesis;GO:0050832//defense response to fungus;GO:0030244//cellulose biosynthetic process;GO:0007047//cellular cell wall organization	gi|225438009|ref|XP_002273521.1|/0/PREDICTED: cellulose synthase A catalytic subunit 4 [UDP-forming]-like [Vitis vinifera]
Unigene26691_Mpfb2	373	98	12	23.1562926367749	3.17747061571227	-2.86545360500187	Down	4.14644e-16	9.27251522593516e-15	GO:0005737//cytoplasm	GO:0045548//phenylalanine ammonia-lyase activity	GO:0009698//phenylpropanoid metabolic process;GO:0009058//biosynthetic process;GO:0006559//L-phenylalanine catabolic process	gi|295002608|gb|ADF59062.1|/3.66834e-62/phenylalanine ammonia-lyase 2 precursor [Pyrus x bretschneideri]
CL9788	778	546	68	61.8535785874337	8.63253692126457	-2.84100056127732	Down	1.67031e-82	2.496389649e-80	-	-	-	-
Unigene6164_Mpfb2	1134	564	71	43.8346794315193	6.18378559052822	-2.82551049450192	Down	1.077668e-84	1.70138732802817e-82	GO:0005829//cytosol;GO:0005618//cell wall;GO:0005739//mitochondrion;GO:0009579//thylakoid;GO:0009570//chloroplast stroma;GO:0005773//vacuole;GO:0005886//plasma membrane;GO:0048046//apoplast	GO:0005507//copper ion binding;GO:0008270//zinc ion binding;GO:0005509//calcium ion binding;GO:0005544//calcium-dependent phospholipid binding;GO:0004601//peroxidase activity;GO:0005524//ATP binding;GO:0042803//protein homodimerization activity	GO:0006979//response to oxidative stress;GO:0009414//response to water deprivation;GO:0009651//response to salt stress;GO:0009409//response to cold;GO:0009408//response to heat;GO:0009737//response to abscisic acid stimulus;GO:0046686//response to cadmium ion	gi|255545700|ref|XP_002513910.1|/1.23346e-145/annexin, putative [Ricinus communis]
Unigene26991_Mpfb2	295	111	14	33.1629188530055	4.6872179534603	-2.82276720590031	Down	8.1157e-18	2.02157578277778e-16	-	-	-	-
CL13948	271	38	5	12.3585093694422	1.82225790230731	-2.76170568016403	Down	9.21662e-07	8.0838339385759e-06	-	-	-	-
Unigene6564_Mpfb2	229	30	4	11.546159638424	1.72517691362544	-2.74259685721633	Down	1.547846e-05	0.00011040529923958	-	-	-	-
CL6332	866	300	40	30.5319925773567	4.56195742748528	-2.74259685721633	Down	1.985346e-44	1.42884363727127e-42	-	-	-	-
Unigene5931_Mpfb2	294	45	6	13.490155904077	2.01564037357258	-2.74259685721633	Down	9.41354e-08	9.52120218768328e-07	GO:0005618//cell wall;GO:0005886//plasma membrane	GO:0016759//cellulose synthase activity	GO:0009867//jasmonic acid mediated signaling pathway;GO:0009414//response to water deprivation;GO:0045492//xylan biosynthetic process;GO:0009873//ethylene mediated signaling pathway;GO:0050832//defense response to fungus;GO:0042742//defense response to bacterium;GO:0006970//response to osmotic stress;GO:0009834//secondary cell wall biogenesis;GO:0030244//cellulose biosynthetic process;GO:0010413/…	gi|383081823|dbj|BAM05565.1|/1.53276e-28/cellulose synthase 1, partial [Eucalyptus pilularis]
CL5943	1130	145	20	11.3094463361023	1.74807749212489	-2.69368725673539	Down	7.91384e-22	2.45559061647059e-20	-	-	-	-
Unigene26541_Mpfb2	244	29	4	10.4751429178652	1.6191209558206	-2.69368725673537	Down	2.60676e-05	0.000177925556583955	-	-	-	-
CL8997	515	79	11	13.5198429785585	2.10957312884586	-2.68005539114763	Down	1.972312e-12	3.32578236720572e-11	-	-	-	-
Unigene206_Mpfb2	762	184	26	21.2821077219874	3.36998141198355	-2.65882849952373	Down	5.86848e-27	2.34305465503117e-25	-	-	-	-
CL3141	2977	1744	254	51.6320574600293	8.4268256934781	-2.61520589961257	Down	1.188468e-237	6.19620229255814e-235	-	-	-	-
Unigene26658_Mpfb2	498	174	26	30.7943960477002	5.1564775821917	-2.57821003931545	Down	9.0893e-25	3.29989428421053e-23	-	-	-	-
Unigene13224_Mpfb2	366	80	12	19.2646306535453	3.23824191164119	-2.57267185577402	Down	4.38596e-12	7.18499410010961e-11	-	-	-	-
CL4604	2290	1353	207	52.0731799692921	8.92779052801164	-2.54416542808502	Down	3.14838e-179	1.20652918e-176	-	-	-	-
Unigene4800_Mpfb2	1918	993	152	45.6302061748122	7.82715823898257	-2.5434286556926	Down	5.51e-132	1.41172497142857e-129	-	GO:0046872//metal ion binding;GO:0004722//protein serine/threonine phosphatase activity;GO:0003993//acid phosphatase activity	GO:0009845//seed germination;GO:0009846//pollen germination	gi|62177683|gb|AAX71115.1|/0/phytase [Medicago truncatula]
Unigene5616_Mpfb2	523	163	25	27.4686743673328	4.72114619049027	-2.54057822606416	Down	6.1705e-23	2.02834830278592e-21	GO:0016021//integral to membrane;GO:0009507//chloroplast;GO:0005886//plasma membrane	GO:0008270//zinc ion binding;GO:0016760//cellulose synthase (UDP-forming) activity	GO:0010413//glucuronoxylan metabolic process;GO:0016926//protein desumoylation;GO:0030244//cellulose biosynthetic process;GO:0052386//cell wall thickening;GO:0010400//rhamnogalacturonan I side chain metabolic process;GO:0009834//secondary cell wall biogenesis;GO:0010228//vegetative to reproductive phase transition of meristem;GO:0010089//xylem development;GO:0045492//xylan biosynthetic process;GO…	gi|255585040|ref|XP_002533228.1|/5.92934e-94/Cellulose synthase A catalytic subunit 3 [UDP-forming], putative [Ricinus communis]
CL15176	646	168	26	22.9207354803636	3.97511739308276	-2.52758396624548	Down	1.810032e-23	6.14821248363636e-22	-	-	-	-
CL8855	787	269	42	30.1251579791002	5.27088677104494	-2.51485120138568	Down	1.705892e-36	9.78095647109974e-35	-	-	-	-
CL13247	517	29541	4682	5036.00827403084	894.437491729737	-2.493228086016	Down	0	0	-	-	-	-
Unigene6715_Mpfb2	518	72	12	12.2505199561348	2.28802420783914	-2.42066876232897	Down	2.32504e-10	3.20861244936904e-09	GO:0005783//endoplasmic reticulum	-	GO:0048638//regulation of developmental growth;GO:0042127//regulation of cell proliferation;GO:0016049//cell growth;GO:0009733//response to auxin stimulus;GO:0046622//positive regulation of organ growth;GO:0009742//brassinosteroid mediated signaling pathway	gi|359481913|ref|XP_002267194.2|/2.54308e-17/PREDICTED: transcription factor ORG2 [Vitis vinifera]
Unigene17620_Mpfb2	286	48	8	14.7920031171977	2.76269589664493	-2.42066876232897	Down	2.61396e-07	2.49951214587332e-06	-	-	-	gi|359486082|ref|XP_002273298.2|/2.55197e-31/PREDICTED: uncharacterized protein LOC100248070 [Vitis vinifera]
Unigene6049_Mpfb2	881	414	70	41.4167692274091	7.84749884376157	-2.39991020216217	Down	1.704376e-52	1.50135769571709e-50	-	GO:0016829//lyase activity	-	gi|388501830|gb|AFK38981.1|/5.20476e-87/unknown [Lotus japonicus]
Unigene938_Mpfb2	409	124	21	26.7208434468368	5.07113433840143	-2.39758514921593	Down	9.88972e-17	2.30590418949558e-15	-	-	-	-
CL9232	1089	1665	282	134.752907185078	25.5758665583342	-2.39746137116764	Down	1.223674e-205	5.4865871138e-203	-	-	-	-
CL1505	964	118	20	10.7883930065523	2.04909498558208	-2.39642121608229	Down	5.58914e-16	1.23692137305035e-14	-	-	-	-
Unigene26488_Mpfb2	381	47	8	10.8723811188414	2.0738347150668	-2.39029511328545	Down	4.27e-07	3.95647840462906e-06	-	-	-	gi|118484615|gb|ABK94181.1|/3.23489e-10/unknown [Populus trichocarpa]
Unigene27049_Mpfb2	239	47	8	17.3321222020024	3.30598755832825	-2.39029511328545	Down	4.27e-07	3.95566095041322e-06	-	-	-	-
Unigene3585_Mpfb2	985	81312	13955	7275.62318602276	1399.27391801732	-2.37839241770774	Down	0	0	-	-	-	gi|297740406|emb|CBI30588.3|/1.02186e-49/unnamed protein product [Vitis vinifera]
CL11307	1986	347	60	15.3993367463593	2.98387849864219	-2.36760751857756	Down	1.394696e-43	9.77093508625e-42	-	-	-	-
CL7777	456	173	30	33.4374419879709	6.49778804638529	-2.36344389363602	Down	1.954398e-22	6.27717357636103e-21	-	-	-	-
Unigene22712_Mpfb2	270	46	8	15.01570933718	2.92641120903871	-2.35926821766482	Down	6.95612e-07	6.22289609816441e-06	-	-	-	-
CL9922	1647	1232	219	65.9278471254661	13.1328699749893	-2.32770574270154	Down	1.912622e-147	5.49719439833333e-145	-	-	-	-
CL5324	1310	371	66	24.9605642931517	4.97601600620895	-2.32658751887016	Down	1.458852e-45	1.0901757854e-43	-	-	-	-
Unigene11283_Mpfb2	551	77	14	12.3166021115747	2.50949055584535	-2.29513788024511	Down	2.08242e-10	2.88712014656772e-09	-	GO:0045551//cinnamyl-alcohol dehydrogenase activity;GO:0000166//nucleotide binding;GO:0008270//zinc ion binding;GO:0052747	GO:0055114//oxidation-reduction process	gi|166865124|gb|ABZ01817.1|/4.35706e-85/cinnamyl alcohol dehydrogenase [Gossypium hirsutum]
Unigene28894_Mpfb2	273	33	6	10.6537641498864	2.17068963307816	-2.29513788024511	Down	3.95106e-05	0.000260558430975143	-	-	-	-
CL8355	638	48076	8796	6641.39687084135	1361.67564823084	-2.28610361881258	Down	0	0	-	-	-	-
Unigene24243_Mpfb2	390	142	26	32.0904289848095	6.58442522033709	-2.2850136629714	Down	5.45782e-18	1.37324509169473e-16	GO:0005777//peroxisome;GO:0005739//mitochondrion	GO:0003960//NADPH:quinone reductase activity;GO:0016404//15-hydroxyprostaglandin dehydrogenase (NAD+) activity;GO:0008270//zinc ion binding;GO:0000166//nucleotide binding	GO:0006979//response to oxidative stress;GO:0055114//oxidation-reduction process	gi|171854667|dbj|BAG16523.1|/2.69394e-28/putative NADPH oxidoreductase [Capsicum chinense]
CL10283	531	71	13	11.7846208136306	2.41800926170571	-2.2850136629714	Down	1.190114e-09	1.52591196505576e-08	-	-	-	-
CL7990	726	423	78	51.351783548908	10.6112637848408	-2.27481789586551	Down	2.20924e-50	1.86897535622641e-48	-	-	-	-
CL10291	409	97	18	20.902595276961	4.34668657577265	-2.26569410235263	Down	1.334426e-12	2.28016991471037e-11	-	-	-	-
Unigene9901_Mpfb2	509	69	13	11.9476665649468	2.52252046751617	-2.2437910002449	Down	3.07174e-09	3.75484204961832e-08	-	-	-	-
Unigene3036_Mpfb2	623	374	71	52.9097051039304	11.2558793895008	-2.23285360199077	Down	9.17848e-44	6.47068408427673e-42	GO:0005886//plasma membrane;GO:0005829//cytosol	GO:0051903//S-(hydroxymethyl)glutathione dehydrogenase activity;GO:0004022//alcohol dehydrogenase (NAD) activity;GO:0008270//zinc ion binding;GO:0000166//nucleotide binding	GO:0046686//response to cadmium ion;GO:0001666//response to hypoxia;GO:0009651//response to salt stress;GO:0055114//oxidation-reduction process	gi|333362458|gb|AEF30408.1|/6.24893e-23/alcohol dehydrogenase [Prunus dulcis x Prunus persica]
Unigene1076_Mpfb2	511	100	19	17.2476879138884	3.67233109157744	-2.23163493793895	Down	9.6965e-13	1.672161425e-11	-	GO:0000166//nucleotide binding	GO:0009807//lignan biosynthetic process	gi|356529761|ref|XP_003533456.1|/1.81862e-28/PREDICTED: isoflavone reductase homolog [Glycine max]
Unigene6449_Mpfb2	1757	2302	445	115.474301321804	25.0148197756119	-2.20671685388628	Down	1.09278e-256	6.36324374805194e-254	GO:0016020//membrane;GO:0009505//plant-type cell wall;GO:0009507//chloroplast;GO:0005829//cytosol	GO:0016301//kinase activity;GO:0032440//2-alkenal reductase [NAD(P)] activity	GO:0031348//negative regulation of defense response;GO:0009867//jasmonic acid mediated signaling pathway;GO:0035304//regulation of protein dephosphorylation;GO:0009862//systemic acquired resistance, salicylic acid mediated signaling pathway;GO:0010363//regulation of plant-type hypersensitive response;GO:0010310//regulation of hydrogen peroxide metabolic process;GO:0006355//regulation of transcrip…	gi|359493576|ref|XP_003634629.1|/0/PREDICTED: probable LRR receptor-like serine/threonine-protein kinase At4g08850-like [Vitis vinifera]
Unigene19989_Mpfb2	557	196	38	31.0136343034723	6.73810121291228	-2.20248859227944	Down	2.73728e-23	9.20025662368815e-22	-	-	-	gi|363901078|gb|AEW43293.1|/9.18923e-30/hypothetical protein [Hevea brasiliensis]
CL14874	246	36	7	12.8979051570687	2.81042539892437	-2.19827634099252	Down	2.79328e-05	0.000189502640883644	-	-	-	-
CL5935	1001	714	139	62.8660132480903	13.7148117726302	-2.19654545291341	Down	1.973916e-80	2.88288181407166e-78	-	-	-	-
Unigene20226_Mpfb2	486	419	82	75.9852924188216	16.6642860514704	-2.18896069068908	Down	1.08042e-47	8.51367162390158e-46	GO:0044464//cell part	GO:0005488//binding	-	gi|356565119|ref|XP_003550792.1|/1.35523e-11/PREDICTED: formin-like protein 20-like [Glycine max]
CL15376	1237	1395	274	99.3931131040887	21.8771120902065	-2.18372358536384	Down	2.58634e-154	8.05303656805555e-152	-	-	-	-
CL6854	971	343	68	31.1334088952725	6.9166979657506	-2.17030818653029	Down	6.22144e-39	3.81080198469945e-37	-	-	-	-
Unigene18914_Mpfb2	1124	131	26	10.2720416071495	2.28463152662942	-2.16868954500417	Down	9.29008e-16	2.02105442484231e-14	-	GO:0045431//flavonol synthase activity	GO:0009733//response to auxin stimulus;GO:0051555//flavonol biosynthetic process;GO:0009416//response to light stimulus;GO:0055114//oxidation-reduction process;GO:0080167//response to karrikin	gi|81295650|gb|ABB70118.1|/0/flavonol synthase [Pyrus communis]
Unigene17933_Mpfb2	959	216	43	19.85120752016	4.42852374047698	-2.16432900906918	Down	5.31298e-25	1.94463742253061e-23	-	-	-	gi|224102031|ref|XP_002312517.1|/8.96064e-51/predicted protein [Populus trichocarpa]
CL11855	388	95	19	21.5796136541163	4.8364979066909	-2.15763435649518	Down	9.90914e-12	1.57607701376375e-10	-	-	-	-
CL2148	1080	199	40	16.239816076624	3.65801401129838	-2.1504027872641	Down	5.63536e-23	1.85788703176471e-21	-	-	-	-
CL8788	1048	9242	1862	777.242369263168	175.479958400778	-2.14705827821555	Down	0	0	-	-	-	-
CL9590	882	840	170	83.9387478475902	19.0366035281855	-2.14056084313623	Down	2.24652e-91	3.85928035402299e-89	-	-	-	-
CL910	696	147	30	18.6148645549936	4.25717147866622	-2.12848801083566	Down	3.83378e-17	9.17753304111052e-16	-	-	-	-
Unigene21165_Mpfb2	702	17754	3630	2229.00421047069	510.71503311589	-2.12580891063978	Down	0	0	-	-	-	gi|225433088|ref|XP_002285037.1|/1.94652e-37/PREDICTED: uncharacterized protein LOC100233119 [Vitis vinifera]
CL11356	2300	2006	412	76.8696454745127	17.6920642876884	-2.11931162503677	Down	5.77822e-213	2.64365357285714e-210	-	-	-	-
Unigene20643_Mpfb2	625	476	98	67.1241378787609	15.4865681182328	-2.11581418080055	Down	8.91932e-52	7.72037742934363e-50	-	-	-	gi|224139286|ref|XP_002323037.1|/2.71573e-58/predicted protein [Populus trichocarpa]
CL3162	242	38	8	13.8394877649539	3.26500424148947	-2.08363377505139	Down	3.08434e-05	0.00020739734940012	-	-	-	-
CL3451	454	204	43	39.6028189184005	9.35452481743926	-2.08186684887721	Down	1.235196e-22	4.02196681568627e-21	-	-	-	-
CL14523	2671	440	93	14.5187950226831	3.43888924836026	-2.07790716402444	Down	6.24618e-47	4.80377311595197e-45	-	-	-	-
CL8184	731	664	141	80.0575854984129	19.0506967729315	-2.07119434055595	Down	1.08729e-69	1.30699253967828e-67	-	-	-	-
Unigene26647_Mpfb2	291	47	10	14.2349732174521	3.39403361873046	-2.06836701839808	Down	3.68422e-06	2.94035906265575e-05	-	-	-	-
CL10545	3213	86180	18364	2364.00042140697	564.502263054483	-2.06617902289319	Down	0	0	-	-	-	-
Unigene19282_Mpfb2	644	121	26	16.5596551460191	3.98746247815445	-2.05412978074131	Down	8.73804e-14	1.65241459080557e-12	-	-	-	gi|224069906|ref|XP_002303081.1|/8.54645e-10/predicted protein [Populus trichocarpa]
CL6201	1155	268523	57729	20490.4403529804	4936.52316292	-2.0533837874862	Down	0	0	-	-	-	-
Unigene13685_Mpfb2	249	37	8	13.0964672846541	3.17321697365643	-2.04515962723676	Down	4.87582e-05	0.000316332139111561	-	-	-	-
CL6791	935	374	81	35.2542740959879	8.55623170343269	-2.04275071861083	Down	2.67726e-39	1.66722648083333e-37	-	-	-	-
CL11612	965	189	41	17.2618077827505	4.19629172073296	-2.0403966812108	Down	1.401072e-20	4.04767173092784e-19	-	-	-	-
Unigene5725_Mpfb2	365	46	10	11.1075110165441	2.70592817274127	-2.03734012277746	Down	5.8027e-06	4.46423575669183e-05	-	-	-	-
Unigene17268_Mpfb2	337	50	11	13.0765111632002	3.22382837197513	-2.02013083274524	Down	2.52444e-06	2.06925623912249e-05	-	-	-	-
CL8683	1697	2411	536	125.218112618484	31.1955089991221	-2.00503300675257	Down	4.22586e-238	2.229116292e-235	-	-	-	-
Unigene6172_Mpfb2	457	1296	291	249.94277477243	62.8906260104407	-1.99068092158415	Down	1.091124e-127	2.70291308220994e-125	-	-	-	gi|359474373|ref|XP_003631446.1|/1.13121e-19/PREDICTED: uncharacterized protein LOC100855263 [Vitis vinifera]
Unigene539_Mpfb2	1428	200	45	12.3439335069986	3.11238587095766	-1.98770935505287	Down	5.08272e-21	1.51323981832669e-19	GO:0005737//cytoplasm;GO:0016020//membrane	GO:0016298//lipase activity	GO:0031408//oxylipin biosynthetic process;GO:0009626//plant-type hypersensitive response;GO:0051607//defense response to virus;GO:0046686//response to cadmium ion	gi|302142349|emb|CBI19552.3|/6.76777e-179/unnamed protein product [Vitis vinifera]
CL9742	1147	780	176	59.9353395703368	15.1550850755797	-1.98360495672013	Down	3.25664e-77	4.50672739753086e-75	-	-	-	-
Unigene18377_Mpfb2	634	194	44	26.9689636223251	6.85444896754334	-1.97618748515764	Down	2.73016e-20	7.81686998212005e-19	GO:0016021//integral to membrane;GO:0009705//plant-type vacuole membrane	GO:0015369//calcium:hydrogen antiporter activity;GO:0005515//protein binding	GO:0006814//sodium ion transport;GO:0030026//cellular manganese ion homeostasis;GO:0070588//calcium ion transmembrane transport;GO:0048364//root development;GO:0006882//cellular zinc ion homeostasis;GO:0009651//response to salt stress;GO:0055062//phosphate ion homeostasis;GO:0006874//cellular calcium ion homeostasis;GO:0006793//phosphorus metabolic process;GO:0009733//response to auxin stimulus;G…	gi|255569343|ref|XP_002525639.1|/5.6066e-51/Vacuolar cation/proton exchanger 1a, putative [Ricinus communis]
Unigene11079_Mpfb2	476	66	15	12.2204941719286	3.11238587095766	-1.97320978535775	Down	9.18706e-08	9.30893128180791e-07	-	-	-	gi|302399143|gb|ADL36866.1|/5.26423e-58/WRKY domain class transcription factor [Malus x domestica]
CL12238	342	48	11	12.3699207354343	3.17669637823281	-1.96123714369167	Down	6.16558e-06	4.72073276058743e-05	-	-	-	-
Unigene25266_Mpfb2	282	74	17	23.127803928219	5.95400152902822	-1.95769678598642	Down	1.765978e-08	1.96381834290675e-07	-	-	-	-
Unigene19697_Mpfb2	541	544	125	88.6244228660693	22.8203277044955	-1.95738481819606	Down	1.866576e-53	1.67383336224e-51	-	-	-	gi|224117962|ref|XP_002317699.1|/6.8955e-16/predicted protein [Populus trichocarpa]
Unigene22075_Mpfb2	1455	286	66	17.3242652774098	4.48012437672421	-1.95118347902774	Down	9.55052e-29	4.13735908444444e-27	-	-	-	gi|19338630|gb|AAL86739.1|AF441864_1/1.12397e-128/48-kDa glycoprotein precursor [Corylus avellana]
Unigene20688_Mpfb2	560	342	79	53.8257220572672	13.9331140823205	-1.9497780283166	Down	4.85604e-34	2.59821319188544e-32	-	-	-	-
Unigene23372_Mpfb2	387	112	26	25.5069683381824	6.6354672763087	-1.94262146552432	Down	4.63632e-12	7.57575363848396e-11	-	-	-	gi|302398819|gb|ADL36704.1|/8.74473e-08/GRF domain class transcription factor [Malus x domestica]
CL15135	334	98	23	25.8601711183145	6.80127754795298	-1.92685414966601	Down	1.281644e-10	1.82139689470681e-09	-	-	-	-
Unigene7402_Mpfb2	744	98	23	11.6092703676304	3.05326169491438	-1.926854149666	Down	1.281644e-10	1.82197438262524e-09	-	-	-	gi|356558270|ref|XP_003547430.1|/4.66826e-40/PREDICTED: uncharacterized protein LOC100815473 [Glycine max]
CL10431	1227	1614	380	115.933982051598	30.5877944221038	-1.92227551655464	Down	1.743716e-151	5.24718082496644e-149	-	-	-	-
CL10013	2338	1928	454	72.6798978368954	19.1787578060289	-1.92204711054686	Down	1.488884e-180	5.80496451373913e-178	-	-	-	-
CL14099	1042	889	210	75.1944569849645	19.9049322879672	-1.91750035277146	Down	5.45514e-84	8.3764421979452e-82	-	-	-	-
Unigene315_Mpfb2	452	193	46	37.6331576356508	10.0514455797181	-1.90460134281888	Down	2.64174e-19	7.18736021723301e-18	-	-	-	-
Unigene16532_Mpfb2	330	318	76	84.9307512312435	22.7461962157099	-1.90066170344859	Down	9.33234e-31	4.34962711621622e-29	-	-	-	gi|292668897|gb|ADE41103.1|/5.43646e-37/AP2 domain class transcription factor [Malus x domestica]
CL678	1184	297	71	22.108360233337	5.92264599633362	-1.9002782629039	Down	8.05766e-29	3.50418333094084e-27	-	-	-	-
CL6493	283	46	11	14.3259417704544	3.83897583517887	-1.89983659902752	Down	1.485438e-05	0.000106308992188348	-	-	-	-
Unigene5420_Mpfb2	403	104	25	22.7446929651535	6.12694654497868	-1.89228978997418	Down	5.89806e-11	8.71625959854977e-10	-	-	-	-
CL6882	2412	2762	665	100.924860129683	27.2303654945533	-1.88999333547731	Down	4.16492e-252	2.39413484666667e-249	-	-	-	-
CL8237	1109	25790	6253	2049.6116522442	556.885629884145	-1.87989761237326	Down	0	0	-	-	-	-
Unigene26448_Mpfb2	341	544	132	140.603556511858	38.232146440667	-1.8787749834997	Down	1.049718e-50	8.91405416022727e-49	GO:0005829//cytosol;GO:0005618//cell wall;GO:0005730//nucleolus;GO:0005740//mitochondrial envelope;GO:0009507//chloroplast;GO:0005886//plasma membrane;GO:0048046//apoplast	GO:0005507//copper ion binding;GO:0004332//fructose-bisphosphate aldolase activity	GO:0006098//pentose-phosphate shunt;GO:0009651//response to salt stress;GO:0006096//glycolysis;GO:0046686//response to cadmium ion;GO:0080167//response to karrikin	gi|388515869|gb|AFK45996.1|/2.25237e-35/unknown [Lotus japonicus]
CL333	1299	12595	3064	854.556547804017	232.963959296915	-1.87506918130446	Down	0	0	-	-	-	-
CL9475	1243	809	197	57.3626463066255	15.6532393613002	-1.87365033458141	Down	2.63188e-74	3.42045227710145e-72	-	-	-	-
Unigene3136_Mpfb2	1066	184	45	15.2129137750041	4.16931240499769	-1.86741512133515	Down	4.97578e-18	1.25477529730034e-16	-	-	-	gi|356498501|ref|XP_003518089.1|/8.16355e-104/PREDICTED: uncharacterized protein LOC100784675 [Glycine max]
CL10617	1001	1276	313	112.348785580621	30.8829934160666	-1.86310002844007	Down	2.70998e-115	5.8417006375e-113	-	-	-	-
CL7139	383	411	101	94.5790251530745	26.0454417984613	-1.8604893625377	Down	3.1821e-38	1.91768572177419e-36	-	-	-	-
Unigene3761_Mpfb2	2731	15794	3937	509.708902482637	142.381263781401	-1.83991423947414	Down	0	0	-	-	GO:0050896//response to stimulus	gi|27529824|dbj|BAC53927.1|/2.1282e-60/hypothetical protein [Nicotiana tabacum]
Unigene4439_Mpfb2	448	56	14	11.0169606549962	3.08644932203301	-1.83570626160781	Down	2.85116e-06	2.3121262600832e-05	-	-	-	gi|359492008|ref|XP_002283016.2|/3.98098e-08/PREDICTED: uncharacterized protein LOC100264228 [Vitis vinifera]
CL6461	433	114	29	23.2043143587911	6.61483826985366	-1.81061528064498	Down	2.81696e-11	4.29313512984364e-10	-	-	-	-
Unigene12277_Mpfb2	380	133	34	30.8474898339894	8.83699174308399	-1.80352585585866	Down	7.1962e-13	1.25595959283768e-11	GO:0016021//integral to membrane;GO:0009941//chloroplast envelope;GO:0009705//plant-type vacuole membrane;GO:0000326//protein storage vacuole;GO:0042807//central vacuole;GO:0043674//columella;GO:0005783//endoplasmic reticulum;GO:0005886//plasma membrane	GO:0015204//urea transmembrane transporter activity	GO:0042742//defense response to bacterium;GO:0071918//urea transmembrane transport;GO:0080170//hydrogen peroxide transmembrane transport;GO:0006833//water transport;GO:0030104//water homeostasis	gi|388281852|dbj|BAM15884.1|/2.64631e-12/putative tonoplast intrinsic protein 1, partial [Pyrus pyrifolia var. culta]
CL12622	1795	570	146	27.9873763714667	8.03336558915779	-1.8006998117799	Down	3.57964e-50	3.01692328345865e-48	-	-	-	-
Unigene28458_Mpfb2	528	78	20	13.0200444104501	3.74115069337335	-1.7991803855827	Down	4.56688e-08	4.82481617719133e-07	-	GO:0003676//nucleic acid binding	-	gi|255546173|ref|XP_002514146.1|/1.23486e-38/conserved hypothetical protein [Ricinus communis]
CL906	1800	392	102	19.1939936744823	5.59676143728653	-1.77799076375153	Down	1.946608e-34	1.05156702284337e-32	-	-	-	-
CL8382	1069	366239	97084	30195.2527844726	8969.72410792151	-1.75118623447154	Down	0	0	-	-	-	-
Unigene1606_Mpfb2	600	312	83	45.8305563247842	13.6626823321995	-1.74606904912313	Down	4.40494e-27	1.77133896663677e-25	-	GO:0016758//transferase activity, transferring hexosyl groups	GO:0006979//response to oxidative stress;GO:0016051//carbohydrate biosynthetic process	gi|297739058|emb|CBI28547.3|/3.15e-45/unnamed protein product [Vitis vinifera]
Unigene1742_Mpfb2	1639	536	143	28.8228964543159	8.61720079171633	-1.7419241152872	Down	3.08464e-45	2.27851735881384e-43	GO:0005829//cytosol	GO:0047672;GO:0047172//shikimate O-hydroxycinnamoyltransferase activity;GO:0047205//quinate O-hydroxycinnamoyltransferase activity	GO:0010363//regulation of plant-type hypersensitive response;GO:0009805//coumarin biosynthetic process;GO:0009611//response to wounding;GO:0009963//positive regulation of flavonoid biosynthetic process;GO:0006612//protein targeting to membrane;GO:0010252//auxin homeostasis;GO:0009809//lignin biosynthetic process	gi|381141808|gb|AFF57841.1|/0/hydroxycinnamoyl-coenzyme A shikimate/quinate hydroxycinnamoyltransferase 3 [Pyrus x bretschneideri]
Unigene13285_Mpfb2	262	41	11	13.7922255528197	4.14668000517412	-1.7338266475886	Down	0.0001252154	0.000744501112558016	-	-	-	-
Unigene6441_Mpfb2	292	41	11	12.3752160782149	3.72065123751925	-1.7338266475886	Down	0.0001252154	0.000744402398541501	-	-	-	gi|147819078|emb|CAN65347.1|/2.55267e-07/hypothetical protein VITISV_000637 [Vitis vinifera]
CL9785	1303	465	125	31.4528730902424	9.47490198628706	-1.73100888294112	Down	3.92072e-39	2.42139562865014e-37	-	-	-	-
Unigene20514_Mpfb2	1532	412	111	23.7022861089213	7.15604960304259	-1.72779092244092	Down	9.03474e-35	4.9161485118932e-33	-	GO:0016887//ATPase activity;GO:0005524//ATP binding	-	gi|224094851|ref|XP_002310264.1|/7.95906e-157/predicted protein [Populus trichocarpa]
CL15254	358	48	13	11.8170751159736	3.58648859766964	-1.72022904418788	Down	3.52084e-05	0.000234323739171738	-	-	-	-
Unigene14034_Mpfb2	274	44	12	14.1531757319659	4.32553481627984	-1.71017537952395	Down	8.15258e-05	0.00050558399648686	GO:0005886//plasma membrane;GO:0016021//integral to membrane	GO:0005524//ATP binding;GO:0004012//phospholipid-translocating ATPase activity;GO:0000287//magnesium ion binding;GO:0015662//ATPase activity, coupled to transmembrane movement of ions, phosphorylative mechanism	GO:0006812//cation transport;GO:0015914//phospholipid transport	gi|255567333|ref|XP_002524646.1|/7.54149e-23/Phospholipid-transporting ATPase, putative [Ricinus communis]
CL4139	1904	3105	847	143.729675772114	43.9365138783523	-1.70986565538345	Down	5.179e-247	2.9026352875e-244	-	-	-	-
Unigene10759_Mpfb2	409	168	46	36.2024330570047	11.1081990269746	-1.70446172832956	Down	8.32132e-15	1.69901195282332e-13	-	-	-	gi|302399005|gb|ADL36797.1|/4.34557e-15/NAC domain class transcription factor [Malus x domestica]
CL12854	1048	1361	373	114.458652301144	35.1525373165897	-1.70312579285657	Down	9.20638e-109	1.85106035901345e-106	-	-	-	-
Unigene24774_Mpfb2	534	80	22	13.2038479760254	4.06902682155663	-1.69820273785788	Down	1.033512e-07	1.03970333282477e-06	-	-	-	-
CL1375	1400	2152	593	135.477139026011	41.8346159534989	-1.69528032961844	Down	8.92878e-170	3.15228117212598e-167	-	-	-	-
Unigene1652_Mpfb2	269	58	16	19.0032332487667	5.87458012223384	-1.69368725673538	Down	6.53032e-06	4.975360371113e-05	-	-	GO:0006950//response to stress	gi|255542872|ref|XP_002512499.1|/4.74372e-33/conserved hypothetical protein [Ricinus communis]
CL8223	527	2934	812	490.683302645296	152.178935832459	-1.68902350009602	Down	1.471144e-229	7.58180270436781e-227	-	-	-	-
Unigene16300_Mpfb2	331	336	93	89.4670400019027	27.7500700373723	-1.68886487327854	Down	8.48654e-28	3.53963715330233e-26	-	-	-	gi|302398723|gb|ADL36656.1|/7.09203e-29/C3HL domain class transcription factor [Malus x domestica]
CL3146	1077	130	36	10.6384763985107	3.30138311883197	-1.68814907319395	Down	1.244436e-11	1.96191198776371e-10	-	-	-	-
Unigene10510_Mpfb2	547	83	23	13.3734220748034	4.15288245158372	-1.68718373689772	Down	6.80016e-08	7.02693648121687e-07	-	-	-	gi|225425368|ref|XP_002270226.1|/6.93226e-43/PREDICTED: squamosa promoter-binding-like protein 16 [Vitis vinifera]
CL12680	570	313	87	48.3973148773869	15.0748682676139	-1.6827816126917	Down	7.07076e-26	2.69127051035654e-24	-	-	-	-
Unigene4511_Mpfb2	1873	36505	10185	1717.77532818211	537.071843586225	-1.67735436121929	Down	0	0	-	-	-	gi|307136205|gb|ADN34043.1|/8.31723e-50/late embryogenesis abundant protein D-29 [Cucumis melo subsp. melo]
CL8528	1541	364	102	20.8185525161252	6.53742413180775	-1.67107555983501	Down	1.456068e-29	6.47033904023786e-28	-	-	-	-
Unigene28211_Mpfb2	532	82	23	13.5848236648074	4.26997500191033	-1.66969631016889	Down	1.015148e-07	1.0219171727885e-06	-	-	-	-
Unigene21567_Mpfb2	1269	550	157	38.1990755571185	12.2193233994435	-1.64437332112821	Down	6.80062e-43	4.691067676e-41	GO:0005886//plasma membrane;GO:0005829//cytosol	GO:0005525//GTP binding;GO:0016787//hydrolase activity	GO:0016192//vesicle-mediated transport;GO:0007264//small GTPase mediated signal transduction;GO:0015031//protein transport	gi|357474509|ref|XP_003607539.1|/2.47416e-113/GTP-binding protein ras-like protein [Medicago truncatula]
Unigene22920_Mpfb2	271	157	45	51.0601571316429	16.4003211207658	-1.63847391416977	Down	2.97688e-13	5.39290378020202e-12	-	-	-	-
Unigene12441_Mpfb2	644	279	80	38.1830064937136	12.2691153173983	-1.63789947854964	Down	2.03682e-22	6.5278697884203e-21	GO:0005622//intracellular	GO:0008270//zinc ion binding;GO:0003700//sequence-specific DNA binding transcription factor activity	GO:0009805//coumarin biosynthetic process;GO:0006355//regulation of transcription, DNA-dependent;GO:0009611//response to wounding;GO:0009963//positive regulation of flavonoid biosynthetic process	gi|356505512|ref|XP_003521534.1|/5.47578e-49/PREDICTED: zinc finger protein CONSTANS-LIKE 13-like [Glycine max]
CL2693	437	381	110	76.8414097858774	24.8611020905176	-1.62799373557648	Down	8.3575e-30	3.75852785857573e-28	-	-	-	-
Unigene17543_Mpfb2	399	90	26	19.8802297533766	6.43590435070543	-1.62711963979639	Down	4.25502e-08	4.50595965375531e-07	-	-	-	-
CL5193	1422	2765	800	171.374943522163	55.5647697918742	-1.62491383695515	Down	5.66708e-205	2.51579075207921e-202	-	-	-	-
CL14731	1032	1644	476	140.40219625437	45.5550349546578	-1.62388308198155	Down	1.505836e-122	3.51651920479167e-120	-	-	-	-
CL13508	1701	475	138	24.6116698935835	8.01279259617741	-1.61896550804795	Down	1.742858e-36	9.98014356909323e-35	-	-	-	-
Unigene5102_Mpfb2	581	316	92	47.9361041924792	15.639426513021	-1.6159250537279	Down	9.75526e-25	3.5330904088853e-23	-	GO:0005524//ATP binding;GO:0008568//microtubule-severing ATPase activity	GO:0048235//pollen sperm cell differentiation	gi|356528839|ref|XP_003533005.1|/6.44393e-77/PREDICTED: uncharacterized protein LOC100807464 isoform 2 [Glycine max]
CL4796	591	103	30	15.3603647710945	5.01352174137342	-1.61531619318251	Down	5.31446e-09	6.30048765256478e-08	-	-	-	-
Unigene1806_Mpfb2	1743	247	72	12.4896811556354	4.07985039470112	-1.61414849175018	Down	1.230138e-19	3.41098933246753e-18	-	GO:0050734//hydroxycinnamoyltransferase activity;GO:0047672	GO:0015706//nitrate transport;GO:0010345//suberin biosynthetic process;GO:0010167//response to nitrate;GO:0052325//cell wall pectin biosynthetic process	gi|359491108|ref|XP_003634222.1|/0/PREDICTED: omega-hydroxypalmitate O-feruloyl transferase-like [Vitis vinifera]
Unigene18858_Mpfb2	380	48	14	11.1329286618909	3.63876130597576	-1.61331384027136	Down	7.69812e-05	0.000479856258084249	-	-	-	-
CL3657	744	629	184	74.512561849383	24.426093559315	-1.60906051243009	Down	2.2446e-47	1.75028052521739e-45	-	-	-	-
CL3114	1116	25159	7382	1986.92267468853	653.309502372694	-1.60469719916892	Down	0	0	-	-	-	-
Unigene1687_Mpfb2	220	8079	2389	3236.58273206234	1072.51308077627	-1.59347613837431	Down	0	0	GO:0009536//plastid	GO:0003676//nucleic acid binding;GO:0003909//DNA ligase activity	GO:0006281//DNA repair	gi|302845449|ref|XP_002954263.1|/2.08792e-17/extracellular matrix glycoprotein pherophorin-V40 [Volvox carteri f. nagariensis]
Unigene665_Mpfb2	952	1710	506	158.310947227256	52.4955750234858	-1.59249329668676	Down	6.40724e-124	1.51200747305263e-121	-	-	-	gi|260159572|gb|ACX32461.1|/2.51554e-138/thaumatin-like protein [Pyrus x bretschneideri]
CL7769	437	125	37	25.2104362814559	8.36237070317411	-1.59203718064095	Down	1.886736e-10	2.63045964029851e-09	-	-	-	-
Unigene12361_Mpfb2	1411	1212	359	75.7054929205126	25.1290785340292	-1.59104021125771	Down	2.9469e-88	4.89370945555555e-86	-	GO:0003677//DNA binding;GO:0003700//sequence-specific DNA binding transcription factor activity	GO:0009788//negative regulation of abscisic acid mediated signaling pathway;GO:0009753//response to jasmonic acid stimulus;GO:0009620//response to fungus;GO:0009414//response to water deprivation;GO:0006355//regulation of transcription, DNA-dependent;GO:0009611//response to wounding;GO:0009695//jasmonic acid biosynthetic process;GO:0042538//hyperosmotic salinity response;GO:0010200//response to c…	gi|302399001|gb|ADL36795.1|/0/NAC domain class transcription factor [Malus x domestica]
CL7603	2155	1368	406	55.9487783797116	18.6074940101405	-1.58822285930854	Down	3.93206e-99	7.28519728181818e-97	-	-	-	-
Unigene499_Mpfb2	692	357	106	45.4688433969208	15.1289539022196	-1.58756607107372	Down	4.33994e-27	1.74676741274686e-25	GO:0005618//cell wall;GO:0005886//plasma membrane	GO:0020037//heme binding;GO:0019825//oxygen binding	GO:0015671//oxygen transport	gi|37903668|gb|AAP57677.1|/2.07496e-84/non-symbiotic hemoglobin class 1 [Pyrus communis]
Unigene23251_Mpfb2	1030	983	292	84.1139597969808	27.9997888010451	-1.58692930906838	Down	1.166904e-71	1.45739483699164e-69	-	GO:0009055//electron carrier activity;GO:0004497//monooxygenase activity;GO:0020037//heme binding;GO:0016705//oxidoreductase activity, acting on paired donors, with incorporation or reduction of molecular oxygen;GO:0019825//oxygen binding	GO:0016132//brassinosteroid biosynthetic process;GO:0055114//oxidation-reduction process	gi|225448341|ref|XP_002266768.1|/1.07221e-129/PREDICTED: cytochrome P450 734A1 [Vitis vinifera]
CL8001	1537	257681	76645	14776.1167913602	4925.145780866	-1.58502884155423	Down	0	0	-	-	-	-
CL11331	1155	178	53	13.5828155607919	4.53213683997228	-1.58351923801102	Down	3.36002e-14	6.54729320903955e-13	-	-	-	-
Unigene27517_Mpfb2	527	94	28	15.7205966082678	5.24754951146409	-1.58294019122784	Down	3.96608e-08	4.21491180279687e-07	-	-	-	-
CL803	902	6855	2053	669.811665543229	224.797532882795	-1.5751293001658	Down	0	0	-	-	-	-
CL9833	2370	433	130	16.1024268813953	5.41756505470773	-1.57156166330608	Down	4.52458e-32	2.24164191668508e-30	-	-	-	-
CL2168	655	206	62	27.7190094037157	9.34887855711984	-1.56801047840416	Down	5.30748e-16	1.1774937197427e-14	-	-	-	-
CL14985	257	20641	6221	7078.63299236659	2390.76124294068	-1.56600071732553	Down	0	0	-	-	-	-
Unigene10322_Mpfb2	867	116	35	11.7920870678621	3.98710869743595	-1.56440423979041	Down	1.385878e-09	1.76630505645253e-08	-	-	-	-
CL8868	1664	1752	531	92.796707055545	31.5173959615294	-1.55792527040483	Down	5.27556e-123	1.23843080481675e-120	-	-	-	-
Unigene3856_Mpfb2	890	161	49	15.9436464310507	5.43769947971659	-1.55191329560722	Down	1.202588e-12	2.06196704229445e-11	-	GO:0008194//UDP-glycosyltransferase activity;GO:0016758//transferase activity, transferring hexosyl groups	-	gi|224055535|ref|XP_002298527.1|/4.754e-80/predicted protein [Populus trichocarpa]
CL15315	627	357	109	50.1825193471598	17.1699126559029	-1.54730220085999	Down	3.7073e-26	1.42927093809114e-24	-	-	-	-
Unigene20227_Mpfb2	1237	170	52	12.1124223854445	4.15186068865233	-1.54465747960442	Down	3.39924e-13	6.11849553914091e-12	GO:0005794//Golgi apparatus;GO:0016021//integral to membrane	GO:0047220//galactosylxylosylprotein 3-beta-galactosyltransferase activity	GO:0006486//protein glycosylation	gi|255554873|ref|XP_002518474.1|/1.3418e-148/Beta-1,3-galactosyltransferase sqv-2, putative [Ricinus communis]
CL958	1106	386	119	30.7598322808574	10.6267622226959	-1.53334553556795	Down	8.3113e-28	3.4697742839851e-26	-	-	-	-
CL4696	995	158	49	13.9954153446384	4.86387189642991	-1.52477716566971	Down	3.70622e-12	6.10715862330026e-11	-	-	-	-
Unigene27143_Mpfb2	265	58	18	19.2900745053519	6.70865965845666	-1.52376225529308	Down	2.92326e-05	0.000197424625124266	-	-	-	-
Unigene24601_Mpfb2	604	116	36	16.9267210063518	5.88673777977157	-1.52376225529307	Down	2.81604e-09	3.46020239736914e-08	-	-	-	-
Unigene26489_Mpfb2	295	203	63	60.6493020464876	21.0924807905714	-1.52376225529307	Down	3.31454e-15	6.91871647951583e-14	-	-	-	-
Unigene6848_Mpfb2	847	106	33	11.0299676923693	3.84804071318401	-1.51923259681256	Down	1.47141e-08	1.64810417611791e-07	-	-	-	gi|71041102|gb|AAZ20439.1|/2.18096e-95/MYB23 [Malus x domestica]
CL6871	1106	41722	13052	3324.77130161122	1165.55042462712	-1.51224368610148	Down	0	0	-	-	-	-
CL11704	1369	217	68	13.9703752352618	4.90585370689834	-1.50979465280195	Down	5.85528e-16	1.29454235384615e-14	-	-	-	-
Unigene3993_Mpfb2	1027	282	89	24.2008405430102	8.55911165447908	-1.49952418304021	Down	4.12472e-20	1.16902699519595e-18	GO:0005618//cell wall	-	-	gi|255551014|ref|XP_002516555.1|/8.83248e-108/conserved hypothetical protein [Ricinus communis]
Unigene24021_Mpfb2	208	60	19	25.4237553576836	9.02192878748111	-1.49466934377275	Down	2.75812e-05	0.000187230622922029	-	-	-	-
CL15365	1896	268	85	12.4579977026961	4.42781759278997	-1.49240451592788	Down	4.60228e-19	1.23416524138756e-17	-	-	-	-
Unigene17038_Mpfb2	683	538	171	69.4245954013231	24.7277462520712	-1.48931610927854	Down	1.344058e-36	7.73601136662388e-35	GO:0016020//membrane;GO:0016023//cytoplasmic membrane-bounded vesicle	-	-	gi|15229448|ref|NP_188987.1|/6.55504e-51/uncharacterized protein [Arabidopsis thaliana]
CL3060	1333	818	260	54.0847640857428	19.2642598344446	-1.48929548152111	Down	9.0043e-55	8.27306965368852e-53	-	-	-	-
Unigene5865_Mpfb2	1017	131	42	11.352777548118	4.07884748162475	-1.4768118403665	Down	6.64532e-10	8.73515722192905e-09	GO:0048046//apoplast;GO:0005618//cell wall	GO:0020037//heme binding;GO:0004601//peroxidase activity	GO:0055114//oxidation-reduction process;GO:0006979//response to oxidative stress	gi|32351452|gb|AAP76387.1|/1.24335e-146/class III peroxidase [Gossypium hirsutum]
CL1239	972	1348	433	122.229324797818	43.9977796358944	-1.47408782806295	Down	8.53752e-88	1.40734111852941e-85	-	-	-	-
CL12743	577	90	29	13.7473339195793	4.96399475016748	-1.46957836280991	Down	3.61378e-07	3.38693674456522e-06	-	-	-	-
Unigene20637_Mpfb2	413	62	20	13.2310229658066	4.78287546271459	-1.46797447710733	Down	2.58918e-05	0.000176806371702711	-	GO:0003723//RNA binding	GO:0010193//response to ozone;GO:0000398//nuclear mRNA splicing, via spliceosome	gi|356555656|ref|XP_003546146.1|/8.37067e-43/PREDICTED: RNA-binding post-transcriptional regulator csx1-like [Glycine max]
CL7123	2371	870	281	32.3399604212457	11.7053362731847	-1.46615153212297	Down	7.51326e-57	7.22901370429184e-55	-	-	-	-
Unigene20464_Mpfb2	455	99	32	19.1767754697956	6.94620682585012	-1.46506288168742	Down	9.9452e-08	1.00227676421668e-06	GO:0071944//cell periphery	GO:0016772//transferase activity, transferring phosphorus-containing groups;GO:0005488//binding	-	gi|224101629|ref|XP_002312360.1|/7.1656e-11/predicted protein [Populus trichocarpa]
Unigene15256_Mpfb2	257	68	22	23.3199478455951	8.45470942689198	-1.46373748422086	Down	1.081882e-05	7.9430724142787e-05	-	-	-	-
CL7945	1269	361	117	25.0724841383996	9.10611998557257	-1.46119656891158	Down	1.995272e-24	7.11710506475736e-23	-	-	-	-
CL13666	893	253	82	24.9701325483901	9.06925310303989	-1.46114783168404	Down	1.437334e-17	3.52162538568306e-16	-	-	-	-
CL4697	1694	1614	524	83.973433280585	30.5511111167943	-1.45870812334814	Down	3.65044e-103	6.99464864444444e-101	-	-	-	-
Unigene27101_Mpfb2	707	157	51	19.5718565525817	7.1245902313407	-1.45790166852795	Down	2.08232e-11	3.2261569398756e-10	GO:0044464//cell part	GO:0016705//oxidoreductase activity, acting on paired donors, with incorporation or reduction of molecular oxygen;GO:0004497//monooxygenase activity;GO:0005506//iron ion binding	GO:0006952//defense response;GO:0051707//response to other organism;GO:0042343//indole glucosinolate metabolic process	gi|356559512|ref|XP_003548043.1|/4.64127e-63/PREDICTED: isoflavone 2'-hydroxylase-like [Glycine max]
Unigene23450_Mpfb2	685	363	118	46.7054799154876	17.0137702773674	-1.45688895024172	Down	1.878506e-24	6.71663265725678e-23	-	-	-	-
Unigene28074_Mpfb2	311	55	18	15.5866967466184	5.71638202408686	-1.44714097369016	Down	9.02036e-05	0.000553883704902766	-	-	-	-
Unigene10026_Mpfb2	311	58	19	16.4368802055249	6.0339588032028	-1.4457597432918	Down	5.8113e-05	0.000370483802218115	-	-	-	-
Unigene900_Mpfb2	816	2353	771	254.146160992216	93.3197030308804	-1.44540481691707	Down	1.588546e-147	4.5952023872258e-145	GO:0009507//chloroplast	-	GO:0009793//embryo development ending in seed dormancy;GO:0050832//defense response to fungus	gi|255556231|ref|XP_002519150.1|/7.10551e-72/conserved hypothetical protein [Ricinus communis]
Unigene26574_Mpfb2	528	118	39	19.6969902619629	7.29524385207803	-1.4329470921074	Down	1.022702e-08	1.1682774413758e-07	-	-	-	gi|357484827|ref|XP_003612701.1|/1.12729e-07/hypothetical protein MTR_5g027950 [Medicago truncatula]
CL12618	373	260	86	61.435062097566	22.7718727459379	-1.43180931993417	Down	1.59697e-17	3.90634718439716e-16	-	-	-	-
CL2340	1428	843	280	52.0296797319989	19.3659565304032	-1.42581206560493	Down	5.80388e-53	5.15304094178218e-51	-	-	-	-
Unigene26914_Mpfb2	271	63	21	20.4891076388121	7.65348318969071	-1.42066876232897	Down	3.48772e-05	0.000232257391415417	-	-	-	gi|255570843|ref|XP_002526374.1|/3.079e-16/conserved hypothetical protein [Ricinus communis]
Unigene813_Mpfb2	1146	252	84	19.3806218852289	7.2394203993235	-1.42066876232897	Down	7.54398e-17	1.76816221254574e-15	-	GO:0004702//receptor signaling protein serine/threonine kinase activity;GO:0004713//protein tyrosine kinase activity;GO:0005524//ATP binding;GO:0032440//2-alkenal reductase [NAD(P)] activity	GO:0006857//oligopeptide transport;GO:0006468//protein phosphorylation;GO:0007169//transmembrane receptor protein tyrosine kinase signaling pathway;GO:0055114//oxidation-reduction process	gi|357519155|ref|XP_003629866.1|/5.36277e-80/ATP-binding/protein serine/threonine kinase [Medicago truncatula]
CL13156	1522	198	66	11.4657461744507	4.2829047096805	-1.42066876232897	Down	1.511538e-13	2.8051667759106e-12	-	-	-	-
Unigene18687_Mpfb2	444	60	20	11.910227735131	4.44893595968722	-1.42066876232897	Down	5.40608e-05	0.000346919148361242	-	-	-	gi|224115596|ref|XP_002332095.1|/7.29613e-18/NAC domain protein, IPR003441 [Populus trichocarpa]
Unigene10873_Mpfb2	349	108	36	27.2740802461797	10.1879358710087	-1.42066876232896	Down	5.2961e-08	5.5468637164214e-07	-	-	-	-
Unigene18442_Mpfb2	306	510	171	146.892808733283	55.1929761116491	-1.41220718358078	Down	2.95974e-32	1.474509582e-30	GO:0005773//vacuole;GO:0016023//cytoplasmic membrane-bounded vesicle;GO:0005783//endoplasmic reticulum	GO:0004190//aspartic-type endopeptidase activity	GO:0006629//lipid metabolic process;GO:0046686//response to cadmium ion;GO:0006508//proteolysis;GO:0009651//response to salt stress	gi|255556616|ref|XP_002519342.1|/1.05769e-16/Aspartic proteinase oryzasin-1 precursor, putative [Ricinus communis]
Unigene19975_Mpfb2	437	65	22	13.109426866357	4.97222041810352	-1.39864245599897	Down	3.23344e-05	0.000216449312152881	-	GO:0050660//flavin adenine dinucleotide binding;GO:0046592//polyamine oxidase activity	GO:0006598//polyamine catabolic process;GO:0055114//oxidation-reduction process	gi|112293230|dbj|BAF02915.1|/1.62168e-70/polyamine oxidase [Malus x domestica]
CL11210	1369	330	112	21.2452710950986	8.08022963489139	-1.39467355379602	Down	4.71618e-21	1.40785194846871e-19	-	-	-	-
Unigene18518_Mpfb2	1237	5510	1877	392.584984375289	149.866202165393	-1.38932993023545	Down	0	0	GO:0031977//thylakoid lumen;GO:0009535//chloroplast thylakoid membrane;GO:0010287//plastoglobule	GO:0016491//oxidoreductase activity;GO:0005198//structural molecule activity	GO:0055114//oxidation-reduction process;GO:0009628//response to abiotic stimulus	gi|62900641|sp|Q9ZWQ8.1|PAP_CITUN/1.30871e-119/RecName: Full=Plastid-lipid-associated protein, chloroplastic; AltName: Full=CitPAP; Flags: Precursor
Unigene4483_Mpfb2	1023	249	85	21.4523808648607	8.20639506933508	-1.3863172575382	Down	4.06424e-16	9.09776978931603e-15	GO:0009506//plasmodesma;GO:0005886//plasma membrane	GO:0004622//lysophospholipase activity	GO:0046686//response to cadmium ion;GO:0042542//response to hydrogen peroxide;GO:0010043//response to zinc ion	gi|224070855|ref|XP_002303266.1|/2.13066e-162/predicted protein [Populus trichocarpa]
CL6774	1299	401	137	27.2073978300445	10.4164694594247	-1.38513260510221	Down	5.23726e-25	1.91848877957516e-23	-	-	-	-
CL14292	3614	3866	1321	94.2812836573666	36.1013795630823	-1.38491743257222	Down	3.24324e-226	1.615746132e-223	-	-	-	-
CL410	2209	2159	739	86.1407625319577	33.0413551685997	-1.38242323548417	Down	7.30944e-127	1.79089268459016e-124	-	-	-	-
Unigene15576_Mpfb2	604	73	25	10.6521606333076	4.08801234706359	-1.38167463071311	Down	1.249476e-05	9.06810544059566e-05	-	-	-	gi|224109662|ref|XP_002333215.1|/2.6705e-07/predicted protein [Populus trichocarpa]
Unigene18547_Mpfb2	611	1429	490	206.130759751091	79.2070791644478	-1.37985852370106	Down	2.2836e-84	3.55520045833333e-82	GO:0005737//cytoplasm	GO:0003723//RNA binding;GO:0003677//DNA binding;GO:0003700//sequence-specific DNA binding transcription factor activity	GO:0006355//regulation of transcription, DNA-dependent;GO:0042221//response to chemical stimulus	gi|302398723|gb|ADL36656.1|/9.01723e-96/C3HL domain class transcription factor [Malus x domestica]
CL683	1687	1083	372	56.5802887462283	21.7789524181867	-1.37736497810811	Down	3.33024e-64	3.67778253399015e-62	-	-	-	-
CL5851	838	881	303	92.6581607355767	35.7114709145967	-1.37553048705528	Down	1.88211e-52	1.64820636855469e-50	-	-	-	-
CL2616	897	1472	509	144.632919368155	56.0446895844746	-1.36774637158913	Down	1.011166e-85	1.6134394997153e-83	-	-	-	-
CL3881	1093	1428	494	115.148909901809	44.6391499384244	-1.36711929405224	Down	3.70804e-83	5.5978919016835e-81	-	-	-	-
CL5392	1120	3422	1194	269.28599543855	105.292014014498	-1.35474318483241	Down	6.17958e-194	2.58947503233645e-191	-	-	-	-
Unigene26783_Mpfb2	352	63	22	15.7742845741991	6.17289864406602	-1.35355456647043	Down	6.59472e-05	0.000416402563920575	-	GO:0050236//pyridoxine:NADP 4-dehydrogenase activity	GO:0055114//oxidation-reduction process	gi|255542314|ref|XP_002512220.1|/2.44388e-50/aldo/keto reductase, putative [Ricinus communis]
CL6550	894	816	285	80.4459945814488	31.4859259697327	-1.35331349452721	Down	1.467582e-47	1.15239884647986e-45	-	-	-	-
CL7654	2144	298	105	12.2502025193615	4.83697281811143	-1.34062926440386	Down	3.93382e-18	9.99324007592068e-17	-	-	-	-
CL9456	1115	150	53	11.8568186421484	4.69472470867084	-1.3366044975405	Down	8.65958e-10	1.12672544532792e-08	-	-	-	-
Unigene13704_Mpfb2	773	133	47	15.1643546402535	6.00520023329579	-1.33639984543136	Down	7.89166e-09	9.1431100625323e-08	-	GO:0003825//alpha,alpha-trehalose-phosphate synthase (UDP-forming) activity;GO:0004805//trehalose-phosphatase activity	GO:0009744//response to sucrose stimulus;GO:0009750//response to fructose stimulus;GO:0005992//trehalose biosynthetic process	gi|255540727|ref|XP_002511428.1|/4.10855e-127/trehalose-6-phosphate synthase, putative [Ricinus communis]
CL384	1046	617	219	51.9882579283569	20.6786203143474	-1.33004588115606	Down	1.837906e-35	1.0224093216129e-33	-	-	-	-
Unigene20789_Mpfb2	393	5361	1906	1202.27839331165	479.004369082538	-1.32766027746052	Down	1.620302e-293	1.06837471726471e-290	-	-	-	-
Unigene23829_Mpfb2	1396	185	66	11.6798723276464	4.66947060754564	-1.32269360276567	Down	1.36999e-11	2.14927367494752e-10	-	-	-	gi|358248346|ref|NP_001239866.1|/1.68608e-142/uncharacterized protein LOC100775724 [Glycine max]
Unigene16892_Mpfb2	1180	1068	383	79.7702642680403	32.0572227888446	-1.31520161137041	Down	3.78932e-59	3.86140320090909e-57	-	-	-	-
CL13996	3029	3765	1352	109.551289180748	44.0845637069779	-1.31326097488492	Down	2.38786e-203	1.04965175313725e-200	-	-	-	-
Unigene20614_Mpfb2	1136	9173	3299	711.680141466762	286.822431363011	-1.31107112344704	Down	0	0	-	GO:0016491//oxidoreductase activity	GO:0008152//metabolic process	gi|224113975|ref|XP_002316632.1|/7.21841e-37/polyphenol oxidase [Populus trichocarpa]
Unigene4418_Mpfb2	2647	541	195	18.0133757895065	7.27595155628485	-1.30786073168502	Down	1.541894e-30	7.07614137952917e-29	GO:0016602//CCAAT-binding factor complex	GO:0003677//DNA binding;GO:0003700//sequence-specific DNA binding transcription factor activity	GO:0048510//regulation of timing of transition from vegetative to reproductive phase;GO:0019375//galactolipid biosynthetic process;GO:0045892//negative regulation of transcription, DNA-dependent;GO:0016036//cellular response to phosphate starvation	gi|225444037|ref|XP_002282043.1|/8.29863e-70/PREDICTED: nuclear transcription factor Y subunit A-7 isoform 1 [Vitis vinifera]
Unigene9715_Mpfb2	413	504	182	107.555412496234	43.5241667107028	-1.30519154490903	Down	1.785002e-28	7.66610485383142e-27	-	-	-	-
CL1586	1981	409	148	18.1966154786207	7.37881069618796	-1.30220992892061	Down	2.50848e-23	8.45024175507138e-22	-	-	-	-
CL13226	1311	1396	508	93.8500507970997	38.2710298847968	-1.2941048010453	Down	6.39482e-75	8.40834440879765e-73	-	-	-	-
CL10239	507	162	59	28.1616982423572	11.4935233136062	-1.29291321513059	Down	5.16668e-10	6.84367595745938e-09	-	-	-	-
CL2891	1548	1246	454	70.9412556905699	28.966366763886	-1.2922461273409	Down	6.42228e-67	7.30852203959391e-65	-	-	-	-
CL10458	1705	285	104	14.732357943338	6.0244594391354	-1.29008465251882	Down	1.704698e-16	3.91364793783922e-15	-	-	-	-
CL9596	1844	896	328	42.8251485764712	17.5679891995979	-1.28550917904733	Down	3.10108e-48	2.48735463255814e-46	-	-	-	-
Unigene20786_Mpfb2	401	12249	4511	2692.20450998601	1111.06018088307	-1.27685104383476	Down	0	0	-	-	-	gi|110238587|gb|ABG56268.1|/2.25725e-11/dehydrin [Malus x domestica]
CL9393	514	317	117	54.3560549048062	22.4818409760537	-1.27368057216381	Down	7.45822e-18	1.86090267189761e-16	-	-	-	-
CL3826	2300	1678	621	64.3007303620301	26.6669221423652	-1.26978380382716	Down	3.84636e-87	6.29413296788321e-85	-	-	-	-
Unigene21350_Mpfb2	400	89	33	19.6101899658933	8.14822621016715	-1.26704557321576	Down	6.168e-06	4.72097330146808e-05	-	GO:0003723//RNA binding	-	gi|224125924|ref|XP_002319709.1|/2.04452e-20/predicted protein [Populus trichocarpa]
CL12393	647	364	135	49.5848368274327	20.6081314855991	-1.26668530475568	Down	4.05638e-20	1.1518423689677e-18	-	-	-	-
CL3890	1727	318	118	16.2288059677535	6.74836863925689	-1.26594616753032	Down	9.44224e-18	2.33901499933702e-16	-	-	-	-
Unigene27546_Mpfb2	479	70	26	12.8799540016657	5.36101427125567	-1.26454956041169	Down	6.45094e-05	0.000408013537565242	-	-	-	-
Unigene19566_Mpfb2	628	169	63	23.7180426840046	9.90809209111234	-1.25930577439008	Down	4.9908e-10	6.62833233412322e-09	-	-	-	gi|255584110|ref|XP_002532797.1|/7.04789e-30/conserved hypothetical protein [Ricinus communis]
CL11613	994	3652	1362	323.81440895007	135.331798039725	-1.25866632357997	Down	7.0425e-185	2.79437674778761e-182	-	-	-	-
Unigene3897_Mpfb2	238	75	28	27.7738503907467	11.6195739182419	-1.25717003004609	Down	3.79742e-05	0.00025109116729096	-	GO:0016621//cinnamoyl-CoA reductase activity;GO:0050662//coenzyme binding;GO:0000166//nucleotide binding;GO:0045552//dihydrokaempferol 4-reductase activity	GO:0009809//lignin biosynthetic process;GO:0055114//oxidation-reduction process;GO:0009409//response to cold	gi|301131132|gb|ADK62523.1|/4.40789e-39/cinnamoyl-CoA reductase [Pyrus pyrifolia]
Unigene26446_Mpfb2	205	238	89	102.323380912745	42.8790618007318	-1.25479059394935	Down	1.738018e-13	3.21085756349403e-12	-	-	-	-
CL644	1784	3289	1230	162.487818808442	68.0956532035983	-1.25469695421661	Down	6.82838e-166	2.355108262e-163	-	-	-	-
CL4518	777	262	98	29.7188539676603	12.4570206871242	-1.25441941903006	Down	1.074716e-14	2.16863372151215e-13	-	-	-	-
CL9174	1097	2206	826	177.235480072355	74.3673915040807	-1.25292536577975	Down	1.153368e-111	2.38311341087558e-109	-	-	-	-
Unigene10362_Mpfb2	238	64	24	23.7003523334372	9.95963478706451	-1.25074376088665	Down	0.0001536574	0.000898830638460535	-	-	-	-
CL12186	1105	303	114	24.1675227400098	10.1894725129198	-1.24599023091603	Down	1.318678e-16	3.05400648171488e-15	-	-	-	-
CL13205	1598	1095	412	60.3933512751982	25.4641726293387	-1.24592088891313	Down	7.23508e-56	6.81511096554622e-54	-	-	-	-
Unigene17560_Mpfb2	545	186	70	30.0793347791456	12.6855898740439	-1.24558205577088	Down	9.71762e-11	1.4000929561054e-09	-	GO:0043169//cation binding;GO:0004565//beta-galactosidase activity;GO:0030246//carbohydrate binding	GO:0006598//polyamine catabolic process;GO:0010075//regulation of meristem growth;GO:0009698//phenylpropanoid metabolic process;GO:0005975//carbohydrate metabolic process;GO:0042398//cellular modified amino acid biosynthetic process;GO:0009664//plant-type cell wall organization;GO:0009832//plant-type cell wall biogenesis	gi|61162206|dbj|BAD91084.1|/4.92688e-17/beta-D-galactosidase [Pyrus pyrifolia]
CL15092	798	114	43	12.5908121771385	5.32199782846795	-1.24233152107045	Down	4.51874e-07	4.164578527852e-06	-	-	-	-
CL66	8574	11035	4167	113.433320109991	48.000874550638	-1.24071188607224	Down	0	0	-	-	-	-
Unigene19623_Mpfb2	900	354	134	34.6667028610547	14.7052163254195	-1.23722262123304	Down	5.88128e-19	1.56590826223278e-17	GO:0016023//cytoplasmic membrane-bounded vesicle	-	-	gi|21322711|emb|CAD22154.1|/9.7551e-97/pherophorin-dz1 protein [Volvox carteri f. nagariensis]
CL6367	1370	649	246	41.7518684092995	17.7346927467473	-1.23526642426772	Down	2.26564e-33	1.17574653564815e-31	-	-	-	-
CL11159	1752	2676	1015	134.618204167899	57.2191061527581	-1.23430465017674	Down	5.7436e-132	1.46321473409091e-129	-	-	-	-
CL13426	440	116	44	23.2357715632647	9.87663783050563	-1.23425563809809	Down	4.0985e-07	3.80858952331606e-06	-	-	-	-
Unigene5867_Mpfb2	844	100	38	10.4426167345936	4.4468274592324	-1.23163493793896	Down	2.72618e-06	2.21839805190563e-05	GO:0009534//chloroplast thylakoid	GO:0044183//protein binding involved in protein folding	GO:0009718//anthocyanin-containing compound biosynthetic process;GO:0009414//response to water deprivation;GO:0009409//response to cold;GO:0061077//chaperone-mediated protein folding;GO:0009651//response to salt stress	gi|356532205|ref|XP_003534664.1|/1.42844e-59/PREDICTED: uncharacterized protein LOC100820127 [Glycine max]
CL5774	646	196	75	26.7408580604242	11.4666847877387	-1.22159741522714	Down	6.00376e-11	8.86370059664142e-10	-	-	-	-
CL13185	1760	7693	2945	385.243083267663	165.265331879768	-1.22098493589682	Down	0	0	-	-	-	-
Unigene3363_Mpfb2	1116	310	119	24.4821347888805	10.53154033898	-1.21701290357411	Down	2.1328e-16	4.87899763265306e-15	-	-	-	-
CL15434	1722	648	249	33.1660418324625	14.2815494761667	-1.21555433242436	Down	1.55884e-32	7.87091318468468e-31	-	-	-	-
CL4992	1513	3182	1223	185.358724675204	79.8356118090442	-1.21521569341148	Down	8.15112e-153	2.50323128383562e-150	-	-	-	-
CL1335	614	96	37	13.7801722850767	5.95171986528841	-1.21121539670002	Down	5.77016e-06	4.4430132907436e-05	-	-	-	-
Unigene12876_Mpfb2	322	70	27	19.1599315739065	8.28165283924386	-1.21010177638931	Down	0.0001131444	0.000680947041986577	-	-	-	-
CL4185	228	70	27	27.0592016087626	11.6960184834935	-1.21010177638931	Down	0.0001131444	0.000680855651966179	-	-	-	-
Unigene19577_Mpfb2	849	119	46	12.3535294977107	5.35129964903721	-1.20696206885874	Down	4.6366e-07	4.26268677875743e-06	-	-	GO:0008610//lipid biosynthetic process	gi|255579535|ref|XP_002530610.1|/1.90142e-14/Squalene monooxygenase, putative [Ricinus communis]
CL1593	1130	142	55	11.0754577912174	4.80721310334345	-1.20409366758783	Down	3.78658e-08	4.04139222708879e-07	-	-	-	-
CL232	792	740	288	82.3489988353252	35.9150466563841	-1.19716272068181	Down	4.39914e-36	2.48731702622951e-34	-	-	-	-
CL15075	2482	1389	542	49.3233145843344	21.5678392592025	-1.19338810423533	Down	6.65296e-66	7.5518675321519e-64	-	-	-	-
CL5131	918	23804	9289	2285.38328044906	999.390945616197	-1.19331508664413	Down	0	0	-	-	-	-
CL5639	1147	720	281	55.3249288341571	24.1964710581699	-1.19313303771656	Down	5.64472e-35	3.0978250996328e-33	-	-	-	-
Unigene5101_Mpfb2	916	1150	450	110.650696534896	48.5206006957155	-1.18934321622251	Down	1.388668e-54	1.27328644408998e-52	-	GO:0003743//translation initiation factor activity;GO:0003746//translation elongation factor activity;GO:0043022//ribosome binding	GO:0006413//translational initiation;GO:0006452//translational frameshifting;GO:0008612//peptidyl-lysine modification to hypusine;GO:0045905//positive regulation of translational termination;GO:0045901//positive regulation of translational elongation	gi|378464800|gb|AFC01198.1|/7.20515e-87/eukaryotic translation initiation factor [Ammopiptanthus mongolicus]
Unigene2274_Mpfb2	2747	6568	2573	210.729952914496	92.5103354127812	-1.18770893165182	Down	3.2411e-302	2.23571078e-299	GO:0016020//membrane;GO:0009505//plant-type cell wall;GO:0005871//kinesin complex	GO:0019894//kinesin binding	-	gi|224129230|ref|XP_002320533.1|/7.40896e-154/predicted protein [Populus trichocarpa]
CL9007	794	125	49	13.8752653085595	6.09515432864957	-1.1867807021547	Down	3.41096e-07	3.20824865785609e-06	-	-	-	-
CL1581	564	329	129	51.412483056649	22.5901822719012	-1.1864227799198	Down	1.08552e-16	2.5257633751946e-15	-	-	-	-
CL2158	768	107	42	12.2793207300479	5.40128631355777	-1.1848558252302	Down	2.5018e-06	2.0521991694109e-05	-	-	-	-
Unigene11101_Mpfb2	830	163	64	17.3085743302591	7.61572073677543	-1.18443441583889	Down	5.87656e-09	6.92294589385181e-08	-	GO:0020037//heme binding;GO:0033773;GO:0009055//electron carrier activity	GO:0055114//oxidation-reduction process	gi|255567929|ref|XP_002524942.1|/3.01717e-110/cytochrome P450, putative [Ricinus communis]
Unigene19449_Mpfb2	1019	280	110	24.2178526665275	10.6617287669835	-1.18362956502812	Down	2.24504e-14	4.43830945679012e-13	-	-	-	gi|224121994|ref|XP_002318724.1|/1.13303e-06/predicted protein [Populus trichocarpa]
CL4957	1426	2048	808	126.57916084955	55.9629969638749	-1.17749477885602	Down	2.54686e-94	4.5314905484127e-92	-	-	-	-
CL3020	441	96	38	19.1859995080206	8.51048157730644	-1.17274124888538	Down	9.84944e-06	7.27784016611734e-05	-	-	-	-
CL12992	1063	8244	3271	683.528305849774	303.917990061937	-1.16931900706429	Down	0	0	-	-	-	-
CL3028	1647	11888	4720	636.160914470407	283.046330054563	-1.16835351789721	Down	0	0	-	-	-	-
Unigene26581_Mpfb2	216	88	35	35.9071310236913	16.0038112994304	-1.16585486330014	Down	2.5519e-05	0.00017449983269788	-	-	-	-
CL10481	1511	265	106	15.4572843074732	6.92868041054664	-1.15763435649518	Down	2.92798e-13	5.30860652082491e-12	-	-	-	-
Unigene23702_Mpfb2	309	137	55	39.0763394106014	17.5797760737155	-1.15237863104368	Down	1.816012e-07	1.77202459290533e-06	-	-	-	-
Unigene22138_Mpfb2	416	87	35	18.4322226343206	8.30967125162734	-1.14936674051158	Down	3.49348e-05	0.000232606419305019	-	-	-	gi|7239157|gb|AAF43095.1|AF053769_1/3.28201e-34/homeodomain protein [Malus x domestica]
Unigene3730_Mpfb2	224	129	52	50.7567115890897	22.9279092493881	-1.14649379888997	Down	4.6396e-07	4.26457042230422e-06	-	-	-	gi|357484295|ref|XP_003612435.1|/2.7247e-09/hypothetical protein MTR_5g024980 [Medicago truncatula]
CL11473	562	262	106	41.088166428598	18.6285339863629	-1.14120880858207	Down	7.29486e-13	1.27169377068429e-11	-	-	-	-
CL5423	2818	3168	1283	99.0822749610447	44.9670913290941	-1.13975742659774	Down	1.241722e-137	3.29438398307692e-135	-	-	-	-
CL9206	956	417	169	38.4441221182713	17.4597467924211	-1.13873039877029	Down	1.535134e-19	4.22793631191646e-18	-	-	-	-
Unigene1502_Mpfb2	1323	254	103	16.9209856772126	7.68929475844354	-1.13789042119676	Down	1.834862e-12	3.0986707154049e-11	-	GO:0043565//sequence-specific DNA binding	-	gi|255558244|ref|XP_002520149.1|/2.74658e-46/hypothetical protein RCOM_0698730 [Ricinus communis]
Unigene15794_Mpfb2	902	106	43	10.357408686737	4.70837501897719	-1.13736196146891	Down	5.7429e-06	4.42506285100533e-05	GO:0009941//chloroplast envelope;GO:0005634//nucleus	GO:0010279//indole-3-acetic acid amido synthetase activity	GO:0016132//brassinosteroid biosynthetic process;GO:0009733//response to auxin stimulus;GO:0010252//auxin homeostasis	gi|255582164|ref|XP_002531876.1|/2.28979e-146/Indole-3-acetic acid-amido synthetase GH3.17, putative [Ricinus communis]
CL8781	1103	736	299	58.8103937775319	26.7734787971096	-1.13526654346672	Down	3.96226e-33	2.04202128298851e-31	-	-	-	-
CL1437	1122	246	100	19.3238668173196	8.80270751381964	-1.13436457717233	Down	4.61594e-12	7.54520239810426e-11	-	-	-	-
CL10839	1732	531	216	27.0208134309607	12.3172850542103	-1.13338681024849	Down	2.74426e-24	9.71147479242305e-23	-	-	-	-
CL3633	2300	95447	38875	3657.5159778693	1669.36650287351	-1.13156343927781	Down	0	0	-	-	-	-
Unigene17378_Mpfb2	430	108	44	22.1364046649226	10.1063270823779	-1.13116214513398	Down	5.14672e-06	4.01188255632823e-05	-	-	-	-
Unigene228_Mpfb2	733	238	97	28.6170437750515	13.0700391481452	-1.13061118272863	Down	1.161418e-11	1.83554807423335e-10	-	-	-	-
Unigene72_Mpfb2	495	159	65	28.3102504104145	12.9693224036943	-1.12622140386371	Down	3.3589e-08	3.60639366139847e-07	GO:0005829//cytosol	-	GO:0035196//production of miRNAs involved in gene silencing by miRNA;GO:0009616//virus induced gene silencing;GO:0010050//vegetative phase change;GO:0010267//production of ta-siRNAs involved in RNA interference	gi|255553943|ref|XP_002518012.1|/3.33901e-21/conserved hypothetical protein [Ricinus communis]
CL11231	2237	2682	1097	105.668264556817	48.4339369694443	-1.1254519731091	Down	1.627192e-114	3.44143432566038e-112	-	-	-	-
CL14955	846	286	117	29.7952789345524	13.6591799783589	-1.12521287880279	Down	1.241032e-13	2.31754068238234e-12	-	-	-	-
CL2995	773	1016	418	115.841987327049	53.4079510110137	-1.11703181629909	Down	5.53058e-44	3.9298671229794e-42	-	-	-	-
Unigene4936_Mpfb2	2093	3742	1544	157.574646042984	72.8596694233192	-1.11284306758051	Down	3.45624e-156	1.09905980765957e-153	-	GO:0000287//magnesium ion binding;GO:0030976//thiamine pyrophosphate binding;GO:0004737//pyruvate decarboxylase activity	GO:0008152//metabolic process;GO:0006950//response to stress	gi|224116936|ref|XP_002317431.1|/0/predicted protein [Populus trichocarpa]
Unigene4832_Mpfb2	940	172	71	16.1269551715689	7.4600136804883	-1.11222389680523	Down	1.29204e-08	1.45922411788413e-07	GO:0000214//tRNA-intron endonuclease complex;GO:0009507//chloroplast	GO:0000213//tRNA-intron endonuclease activity;GO:0005515//protein binding	GO:0006979//response to oxidative stress;GO:0009753//response to jasmonic acid stimulus;GO:0009744//response to sucrose stimulus;GO:0009750//response to fructose stimulus;GO:0009611//response to wounding;GO:0007568//aging;GO:0006388//tRNA splicing, via endonucleolytic cleavage and ligation	gi|255579783|ref|XP_002530729.1|/9.25905e-61/Senescence-associated protein DIN1, putative [Ricinus communis]
CL13295	318	92	38	25.4983743461547	11.8022716213589	-1.11134070422124	Down	3.4085e-05	0.000227421003720238	-	-	-	-
Unigene11010_Mpfb2	245	242	100	87.0564727676435	40.3128074714516	-1.11071330910768	Down	1.528774e-11	2.38834982013937e-10	-	-	-	gi|359484449|ref|XP_002278441.2|/2.42012e-13/PREDICTED: nuclear transcription factor Y subunit A-3-like [Vitis vinifera]
CL839	2506	3662	1516	128.792050817545	59.7485353194196	-1.10806829923405	Down	7.51482e-152	2.29212234244898e-149	-	-	-	-
CL9063	1991	769	319	34.0413570816357	15.8244473527438	-1.10513343580477	Down	3.76098e-33	1.94051853003452e-31	-	-	-	-
CL250	388	224	93	50.8824574581268	23.673384490645	-1.10390237255738	Down	1.07423e-10	1.53784324744572e-09	-	-	-	-
CL3282	1804	1026	426	50.1259495876989	23.3228809079568	-1.10381165698903	Down	1.368104e-43	9.59963678372457e-42	-	-	-	-
CL2751	1123	761	316	59.7250725446277	27.791785881031	-1.10367815693425	Down	9.314e-33	4.74558884090909e-31	-	-	-	-
CL2979	1086	7213	2996	585.38001623932	272.471518786325	-1.10326806162379	Down	4.64332e-295	3.10735132597015e-292	-	-	-	-
CL8913	267	154	64	50.8348147076979	23.6743378708749	-1.10249280230272	Down	9.23166e-08	9.34989698260673e-07	-	-	-	-
CL2021	305	120	50	34.6763351763815	16.191209558206	-1.0987406674416	Down	2.64188e-06	2.15723863704243e-05	-	-	-	-
Unigene19833_Mpfb2	1016	259	108	22.4676599184568	10.4987882450257	-1.09762704713089	Down	4.75114e-12	7.75206929330422e-11	GO:0009506//plasmodesma;GO:0009505//plant-type cell wall;GO:0016020//membrane	GO:0046872//metal ion binding;GO:0004601//peroxidase activity	GO:0071456//cellular response to hypoxia;GO:0048767//root hair elongation;GO:0015706//nitrate transport;GO:0010106//cellular response to iron ion starvation;GO:0006826//iron ion transport;GO:0010167//response to nitrate	gi|255569410|ref|XP_002525672.1|/2.51686e-115/Peroxidase 44 precursor, putative [Ricinus communis]
Unigene20642_Mpfb2	430	254	106	52.0615443045402	24.3470606984558	-1.09647049381678	Down	7.93922e-12	1.27542388799713e-10	-	-	-	gi|388511711|gb|AFK43917.1|/3.03204e-24/unknown [Lotus japonicus]
Unigene16353_Mpfb2	1606	5535	2311	303.755303738003	142.122727436479	-1.0957723188091	Down	1.905058e-224	9.38649291714285e-222	-	GO:0016788//hydrolase activity, acting on ester bonds	-	gi|255562566|ref|XP_002522289.1|/2.10297e-123/zinc finger protein, putative [Ricinus communis]
CL3371	1414	11684	4898	728.272522166765	342.120028952027	-1.08997584587301	Down	0	0	-	-	-	-
Unigene25338_Mpfb2	396	174	73	38.7262859387746	18.206933374417	-1.08882519857652	Down	1.875918e-08	2.08039909389068e-07	-	GO:0005488//binding	-	gi|359478367|ref|XP_003632113.1|/5.56776e-18/PREDICTED: uncharacterized protein LOC100853935 [Vitis vinifera]
CL12954	1801	563	237	27.5515773404236	12.9970192439191	-1.08395412478979	Down	5.43072e-24	1.89491978708171e-22	-	-	-	-
CL8613	429	83	35	17.0518924823251	8.05786303188106	-1.08146267600977	Down	0.0001190382	0.000711452382484671	-	-	-	-
CL5049	1047	1047	442	88.1356852399697	41.6950708794985	-1.07984942914719	Down	5.84364e-43	4.0371538779661e-41	-	-	-	-
Unigene1154_Mpfb2	723	187	79	22.7958134714721	10.791900257399	-1.07881997331834	Down	7.15192e-09	8.32478289304258e-08	-	-	-	gi|359479382|ref|XP_003632264.1|/4.31796e-27/PREDICTED: uncharacterized protein LOC100854602 [Vitis vinifera]
CL726	1014	426	180	37.0274180593955	17.5324931902467	-1.07856278550397	Down	2.158e-18	5.55762469844917e-17	-	-	-	-
Unigene26717_Mpfb2	575	97	41	14.8681069013514	7.04247219218663	-1.07806709917686	Down	3.27206e-05	0.000218805897419836	-	-	-	-
CL3800	1837	721	307	34.5921769504726	16.5058672507634	-1.06746686547845	Down	1.421186e-29	6.32159887718254e-28	-	-	-	-
CL10914	590	237	101	35.4036566133437	16.9074647606961	-1.06623802775427	Down	1.062266e-10	1.52314744617845e-09	-	-	-	-
CL13797	963	584	249	53.4488475390886	25.5377239854196	-1.06552888841975	Down	3.42874e-24	1.20955480236035e-22	-	-	-	-
CL10357	996	443	189	39.2009122101472	18.7418127506583	-1.06462672594176	Down	1.0621e-18	2.77999869819031e-17	-	-	-	-
CL1991	697	494	211	62.4663249763917	29.8991475213298	-1.06297430448531	Down	1.251832e-20	3.63525850932642e-19	-	-	-	-
Unigene11148_Mpfb2	564	339	145	52.9751725112584	25.3920653443851	-1.06093863472922	Down	1.382418e-14	2.76465101989295e-13	-	-	-	-
Unigene23971_Mpfb2	216	182	78	74.2624755262707	35.6656366101592	-1.05809868294426	Down	1.912542e-08	2.1178722068165e-07	GO:0009536//plastid	GO:0047395//glycerophosphoinositol glycerophosphodiesterase activity;GO:0008889//glycerophosphodiester phosphodiesterase activity	GO:0006071//glycerol metabolic process;GO:0006629//lipid metabolic process;GO:0046686//response to cadmium ion;GO:0030643//cellular phosphate ion homeostasis	gi|255543649|ref|XP_002512887.1|/3.67992e-30/glycerophosphodiester phosphodiesterase, putative [Ricinus communis]
CL4149	1472	1322	569	79.154467314701	38.1780361790605	-1.05192788080892	Down	1.270556e-51	1.09343415301344e-49	-	-	-	-
Unigene16274_Mpfb2	681	371	160	48.0151824141391	23.2050228029501	-1.04905354334125	Down	1.45444e-15	3.13221547934678e-14	-	-	-	-
CL7753	1917	306	132	14.0686070336102	6.80081478156883	-1.04869998494201	Down	4.37056e-13	7.7701347628866e-12	-	-	-	-
CL3408	1574	702	303	39.3082916381567	19.0128415669835	-1.04785949843942	Down	4.98176e-28	2.09931553684211e-26	-	-	-	-
Unigene23227_Mpfb2	578	111	48	16.9257111793021	8.20205217758254	-1.04515962723676	Down	1.450866e-05	0.000103950908983701	-	GO:0045431//flavonol synthase activity;GO:0005506//iron ion binding;GO:0016702//oxidoreductase activity, acting on single donors with incorporation of molecular oxygen, incorporation of two atoms of oxygen	GO:0051555//flavonol biosynthetic process;GO:0055114//oxidation-reduction process	gi|255546339|ref|XP_002514229.1|/1.29928e-29/Hyoscyamine 6-dioxygenase, putative [Ricinus communis]
CL7390	1742	1171	507	59.2462040275571	28.7454384619194	-1.04338968510569	Down	2.43058e-45	1.80729544709784e-43	-	-	-	-
[truncated: 24 more rows]
