# Supplementary material for: Transcriptomic analysis of ‘Suli’ pear (Pyrus pyrifolia white pear group) buds during the dormancy by RNA-Seq
Source: BMC Genomics. 2012 Dec 12;13:700. doi: 10.1186/1471-2164-13-700 (PMC3562153; doi:10.1186/1471-2164-13-700)
Supplement: Additional file 10 — Differentially-expressed genes between the Dec. 15 and Jan. 15 libraries. Genelength: length of all exon in gene. Expression: unique reads of aligned reads. RPKM: Reads Per Kb per Million reads. log2 Ratio: log2 (Jan. 15-RPKM/Dec. 15-RPKM). Up-Down-Regulation (Jan. 15/Dec. 15): Jan. 15 is a up/down regulation relative to Dec. 15. P-value: pvalue for hypothesis testing. FDR: false discovery rate. We used FDR ≤ 0.001 and the absolute value of log2 Ratio ≥ 1 as the threshold to judge the significance of gene expression difference. [file 1471-2164-13-700-S10.xls]

GeneID	Gene_length	Dec_15-Expression	Jan_15-Expression	Dec_15-RPKM	Jan_15-RPKM	log2 Ratio(Jan_15/Dec_15)	Up-Down-Regulation(Jan_15/Dec_15)	P-value	FDR	GO Component	GO Function	GO Process	Blast nr
Unigene30753_Mpfb2	205	0	33	0.001	15.02410658877	13.8749915829137	Up	4.15328e-11	9.55885663731656e-10	-	-	-	-
CL8601	463	3	92	0.569673087999877	18.5453662061786	5.02478069280759	Up	2.42216e-25	1.36364502666667e-23	-	-	-	-
Unigene5743_Mpfb2	440	2	52	0.399634302642338	11.0300947821135	4.78662095561282	Up	1.815718e-14	5.46869852770919e-13	GO:0016021//integral to membrane	-	-	gi|224069412|ref|XP_002302974.1|/4.43043e-39/predicted protein [Populus trichocarpa]
Unigene3777_Mpfb2	1189	8	167	0.591552878595891	13.1088077341933	4.46988552994579	Up	3.29902e-42	3.4329351957346e-40	GO:0009505//plant-type cell wall;GO:0005794//Golgi apparatus;GO:0005829//cytosol	-	GO:0009741//response to brassinosteroid stimulus;GO:0016126//sterol biosynthetic process	gi|356552906|ref|XP_003544803.1|/3.56982e-143/PREDICTED: uncharacterized protein LOC100791695 [Glycine max]
CL13570	505	26	519	4.52655091309737	95.9189811288442	4.40533224768853	Up	5.55358e-127	1.95099486832e-124	-	-	-	-
Unigene9859_Mpfb2	215	5	99	2.0446406181701	42.9759328004352	4.39360976266398	Up	2.7898e-25	1.56061767388535e-23	-	-	-	-
CL9304	510	5	86	0.861956339032494	15.738264953061	4.19051789728648	Up	1.738412e-21	8.3067340757345e-20	-	-	-	-
CL11279	1542	20	327	1.14033134346711	19.7921036272884	4.11739996808246	Up	5.11988e-77	1.05060416093458e-74	-	-	-	-
Unigene17171_Mpfb2	430	19	305	3.88481717452319	66.200300525923	4.0909191564784	Up	1.300792e-71	2.44109739726496e-69	-	-	-	-
Unigene2139_Mpfb2	550	38	589	6.07444140016354	99.9496281025366	4.04037754785861	Up	1.279804e-135	4.80342162837607e-133	-	-	-	gi|358249250|ref|NP_001239762.1|/1.74141e-25/uncharacterized protein LOC100814873 [Glycine max]
CL7728	1310	88	1274	5.90604587721806	90.7667341612092	3.94189918109074	Up	4.84932e-286	4.95228346883721e-283	-	-	-	-
Unigene2516_Mpfb2	395	8	114	1.78064904468485	26.9362003052977	3.91907125163647	Up	8.02128e-27	4.77287897886179e-25	GO:0009536//plastid	-	-	gi|78103320|ref|YP_358634.1|/7.05321e-21/hypothetical protein PhapfoPp088 [Phalaenopsis aphrodite subsp. formosana]
Unigene21665_Mpfb2	413	4	56	0.851521032264546	12.6551283028161	3.89353615952934	Up	9.6624e-14	2.76240215625e-12	-	-	-	gi|225447661|ref|XP_002275421.1|/4.17363e-26/PREDICTED: uncharacterized protein LOC100257932 [Vitis vinifera]
Unigene20522_Mpfb2	463	10	140	1.89891029333292	28.2212094441848	3.89353615952934	Up	1.755246e-32	1.29543054786555e-30	GO:0005634//nucleus	GO:0003677//DNA binding;GO:0003700//sequence-specific DNA binding transcription factor activity	GO:0009753//response to jasmonic acid stimulus;GO:1900030//regulation of pectin biosynthetic process;GO:0009751//response to salicylic acid stimulus;GO:0009741//response to brassinosteroid stimulus;GO:0071497//cellular response to freezing;GO:0034605//cellular response to heat;GO:0045893//positive regulation of transcription, DNA-dependent	gi|255545454|ref|XP_002513787.1|/1.31743e-39/Transcriptional factor TINY, putative [Ricinus communis]
Unigene22876_Mpfb2	686	7	98	0.897138230421575	13.3330816047526	3.89353615952934	Up	3.92734e-23	2.028956252e-21	-	-	-	gi|259121389|gb|ACV92014.1|/1.34545e-19/WRKY transcription factor 12 [(Populus tomentosa x P. bolleana) x P. tomentosa]
CL7116	1637	124	1734	6.65975795728954	98.8619086856979	3.8918731103067	Up	0	0	-	-	-	-
Unigene5452_Mpfb2	882	13	177	1.29586633283116	18.7298051114382	3.85334706941364	Up	2.16462e-40	2.13127708654708e-38	-	-	-	gi|255572511|ref|XP_002527190.1|/9.9764e-30/Blue copper protein precursor, putative [Ricinus communis]
Unigene11146_Mpfb2	281	5	66	1.56440474343976	21.9212943110168	3.80864726194283	Up	9.66576e-16	3.21311520726722e-14	-	-	-	-
CL13524	814	25	320	2.70023177461039	36.6905439737665	3.76425314258438	Up	1.4839e-70	2.74947260337553e-68	-	-	-	-
Unigene27787_Mpfb2	645	9	113	1.22678437090206	16.3511124796269	3.73643519844461	Up	1.098198e-25	6.27931885078125e-24	GO:0016021//integral to membrane;GO:0005886//plasma membrane	GO:0005354//galactose transmembrane transporter activity;GO:0015148//D-xylose transmembrane transporter activity;GO:0015168//glycerol transmembrane transporter activity;GO:0005355//glucose transmembrane transporter activity;GO:0015576//sorbitol transmembrane transporter activity;GO:0005365//myo-inositol transmembrane transporter activity;GO:0032440//2-alkenal reductase [NAD(P)] activity;GO:001559…	GO:0055085//transmembrane transport;GO:0015797//mannitol transport;GO:0009684//indoleacetic acid biosynthetic process;GO:0055114//oxidation-reduction process;GO:0006857//oligopeptide transport;GO:0015753//D-xylose transport;GO:0015758//glucose transport;GO:0015757//galactose transport;GO:0006569//tryptophan catabolic process;GO:0015793//glycerol transport;GO:0015798//myo-inositol transport;GO:001…	gi|388500734|gb|AFK38433.1|/1.39248e-52/unknown [Lotus japonicus]
CL2841	1033	98	1222	8.34086695543931	110.407725118155	3.72649996317526	Up	1.25062e-262	1.16847821404255e-259	-	-	-	-
Unigene2447_Mpfb2	2071	55	685	2.33489862963413	30.8701720399753	3.72478170179497	Up	6.12394e-148	2.71636946686869e-145	-	GO:0043531//ADP binding	GO:0006952//defense response	gi|237770135|gb|ACR19031.1|/8.48883e-168/TIR-NBS-LRR-type disease resistance-like protein [Pyrus x bretschneideri]
CL14111	488	69	854	12.4312473649809	163.33024965822	3.71574904031406	Up	1.19135e-183	6.88365165131579e-181	-	-	-	-
Unigene26878_Mpfb2	350	11	129	2.76318574969845	34.3993505402618	3.63797687425769	Up	1.537568e-28	9.8138406372093e-27	-	-	-	-
Unigene11501_Mpfb2	269	3	34	0.980515389382688	11.7965554718629	3.58868157800092	Up	2.51214e-08	4.31932669616288e-07	-	-	-	gi|224081419|ref|XP_002306403.1|/2.6999e-20/predicted protein [Populus trichocarpa]
CL11507	428	29	317	5.95716553938812	69.1264207498741	3.53653927248357	Up	1.848138e-66	3.23335792804781e-64	-	-	-	-
CL7463	767	11	120	1.26090614393019	14.6020711186339	3.53364021444296	Up	4.89804e-26	2.82638147858081e-24	-	-	-	-
CL137	943	20	217	1.86467755209574	21.4771484174117	3.52580437502886	Up	7.39802e-46	8.52675202782152e-44	-	-	-	-
CL14617	548	17	172	2.72743118956632	29.2938508250405	3.4249831509235	Up	8.9967e-36	7.48242589204545e-34	-	-	-	-
Unigene654_Mpfb2	881	15	151	1.49692758083963	15.9966711194365	3.4176953811883	Up	1.6005e-31	1.14467030130293e-29	-	-	-	gi|255539066|ref|XP_002510598.1|/1.29392e-53/conserved hypothetical protein [Ricinus communis]
Unigene19291_Mpfb2	342	6	60	1.54244818563709	16.3739598654857	3.4081093323591	Up	2.78918e-13	7.6646596583229e-12	-	-	-	gi|325534103|gb|ADZ28106.1|/4.8264e-54/ethylene response factor 3 [Malus x domestica]
CL4335	1353	97	944	6.30317517988728	65.1182581257985	3.36891144464645	Up	1.64714e-186	9.64411450933333e-184	-	-	-	-
CL678	1184	156	1499	11.5839943130786	118.16218351239	3.35056368655735	Up	1.290366e-293	1.349139099e-290	-	-	-	-
CL14460	409	7	66	1.50473551606162	15.0608403457108	3.32322043477258	Up	3.3955e-14	1.00611735155196e-12	-	-	-	-
CL6394	1386	25	235	1.58585040731087	15.8246170561458	3.31884199426201	Up	5.00786e-47	6.00847421256831e-45	-	-	-	-
CL1545	784	29	268	3.25212608527821	31.9041595542295	3.29428943280193	Up	4.60828e-53	6.30415575202492e-51	-	-	-	-
CL8235	418	5	46	1.05166921747984	10.2709384610774	3.28781509864138	Up	3.55788e-10	7.48262377586207e-09	-	-	-	-
Unigene21611_Mpfb2	236	3	27	1.11762135484722	10.6777645055011	3.25610623891405	Up	2.15978e-06	2.8101457522963e-05	-	-	-	-
CL13281	573	34	306	5.21686663833279	49.8419909203842	3.25610623891405	Up	9.87174e-60	1.53179405872792e-57	-	-	-	-
Unigene14867_Mpfb2	224	3	27	1.17749392742832	11.24978760401	3.25610623891404	Up	2.15978e-06	2.81097863485477e-05	-	-	-	-
Unigene23812_Mpfb2	845	24	214	2.4971232165107	23.6366346081887	3.24268572315173	Up	4.45414e-42	4.5806709559719e-40	GO:0009507//chloroplast	-	-	gi|134286711|dbj|BAF50334.1|/6.50836e-54/hypothetical protein [Crucihimalaya wallichii]
Unigene10356_Mpfb2	215	3	26	1.22678437090206	11.2866086142557	3.20165845489167	Up	4.03596e-06	5.02213407424199e-05	-	-	-	gi|356520840|ref|XP_003529068.1|/3.04082e-08/PREDICTED: zinc finger CCCH domain-containing protein 20-like isoform 1 [Glycine max]
Unigene19749_Mpfb2	489	25	214	4.49486434464797	40.8444912963588	3.18379203409816	Up	2.21254e-41	2.23354641425287e-39	-	-	-	gi|302399119|gb|ADL36854.1|/8.53163e-54/WRKY domain class transcription factor [Malus x domestica]
CL1243	1087	18	154	1.45588945580833	13.2226881048053	3.18304277672433	Up	3.4879e-30	2.37832535248447e-28	-	-	-	-
CL7432	851	27	226	2.78945682455404	24.7860576953216	3.15147269772346	Up	3.29866e-43	3.55034452401961e-41	-	-	-	-
Unigene25100_Mpfb2	487	7	58	1.26373064901273	11.1154643357897	3.13680731054171	Up	4.8611e-12	1.21494299544678e-10	-	-	-	-
CL3969	2938	77	630	2.30422228957155	20.0132368539684	3.11860271516411	Up	2.13146e-116	6.83202941459854e-114	-	-	-	-
Unigene1554_Mpfb2	1273	55	449	3.79856642731523	32.9189909534466	3.11539315868822	Up	2.3111e-83	5.28579866145833e-81	GO:0005622//intracellular	-	GO:0009409//response to cold;GO:0010200//response to chitin;GO:0007165//signal transduction;GO:0045893//positive regulation of transcription, DNA-dependent	gi|292668893|gb|ADE41101.1|/1.02728e-175/AP2 domain class transcription factor [Malus x domestica]
CL2666	1399	33	258	2.0738706484513	17.2119695340838	3.05301437353654	Up	1.174756e-47	1.42113113575758e-45	-	-	-	-
Unigene27751_Mpfb2	241	5	39	1.82405698301482	15.1034492867115	3.04965536144662	Up	2.69428e-08	4.6072397834891e-07	-	-	-	-
Unigene268_Mpfb2	810	12	89	1.30251180120466	10.2549504194579	2.97695216771698	Up	5.64808e-17	2.05658488424544e-15	-	GO:0000166//nucleotide binding	-	gi|237770135|gb|ACR19031.1|/2.53295e-130/TIR-NBS-LRR-type disease resistance-like protein [Pyrus x bretschneideri]
CL13086	858	19	140	1.94693634620626	15.2289277070601	2.96753674097312	Up	7.7755e-26	4.48091248687664e-24	-	-	-	-
Unigene15970_Mpfb2	491	9	66	1.6115599169691	12.5455879865493	2.96065035538788	Up	7.34814e-13	1.95800286298544e-11	-	-	-	-
CL12185	1606	52	373	2.84671010101391	21.6766351618986	2.92877333958588	Up	1.889216e-65	3.22806000809338e-63	-	-	-	-
Unigene18567_Mpfb2	288	6	41	1.83165722044405	13.2867861825139	2.85877074136866	Up	3.33956e-08	5.65343478334618e-07	-	-	-	-
CL13725	1185	74	499	5.49033455444495	39.3016489834607	2.83962387718005	Up	2.75856e-84	6.37561290947368e-82	-	-	-	-
Unigene13066_Mpfb2	425	7	47	1.44808664957459	10.3213737599144	2.83341516709177	Up	3.71896e-09	6.94643515440238e-08	-	-	-	-
Unigene18586_Mpfb2	381	8	53	1.84607971824282	12.9831319563339	2.81410169203493	Up	4.16936e-10	8.70195369201521e-09	-	-	-	-
CL11883	1161	80	529	6.05819442420771	42.5257546790689	2.8113770546984	Up	2.5171e-88	6.07326441208791e-86	-	-	-	-
CL5426	1894	93	598	4.31706326930424	29.4679406533762	2.77102410056181	Up	4.097e-98	1.13151925157233e-95	-	-	-	-
CL5045	669	445	2790	58.4816117020701	389.230319493003	2.73456911833453	Up	0	0	-	-	-	-
Unigene15359_Mpfb2	530	12	75	1.99063124335051	13.2072978160286	2.73003742724647	Up	2.2054e-13	6.09092642767296e-12	-	-	-	-
Unigene2422_Mpfb2	567	11	68	1.70567021586324	11.1932043101627	2.71421246008478	Up	3.462e-12	8.75730449308756e-11	-	-	-	-
Unigene539_Mpfb2	1428	30	185	1.84704929792677	12.0912749847021	2.71067210237953	Up	9.46972e-31	6.59023477591125e-29	GO:0005737//cytoplasm;GO:0016020//membrane	GO:0016298//lipase activity	GO:0031408//oxylipin biosynthetic process;GO:0009626//plant-type hypersensitive response;GO:0051607//defense response to virus;GO:0046686//response to cadmium ion	gi|302142349|emb|CBI19552.3|/6.76777e-179/unnamed protein product [Vitis vinifera]
CL12089	563	74	455	11.5560327655724	75.4278239984674	2.70645060692885	Up	3.33076e-73	6.47184353451327e-71	-	-	-	-
Unigene1584_Mpfb2	1040	70	428	5.91766178912693	38.4095312383066	2.69836520692791	Up	9.7155e-69	1.7557067962963e-66	GO:0005634//nucleus	GO:0003676//nucleic acid binding;GO:0004535//poly(A)-specific ribonuclease activity	GO:0009451//RNA modification;GO:0009693//ethylene biosynthetic process;GO:0000289//nuclear-transcribed mRNA poly(A) tail shortening;GO:0042742//defense response to bacterium;GO:0009611//response to wounding;GO:0002679//respiratory burst involved in defense response;GO:0010228//vegetative to reproductive phase transition of meristem;GO:0010200//response to chitin;GO:0009738//abscisic acid mediated…	gi|224131812|ref|XP_002328114.1|/3.39422e-131/predicted protein [Populus trichocarpa]
CL7485	618	13	79	1.84944030025419	11.9307348340262	2.68952226750774	Up	7.98718e-14	2.29692884963982e-12	-	-	-	-
Unigene26521_Mpfb2	210	17	101	7.11729662801116	44.8880414026672	2.65692987897319	Up	4.3398e-17	1.59475847196653e-15	-	-	-	gi|292668929|gb|ADE41119.1|/4.41819e-07/AP2 domain class transcription factor [Malus x domestica]
Unigene10458_Mpfb2	394	12	71	2.67775268775577	16.8186333948276	2.65096585625526	Up	2.21172e-12	5.69972185211268e-11	-	-	-	-
Unigene5417_Mpfb2	984	46	271	4.11006010441104	25.7041217522518	2.64476832276859	Up	3.46638e-43	3.71266207170732e-41	-	-	-	gi|224085053|ref|XP_002307472.1|/4.83432e-116/predicted protein [Populus trichocarpa]
Unigene16956_Mpfb2	406	9	53	1.94895546608825	12.183678018136	2.64417669059262	Up	1.532324e-09	2.98266594911348e-08	-	-	-	gi|388506364|gb|AFK41248.1|/8.27683e-06/unknown [Lotus japonicus]
CL9148	1117	5035	28992	396.306998242541	2422.44307358542	2.61177241462382	Up	0	0	-	-	-	-
Unigene25214_Mpfb2	214	4	23	1.64335601086569	10.0309632633887	2.60974319352875	Up	9.6852e-05	0.000913850854318866	-	-	-	-
CL14300	362	7	40	1.70010172947293	10.3128807992562	2.6007544103015	Up	2.1888e-07	3.3513519665272e-06	-	-	-	-
Unigene16046_Mpfb2	290	10	57	3.03170850280394	18.344481242401	2.59714315674911	Up	5.40192e-10	1.1131605488503e-08	-	-	-	-
CL11059	383	13	74	2.98421437482268	18.0327317787516	2.59519488495959	Up	1.39144e-12	3.62409873784104e-11	-	-	-	-
Unigene20312_Mpfb2	1101	94	534	7.50630097969441	45.2670835954272	2.59228831748165	Up	1.112098e-81	2.4417779737e-79	-	-	-	gi|356576187|ref|XP_003556215.1|/7.79067e-81/PREDICTED: LOB domain-containing protein 1-like [Glycine max]
Unigene12984_Mpfb2	881	21	117	2.09569861317548	12.3947716620799	2.56422853427638	Up	7.1564e-19	2.9206226133829e-17	GO:0005886//plasma membrane	GO:0005524//ATP binding;GO:0004674//protein serine/threonine kinase activity	GO:0006468//protein phosphorylation	gi|224141241|ref|XP_002323983.1|/6.75049e-111/predicted protein [Populus trichocarpa]
Unigene12082_Mpfb2	275	20	111	6.39414884227741	37.6720160250647	2.55866900893448	Up	6.1845e-18	2.37810813047285e-16	-	-	-	gi|51507367|emb|CAH18931.1|/5.24693e-08/xyloglucan endotransglycosilase [Pyrus communis]
Unigene18439_Mpfb2	1050	41	225	3.43304896174656	19.999622407129	2.54241042407069	Up	1.290392e-34	1.0321490691439e-32	GO:0048046//apoplast;GO:0005618//cell wall	GO:0004553//hydrolase activity, hydrolyzing O-glycosyl compounds;GO:0016762//xyloglucan:xyloglucosyl transferase activity	GO:0006073//cellular glucan metabolic process	gi|22947852|gb|AAN07898.1|/4.77706e-165/xyloglucan endotransglycosylase [Malus x domestica]
CL11187	591	42	227	6.24808960476346	35.8481669542334	2.52041230198389	Up	1.404394e-34	1.12129370403636e-32	-	-	-	-
Unigene1238_Mpfb2	993	28	151	2.4791010113563	14.1924141553107	2.51723105473921	Up	1.798096e-23	9.47896634429772e-22	-	-	-	gi|225430738|ref|XP_002266501.1|/1.0116e-36/PREDICTED: late embryogenesis abundant protein D-29 [Vitis vinifera]
Unigene13673_Mpfb2	1063	42	225	3.47377324215918	19.7550362441067	2.50764500591001	Up	4.261e-34	3.32350431616341e-32	-	-	-	-
CL11571	516	23	123	3.91889451815936	22.2476419800233	2.50513378675396	Up	2.75254e-19	1.15226204976168e-17	-	-	-	-
Unigene22088_Mpfb2	407	9	48	1.94416687771948	11.0071631921299	2.50121873675058	Up	2.61224e-08	4.47741198750976e-07	GO:0009507//chloroplast;GO:0005886//plasma membrane	GO:0004672//protein kinase activity;GO:0000166//nucleotide binding	GO:0031348//negative regulation of defense response;GO:0009627//systemic acquired resistance;GO:0010200//response to chitin;GO:0009863//salicylic acid mediated signaling pathway;GO:0016310//phosphorylation;GO:0006995//cellular response to nitrogen starvation;GO:0050832//defense response to fungus;GO:0009697//salicylic acid biosynthetic process	gi|351726644|ref|NP_001235086.1|/4.48275e-36/protein kinase [Glycine max]
CL8218	1782	927	4869	45.7359257468454	255.01202038989	2.47916549411533	Up	0	0	-	-	-	-
Unigene19337_Mpfb2	824	42	219	4.48133611215437	24.8053569175798	2.46865087429415	Up	1.170572e-32	8.72722041358234e-31	GO:0016023//cytoplasmic membrane-bounded vesicle	GO:0004872//receptor activity;GO:0004672//protein kinase activity	GO:0016310//phosphorylation;GO:0043170	gi|359491890|ref|XP_002277331.2|/2.90455e-81/PREDICTED: wall-associated receptor kinase-like 2-like [Vitis vinifera]
Unigene27020_Mpfb2	242	6	31	2.17982346895821	11.9556971414517	2.45541504713745	Up	1.088072e-05	0.000125079857947644	-	-	-	-
Unigene12784_Mpfb2	484	19	98	3.45138715918383	18.8977148364882	2.45296356814335	Up	2.62356e-15	8.42166595614035e-14	-	-	-	-
Unigene22126_Mpfb2	609	58	298	8.37329015060137	45.6696358415665	2.44736876280632	Up	1.905448e-43	2.06093443408867e-41	GO:0005773//vacuole;GO:0005886//plasma membrane	GO:0005509//calcium ion binding;GO:0016491//oxidoreductase activity	GO:0009646//response to absence of light;GO:0009739//response to gibberellin stimulus;GO:0009409//response to cold;GO:0009611//response to wounding;GO:0009909//regulation of flower development;GO:0045087//innate immune response;GO:0009408//response to heat;GO:0009733//response to auxin stimulus;GO:0010200//response to chitin;GO:0048574//long-day photoperiodism, flowering;GO:0009737//response to a…	gi|356539832|ref|XP_003538397.1|/6.55273e-46/PREDICTED: probable calcium-binding protein CML27-like isoform 1 [Glycine max]
CL5143	1386	165	844	10.4666126882517	56.8339438101577	2.44095821193311	Up	1.40909e-119	4.54980655661765e-117	-	-	-	-
Unigene27033_Mpfb2	420	10	51	2.09332253765034	11.3331193640397	2.43667848455587	Up	1.565358e-08	2.7473847263789e-07	-	-	-	-
CL11451	1395	96	487	6.05037739914421	32.5824194914708	2.42899669883292	Up	2.38038e-69	4.3373289186722e-67	-	-	-	-
CL11231	2237	1503	7515	59.0715594598639	313.539006624056	2.4081093323591	Up	0	0	-	-	-	-
CL9208	490	14	70	2.51198704518041	13.3330816047526	2.40810933235909	Up	4.20232e-11	9.66159571518325e-10	-	-	-	-
Unigene18991_Mpfb2	1011	25	125	2.17407385215911	11.5395117746375	2.40810933235909	Up	9.2096e-19	3.74811088785913e-17	GO:0048046//apoplast;GO:0016020//membrane;GO:0009505//plant-type cell wall;GO:0005773//vacuole;GO:0009507//chloroplast;GO:0005777//peroxisome;GO:0005829//cytosol;GO:0009506//plasmodesma	GO:0004021//L-alanine:2-oxoglutarate aminotransferase activity;GO:0003840//gamma-glutamyltransferase activity;GO:0008453//alanine-glyoxylate transaminase activity;GO:0047958//glycine:2-oxoglutarate aminotransferase activity;GO:0016756//glutathione gamma-glutamylcysteinyltransferase activity	GO:0009750//response to fructose stimulus;GO:0031348//negative regulation of defense response;GO:0009853//photorespiration;GO:0009611//response to wounding;GO:0042744//hydrogen peroxide catabolic process;GO:0006833//water transport;GO:0009862//systemic acquired resistance, salicylic acid mediated signaling pathway;GO:0009651//response to salt stress;GO:0009625//response to insect;GO:0006751//glut…	gi|224055697|ref|XP_002298608.1|/3.24886e-123/predicted protein [Populus trichocarpa]
CL7161	1956	71	348	3.19135368470006	16.6050034709496	2.37937761381578	Up	7.36096e-49	9.13112532429378e-47	-	-	-	-
CL6051	1197	72	352	5.28839377932718	27.4458755840522	2.37568785466672	Up	2.58724e-49	3.24609914628571e-47	-	-	-	-
CL4340	934	464	2253	43.6773764600962	225.134935747916	2.36583184057959	Up	1.6e-304	1.84896842105263e-301	-	-	-	-
Unigene12430_Mpfb2	270	13	63	4.23316335391514	21.777366621096	2.36302144283056	Up	6.28238e-10	1.28734555734951e-08	-	-	-	-
Unigene2505_Mpfb2	494	11	53	1.95772269715477	10.0133062254316	2.35467007339764	Up	1.599122e-08	2.8055231476628e-07	-	GO:0051082//unfolded protein binding;GO:0031072//heat shock protein binding	GO:0006457//protein folding;GO:0006950//response to stress	gi|359483833|ref|XP_002278979.2|/7.18812e-24/PREDICTED: dnaJ homolog subfamily B member 13 isoform 1 [Vitis vinifera]
Unigene26024_Mpfb2	815	32	154	3.45205581668964	17.6356588588016	2.35296777816664	Up	3.35064e-22	1.66632677599094e-20	-	GO:0000166//nucleotide binding	-	gi|237770135|gb|ACR19031.1|/6.5283e-134/TIR-NBS-LRR-type disease resistance-like protein [Pyrus x bretschneideri]
Unigene20441_Mpfb2	307	14	67	4.00936043041825	20.368779389671	2.3449155058719	Up	2.1506e-10	4.61354654616512e-09	-	-	-	gi|298205061|emb|CBI38357.3|/2.20031e-22/unnamed protein product [Vitis vinifera]
CL5661	727	27	127	3.2652376309429	16.3041396789891	2.31997842208043	Up	2.83524e-18	1.11164191178571e-16	-	-	-	-
CL3571	2039	415	1928	17.894365782857	88.2507451386668	2.30210304746741	Up	2.04592e-252	1.83352010122449e-249	-	-	-	-
Unigene11238_Mpfb2	318	8	37	2.21181249261168	10.8593337598457	2.29563460310069	Up	3.64782e-06	4.56502478369906e-05	-	-	-	-
Unigene14770_Mpfb2	1072	43	198	3.52662360354153	17.2384805076373	2.28927310284925	Up	2.99948e-27	1.80928798406593e-25	GO:0009507//chloroplast	-	-	gi|357437313|ref|XP_003588932.1|/2.74718e-46/hypothetical protein MTR_1g015430 [Medicago truncatula]
Unigene19336_Mpfb2	1559	127	583	7.16214394857404	34.9020564650388	2.28484862390007	Up	6.37712e-77	1.30250451423256e-74	GO:0005886//plasma membrane	GO:0016301//kinase activity;GO:0008061//chitin binding	GO:0010200//response to chitin;GO:0008152//metabolic process	gi|224086140|ref|XP_002307830.1|/3.45459e-123/predicted protein [Populus trichocarpa]
Unigene21149_Mpfb2	675	19	87	2.47477242228885	12.0294025145102	2.28119721987688	Up	1.014336e-12	2.67522743351351e-11	GO:0009986//cell surface	GO:0003993//acid phosphatase activity;GO:0004722//protein serine/threonine phosphatase activity	GO:0016311//dephosphorylation;GO:0019375//galactolipid biosynthetic process;GO:0045892//negative regulation of transcription, DNA-dependent;GO:0042542//response to hydrogen peroxide;GO:0016036//cellular response to phosphate starvation;GO:0030643//cellular phosphate ion homeostasis	gi|363806860|ref|NP_001242550.1|/4.15967e-26/uncharacterized protein LOC100816294 [Glycine max]
CL11695	1483	46	210	2.72710663704684	13.2162036136119	2.27686479908085	Up	1.25514e-28	8.0816661026393e-27	-	-	-	-
Unigene9710_Mpfb2	448	18	82	3.53248178228495	17.0830108060893	2.27380824064751	Up	5.0387e-12	1.25789899431495e-10	-	-	-	-
CL3366	1483	267	1207	15.8290754802501	75.9617036268072	2.26269526653921	Up	1.882564e-155	9.08450911340659e-153	-	-	-	-
Unigene21549_Mpfb2	847	45	203	4.67105029062473	22.3687236840065	2.25966405832724	Up	1.757736e-27	1.07803716435754e-25	GO:0008076//voltage-gated potassium channel complex	GO:0005249//voltage-gated potassium channel activity	GO:0051260//protein homooligomerization;GO:0006813//potassium ion transport	gi|359474193|ref|XP_003631414.1|/1.83349e-118/PREDICTED: BTB/POZ domain-containing protein At5g41330-like [Vitis vinifera]
CL9616	670	24	108	3.14935689246499	15.0444920793925	2.25610623891405	Up	2.84688e-15	9.11852964551422e-14	-	-	-	-
CL12388	823	47	211	5.02092185822816	23.9282643137541	2.25269157450128	Up	2.11158e-28	1.33803481298701e-26	-	-	-	-
Unigene17170_Mpfb2	269	7	31	2.28786924189294	10.755682930228	2.23302262580101	Up	3.22646e-05	0.000338712737222089	-	-	-	-
CL8447	344	56	248	14.3124843271907	67.2855513542168	2.23302262580101	Up	9.03722e-33	6.76067192265758e-31	-	-	-	-
CL15367	555	40	177	6.33654389775239	29.765203798718	2.23185869266737	Up	8.2269e-24	4.41647750244499e-22	-	-	-	-
Unigene11892_Mpfb2	374	12	53	2.8209480186518	13.2261317523081	2.22913919131378	Up	4.62276e-08	7.6864543687997e-07	-	-	-	-
Unigene14529_Mpfb2	295	8	35	2.38425889034073	11.0732372649641	2.21546425441671	Up	1.065688e-05	0.00012279600405143	-	-	-	gi|225443736|ref|XP_002265506.1|/1.53632e-20/PREDICTED: uncharacterized protein LOC100246308 [Vitis vinifera]
CL15062	409	33	143	7.09375314714761	32.6318207490401	2.20165845489167	Up	3.23334e-19	1.34839182735043e-17	-	-	-	-
Unigene10337_Mpfb2	367	20	86	4.7912559444858	21.8706134225098	2.19051789728647	Up	4.81386e-12	1.20450731726496e-10	-	-	-	-
CL14127	264	10	43	3.33028585535282	15.2017331932975	2.19051789728647	Up	1.179068e-06	1.59951847649058e-05	-	-	-	-
Unigene2031_Mpfb2	893	516	2210	50.8023359865154	230.977348740788	2.18478463632728	Up	5.96196e-271	5.817945544e-268	-	-	-	gi|292698381|dbj|BAI99733.1|/5.98272e-65/flowering locus C-like protein [Pyrus pyrifolia var. culta]
Unigene10215_Mpfb2	527	20	85	3.33660518335159	15.0534792311723	2.17364407872207	Up	8.09338e-12	1.99106216212885e-10	-	-	-	-
Unigene27294_Mpfb2	305	8	34	2.30608646770661	10.4041751538725	2.17364407872207	Up	1.809254e-05	0.000199472184037158	-	-	-	-
Unigene6199_Mpfb2	838	29	123	3.04256187453236	13.6990253719475	2.1707147476834	Up	1.841714e-16	6.48558034338412e-15	-	-	GO:0080167//response to karrikin	gi|225426609|ref|XP_002280587.1|/1.44215e-75/PREDICTED: uncharacterized protein At1g01500-like [Vitis vinifera]
Unigene6087_Mpfb2	1197	92	387	6.75739205136251	30.1748688949665	2.15880903755913	Up	3.22462e-48	3.95538374469274e-46	-	-	GO:0009863//salicylic acid mediated signaling pathway;GO:0009627//systemic acquired resistance;GO:0034976//response to endoplasmic reticulum stress;GO:0006865//amino acid transport	gi|255579423|ref|XP_002530555.1|/7.11689e-91/conserved hypothetical protein [Ricinus communis]
Unigene12901_Mpfb2	333	23	96	6.07252123534604	26.9063989140954	2.14758178213588	Up	5.37996e-13	1.44761141838235e-11	-	-	-	-
CL6245	629	35	146	4.89218462694118	21.6636079492165	2.14672277940679	Up	5.04516e-19	2.07442051573034e-17	-	-	-	-
Unigene5045_Mpfb2	722	41	171	4.99266123245691	22.1048458184057	2.14648174773955	Up	5.00756e-22	2.45694952268156e-20	GO:0005886//plasma membrane	-	-	gi|302143750|emb|CBI22611.3|/3.98954e-41/unnamed protein product [Vitis vinifera]
CL871	611	38	157	5.46799144040908	23.9820894985649	2.13287447291978	Up	3.4169e-20	1.49746836027944e-18	-	-	-	-
Unigene17103_Mpfb2	327	10	41	2.68867114927567	11.7021236102875	2.12180514720246	Up	3.3508e-06	4.22826667816092e-05	-	-	-	-
Unigene9842_Mpfb2	272	10	41	3.23233627137185	14.0683618403088	2.12180514720245	Up	3.3508e-06	4.22948204656511e-05	-	-	-	-
CL14211	964	75	306	6.84021368630558	29.6259966777802	2.1147503896685	Up	1.637494e-37	1.45267220246465e-35	-	-	-	-
CL4314	492	65	264	11.6153872515964	50.0803552959001	2.10820754380173	Up	1.850838e-32	1.35685891642738e-30	-	-	-	-
CL6733	1663	98	398	5.18106768789465	22.3367199944924	2.10809601390018	Up	4.12354e-48	5.04392791142061e-46	-	-	-	-
CL6702	1123	84	339	6.57635076832628	28.1740005770953	2.09900527782932	Up	5.28016e-41	5.26971968363636e-39	-	-	-	-
CL5343	1029	95	382	8.11696494190949	34.6478719252756	2.09375445717654	Up	7.4548e-46	8.54732721671018e-44	-	-	-	-
Unigene14694_Mpfb2	410	14	56	3.00213085887415	12.7477268025928	2.08618123747174	Up	7.0286e-08	1.13849838362228e-06	-	-	-	gi|356565407|ref|XP_003550932.1|/3.9213e-24/PREDICTED: putative invertase inhibitor-like [Glycine max]
Unigene20350_Mpfb2	2297	82	327	3.13861681309002	13.2866450993813	2.08177605835174	Up	3.29562e-39	3.09231968076923e-37	GO:0016023//cytoplasmic membrane-bounded vesicle;GO:0005886//plasma membrane	GO:0004872//receptor activity;GO:0005524//ATP binding;GO:0004713//protein tyrosine kinase activity;GO:0004683//calmodulin-dependent protein kinase activity	GO:0006468//protein phosphorylation;GO:0010942//positive regulation of cell death;GO:0007169//transmembrane receptor protein tyrosine kinase signaling pathway;GO:0031349//positive regulation of defense response;GO:0060862//negative regulation of floral organ abscission	gi|224133744|ref|XP_002321650.1|/0/predicted protein [Populus trichocarpa]
Unigene4119_Mpfb2	557	788	3140	124.381692470513	526.142071225248	2.08067826179435	Up	0	0	GO:0031225//anchored to membrane	-	-	gi|356552326|ref|XP_003544519.1|/7.31491e-11/PREDICTED: uncharacterized protein LOC100812043 [Glycine max]
CL11644	1414	351	1382	21.8244419024338	91.2193998899413	2.06339591755543	Up	2.7506e-158	1.35715840224719e-155	-	-	-	-
CL7473	1598	54	212	2.97099844517583	12.3819105766289	2.05921418987147	Up	1.247994e-25	7.11729357428571e-24	-	-	-	-
Unigene17704_Mpfb2	266	13	51	4.29681994570333	17.8943989958522	2.05816686130214	Up	3.481e-07	5.17471743398781e-06	-	-	-	-
CL8669	1316	303	1186	20.2428743268528	84.1118871448757	2.05489554854479	Up	2.1721e-135	8.01541405882353e-133	-	-	-	-
CL5210	1228	131	511	9.37903957829982	38.8374860750816	2.04993771687191	Up	3.57662e-59	5.47247784181185e-57	-	-	-	-
Unigene22437_Mpfb2	818	176	685	18.9166750590603	78.1566336122114	2.04670979668233	Up	1.434066e-78	3.07190928087805e-76	-	-	GO:0009607//response to biotic stimulus;GO:0006952//defense response	gi|14423877|sp|O65200.1|PYRC1_PYRCO/6.59268e-86/RecName: Full=Major allergen Pyr c 1; AltName: Allergen=Pyr c 1
Unigene20723_Mpfb2	378	32	124	7.44292457831233	30.6167059072098	2.04037754785861	Up	1.96804e-15	6.40166966814815e-14	GO:0031225//anchored to membrane	-	GO:0010200//response to chitin	gi|224141209|ref|XP_002323967.1|/5.17155e-16/predicted protein [Populus trichocarpa]
CL14902	1269	446	1716	30.900014007302	126.207231076666	2.03011517505098	Up	5.47784e-192	3.38800546366197e-189	-	-	-	-
Unigene23557_Mpfb2	322	13	50	3.54954691166797	14.4924800051659	2.02959770910537	Up	5.77204e-07	8.22412694743673e-06	-	-	-	-
Unigene19461_Mpfb2	591	19	73	2.82651672596442	11.5282651438724	2.02807828290817	Up	1.406662e-09	2.75393439170753e-08	GO:0009535//chloroplast thylakoid membrane	-	GO:0015979//photosynthesis	gi|255591368|ref|XP_002535497.1|/3.11325e-21/conserved hypothetical protein [Ricinus communis]
Unigene12414_Mpfb2	572	59	226	9.06862455996075	36.8757606620956	2.02371715052508	Up	1.201692e-26	7.10227466971736e-25	-	-	-	-
CL1676	1289	152	582	10.3675493253373	42.1403991138574	2.02312906693643	Up	4.88546e-66	8.47965237075099e-64	-	-	-	-
Unigene16414_Mpfb2	1624	68	260	3.68136032483336	14.9422466260159	2.02108620924985	Up	2.25894e-30	1.5499505034375e-28	-	-	GO:0009567//double fertilization forming a zygote and endosperm	gi|255562500|ref|XP_002522256.1|/4.25215e-148/conserved hypothetical protein [Ricinus communis]
CL6165	753	72	275	8.40664987231691	34.0852351781525	2.01954404444145	Up	5.2839e-32	3.82890925247525e-30	-	-	-	-
CL10592	626	65	246	9.12902640221315	36.6766238392716	2.00632792978252	Up	1.46551e-28	9.36753138719068e-27	-	-	-	-
Unigene26428_Mpfb2	338	30	113	7.80351005159595	31.2025667140809	1.99946960427841	Up	7.4312e-14	2.14547196318212e-12	GO:0043231//intracellular membrane-bounded organelle;GO:0044444//cytoplasmic part	GO:0005524//ATP binding;GO:0004709//MAP kinase kinase kinase activity	GO:0012501//programmed cell death;GO:0042742//defense response to bacterium;GO:0045087//innate immune response;GO:0000186//activation of MAPKK activity;GO:0010033//response to organic substance;GO:0000165//MAPK cascade	gi|359475759|ref|XP_002269246.2|/5.22294e-24/PREDICTED: cysteine-rich receptor-like protein kinase 10-like [Vitis vinifera]
CL10842	541	38	143	6.17549495395554	24.669897756668	1.99812506080654	Up	3.82702e-17	1.41342244962153e-15	-	-	-	-
Unigene5607_Mpfb2	1520	49	184	2.83424854110816	11.2980323071851	1.99503334941354	Up	1.347216e-21	6.47268011028446e-20	GO:0009507//chloroplast	GO:0050661//NADP binding;GO:0005515//protein binding;GO:0008883//glutamyl-tRNA reductase activity	GO:0006783//heme biosynthetic process;GO:0055072//iron ion homeostasis;GO:0015995//chlorophyll biosynthetic process;GO:0010039//response to iron ion;GO:0009416//response to light stimulus;GO:0000302//response to reactive oxygen species;GO:0055114//oxidation-reduction process	gi|225458990|ref|XP_002285583.1|/0/PREDICTED: glutamyl-tRNA reductase 1, chloroplastic [Vitis vinifera]
CL9558	1604	58	217	3.17913572426199	12.6265280284409	1.98975147478864	Up	4.07186e-25	2.25767156792929e-23	-	-	-	-
Unigene5532_Mpfb2	2168	94	351	3.81200986099795	15.1104158223603	1.98691960609865	Up	1.396476e-39	1.33022669388286e-37	GO:0009506//plasmodesma;GO:0005886//plasma membrane	GO:0004674//protein serine/threonine kinase activity;GO:0005524//ATP binding;GO:0004715//non-membrane spanning protein tyrosine kinase activity	GO:0051510//regulation of unidimensional cell growth;GO:0006468//protein phosphorylation;GO:0009791//post-embryonic development;GO:0009742//brassinosteroid mediated signaling pathway	gi|255568229|ref|XP_002525090.1|/0/kinase, putative [Ricinus communis]
CL3309	1035	65	242	5.52151741815018	21.8224543366676	1.98267666171788	Up	1.039972e-27	6.42310695302391e-26	-	-	-	-
Unigene20937_Mpfb2	594	25	93	3.70031761705869	14.612518728441	1.98148385880504	Up	1.588706e-11	3.80189899607629e-10	-	-	-	gi|357436159|ref|XP_003588355.1|/3.01496e-12/Mitochondrial protein, putative [Medicago truncatula]
CL10	1148	408	1512	31.2466681229758	122.924508453573	1.97599831972131	Up	1.590464e-163	8.12116809674418e-161	-	-	-	-
CL12622	1795	345	1277	16.8981858331774	66.3980036016066	1.97427149550893	Up	2.99484e-138	1.14358616452174e-135	-	-	-	-
Unigene10151_Mpfb2	415	32	118	6.77933853157123	26.5376515795799	1.96882428683357	Up	3.81072e-14	1.12535405084062e-12	-	-	-	-
CL7662	1370	185	682	11.8723475310534	46.4614099132037	1.9684277059796	Up	2.11144e-74	4.15783249865471e-72	-	-	-	-
Unigene26128_Mpfb2	328	19	70	5.0929005641615	19.9183231290512	1.96753674097312	Up	6.23378e-09	1.13586714165975e-07	-	-	-	-
CL11811	1586	1064	3912	58.9825961932651	230.210029422791	1.96458945692278	Up	0	0	-	-	-	-
Unigene18854_Mpfb2	504	67	246	11.6877175018811	45.5546954829048	1.9626065523532	Up	8.72352e-28	5.43370118808511e-26	-	-	-	gi|225442979|ref|XP_002268235.1|/1.02741e-28/PREDICTED: uncharacterized protein LOC100261053 [Vitis vinifera]
CL9951	1511	135	495	7.8551547243398	30.5752003709251	1.96065035538788	Up	3.35982e-54	4.74404423344051e-52	-	-	-	-
CL8826	2562	537	1957	18.4281016839055	71.2919144822429	1.95183100011312	Up	1.145534e-207	7.739051468e-205	-	-	-	-
Unigene20722_Mpfb2	389	242	876	54.6954505724372	210.175980463607	1.94210505979831	Up	2.15638e-93	5.50541365930233e-91	GO:0031225//anchored to membrane	-	GO:0010200//response to chitin	gi|224141209|ref|XP_002323967.1|/2.00251e-15/predicted protein [Populus trichocarpa]
Unigene15805_Mpfb2	580	23	83	3.48646477822454	13.356069676485	1.93765871276165	Up	3.629e-10	7.62489363636364e-09	-	-	-	-
CL2470	1375	387	1394	24.7453560196136	94.6212438539463	1.93500632719575	Up	8.48838e-147	3.69059634594059e-144	-	-	-	-
CL5862	752	96	344	11.2237719039976	42.694229393942	1.92748349145268	Up	2.38124e-37	2.09553892024048e-35	-	-	-	-
CL7124	385	28	100	6.39414884227741	24.2419665540957	1.92268250518886	Up	7.28128e-12	1.79731786756605e-10	-	-	-	-
CL14809	1422	314	1114	19.4140208344112	73.1162942010275	1.91309400592014	Up	6.24508e-116	1.97295106503597e-113	-	-	-	-
CL3667	1564	211	748	11.8612687523384	44.636838415911	1.91197650865219	Up	2.20474e-78	4.69984211747573e-76	-	-	-	-
CL7917	2532	705	2498	24.4799685386361	92.0783036890618	1.91125955179354	Up	3.32396e-257	3.04093865583333e-254	-	-	-	-
Unigene6580_Mpfb2	624	34	120	4.79048811500751	17.9483790833209	1.90560899182992	Up	8.22302e-14	2.36320338520942e-12	-	-	-	gi|224141003|ref|XP_002323865.1|/5.43637e-43/predicted protein [Populus trichocarpa]
CL5729	2650	573	2016	19.0105283739974	71.0024330589695	1.90106983221475	Up	1.753264e-206	1.16653154593939e-203	-	-	-	-
CL15032	1224	212	744	15.2278953229074	56.7309550633593	1.89741959401657	Up	3.43652e-77	7.08487806384976e-75	-	-	-	-
Unigene21403_Mpfb2	620	23	80	3.26153156672618	12.0427833849379	1.88454737630209	Up	1.544752e-09	3.00419373675819e-08	-	-	-	-
Unigene21782_Mpfb2	1190	98	339	7.24043324787295	26.5877333177126	1.87661285649287	Up	1.39588e-35	1.1478891093633e-33	GO:0005634//nucleus	GO:0003677//DNA binding	GO:0042742//defense response to bacterium;GO:0010200//response to chitin;GO:0045893//positive regulation of transcription, DNA-dependent;GO:0006865//amino acid transport	gi|302399139|gb|ADL36864.1|/0/WRKY domain class transcription factor [Malus x domestica]
Unigene18763_Mpfb2	873	45	155	4.5319353907894	16.5708975270981	1.8704525464163	Up	5.00222e-17	1.82899656003331e-15	-	GO:0004568//chitinase activity;GO:0008061//chitin binding	GO:0009627//systemic acquired resistance;GO:0042742//defense response to bacterium;GO:0009817//defense response to fungus, incompatible interaction;GO:0015706//nitrate transport;GO:0010167//response to nitrate;GO:0009723//response to ethylene stimulus;GO:0080027//response to herbivore;GO:0016998//cell wall macromolecule catabolic process;GO:0009615//response to virus;GO:0009651//response to salt …	gi|384236234|gb|AFH74426.1|/6.05435e-80/pathogenesis-related protein 4 [Malus x domestica]
CL14694	1462	3160	10875	190.03130451228	694.241338687958	1.86920017491809	Up	0	0	-	-	-	-
Unigene17920_Mpfb2	443	14	48	2.77849582875486	10.112675889835	1.86378881613529	Up	3.7247e-06	4.65592801309422e-05	-	-	-	-
Unigene24784_Mpfb2	1019	154	526	13.2871542429072	48.1770426581935	1.85831368606913	Up	1.354156e-53	1.89379147859873e-51	-	-	-	-
CL10868	1242	238	812	16.8477069938429	61.0187084069356	1.85669939134896	Up	1.095486e-81	2.41739078984925e-79	-	-	-	-
Unigene23185_Mpfb2	371	171	583	40.5235645967783	146.663897652279	1.85568079578634	Up	4.18564e-59	6.38208365694445e-57	-	GO:0020037//heme binding;GO:0009055//electron carrier activity;GO:0050598	GO:0055114//oxidation-reduction process	gi|224115192|ref|XP_002332184.1|/1.46468e-18/cytochrome P450 [Populus trichocarpa]
Unigene26652_Mpfb2	300	13	44	3.80984701852362	13.688630447546	1.84517313796794	Up	1.10534e-05	0.00012683249391168	-	-	-	gi|255567693|ref|XP_002524825.1|/2.61675e-23/Glycine-rich cell wall structural protein 1 precursor, putative [Ricinus communis]
CL3636	1484	275	928	16.2923688071843	58.3636779679738	1.84087442418728	Up	4.94776e-92	1.2206235105618e-89	-	-	-	-
Unigene21816_Mpfb2	325	22	74	5.95147699935051	21.2508808346519	1.83620298446339	Up	1.168368e-08	2.08055733917275e-07	GO:0005634//nucleus	GO:0004872//receptor activity	GO:0019375//galactolipid biosynthetic process;GO:0045892//negative regulation of transcription, DNA-dependent;GO:0080040//positive regulation of cellular response to phosphate starvation;GO:0006817//phosphate ion transport	gi|225445503|ref|XP_002285199.1|/2.4521e-26/PREDICTED: SPX domain-containing protein 2 isoform 1 [Vitis vinifera]
Unigene24782_Mpfb2	1438	381	1275	23.2944000330186	82.7522623938924	1.82881558172463	Up	1.240254e-124	4.28844676393701e-122	-	-	-	-
Unigene13753_Mpfb2	444	137	458	27.1283285622524	96.2744586144976	1.82735294260815	Up	7.4177e-46	8.52705392931937e-44	-	GO:0016787//hydrolase activity	GO:0008152//metabolic process	gi|384248819|gb|EIE22302.1|/4.90191e-22/hypothetical protein COCSUDRAFT_47821 [Coccomyxa subellipsoidea C-169]
Unigene25690_Mpfb2	355	54	180	13.3736775081436	47.323050202784	1.82314683163794	Up	6.44882e-19	2.63675076964618e-17	-	-	-	-
Unigene10041_Mpfb2	249	12	40	4.23708658223202	14.9930234912881	1.82314683163794	Up	3.2871e-05	0.000344831395843287	-	-	-	-
CL12238	342	15	50	3.85612046409274	13.6449665545714	1.82314683163794	Up	3.27408e-06	4.13621044418872e-05	-	-	-	-
CL7832	1396	111	369	6.9907375863366	24.6700213360144	1.81924237718203	Up	4.7531e-37	4.100645978389e-35	-	-	-	-
CL13500	543	19	63	3.07637455809387	10.828524839219	1.81553364752807	Up	1.816884e-07	2.80636043236018e-06	-	-	-	-
Unigene12525_Mpfb2	533	102	338	16.8251289892947	59.1858744406093	1.81463533178242	Up	5.83948e-34	4.53054920918728e-32	GO:0009524//phragmoplast;GO:0009574//preprophase band;GO:0005819//spindle	GO:0008017//microtubule binding;GO:0051015//actin filament binding	GO:0009556//microsporogenesis;GO:0030036//actin cytoskeleton organization	gi|302841035|ref|XP_002952063.1|/6.37703e-14/hypothetical protein VOLCADRAFT_92578 [Volvox carteri f. nagariensis]
CL13179	1107	80	265	6.35371610343735	22.3422460495177	1.81410169203493	Up	5.86788e-27	3.51057512861035e-25	-	-	-	-
Unigene27964_Mpfb2	239	13	43	4.78223475128488	16.7918726486634	1.81200627403275	Up	1.78107e-05	0.000196661118707569	-	-	-	-
Unigene11586_Mpfb2	352	14	46	3.49680014812046	12.1967394225294	1.80238827147114	Up	9.66444e-06	0.000112392625455508	-	-	-	-
Unigene26663_Mpfb2	252	11	36	3.83775798569229	13.3330816047526	1.79667462027675	Up	9.79854e-05	0.00092375115289824	-	-	-	-
CL13930	467	49	160	9.22496313165825	31.976555454653	1.79339948824389	Up	1.245454e-16	4.43925499204546e-15	-	-	-	-
CL593	2908	3351	10857	101.313067604534	348.452843493671	1.78214315936096	Up	0	0	-	-	-	-
CL1316	1366	134	434	8.62461145087564	29.6529296597646	1.78164327945844	Up	4.24086e-42	4.37157007464789e-40	-	-	-	-
CL14661	1769	150	483	7.45502090853429	25.4828427957426	1.77324192581163	Up	2.28358e-46	2.65991640689655e-44	-	-	-	-
Unigene20049_Mpfb2	353	28	90	6.97378839738471	23.7955847336945	1.77067941174381	Up	8.18422e-10	1.65162524292279e-08	-	-	-	-
Unigene24783_Mpfb2	1320	153	491	10.1906747173796	34.7165162693446	1.76837260909378	Up	6.20084e-47	7.39938823152174e-45	-	-	-	-
CL9582	516	24	77	4.0892812363402	13.9273856297707	1.76800527744548	Up	1.428472e-08	2.51921650345382e-07	-	-	-	-
Unigene25965_Mpfb2	567	20	64	3.1012185742968	10.534780527212	1.76425314258438	Up	2.52644e-07	3.8203705137741e-06	-	-	-	-
Unigene2341_Mpfb2	1556	122	390	6.8934348861956	23.3928745379015	1.76277421365846	Up	1.834032e-37	1.62047982325956e-35	-	GO:0016740//transferase activity	-	gi|255547856|ref|XP_002514985.1|/1.15241e-102/3'-N-debenzoyl-2'-deoxytaxol N-benzoyltransferase, putative [Ricinus communis]
Unigene20504_Mpfb2	805	124	396	13.542886678364	45.9121766563656	1.76134154716447	Up	5.6702e-38	5.09193236400818e-36	GO:0005886//plasma membrane	-	-	gi|255541728|ref|XP_002511928.1|/7.42252e-82/conserved hypothetical protein [Ricinus communis]
CL8056	795	33	105	3.64949061280928	12.32681129496	1.7560326357794	Up	4.12446e-11	9.49750456109072e-10	-	-	-	-
Unigene5078_Mpfb2	1718	122	388	6.24341366875457	21.078375808212	1.75535674209598	Up	4.53486e-37	3.9200651019685e-35	-	-	-	-
Unigene26957_Mpfb2	219	12	38	4.81750940171586	16.1945192094256	1.74914625019417	Up	8.45372e-05	0.00081036499969439	-	-	-	-
CL3110	1163	75	236	5.66979019226017	18.9391666475076	1.7400055963377	Up	6.65772e-23	3.40746454965035e-21	-	-	-	-
CL4469	1263	48	151	3.34136044014496	11.158406378641	1.73962347607567	Up	3.48862e-15	1.11415105498182e-13	-	-	-	-
CL5483	1698	91	286	4.71182493456985	15.7201586411748	1.73825793405143	Up	2.16866e-27	1.32267175805556e-25	-	-	-	-
Unigene358_Mpfb2	1042	55	172	4.64066704603867	15.4059791287161	1.73108627864917	Up	5.4991e-17	2.00399981991701e-15	-	-	-	gi|356569977|ref|XP_003553169.1|/2.31935e-63/PREDICTED: TMV resistance protein N-like [Glycine max]
CL13772	723	32	100	3.89132156376495	12.9089310142833	1.73003742724646	Up	1.863526e-10	4.00945699353258e-09	-	-	-	-
CL11402	1373	730	2278	46.745279682709	154.850196117542	1.72798061541247	Up	1.814048e-204	1.18895954961194e-201	-	-	-	-
Unigene18557_Mpfb2	383	142	443	32.5968031711401	107.952705107932	1.72759700652207	Up	3.39504e-41	3.40379889315069e-39	GO:0005622//intracellular	-	GO:0010363//regulation of plant-type hypersensitive response;GO:0009750//response to fructose stimulus;GO:0009651//response to salt stress;GO:0009963//positive regulation of flavonoid biosynthetic process;GO:0006612//protein targeting to membrane;GO:0006816//calcium ion transport;GO:0006833//water transport;GO:0007030//Golgi organization	gi|225444657|ref|XP_002276822.1|/3.32756e-15/PREDICTED: uncharacterized protein LOC100264520 [Vitis vinifera]
CL10760	1416	118	368	7.3266288817762	24.2556625803974	1.7271001441669	Up	1.738632e-34	1.38312585173913e-32	-	-	-	-
Unigene3694_Mpfb2	465	17	53	3.21426299329536	10.6377919900284	1.72663885078459	Up	3.92552e-06	4.89302752653988e-05	-	-	-	-
Unigene21631_Mpfb2	1975	71	220	3.16065205431561	10.3964281880097	1.71779383149172	Up	4.25796e-21	1.98703291689692e-19	-	-	-	gi|255555158|ref|XP_002518616.1|/0/conserved hypothetical protein [Ricinus communis]
CL1932	1709	243	749	12.5011409123812	40.9042404059205	1.7101906423247	Up	1.614324e-67	2.87003278591093e-65	-	-	-	-
Unigene20068_Mpfb2	287	14	43	4.28875836982021	13.9834758293747	1.70509107011623	Up	3.9048e-05	0.000402798878083157	GO:0005622//intracellular	GO:0043531//ADP binding	GO:0006952//defense response;GO:0007165//signal transduction	gi|224151037|ref|XP_002337048.1|/2.74558e-09/predicted protein [Populus trichocarpa]
Unigene516_Mpfb2	3085	397	1219	11.3141199328304	36.8788283090289	1.70466845094899	Up	2.97262e-108	9.06504597638889e-106	-	-	GO:0031323//regulation of cellular metabolic process;GO:0048507//meristem development;GO:0010286//heat acclimation;GO:0042221//response to chemical stimulus;GO:0031347//regulation of defense response;GO:0007389//pattern specification process	gi|255575473|ref|XP_002528638.1|/4.46153e-163/conserved hypothetical protein [Ricinus communis]
Unigene16666_Mpfb2	489	143	438	25.7106240513864	83.5976036813325	1.70109696029452	Up	6.6317e-40	6.40039213406593e-38	-	-	-	-
CL9207	477	92	281	16.9572291100229	54.9814916489485	1.69704560163565	Up	4.28082e-26	2.47672791383399e-24	-	-	-	-
CL10822	1181	44	134	3.27558005891434	10.5896956352735	1.69283880929221	Up	3.55088e-13	9.66706716924985e-12	-	-	-	-
CL7863	1506	84	255	4.90387909218486	15.8031544916889	1.68821725155184	Up	1.16477e-23	6.21489003766707e-22	-	-	-	-
CL7830	1749	108	327	5.42899430004686	17.4496419629953	1.68444056080635	Up	8.29362e-30	5.58585483220859e-28	-	-	-	-
CL12943	984	196	593	17.5124300100992	56.2455505501303	1.68335968790253	Up	1.156e-52	1.56195163076923e-50	-	-	-	-
CL2324	917	119	360	11.4094068082622	36.6405296008469	1.68321657049346	Up	1.272938e-32	9.45829549813875e-31	-	-	-	-
CL6831	2138	769	2322	31.6230735832698	101.363848645299	1.68049370637547	Up	2.25144e-200	1.41239263885714e-197	-	-	-	-
Unigene3973_Mpfb2	1072	112	338	9.18562426968956	29.427305108997	1.67970575169632	Up	1.220032e-30	8.47709892658228e-29	GO:0005777//peroxisome	GO:0016491//oxidoreductase activity;GO:0005509//calcium ion binding	GO:0000272//polysaccharide catabolic process	gi|28301674|emb|CAB63264.3|/3.3448e-89/calcium-binding protein [Lotus japonicus]
CL4223	834	60	181	6.32514723606578	20.2554129415127	1.67913652894642	Up	4.12342e-17	1.51905824211409e-15	-	-	-	-
CL14288	253	22	66	7.64517796359255	24.3473664086787	1.67114373819289	Up	4.64192e-07	6.73408103600925e-06	-	-	-	-
CL12666	407	16	48	3.4562966715013	11.0071631921299	1.67114373819289	Up	1.798704e-05	0.00019840866302939	-	-	-	-
CL885	939	64	191	5.99238656145274	18.9843771092165	1.66361006550749	Up	9.28996e-18	3.51984481000863e-16	-	-	-	-
CL2434	3215	963	2869	26.3348439682133	83.28717818608	1.66112150239694	Up	4.58862e-243	3.95098176588235e-240	-	-	-	-
Unigene20002_Mpfb2	333	34	101	8.97677052181588	28.3077738575379	1.65692987897319	Up	5.2643e-10	1.08633085479323e-08	-	-	-	-
Unigene5936_Mpfb2	679	33	98	4.27296765417286	13.4705360542862	1.6564969622285	Up	9.58526e-10	1.91849372096627e-08	GO:0005634//nucleus	GO:0003677//DNA binding;GO:0003700//sequence-specific DNA binding transcription factor activity	GO:0010162//seed dormancy process;GO:0006355//regulation of transcription, DNA-dependent;GO:0009740//gibberellic acid mediated signaling pathway;GO:0009873//ethylene mediated signaling pathway	gi|292668919|gb|ADE41114.1|/1.68934e-91/AP2 domain class transcription factor [Malus x domestica]
Unigene22331_Mpfb2	1950	148	437	6.67286815078694	20.9158444250966	1.64821734134339	Up	3.88726e-38	3.52688529710744e-36	GO:0005739//mitochondrion;GO:0016020//membrane	-	-	gi|255579398|ref|XP_002530543.1|/7.42657e-49/conserved hypothetical protein [Ricinus communis]
Unigene18678_Mpfb2	482	20	59	3.64811396602964	11.4244039476407	1.64689619194621	Up	2.44326e-06	3.15098021674009e-05	-	-	-	gi|209970603|gb|ACJ03064.1|/4.22939e-42/AM19-5p [Malus floribunda]
Unigene18645_Mpfb2	322	16	47	4.36867312205289	13.622931204856	1.64077008914938	Up	2.8179e-05	0.000298822609756098	-	-	-	-
Unigene12651_Mpfb2	272	14	41	4.52527077992059	14.0683618403088	1.63637832003221	Up	9.66538e-05	0.000912176728863099	-	-	-	-
CL2143	484	88	257	15.9853721056935	49.5582929895661	1.63237416802832	Up	8.6796e-23	4.39616233910035e-21	-	-	-	-
CL2983	896	58	169	5.69122064923687	17.603834306275	1.62907967862635	Up	1.864418e-15	6.07811341009651e-14	-	-	-	-
Unigene13000_Mpfb2	344	22	64	5.62276169996778	17.3640132527011	1.62674961883444	Up	1.127772e-06	1.5341961535316e-05	-	-	-	-
CL13621	450	17	49	3.32140509307188	10.1627710898448	1.6134282403366	Up	2.37794e-05	0.000256945076820866	-	-	-	-
Unigene10573_Mpfb2	540	41	118	6.67537298117387	20.3946766768994	1.61127228221549	Up	4.59134e-11	1.05174498393323e-09	-	-	-	-
Unigene1681_Mpfb2	372	32	92	7.56297174893027	23.0820014877976	1.60974319352875	Up	6.49132e-09	1.18181316401327e-07	-	-	-	-
Unigene236_Mpfb2	637	90	258	12.4219139596833	37.8014841101778	1.60555539656532	Up	2.28774e-22	1.14160825704545e-20	GO:0005886//plasma membrane	-	GO:0002238//response to molecule of fungal origin;GO:0006950//response to stress	gi|255575216|ref|XP_002528512.1|/2.64867e-64/conserved hypothetical protein [Ricinus communis]
CL6275	1012	514	1473	44.6547894691656	135.847237575696	1.60509840331371	Up	8.9107e-120	2.92011618731343e-117	-	-	-	-
Unigene5131_Mpfb2	297	21	60	6.21653359665859	18.8548628754078	1.6007544103015	Up	3.20968e-06	4.06655158222735e-05	-	-	-	-
CL14230	485	20	57	3.62554831263152	10.9688650727759	1.59714315674912	Up	5.8985e-06	7.09257476725082e-05	-	-	-	-
Unigene18468_Mpfb2	1346	109	310	7.1197849757528	21.4953841621941	1.59412131796905	Up	2.64678e-26	1.5455857731383e-24	-	-	-	-
Unigene10290_Mpfb2	203	18	51	7.795821864353	23.4478331669788	1.58868157800092	Up	1.999432e-05	0.000218737063816642	-	-	-	-
CL1730	797	140	394	15.4438350331042	46.138819405154	1.57895003998314	Up	1.453506e-32	1.07454223868687e-30	-	-	-	-
Unigene3706_Mpfb2	2014	79	222	3.4486813207169	10.2877898777486	1.57681635564474	Up	5.3974e-19	2.21510304859813e-17	-	-	-	gi|255546543|ref|XP_002514331.1|/6.19347e-06/Multiprotein-bridging factor, putative [Ricinus communis]
Unigene14603_Mpfb2	442	21	59	4.17717302761901	12.4582866578345	1.57650686405482	Up	4.95736e-06	6.07231658800558e-05	-	-	-	gi|359484253|ref|XP_003633088.1|/6.87185e-08/PREDICTED: uncharacterized protein LOC100245572 [Vitis vinifera]
Unigene14637_Mpfb2	327	21	59	5.6462094134789	16.8396412928527	1.57650686405482	Up	4.95736e-06	6.07570610326542e-05	-	-	-	-
Unigene18731_Mpfb2	543	21	59	3.40020345894586	10.1409994526019	1.57650686405481	Up	4.95736e-06	6.07401087276786e-05	-	-	-	-
Unigene5782_Mpfb2	406	167	469	36.1639514263042	107.814056424638	1.57592105751306	Up	2.3951e-38	2.18661177338877e-36	-	-	-	gi|255567719|ref|XP_002524838.1|/2.16488e-14/WRKY transcription factor, putative [Ricinus communis]
Unigene10222_Mpfb2	394	26	73	5.8017974901375	17.2923977158086	1.57556607821066	Up	3.69622e-07	5.46689487571573e-06	-	-	-	-
CL3410	1042	251	703	21.178316882831	62.9674612063222	1.5720185625935	Up	1.968896e-56	2.86291821350993e-54	-	-	-	-
Unigene10144_Mpfb2	633	30	84	4.16680315551253	12.3852322015712	1.57160806464198	Up	5.1083e-08	8.42994279969936e-07	-	-	-	-
CL12253	449	20	56	3.91623815506968	11.6404632273119	1.57160806464198	Up	9.1096e-06	0.000106390921489362	-	-	-	-
Unigene26989_Mpfb2	217	19	53	7.69802481587545	22.795268550061	1.56617417859135	Up	1.67595e-05	0.000185942375821122	-	-	-	-
CL9573	1848	678	1891	32.256197284703	95.5032474037395	1.56597342228515	Up	7.2202e-148	3.170606426e-145	-	-	-	-
CL9456	1115	85	237	6.70238695911365	19.8381904773853	1.56553355023229	Up	5.56112e-20	2.40123365349066e-18	-	-	-	-
Unigene4002_Mpfb2	619	128	356	18.1804555127758	53.6769618078248	1.56191466843814	Up	3.86456e-29	2.55578950722892e-27	-	-	GO:0009061//anaerobic respiration;GO:0006979//response to oxidative stress	gi|224123064|ref|XP_002318984.1|/1.90298e-56/predicted protein [Populus trichocarpa]
Unigene22580_Mpfb2	1444	128	356	7.79342241164006	23.0097225478141	1.56191466843813	Up	3.86456e-29	2.5596443933635e-27	-	-	-	gi|224061601|ref|XP_002300561.1|/2.90072e-52/predicted protein [Populus trichocarpa]
Unigene4967_Mpfb2	613	50	139	7.17125176030297	21.1632763481636	1.56126612042051	Up	2.80898e-12	7.17155457790698e-11	-	-	-	gi|255544528|ref|XP_002513325.1|/2.08015e-15/conserved hypothetical protein [Ricinus communis]
CL13277	1177	57	158	4.25778602815201	12.5287920602009	1.5570719714841	Up	1.029142e-13	2.93459173025974e-12	-	-	-	-
Unigene21818_Mpfb2	365	21	58	5.05838487180165	14.8307702233687	1.55184480982055	Up	7.6262e-06	9.01694455035003e-05	-	GO:0032559	GO:0050896//response to stimulus	gi|255547494|ref|XP_002514804.1|/9.38269e-19/TMV resistance protein N, putative [Ricinus communis]
CL8034	1161	115	316	8.70865448479858	25.4029082770998	1.54447193470447	Up	1.207998e-25	6.89815554928478e-24	-	-	-	-
CL7987	1350	719	1965	46.8252992533074	135.849287017313	1.53664687417841	Up	2.0198e-149	9.43568908510638e-147	-	-	-	-
CL6356	1209	290	792	21.0890558383632	61.1402848773768	1.53562876753641	Up	2.84756e-61	4.5636825649635e-59	-	-	-	-
CL8070	919	52	142	4.97477303833335	14.4212003428989	1.53548863883532	Up	3.02498e-12	7.70063459362319e-11	-	-	-	-
CL10448	1264	139	379	9.66836785981226	27.9847037163044	1.53329420291932	Up	3.92074e-30	2.66519281145511e-28	-	-	-	-
CL10904	804	72	196	7.87339223116248	22.7524725892047	1.53096608014463	Up	2.7247e-16	9.41382778127459e-15	-	-	-	-
Unigene4754_Mpfb2	1611	444	1205	24.2310854637514	69.8103931322709	1.52658280223896	Up	1.709322e-91	4.1933774852514e-89	GO:0009505//plant-type cell wall;GO:0031012//extracellular matrix;GO:0005634//nucleus;GO:0048046//apoplast	GO:0045735//nutrient reservoir activity;GO:0030145//manganese ion binding;GO:0050162//oxalate oxidase activity	GO:0019684//photosynthesis, light reaction;GO:0010103//stomatal complex morphogenesis;GO:0042742//defense response to bacterium;GO:0009409//response to cold;GO:0030003//cellular cation homeostasis;GO:0070838//divalent metal ion transport	gi|18203684|sp|Q9ZRA4.1|AB19A_PRUPE/8.34905e-104/RecName: Full=Auxin-binding protein ABP19a; Flags: Precursor
CL6571	1710	393	1064	20.2060712318459	58.0729776562559	1.52307817071432	Up	9.80708e-81	2.14257862706468e-78	-	-	-	-
CL6742	373	17	46	4.00705708279449	11.5100597231377	1.52228035227841	Up	8.75054e-05	0.000835534818482279	-	-	-	-
CL5393	1594	123	332	6.7842561038279	19.4391980234913	1.51870616347942	Up	3.036e-26	1.7705161752988e-24	-	-	-	-
Unigene5159_Mpfb2	880	75	202	7.49314317454384	21.4238379421821	1.51557402972765	Up	1.611668e-16	5.68916212893891e-15	-	-	-	gi|359495554|ref|XP_003635020.1|/4.28749e-65/PREDICTED: uncharacterized protein LOC100853520 [Vitis vinifera]
Unigene26569_Mpfb2	1300	55	148	3.71967312459407	10.6254404173259	1.51427488957602	Up	1.783734e-12	4.60759477305882e-11	-	-	-	-
CL1374	1092	121	325	9.74200104060352	27.7772533432347	1.51161390811296	Up	1.475238e-25	8.3914671365285e-24	-	-	-	-
Unigene3124_Mpfb2	733	54	145	6.4770198027162	18.4625891252714	1.5112028253232	Up	3.22092e-12	8.16158453317946e-11	GO:0016020//membrane	GO:0005215//transporter activity	GO:0006857//oligopeptide transport	gi|356495939|ref|XP_003516828.1|/1.43596e-110/PREDICTED: probable nitrite transporter At1g68570-like [Glycine max]
CL14656	1117	181	486	14.2465872257994	40.6080068212788	1.51114785399431	Up	2.11244e-37	1.86272244417671e-35	-	-	-	-
Unigene21752_Mpfb2	1002	42	112	3.6852504555042	10.4322714352556	1.50121873675058	Up	1.137148e-09	2.25646543714415e-08	GO:0005739//mitochondrion	-	-	gi|255542538|ref|XP_002512332.1|/3.45435e-109/pentatricopeptide repeat-containing protein, putative [Ricinus communis]
Unigene20091_Mpfb2	203	18	48	7.795821864353	22.0685488630388	1.50121873675058	Up	7.25802e-05	0.000704824043034056	-	-	-	gi|357163096|ref|XP_003579624.1|/1.33538e-11/PREDICTED: uncharacterized protein LOC100839569 [Brachypodium distachyon]
CL15241	1072	98	260	8.03742123597837	22.6363885453823	1.49383920638498	Up	2.01362e-20	9.02286684285714e-19	-	-	-	-
CL6591	511	30	79	5.16161721612413	14.4289513256912	1.48307139004032	Up	4.1836e-07	6.11973440373085e-06	-	-	-	-
CL6300	1752	1602	4207	80.3921881411333	224.112968138334	1.47909890783182	Up	3.40518e-300	3.7382917335e-297	-	-	-	-
Unigene18959_Mpfb2	382	21	55	4.83327350316126	13.4377916697114	1.47522352821763	Up	2.70778e-05	0.000288119077150473	-	-	-	gi|297735032|emb|CBI17394.3|/8.77709e-08/unnamed protein product [Vitis vinifera]
Unigene25035_Mpfb2	411	34	89	7.27314983884352	20.2104862281287	1.4744518271878	Up	8.75602e-08	1.40534761059942e-06	-	-	-	-
CL8943	1541	231	604	13.1793739521633	36.5816152010994	1.47283693538076	Up	2.07154e-44	2.30297559544304e-42	-	-	-	-
Unigene6064_Mpfb2	840	75	196	7.84995951618878	21.777366621096	1.47207239109107	Up	1.86711e-15	6.08237399332344e-14	-	-	-	gi|261876231|emb|CAZ15549.1|/2.99315e-89/phloem protein 2 [Malus x domestica]
Unigene26683_Mpfb2	694	36	94	4.56066812237366	12.6414520114225	1.47084508770706	Up	4.01282e-08	6.72576200992366e-07	-	-	-	gi|297825005|ref|XP_002880385.1|/7.05098e-40/predicted protein [Arabidopsis lyrata subsp. lyrata]
CL13632	531	135	352	22.3524270969443	61.8695161471007	1.4687972590582	Up	1.832846e-26	1.07889767289544e-24	-	-	-	-
Unigene17312_Mpfb2	401	25	65	5.48126849010688	15.1285589280859	1.46469286072546	Up	5.54802e-06	6.71527569625138e-05	-	-	-	-
Unigene25235_Mpfb2	250	154	398	54.1584406940897	148.583861403363	1.45601931732048	Up	2.3938e-29	1.59755227051672e-27	-	-	-	-
CL5031	3478	199	513	5.03047434435928	13.7662725827104	1.45237163253514	Up	3.20954e-37	2.80758027928287e-35	-	-	-	-
Unigene22375_Mpfb2	760	84	216	9.71742356951369	26.5258149820868	1.44875131685644	Up	1.613364e-16	5.69057456481928e-15	GO:0005886//plasma membrane	-	-	gi|302143750|emb|CBI22611.3|/3.02674e-42/unnamed protein product [Vitis vinifera]
CL14527	2007	256	658	11.2144513825692	30.5989904691035	1.44812501120699	Up	4.61126e-47	5.54778795561644e-45	-	-	-	-
Unigene15504_Mpfb2	494	23	59	4.09342018495998	11.146888062273	1.44526233077657	Up	1.847408e-05	0.000203423338776329	-	-	-	gi|224095001|ref|XP_002310322.1|/4.50235e-26/predicted protein [Populus trichocarpa]
CL12457	1658	546	1399	28.9529990551252	78.7520314567808	1.44360434371664	Up	1.347732e-97	3.69893470725e-95	-	-	-	-
Unigene26126_Mpfb2	434	54	138	10.9392984225599	29.6768590557397	1.43981819208643	Up	5.55188e-11	1.25799642125903e-09	-	GO:0003676//nucleic acid binding;GO:0047134//protein-disulfide reductase activity;GO:0004034//aldose 1-epimerase activity;GO:0008270//zinc ion binding	GO:0035556//intracellular signal transduction;GO:0010106//cellular response to iron ion starvation;GO:0015706//nitrate transport;GO:0010167//response to nitrate;GO:0006012//galactose metabolic process;GO:0006826//iron ion transport;GO:0055114//oxidation-reduction process	gi|302838187|ref|XP_002950652.1|/3.1206e-13/hypothetical protein VOLCADRAFT_117616 [Volvox carteri f. nagariensis]
CL8466	1859	255	650	12.0599700797392	32.6334165151288	1.43612370852869	Up	5.92712e-46	6.86748339208443e-44	-	-	-	-
CL8349	1321	88	224	5.8568660856591	15.8260953491689	1.43410454089204	Up	7.70706e-17	2.78551543851852e-15	-	-	-	-
CL5321	1393	92	233	5.80660322001502	15.6110955472732	1.426805426069	Up	2.46796e-17	9.17658996443692e-16	-	-	-	-
CL1329	680	42	106	5.43032493590471	14.5487449275389	1.42178426925617	Up	1.299278e-08	2.29968540161225e-07	-	-	-	-
Unigene21071_Mpfb2	541	35	88	5.68795587864326	15.1814755425649	1.41632983916406	Up	2.44152e-07	3.7021570359116e-06	-	-	-	gi|297792675|ref|XP_002864222.1|/3.19566e-21/hypothetical protein ARALYDRAFT_495378 [Arabidopsis lyrata subsp. lyrata]
CL8439	641	43	108	5.89787909983856	15.7251321266661	1.4148039849331	Up	1.073942e-08	1.91629480073141e-07	-	-	-	-
CL10735	571	45	113	6.92886093898274	18.4701708395085	1.41450710355725	Up	4.93134e-09	9.08347036157718e-08	-	-	-	-
CL12500	1689	1278	3196	66.5252697045114	176.606099266741	1.40856080945272	Up	1.771768e-212	1.27546964236066e-209	-	-	-	-
CL232	792	345	861	38.2982873365574	101.462730848288	1.40559811320305	Up	1.963978e-58	2.97393675565517e-56	-	-	-	-
CL6155	1666	275	684	14.5125301979961	38.3186042758437	1.40074594394561	Up	1.52523e-46	1.7860646664e-44	-	-	-	-
CL7466	788	35	87	3.90505600297716	10.304373981338	1.3998417163755	Up	3.63462e-07	5.38303770860034e-06	-	-	-	-
Unigene13362_Mpfb2	458	31	77	5.95088634065665	15.6911156876892	1.39877146777976	Up	1.749272e-06	2.31094408351384e-05	-	-	-	-
Unigene27079_Mpfb2	547	25	62	4.01826081267433	10.5787155694015	1.39652135808388	Up	1.874534e-05	0.000206203435726453	-	-	-	gi|241993361|gb|ACS74199.1|/3.40407e-26/putative gag-pol polyprotein [Fragaria x ananassa]
CL14385	1411	69	171	4.29939667902955	11.3109133103394	1.39550929557946	Up	1.000952e-12	2.64151473413462e-11	-	-	-	-
Unigene27485_Mpfb2	354	21	52	5.21556632262034	13.7097223280507	1.39430353283407	Up	9.23658e-05	0.000876796233333333	-	-	-	-
CL6302	1450	2099	5179	127.27112294771	333.354625804895	1.38915262931043	Up	0	0	-	-	-	-
CL14938	1387	398	980	25.2285360774067	65.9444411020931	1.38619455593066	Up	6.49546e-65	1.09285492329502e-62	-	-	-	-
CL3402	1291	66	162	4.49472507696882	11.7116301625015	1.3816371209979	Up	5.70802e-12	1.41854149552915e-10	-	-	-	-
Unigene19575_Mpfb2	1611	185	451	10.0962856098964	26.1282052304184	1.37178340021081	Up	2.49384e-30	1.70845547457098e-28	GO:0009505//plant-type cell wall	GO:0016788//hydrolase activity, acting on ester bonds;GO:0004560//alpha-L-fucosidase activity	GO:0006629//lipid metabolic process	gi|302141817|emb|CBI19020.3|/3.23071e-164/unnamed protein product [Vitis vinifera]
Unigene21449_Mpfb2	631	32	78	4.45867748114431	11.5370246532408	1.37158345633399	Up	2.13354e-06	2.78012290860534e-05	-	GO:0004568//chitinase activity;GO:0043169//cation binding;GO:0005524//ATP binding;GO:0004674//protein serine/threonine kinase activity	GO:0006032//chitin catabolic process;GO:0006468//protein phosphorylation	gi|224103855|ref|XP_002334008.1|/2.46063e-91/predicted protein [Populus trichocarpa]
Unigene2215_Mpfb2	1386	76	185	4.82098523822503	12.4576772569658	1.36963518454446	Up	2.61988e-13	7.20393177457733e-12	GO:0009536//plastid	GO:0004619//phosphoglycerate mutase activity	GO:0010167//response to nitrate;GO:0006096//glycolysis	gi|255545652|ref|XP_002513886.1|/7.72648e-156/phosphoglycerate mutase, putative [Ricinus communis]
CL11292	963	56	136	5.11266314491548	13.1807826456122	1.36628915666447	Up	4.01122e-10	8.38385073108044e-09	-	-	-	-
Unigene11107_Mpfb2	425	42	102	8.68851989744754	22.3995770959844	1.36628915666447	Up	6.27272e-08	1.02209259131725e-06	-	-	-	-
Unigene3948_Mpfb2	1419	408	990	25.2791930973758	65.1150496976291	1.36504061046721	Up	4.46606e-64	7.4569617026616e-62	-	GO:0005488//binding	GO:0007275//multicellular organismal development;GO:0006355//regulation of transcription, DNA-dependent;GO:0048856//anatomical structure development;GO:0006950//response to stress;GO:0009725//response to hormone stimulus	gi|302399029|gb|ADL36809.1|/3.60121e-148/NAC domain class transcription factor [Malus x domestica]
CL11474	1564	176	427	9.89375971759036	25.481189844377	1.36484187845493	Up	1.363858e-28	8.7304805180758e-27	-	-	-	-
CL7545	754	230	558	26.8189598324964	69.0703139896072	1.36481249835655	Up	7.36506e-37	6.31683358945312e-35	-	-	-	-
Unigene897_Mpfb2	276	3075	7460	979.538426585296	2522.65768623255	1.36477045750037	Up	0	0	-	-	GO:0009651//response to salt stress;GO:0044267//cellular protein metabolic process;GO:0046686//response to cadmium ion;GO:0050794//regulation of cellular process;GO:0010876;GO:0009723//response to ethylene stimulus;GO:0048316//seed development;GO:0042545//cell wall modification;GO:0007623//circadian rhythm	gi|224060000|ref|XP_002300026.1|/2.85634e-22/predicted protein [Populus trichocarpa]
CL11564	938	182	440	17.059016500852	43.7802679559042	1.3597463107977	Up	2.96622e-29	1.97058424901664e-27	-	-	-	-
CL5893	895	151	365	14.8333536690262	38.0625960895452	1.35952915191404	Up	1.556112e-24	8.49919729552239e-23	-	-	-	-
Unigene26726_Mpfb2	368	24	58	5.73388347269442	14.7098672052434	1.35919973187815	Up	5.05984e-05	0.000509616408073395	-	-	-	-
CL10884	522	34	82	5.72656050529634	14.6612813048429	1.35627040083948	Up	1.435936e-06	1.92596999291387e-05	-	-	-	-
CL13005	643	39	94	5.33260080353229	13.6441177230595	1.35536787028713	Up	2.45736e-07	3.72103619586207e-06	-	-	-	-
CL9477	1276	436	1048	30.0414751641482	76.654770103813	1.35141991423226	Up	1.018456e-66	1.80336525516129e-64	-	-	-	-
CL14082	618	35	84	4.97926234683819	12.6858446336481	1.34921564330553	Up	1.177212e-06	1.59749414573548e-05	-	-	-	-
CL1233	2894	194	465	5.89370837483586	14.9962614455666	1.34735530128	Up	2.03924e-30	1.40359163197492e-28	-	-	-	-
Unigene21015_Mpfb2	488	28	67	5.0445641481082	12.8139657226004	1.34491550587191	Up	1.52857e-05	0.000171016801044586	-	-	-	gi|350284761|gb|AEQ27752.1|/8.94997e-48/receptor-like protein [Malus micromalus]
Unigene26447_Mpfb2	487	279	667	50.3686930106503	127.827839861581	1.34360287682713	Up	9.88528e-43	1.03849832688995e-40	-	-	-	-
Unigene12532_Mpfb2	314	36	86	10.0799480156921	25.5621500829971	1.34252099073152	Up	9.64712e-07	1.3222034349563e-05	-	GO:0016747//transferase activity, transferring acyl groups other than amino-acyl groups	GO:0009058//biosynthetic process	gi|81295646|gb|ABB70116.1|/4.69951e-17/chalcone synthase, partial [Pyrus communis]
Unigene10182_Mpfb2	515	45	107	7.68229047797893	19.3912196542907	1.33579512754321	Up	5.10394e-08	8.42591418120301e-07	-	GO:0004356//glutamate-ammonia ligase activity;GO:0005524//ATP binding	GO:0006807//nitrogen compound metabolic process;GO:0006542//glutamine biosynthetic process	gi|159138929|gb|ABW89464.1|/3.56618e-56/glutamine synthetase [Gossypium hirsutum]
Unigene6489_Mpfb2	1066	77	183	6.35066143223378	16.0222115719401	1.33509453506088	Up	9.92306e-13	2.62342765671282e-11	-	-	GO:0009793//embryo development ending in seed dormancy	gi|255567917|ref|XP_002524936.1|/6.83285e-42/conserved hypothetical protein [Ricinus communis]
CL2030	655	50	118	6.71141576956598	16.8139319168331	1.32496809705885	Up	1.294016e-08	2.29129534709677e-07	-	-	-	-
Unigene16680_Mpfb2	1088	103	243	8.32326589878252	20.8451946780186	1.3244932138943	Up	3.0442e-16	1.04929320722135e-14	-	-	GO:0009987//cellular process	gi|359497375|ref|XP_002280134.2|/7.70082e-49/PREDICTED: desiccation-related protein PCC3-06-like [Vitis vinifera]
Unigene12334_Mpfb2	486	39	92	7.05527225652523	17.6677048425117	1.3243409746665	Up	5.29812e-07	7.60314848235294e-06	GO:0005618//cell wall;GO:0009507//chloroplast;GO:0005886//plasma membrane	GO:0005524//ATP binding;GO:0016887//ATPase activity;GO:0032440//2-alkenal reductase [NAD(P)] activity	GO:0055114//oxidation-reduction process;GO:0006200//ATP catabolic process;GO:0009408//response to heat	gi|562006|gb|AAA82975.1|/1.12358e-82/PsHSP71.2 [Pisum sativum]
CL5181	1290	95	224	6.47469529087199	16.2064123691877	1.32368055119839	Up	4.47414e-15	1.4165314334535e-13	-	-	-	-
CL6901	565	58	136	9.02536938356855	22.4656525446451	1.3156630835945	Up	1.243534e-09	2.45315851491465e-08	-	-	-	-
CL1114	1508	70	164	4.08114606146685	10.1501178264297	1.31445022514485	Up	2.57756e-11	6.04638847649573e-10	-	-	-	-
CL14165	940	187	438	17.4903778837296	43.4885406384804	1.31407383718527	Up	1.018326e-27	6.30715791791255e-26	-	-	-	-
Unigene25102_Mpfb2	489	50	117	8.98972868929595	22.3308667367943	1.31268976728042	Up	1.888088e-08	3.29014318825397e-07	-	GO:0004806//triglyceride lipase activity	GO:0006629//lipid metabolic process	gi|255548495|ref|XP_002515304.1|/1.39042e-24/triacylglycerol lipase, putative [Ricinus communis]
CL11843	787	89	208	9.94261708479921	24.6670480514865	1.31088752464643	Up	6.473e-14	1.87623002640264e-12	-	-	-	-
Unigene4693_Mpfb2	1222	768	1791	55.2554924504496	136.789561439267	1.30776835873655	Up	3.16478e-107	9.4540805537415e-105	GO:0043231//intracellular membrane-bounded organelle	-	GO:0009628//response to abiotic stimulus;GO:0006950//response to stress	gi|147789492|emb|CAN76136.1|/2.23437e-55/hypothetical protein VITISV_034276 [Vitis vinifera]
CL4515	3205	199	464	5.45896716682732	13.5119653829131	1.30753761205566	Up	4.68858e-29	3.07757269865471e-27	-	-	-	-
Unigene18261_Mpfb2	573	351	818	53.8564761780826	133.23774043423	1.30681105010893	Up	6.64898e-50	8.48769356802325e-48	GO:0009507//chloroplast	-	-	gi|55168340|gb|AAV44205.1|/1.33867e-63/unknow protein [Oryza sativa Japonica Group]
CL564	2138	537	1247	22.0826924762235	54.4361409391421	1.30164870931599	Up	1.083218e-74	2.16215236518182e-72	-	-	-	-
CL1515	2172	106	246	4.29073293628882	10.5707028192376	1.30077528824778	Up	5.1594e-16	1.74549100308166e-14	-	-	-	-
CL357	762	53	123	6.11513906667935	15.0653323644252	1.30077528824777	Up	1.036902e-08	1.85396895464169e-07	-	-	-	-
CL14768	1788	316	733	15.5383538700757	38.2617682964126	1.30006987742844	Up	1.492976e-44	1.67675332705882e-42	-	-	-	-
Unigene21978_Mpfb2	214	32	74	13.1468480869255	32.2735339778592	1.29563460310069	Up	9.95938e-06	0.00011542524516759	-	-	-	-
CL148	1033	159	367	13.5326310807638	33.1584575436685	1.29293453503059	Up	6.12988e-23	3.14097340070012e-21	-	-	-	-
Unigene6063_Mpfb2	357	26	60	6.40310423281281	15.6859783585325	1.29263211493916	Up	7.29052e-05	0.000707198154981224	-	-	-	-
CL7844	1009	140	322	12.1989460073181	29.7847036046704	1.28781509864139	Up	3.3498e-20	1.470997674e-18	-	-	-	-
Unigene26594_Mpfb2	523	40	92	6.72424830449823	16.4177907331945	1.28781509864139	Up	9.21476e-07	1.26610687071339e-05	-	-	-	-
CL11959	866	307	705	31.1677838342535	75.9800897453282	1.28556583938771	Up	3.33926e-42	3.45841802783019e-40	-	-	-	-
CL8363	1501	268	614	15.6978271044585	38.1782709774996	1.28218689238415	Up	7.89806e-37	6.76077015165692e-35	-	-	-	-
Unigene10267_Mpfb2	513	28	64	4.79872768864874	11.6437047932343	1.27882631541413	Up	4.82062e-05	0.000488210069326568	GO:0005622//intracellular	-	GO:0010363//regulation of plant-type hypersensitive response;GO:0009963//positive regulation of flavonoid biosynthetic process;GO:0006612//protein targeting to membrane	gi|261876233|emb|CAZ15550.1|/9.62195e-86/C2 domain-containing protein [Malus x domestica]
Unigene10466_Mpfb2	426	28	64	5.77874954055587	14.0216445045286	1.27882631541413	Up	4.82062e-05	0.000488322689873126	-	-	-	-
CL24	2268	135	308	5.23330634412586	12.6746578218019	1.27615218111581	Up	3.87062e-19	1.60652680586011e-17	-	-	-	-
CL5944	278	150	342	47.4386042704934	114.817976121503	1.27521506186175	Up	4.64854e-21	2.16240823114407e-19	-	-	-	-
Unigene3721_Mpfb2	537	29	66	4.74798296249184	11.470919369452	1.27259436170262	Up	3.91924e-05	0.0004039089089885	-	-	-	gi|297824069|ref|XP_002879917.1|/2.53795e-10/hypothetical protein ARALYDRAFT_903435 [Arabidopsis lyrata subsp. lyrata]
Unigene18132_Mpfb2	533	29	66	4.78361510479947	11.5570050682846	1.27259436170261	Up	3.91924e-05	0.000403814139183482	-	-	-	-
Unigene5473_Mpfb2	1537	635	1443	36.3232999864246	87.6235896484101	1.27042404030341	Up	5.2038e-83	1.17790963608247e-80	-	GO:0004161//dimethylallyltranstransferase activity	GO:0008299//isoprenoid biosynthetic process	gi|68165941|gb|AAY87903.1|/6.52985e-167/farnesyl diphosphate synthase [Panax ginseng]
CL2466	547	185	420	29.7351300137901	71.6622667604621	1.26904529462154	Up	2.52914e-25	1.41841794150702e-23	-	-	-	-
Unigene3682_Mpfb2	1645	403	914	21.5389527491001	51.8571769648677	1.26759556400184	Up	4.63566e-53	6.32191731614907e-51	GO:0005886//plasma membrane;GO:0005783//endoplasmic reticulum;GO:0005739//mitochondrion	GO:0016709//oxidoreductase activity, acting on paired donors, with incorporation or reduction of molecular oxygen, NADH or NADPH as one donor, and incorporation of one atom of oxygen;GO:0009055//electron carrier activity;GO:0020037//heme binding;GO:0019825//oxygen binding	GO:0055114//oxidation-reduction process	gi|118485719|gb|ABK94709.1|/7.56279e-177/unknown [Populus trichocarpa]
CL2062	2629	214	484	7.15663102639836	17.1823813149113	1.26357748834518	Up	9.39224e-29	6.10120466153846e-27	-	-	-	-
CL4583	1087	73	165	5.90444057077824	14.1671658265771	1.26267889283754	Up	8.97738e-11	1.99910592261663e-09	-	-	-	-
Unigene15363_Mpfb2	450	27	61	5.27517279487886	12.6516129893986	1.26203107287115	Up	8.63688e-05	0.000825579694035699	-	-	-	-
Unigene12475_Mpfb2	592	35	79	5.19794616612501	12.4547198098449	1.26067896870387	Up	7.8215e-06	9.23294434139785e-05	-	GO:0005215//transporter activity	-	gi|357465941|ref|XP_003603255.1|/7.52704e-20/Glutamate receptor 2.8 [Medicago truncatula]
Unigene17003_Mpfb2	638	82	185	11.300004419542	27.0632299030637	1.26001069336996	Up	7.1233e-12	1.76030091671356e-10	-	-	-	gi|224069044|ref|XP_002302886.1|/3.98555e-36/predicted protein [Populus trichocarpa]
CL15144	2615	174	392	5.85009602491346	13.9908129726353	1.25794758573822	Up	1.940872e-23	1.0170586173747e-21	-	-	-	-
CL3363	574	40	90	6.12679767117173	14.6338700539968	1.25610623891405	Up	1.934654e-06	2.5375287067503e-05	-	-	-	-
Unigene23631_Mpfb2	1472	239	536	14.2749807288955	33.9848656121141	1.25140361994876	Up	3.24276e-31	2.30419611456311e-29	GO:0005886//plasma membrane;GO:0016021//integral to membrane	GO:0042936//dipeptide transporter activity;GO:0042937//tripeptide transporter activity	GO:0042939//tripeptide transport;GO:0006807//nitrogen compound metabolic process;GO:0009860//pollen tube growth;GO:0042938//dipeptide transport	gi|356539537|ref|XP_003538254.1|/0/PREDICTED: peptide transporter PTR1-like [Glycine max]
CL5951	612	38	85	5.45905681387246	12.9627182268428	1.24764466016585	Up	4.21444e-06	5.22645308443942e-05	-	-	-	-
CL5936	1609	106	237	5.79208945781189	13.7474098087537	1.2470040318068	Up	1.367964e-14	4.17452419263377e-13	-	-	-	-
Unigene1267_Mpfb2	1047	136	304	11.4203040449463	27.099138161331	1.24664590966498	Up	2.76084e-18	1.08343848900804e-16	-	-	GO:0009628//response to abiotic stimulus;GO:0006950//response to stress	gi|225454410|ref|XP_002279584.1|/1.13808e-17/PREDICTED: uncharacterized protein LOC100256846 [Vitis vinifera]
CL9905	1979	277	619	12.3060709464498	29.1926440593194	1.24623467063681	Up	1.427186e-35	1.17143960407477e-33	-	-	-	-
Unigene4282_Mpfb2	1268	779	1737	54.0136646583942	127.852475735163	1.24308375812045	Up	2.90594e-96	7.8770705691358e-94	-	-	-	gi|356532772|ref|XP_003534945.1|/7.9591e-112/PREDICTED: uncharacterized protein LOC100814271 [Glycine max]
Unigene931_Mpfb2	1831	206	459	9.89154920576229	23.3966090639379	1.24203105370233	Up	1.14737e-26	6.79035833018868e-25	GO:0005739//mitochondrion	GO:0004657//proline dehydrogenase activity	GO:0006537//glutamate biosynthetic process;GO:0042742//defense response to bacterium;GO:0009414//response to water deprivation;GO:0006979//response to oxidative stress;GO:0006562//proline catabolic process;GO:0006970//response to osmotic stress;GO:0055114//oxidation-reduction process	gi|356568869|ref|XP_003552630.1|/5.78676e-173/PREDICTED: proline dehydrogenase 2, mitochondrial-like [Glycine max]
Unigene16043_Mpfb2	587	49	109	7.33911036198365	17.3307346923786	1.23965571813345	Up	2.12358e-07	3.259446645928e-06	GO:0005737//cytoplasm	GO:0051536//iron-sulfur cluster binding;GO:0008173//RNA methyltransferase activity	GO:0001510//RNA methylation;GO:0006364//rRNA processing;GO:0022402//cell cycle process	gi|9294428|dbj|BAB02548.1|/3.1824e-19/unnamed protein product [Arabidopsis thaliana]
Unigene18801_Mpfb2	601	61	135	8.92361454485886	20.9646624234463	1.23225949695968	Up	8.9071e-09	1.5990902792314e-07	-	-	-	-
Unigene14959_Mpfb2	365	61	135	14.6934036752334	34.519896209565	1.23225949695967	Up	8.9071e-09	1.59974430388548e-07	-	-	-	gi|255542702|ref|XP_002512414.1|/3.75172e-22/conserved hypothetical protein [Ricinus communis]
Unigene25532_Mpfb2	446	47	104	9.26506432583358	21.7634157135873	1.23203210393519	Up	4.59562e-07	6.67573473569302e-06	-	-	-	-
Unigene22860_Mpfb2	733	43	95	5.15762687994068	12.0961790820744	1.22977209110059	Up	1.502874e-06	2.00655840565521e-05	-	GO:0004672//protein kinase activity	GO:0016310//phosphorylation	gi|255555031|ref|XP_002518553.1|/1.66212e-66/ATP binding protein, putative [Ricinus communis]
Unigene18561_Mpfb2	1151	884	1953	67.5246561058922	158.363647800672	1.2297549119671	Up	3.28664e-106	9.68632364563758e-104	GO:0009507//chloroplast	-	GO:0006457//protein folding;GO:0009644//response to high light intensity;GO:0010286//heat acclimation;GO:0042542//response to hydrogen peroxide	gi|172050751|gb|ACB70176.1|/1.85033e-80/small heat shock protein [Capparis spinosa]
CL8879	1292	77	170	5.23978721885542	12.2804698991143	1.22878563291454	Up	1.179664e-10	2.59402029203806e-09	-	-	-	-
CL869	2052	459	1013	19.6662143668729	46.0745037326028	1.22824935285907	Up	7.2242e-56	1.04698447062706e-53	-	-	-	-
Unigene12519_Mpfb2	407	29	64	6.26453771709611	14.6762175895066	1.22820024234416	Up	8.2272e-05	0.000790376358783636	-	GO:0020037//heme binding;GO:0016705//oxidoreductase activity, acting on paired donors, with incorporation or reduction of molecular oxygen;GO:0004497//monooxygenase activity;GO:0009055//electron carrier activity;GO:0050616	GO:0055114//oxidation-reduction process	gi|373501790|gb|AEY75214.1|/5.84108e-44/cytochrome P450 CYP749A20 [Panax ginseng]
CL319	2148	2498	5502	102.245357244005	239.064387767897	1.22536390017999	Up	6.4347e-294	6.89187758780487e-291	-	-	-	-
Unigene5914_Mpfb2	823	116	255	12.3920624586057	28.9180445497976	1.22255367920302	Up	3.73524e-15	1.19031635791001e-13	-	-	GO:0009987//cellular process	gi|302398881|gb|ADL36735.1|/8.56471e-150/HSF domain class transcription factor [Malus x domestica]
CL5520	1647	153	336	8.16738957312756	19.0403205430347	1.22111081755784	Up	1.86399e-19	7.84788042857143e-18	-	-	-	-
CL10301	464	41	90	7.76875303843511	18.1031064892116	1.22048232918333	Up	3.2606e-06	4.12392649193548e-05	-	-	-	-
Unigene2144_Mpfb2	679	41	90	5.30883860063901	12.3709004580179	1.22048232918333	Up	3.2606e-06	4.12155232584916e-05	-	GO:0005509//calcium ion binding	-	gi|224104857|ref|XP_002313594.1|/3.08585e-85/predicted protein [Populus trichocarpa]
Unigene15997_Mpfb2	235	36	79	13.4685262847971	31.375294159269	1.22003698420653	Up	1.322034e-05	0.000149663519056458	-	GO:0005516//calmodulin binding	-	gi|359484785|ref|XP_003633161.1|/2.43764e-21/PREDICTED: uncharacterized protein LOC100255894 [Vitis vinifera]
Unigene18615_Mpfb2	249	200	438	70.618109703867	164.173607229605	1.21711210729819	Up	9.09374e-25	4.98543576304619e-23	-	-	-	gi|302398649|gb|ADL36619.1|/1.31643e-19/BZIP domain class transcription factor [Malus x domestica]
CL14352	1670	101	221	5.31728994294177	12.3510642170972	1.21587231411137	Up	3.16132e-13	8.63327395273632e-12	-	-	-	-
CL5552	945	54	118	5.02397409036082	11.6541009582282	1.21393678467011	Up	1.09074e-07	1.73353838653637e-06	-	-	-	-
Unigene5341_Mpfb2	411	33	72	7.05923366711283	16.3500562744412	1.2117121195556	Up	3.55328e-05	0.000370278084100617	-	-	-	-
Unigene18050_Mpfb2	883	44	96	4.38104195875179	10.1470337920654	1.21171211955559	Up	1.751634e-06	2.31267299585087e-05	GO:0005622//intracellular	-	-	gi|225431392|ref|XP_002272192.1|/3.41297e-46/PREDICTED: uncharacterized protein LOC100259153 [Vitis vinifera]
CL10619	526	67	146	11.1988776063651	25.9057212928844	1.20991660589399	Up	3.73866e-09	6.97729607224819e-08	-	-	-	-
CL1001	820	526	1146	56.3971725631358	130.436561747958	1.20965357693634	Up	1.64591e-61	2.64750351025641e-59	-	-	-	-
Unigene18614_Mpfb2	218	225	490	90.7426512880538	209.78197203808	1.20903798525727	Up	3.01848e-27	1.81825119670782e-25	-	-	-	-
CL12393	647	158	344	21.4703065839995	49.6229683218614	1.20866524399673	Up	1.375184e-19	5.82900144710425e-18	-	-	-	-
CL8653	2006	861	1872	37.7361563342531	87.0970594958517	1.20667652965829	Up	6.2479e-99	1.74754160955414e-96	-	-	-	-
CL1553	4608	2102	4569	40.1056612226395	92.5416555913202	1.20629701071801	Up	1.722622e-238	1.45472115165385e-235	-	-	-	-
CL7904	1943	330	717	14.9322956108254	34.4409349327089	1.20568833192782	Up	6.10642e-39	5.70534513744681e-37	-	-	-	-
Unigene21848_Mpfb2	1239	112	243	7.9475296344691	18.3047391522875	1.20363881901991	Up	3.41426e-14	1.00963231905724e-12	-	GO:0016887//ATPase activity;GO:0005524//ATP binding	GO:0009407//toxin catabolic process;GO:0010583//response to cyclopentenone	gi|359485008|ref|XP_002269013.2|/2.53349e-155/PREDICTED: probable mitochondrial chaperone BCS1-B-like [Vitis vinifera]
CL13126	1046	59	128	4.95913312456745	11.4210718143961	1.20353818810989	Up	3.90496e-08	6.56754149674454e-07	-	-	-	-
CL5547	1376	101	219	6.45339695109938	14.8543707122717	1.20275681432112	Up	6.37926e-13	1.70708375612431e-11	-	-	-	-
Unigene20675_Mpfb2	936	1452	3146	136.388014568449	313.697781089597	1.20165845489168	Up	7.38802e-164	3.81682496776471e-161	-	-	-	gi|341958569|sp|B9I3X5.1|CSPL3_POPTR/6.79437e-56/RecName: Full=CASP-like protein POPTRDRAFT_823430
CL11138	1433	109	236	6.68753006096529	15.3707263161559	1.20063996205665	Up	8.88714e-14	2.54905929993468e-12	-	-	-	-
CL2602	3197	348	752	9.5702227745691	21.9535006466743	1.19782659330064	Up	2.35032e-40	2.30893964563758e-38	-	-	-	-
Unigene23370_Mpfb2	991	587	1266	52.0774710829783	119.230846802541	1.19502623379003	Up	1.682244e-66	2.95489523088e-64	GO:0005618//cell wall;GO:0005730//nucleolus;GO:0005773//vacuole;GO:0022625//cytosolic large ribosomal subunit;GO:0005886//plasma membrane	GO:0003735//structural constituent of ribosome	GO:0006412//translation;GO:0009165//nucleotide biosynthetic process;GO:0052546//cell wall pectin metabolic process;GO:0052541//plant-type cell wall cellulose metabolic process	gi|359486157|ref|XP_002263053.2|/3.57032e-159/PREDICTED: 60S ribosomal protein L3 [Vitis vinifera]
CL13735	650	39	84	5.27517279487886	12.0613107439916	1.19309644138825	Up	1.011752e-05	0.00011713436745584	-	-	-	-
CL13371	1357	169	364	10.9494497953148	25.0351451207883	1.19309644138824	Up	3.00302e-20	1.32534288703518e-18	-	-	-	-
Unigene12417_Mpfb2	235	33	71	12.3461490943973	28.1980491811151	1.19153423761797	Up	5.09038e-05	0.000512574769410686	-	-	-	-
CL9094	272	40	86	12.9293450854874	29.5092467869893	1.19051789728647	Up	8.20934e-06	9.67257170431983e-05	-	-	-	-
Unigene12504_Mpfb2	301	62	133	18.1096740466495	41.2395314751651	1.18726736258605	Up	2.9948e-08	5.08351961345188e-07	-	-	-	-
CL15272	594	233	499	34.4869601909869	78.4048047902373	1.18489109815472	Up	6.78866e-27	4.05041340461956e-25	-	-	-	-
CL6838	1405	114	244	7.13368563008529	16.2084721572367	1.18402856086988	Up	6.44938e-14	1.87061838797886e-12	-	-	-	-
CL12618	373	136	291	32.0564566623559	72.8136386833274	1.18359373912968	Up	2.64492e-16	9.1670380394633e-15	-	-	-	-
CL7980	1422	973	2081	60.158733349943	136.584388000304	1.18294649242596	Up	2.07638e-106	6.16081587432432e-104	-	-	-	-
CL9184	1297	403	860	27.3181012122357	61.8852361300007	1.17973805853323	Up	7.56234e-45	8.51500093384615e-43	-	-	-	-
CL5542	977	60	128	5.39935802955871	12.2276777050751	1.17929064186322	Up	6.41138e-08	1.04352457353595e-06	-	-	-	-
CL5464	738	105	224	12.5088785786423	28.3282817835395	1.17929064186322	Up	8.01462e-13	2.12656198223565e-11	-	-	-	-
CL8608	1255	77	164	5.39426700140335	12.1963168782917	1.17694670139492	Up	9.70924e-10	1.94153850692168e-08	-	-	-	-
Unigene23610_Mpfb2	1107	77	164	6.11545174955845	13.8268994419657	1.17694670139492	Up	9.70924e-10	1.94065478434229e-08	GO:0005886//plasma membrane;GO:0005618//cell wall;GO:0005829//cytosol	GO:0005524//ATP binding;GO:0051082//unfolded protein binding	GO:0006457//protein folding;GO:0009644//response to high light intensity;GO:0046685//response to arsenic-containing substance;GO:0042542//response to hydrogen peroxide;GO:0009408//response to heat;GO:0009816//defense response to bacterium, incompatible interaction	gi|255545176|ref|XP_002513649.1|/1.79001e-117/heat shock protein, putative [Ricinus communis]
CL1759	2104	131	278	5.47407823296206	12.3318330812018	1.17169930865779	Up	2.0409e-15	6.62884923816568e-14	-	-	-	-
CL7709	749	2879	6108	337.944425377309	761.107125624571	1.17131351070515	Up	1.2e-303	1.35116923076923e-300	-	-	-	-
Unigene26721_Mpfb2	402	52	110	11.3726776672347	25.5384896409441	1.1671012328553	Up	6.7361e-07	9.48388455594742e-06	-	-	-	-
CL12866	1797	1185	2506	57.9769964935212	130.15521286064	1.16668059300797	Up	5.39858e-125	1.88149082174603e-122	-	-	-	-
CL6803	4323	700	1480	14.2363364808975	31.9525157125231	1.16635158615572	Up	1.466048e-74	2.91305727710407e-72	-	-	-	-
Unigene15644_Mpfb2	967	53	112	4.81875487984453	10.8098614044737	1.16561570496614	Up	5.47228e-07	7.83260207431552e-06	GO:0005886//plasma membrane	-	-	gi|225457955|ref|XP_002274931.1|/5.23558e-115/PREDICTED: uncharacterized protein LOC100241980 [Vitis vinifera]
CL5301	1749	206	435	10.355303942682	23.212826464535	1.1645523010246	Up	4.75928e-23	2.44723960936768e-21	-	-	-	-
Unigene9736_Mpfb2	662	36	76	4.78112337904429	10.714802739771	1.16418374947301	Up	3.85166e-05	0.000398065299082137	-	-	-	-
Unigene21919_Mpfb2	668	38	80	5.00141133246998	11.177433680631	1.16018181891552	Up	2.5259e-05	0.000271131377902713	GO:0016020//membrane;GO:0005739//mitochondrion	GO:0004872//receptor activity	GO:0009725//response to hormone stimulus;GO:0009651//response to salt stress;GO:0009744//response to sucrose stimulus	gi|224142341|ref|XP_002324517.1|/6.09741e-22/predicted protein [Populus trichocarpa]
Unigene26448_Mpfb2	341	179	376	46.1513162406313	102.911058016742	1.15695431188512	Up	6.1013e-20	2.62672928333333e-18	GO:0005829//cytosol;GO:0005618//cell wall;GO:0005730//nucleolus;GO:0005740//mitochondrial envelope;GO:0009507//chloroplast;GO:0005886//plasma membrane;GO:0048046//apoplast	GO:0005507//copper ion binding;GO:0004332//fructose-bisphosphate aldolase activity	GO:0006098//pentose-phosphate shunt;GO:0009651//response to salt stress;GO:0006096//glycolysis;GO:0046686//response to cadmium ion;GO:0080167//response to karrikin	gi|388515869|gb|AFK45996.1|/2.25237e-35/unknown [Lotus japonicus]
Unigene19737_Mpfb2	280	50	105	15.6999190323776	34.9993392124757	1.15657056536313	Up	1.444082e-06	1.93630451499237e-05	-	-	-	-
CL258	869	93	195	9.40911142930062	20.9432179407219	1.15435274011331	Up	5.14694e-11	1.16804948950904e-09	-	-	-	-
Unigene26096_Mpfb2	433	244	511	49.5435782121032	110.14418683649	1.15262338084647	Up	2.19162e-26	1.2832081208e-24	-	-	-	-
CL15428	3457	549	1149	13.962346275135	31.0205309074416	1.15168198111265	Up	3.72408e-57	5.43307392159468e-55	-	-	-	-
CL15317	684	54	113	6.94101683536692	15.4188122066657	1.15147269772346	Up	6.27654e-07	8.89102261354839e-06	-	-	-	-
Unigene26133_Mpfb2	501	34	71	5.96659597557822	13.2266298554133	1.14846551572608	Up	8.34544e-05	0.00080103455020765	-	GO:0016772//transferase activity, transferring phosphorus-containing groups	-	gi|359488516|ref|XP_003633769.1|/4.85683e-15/PREDICTED: receptor-like protein kinase FERONIA-like [Vitis vinifera]
CL10981	1157	251	523	19.0732983508297	42.1887742048396	1.1453048197679	Up	1.039208e-26	6.15853453495277e-25	-	-	-	-
CL15250	896	300	625	29.4373481857079	65.1029375232062	1.14507492652531	Up	1.364758e-31	9.80861179279869e-30	-	-	-	-
CL6091	1508	87	181	5.07228153353737	11.2022641864865	1.14308362870622	Up	3.47264e-10	7.32088527700432e-09	-	-	-	-
Unigene25288_Mpfb2	429	39	81	7.99268605284676	17.6220449181696	1.14062902149412	Up	2.89428e-05	0.000306109146531792	-	-	-	-
Unigene3936_Mpfb2	581	66	137	9.98741837240404	22.0076166247122	1.13981920107381	Up	5.19776e-08	8.56469924502814e-07	GO:0005886//plasma membrane;GO:0016021//integral to membrane	GO:0004497//monooxygenase activity	-	gi|224089671|ref|XP_002308796.1|/3.44072e-54/predicted protein [Populus trichocarpa]
CL3392	838	374	776	39.2385565887966	86.4263714522868	1.13919961977123	Up	1.629418e-38	1.50320656794118e-36	-	-	-	-
Unigene2672_Mpfb2	1154	69	143	5.25688796716698	11.5653506814189	1.13752811747196	Up	2.7931e-08	4.76323884660194e-07	GO:0005622//intracellular	-	GO:0006810//transport	gi|225435211|ref|XP_002284874.1|/7.81019e-23/PREDICTED: phosphatidylinositol transfer protein 1-like [Vitis vinifera]
CL9893	2603	479	992	16.1788178303686	35.5685434742229	1.13649570212243	Up	1.410406e-48	1.74465235712676e-46	-	-	-	-
CL4061	1385	541	1116	34.3425810111849	75.204356315038	1.13081776547411	Up	5.24822e-54	7.36310175271565e-52	-	-	-	-
Unigene26523_Mpfb2	338	164	338	42.6591882820579	93.3315712332684	1.12950866913583	Up	1.868548e-17	7.01312378837607e-16	-	-	-	-
Unigene1074_Mpfb2	1466	104	214	6.23713018039338	13.6241174924416	1.12720850573179	Up	1.480538e-11	3.55466731514489e-10	GO:0005622//intracellular	GO:0005488//binding	GO:0016558//protein import into peroxisome matrix;GO:0048573//photoperiodism, flowering;GO:0000956//nuclear-transcribed mRNA catabolic process;GO:0006635//fatty acid beta-oxidation	gi|297743763|emb|CBI36646.3|/1.73321e-145/unnamed protein product [Vitis vinifera]
Unigene19626_Mpfb2	672	54	111	7.06496356456991	15.4163756054952	1.12570960165837	Up	1.24096e-06	1.67829616507545e-05	-	GO:0008198//ferrous iron binding;GO:0016702//oxidoreductase activity, acting on single donors with incorporation of molecular oxygen, incorporation of two atoms of oxygen;GO:0008270//zinc ion binding	GO:0006725//cellular aromatic compound metabolic process;GO:0055114//oxidation-reduction process	gi|359480904|ref|XP_002267696.2|/1.65728e-59/PREDICTED: 4,5-DOPA dioxygenase extradiol-like protein-like [Vitis vinifera]
Unigene3617_Mpfb2	663	594	1219	78.7695485208156	171.600581196613	1.12334452729118	Up	3.20988e-58	4.79440341632653e-56	GO:0005634//nucleus	GO:0046872//metal ion binding	GO:0006351//transcription, DNA-dependent	gi|388515061|gb|AFK45592.1|/1.37201e-34/unknown [Medicago truncatula]
Unigene21819_Mpfb2	1157	96	197	7.29496669991891	15.8913738400639	1.12327055620696	Up	1.06781e-10	2.35750329462041e-09	-	GO:0032559	GO:0050896//response to stimulus	gi|147802475|emb|CAN61853.1|/1.20305e-95/hypothetical protein VITISV_027841 [Vitis vinifera]
CL14660	1620	2478	5082	134.484343474381	292.784595683624	1.12240142538449	Up	2.29452e-236	1.90111805207547e-233	-	-	-	-
CL10095	1692	776	1588	40.3224398032506	87.5948789116018	1.11926359242756	Up	7.2829e-75	1.460337843379e-72	-	-	-	-
Unigene16479_Mpfb2	2269	13587	27804	526.471079506531	1143.67166442036	1.11924674228645	Up	0	0	-	GO:0004097//catechol oxidase activity;GO:0046872//metal ion binding	GO:0055114//oxidation-reduction process	gi|388254199|gb|ADF59059.2|/0/polyphenol oxidase V [Pyrus x bretschneideri]
Unigene24020_Mpfb2	1512	153	313	8.89662078501395	19.320622880961	1.1188122417117	Up	4.73884e-16	1.60816600401855e-14	GO:0005794//Golgi apparatus	GO:0047262//polygalacturonate 4-alpha-galacturonosyltransferase activity	GO:0035556//intracellular signal transduction;GO:0030968//endoplasmic reticulum unfolded protein response;GO:0006979//response to oxidative stress;GO:0016051//carbohydrate biosynthetic process;GO:0009738//abscisic acid mediated signaling pathway	gi|255558356|ref|XP_002520205.1|/1.46669e-171/transferase, transferring glycosyl groups, putative [Ricinus communis]
CL12486	1561	88	180	4.9563869949748	10.7621286495761	1.11860271516411	Up	7.72664e-10	1.56503663431734e-08	-	-	-	-
CL14690	2404	155	317	5.66868956743084	12.3070333115416	1.1183958623369	Up	3.1518e-16	1.08467863166144e-14	-	-	-	-
CL2441	2112	973	1985	40.5046017157286	87.7193034555104	1.11480853472095	Up	1.580804e-92	3.92191220632768e-90	-	-	-	-
CL8908	919	51	104	4.87910432605771	10.5620058849401	1.11419561364134	Up	3.25718e-06	4.12078782310573e-05	-	-	-	-
Unigene11116_Mpfb2	218	104	212	41.9432699287004	90.7628123919858	1.11366197389384	Up	2.87528e-11	6.71250242636895e-10	-	-	-	-
CL11707	436	54	110	10.8891181545665	23.5469560450907	1.11265344883292	Up	1.737832e-06	2.29721302275737e-05	-	-	-	-
CL13229	743	198	403	23.429435024361	50.6226422705346	1.1114606459201	Up	4.96872e-20	2.15391314274432e-18	-	-	-	-
CL13977	714	59	120	7.26506057184531	15.6859783585325	1.11042878371841	Up	6.11514e-07	8.6819962114452e-06	-	-	-	-
Unigene19811_Mpfb2	321	699	1421	191.450975265853	413.159385428269	1.10972343133908	Up	2.765e-66	4.81823194444444e-64	-	-	-	-
CL12044	1571	220	447	12.3120943653018	26.555832171401	1.1089525451304	Up	5.67874e-22	2.77695445011136e-20	-	-	-	-
Unigene18605_Mpfb2	1790	1012	2056	49.7064699107766	107.200955561788	1.10881221197131	Up	5.92896e-95	1.58755134439024e-92	GO:0005794//Golgi apparatus	GO:0050379//UDP-glucuronate 5'-epimerase activity;GO:0050662//coenzyme binding;GO:0050378//UDP-glucuronate 4-epimerase activity;GO:0000166//nucleotide binding	GO:0005975//carbohydrate metabolic process;GO:0009225//nucleotide-sugar metabolic process	gi|255574623|ref|XP_002528222.1|/0/UDP-glucuronate 5-epimerase, putative [Ricinus communis]
Unigene21808_Mpfb2	1226	68	138	4.87645119700602	10.5055112807431	1.10724285299956	Up	9.39512e-08	1.50297961588342e-06	GO:0005794//Golgi apparatus;GO:0009506//plasmodesma;GO:0005886//plasma membrane	GO:0047372//acylglycerol lipase activity;GO:0004622//lysophospholipase activity	GO:0046686//response to cadmium ion;GO:0010043//response to zinc ion;GO:0042542//response to hydrogen peroxide	gi|359494866|ref|XP_003634858.1|/3.27389e-131/PREDICTED: monoglyceride lipase-like [Vitis vinifera]
CL14940	271	41	83	13.3014812170992	28.5849461710748	1.10366866420058	Up	3.7482e-05	0.000388195062735849	-	-	-	-
Unigene2833_Mpfb2	334	129	261	33.9569506257172	72.932754766117	1.10285997861837	Up	2.37362e-13	6.54728486557789e-12	-	-	-	gi|3819743|emb|CAA08908.1|/4.30754e-10/cytosolic class I small heat-shock protein HSP17.5 [Castanea sativa]
Unigene1216_Mpfb2	750	113	228	13.2465450182514	28.3727976549136	1.09889228922129	Up	8.73998e-12	2.14412704882682e-10	-	-	-	gi|255556649|ref|XP_002519358.1|/8.45448e-29/leucine-rich repeat-containing protein, putative [Ricinus communis]
CL8757	966	59	119	5.36982737919001	11.497367470765	1.09835595141784	Up	8.52924e-07	1.17855417281309e-05	-	-	-	-
CL12965	1278	144	290	9.90642778381007	21.1785255537151	1.09616532604436	Up	1.529152e-14	4.62463166501378e-13	-	-	-	-
CL5077	1549	86	173	4.88126598191933	10.4237326167563	1.09454471040637	Up	3.1416e-09	5.91582679245283e-08	-	-	-	-
CL2257	1191	491	986	36.245589732515	77.2669431032768	1.09204585953495	Up	2.1951e-45	2.49723902331606e-43	-	-	-	-
Unigene1205_Mpfb2	1517	585	1173	33.9043735992544	72.1673915996202	1.08987572102948	Up	1.712012e-53	2.37159567684543e-51	GO:0009505//plant-type cell wall;GO:0009507//chloroplast;GO:0016020//membrane;GO:0048046//apoplast	GO:0016762//xyloglucan:xyloglucosyl transferase activity;GO:0004553//hydrolase activity, hydrolyzing O-glycosyl compounds	GO:0009612//response to mechanical stimulus;GO:0009645//response to low light intensity stimulus;GO:0009826//unidimensional cell growth;GO:0006073//cellular glucan metabolic process;GO:0009733//response to auxin stimulus	gi|187372982|gb|ACD03225.1|/1.24536e-178/xyloglucan endotransglucosylase/hydrolase 1 [Malus x domestica]
Unigene18260_Mpfb2	317	65	130	18.0276672800802	38.2747768464508	1.08618123747174	Up	3.39288e-07	5.05227329399796e-06	-	GO:0046872//metal ion binding;GO:0003824//catalytic activity	GO:0009987//cellular process;GO:0008152//metabolic process	gi|357458593|ref|XP_003599577.1|/1.22394e-41/hypothetical protein MTR_3g035650 [Medicago truncatula]
CL9839	783	65	130	7.29855750675024	15.4956631677202	1.08618123747174	Up	3.39288e-07	5.05398709090909e-06	-	-	-	-
CL3101	3032	216	432	6.26339777756065	13.2979019699116	1.08618123747174	Up	1.234326e-20	5.59947909483471e-19	-	-	-	-
Unigene1243_Mpfb2	1614	168	336	9.15147696757176	19.429620777186	1.08618123747174	Up	2.1727e-16	7.60843501594896e-15	GO:0005886//plasma membrane	GO:0035091//phosphatidylinositol binding	GO:0032502//developmental process;GO:0009733//response to auxin stimulus;GO:0007165//signal transduction	gi|225432774|ref|XP_002283288.1|/0/PREDICTED: uncharacterized protein LOC100256307 [Vitis vinifera]
Unigene26293_Mpfb2	316	39	78	10.8508301160483	23.0375397347941	1.08618123747173	Up	8.01372e-05	0.000771894025795131	-	-	-	-
Unigene20556_Mpfb2	1334	136	272	8.96331209524644	19.0301254688523	1.08618123747173	Up	1.501102e-13	4.19591929509866e-12	GO:0043231//intracellular membrane-bounded organelle;GO:0044444//cytoplasmic part	-	GO:0006355//regulation of transcription, DNA-dependent	gi|310897862|emb|CBI83256.1|/1.27724e-83/basic helix-loop-helix transcription factor [Humulus lupulus]
CL10213	1494	323	646	19.0080411952909	40.3562215640505	1.08618123747173	Up	4.57392e-30	3.090069984e-28	-	-	-	-
Unigene22293_Mpfb2	1632	91	182	4.90237667824731	10.4083002233179	1.08618123747173	Up	1.550852e-09	3.0120550144184e-08	GO:0016020//membrane	GO:0005215//transporter activity	GO:0006857//oligopeptide transport	gi|356495939|ref|XP_003516828.1|/3.87355e-141/PREDICTED: probable nitrite transporter At1g68570-like [Glycine max]
CL574	1790	981	1960	48.1838408917706	102.1954634733	1.08470985025507	Up	1.693658e-87	4.04204368228261e-85	-	-	-	-
CL13858	882	192	383	19.1389489156603	40.528335354129	1.08241931867553	Up	2.24922e-18	8.91425973465704e-17	-	-	-	-
CL5888	897	104	207	10.1935706181234	21.538054899985	1.07922847682997	Up	1.472138e-10	3.20346858245788e-09	-	-	-	-
Unigene5488_Mpfb2	1541	84	167	4.79249961896847	10.1144532095755	1.07756810716703	Up	9.11132e-09	1.63308324555102e-07	-	GO:0004607//phosphatidylcholine-sterol O-acyltransferase activity;GO:0046027//phospholipid:diacylglycerol acyltransferase activity	GO:0006629//lipid metabolic process;GO:0009873//ethylene mediated signaling pathway	gi|297734865|emb|CBI17099.3|/8.82784e-172/unnamed protein product [Vitis vinifera]
CL818	1844	255	506	12.1580717886308	25.6105070737711	1.07482137530719	Up	1.602036e-23	8.47592853831325e-22	-	-	-	-
Unigene2294_Mpfb2	1327	126	250	8.34805039129285	17.5831897575864	1.07468559863391	Up	2.21582e-12	5.70693863108504e-11	-	-	-	gi|225453096|ref|XP_002271492.1|/3.90558e-109/PREDICTED: ell-associated factor Eaf isoform 1 [Vitis vinifera]
CL14214	570	62	123	9.56317875094998	20.1399706345474	1.0744994324241	Up	8.79554e-07	1.21344187251021e-05	-	-	-	-
CL2366	714	49	97	6.03369437322746	12.6794991731471	1.07138423554365	Up	1.343142e-05	0.000151662110172281	-	-	-	-
CL14486	4447	366	724	7.23601395294829	15.1949758427898	1.0703272862709	Up	9.6159e-33	7.18134382142857e-31	-	-	-	-
Unigene27694_Mpfb2	304	40	79	11.5683613922782	24.2539280507507	1.06803389076148	Up	9.02636e-05	0.00085906923857824	-	-	-	-
CL3087	1836	120	237	5.74637559354996	12.0477028225951	1.06803389076147	Up	1.04475e-11	2.54736850360911e-10	-	-	-	-
CL2963	1221	1361	2686	98.0004118731932	205.314168986535	1.06697347539518	Up	4.342e-116	1.38166844927536e-113	-	-	-	-
Unigene5162_Mpfb2	1398	119	234	7.48385267752247	15.6220226527788	1.06172819374719	Up	1.764424e-11	4.21322192017401e-10	GO:0005886//plasma membrane;GO:0005634//nucleus;GO:0009536//plastid;GO:0000151//ubiquitin ligase complex	GO:0004842//ubiquitin-protein ligase activity;GO:0070696//transmembrane receptor protein serine/threonine kinase binding	GO:0046777//protein autophosphorylation;GO:0016567//protein ubiquitination;GO:0071215//cellular response to abscisic acid stimulus	gi|224118828|ref|XP_002331359.1|/2.05894e-164/predicted protein [Populus trichocarpa]
CL13895	1440	82	161	5.0065297358804	10.4349881726085	1.05954611096827	Up	2.62458e-08	4.49505388221529e-07	-	-	-	-
Unigene23204_Mpfb2	870	97	190	9.80252415906608	20.3827569360012	1.05612400361556	Up	1.628404e-09	3.1570907219426e-08	GO:0005634//nucleus;GO:0005829//cytosol	GO:0005524//ATP binding;GO:0004674//protein serine/threonine kinase activity	GO:0006468//protein phosphorylation;GO:0009651//response to salt stress;GO:0080167//response to karrikin	gi|356525451|ref|XP_003531338.1|/1.27474e-138/PREDICTED: serine/threonine-protein kinase SAPK2-like isoform 1 [Glycine max]
Unigene6310_Mpfb2	950	68	133	6.29318859739934	13.0664199726576	1.05400083172259	Up	4.8029e-07	6.9355392206511e-06	GO:0005622//intracellular	-	GO:0010363//regulation of plant-type hypersensitive response;GO:0010286//heat acclimation;GO:0006612//protein targeting to membrane;GO:0006944//cellular membrane fusion;GO:0043069//negative regulation of programmed cell death;GO:0030968//endoplasmic reticulum unfolded protein response	gi|255582685|ref|XP_002532121.1|/3.6073e-28/conserved hypothetical protein [Ricinus communis]
CL9563	2092	231	451	9.70813348961932	20.1207163605182	1.05141581931106	Up	1.911824e-20	8.59303247819857e-19	-	-	-	-
Unigene26528_Mpfb2	280	42	82	13.1879319871972	27.3328172897429	1.05141581931105	Up	8.18662e-05	0.00078716672664769	-	-	-	-
Unigene5551_Mpfb2	376	61	119	14.2635434613303	29.5384494062738	1.05026166321679	Up	2.06936e-06	2.70210543205471e-05	GO:0005829//cytosol	-	-	gi|224116288|ref|XP_002331945.1|/1.18672e-28/predicted protein [Populus trichocarpa]
CL438	2088	180	351	7.57927125700986	15.6893589573167	1.04965536144662	Up	3.27986e-16	1.12610236262705e-14	-	-	-	-
CL1304	1567	158	308	8.86489365657158	18.3446866240247	1.04918702998954	Up	2.1309e-14	6.39168112704918e-13	-	-	-	-
CL1794	1927	999	1946	45.5794639515999	94.2518098702337	1.04813636446043	Up	2.9804e-82	6.61001541414141e-80	-	-	-	-
Unigene27324_Mpfb2	250	55	107	19.3423002478892	39.9459124878389	1.04628851034822	Up	7.27274e-06	8.62224167440605e-05	GO:0090406//pollen tube;GO:0005634//nucleus	GO:0003676//nucleic acid binding;GO:0008026//ATP-dependent helicase activity;GO:0005524//ATP binding;GO:0005515//protein binding	GO:0009561//megagametogenesis;GO:0006364//rRNA processing;GO:0006606//protein import into nucleus;GO:0009791//post-embryonic development	gi|255544594|ref|XP_002513358.1|/6.78271e-16/dead box ATP-dependent RNA helicase, putative [Ricinus communis]
CL9924	736	700	1361	83.6191339767936	172.58732126152	1.0454214771434	Up	7.77496e-58	1.15736209654237e-55	-	-	-	-
CL6252	2760	336	653	10.7032491490296	22.0817087012045	1.04480299623941	Up	1.31309e-28	8.44241891215227e-27	-	-	-	-
CL8705	1575	140	272	7.81507080722794	16.1182142066343	1.04436106177711	Up	8.4367e-13	2.23450426477684e-11	-	-	-	-
Unigene9730_Mpfb2	387	68	132	15.4483957817297	31.8340242966187	1.04311251557985	Up	6.60968e-07	9.31784519550562e-06	-	-	-	-
CL4878	1989	409	793	18.0789816750918	37.2106264394077	1.04140126023397	Up	3.26418e-34	2.55964172035714e-32	-	-	-	-
Unigene12234_Mpfb2	782	49	95	5.50902529729463	11.3382343569827	1.04132700168747	Up	2.57046e-05	0.000275375969699927	GO:0005886//plasma membrane;GO:0005774//vacuolar membrane	GO:0017153//sodium:dicarboxylate symporter activity;GO:0015238//drug transmembrane transporter activity;GO:0015297//antiporter activity	GO:0009624//response to nematode;GO:0006835//dicarboxylic acid transport;GO:0006855//drug transmembrane transport	gi|359490992|ref|XP_003634196.1|/3.56307e-118/PREDICTED: MATE efflux family protein 6 [Vitis vinifera]
CL14917	1133	64	124	4.96632919788537	10.2145761985219	1.04037754785861	Up	1.521894e-06	2.03071805597083e-05	-	-	-	-
CL13479	985	269	521	24.0105157668767	49.3662422462263	1.03985843719362	Up	5.53774e-23	2.84087355864486e-21	-	-	-	-
CL10370	1187	174	337	12.8879537532845	26.4976743939439	1.03984252280486	Up	2.08116e-15	6.74962917872969e-14	-	-	-	-
Unigene2659_Mpfb2	1745	150	290	7.55755414739092	15.5106909212882	1.03727163699079	Up	2.04042e-13	5.65305763154574e-12	GO:0016021//integral to membrane;GO:0005794//Golgi apparatus;GO:0009986//cell surface;GO:0005768//endosome;GO:0005886//plasma membrane	GO:0015293//symporter activity;GO:0010328//auxin influx transmembrane transporter activity;GO:0015171//amino acid transmembrane transporter activity;GO:0010011//auxin binding	GO:0006865//amino acid transport;GO:0016126//sterol biosynthetic process;GO:0015837//amine transport;GO:0009825//multidimensional cell growth;GO:0009958//positive gravitropism;GO:0010311//lateral root formation;GO:0009734//auxin mediated signaling pathway;GO:0048829//root cap development;GO:0009624//response to nematode;GO:0060919;GO:0043481//anthocyanin accumulation in tissues in response to UV …	gi|224139056|ref|XP_002322969.1|/0/auxin influx carrier component [Populus trichocarpa]
Unigene15066_Mpfb2	222	59	114	23.3660056229619	47.9270230657324	1.03642820227464	Up	4.32804e-06	5.35674240473506e-05	-	-	-	-
CL7417	993	161	311	14.2548308152987	29.230733790077	1.03603512948772	Up	2.94842e-14	8.77789609898305e-13	-	-	-	-
Unigene26750_Mpfb2	524	58	112	9.73155286587068	19.9487327826833	1.03555516440176	Up	5.33632e-06	6.49483980487805e-05	-	-	-	-
CL13667	677	303	585	39.3495164167478	80.6484035028981	1.03530006846955	Up	1.94387e-25	1.09859927039897e-23	-	-	-	-
CL11343	1870	276	532	12.9763608857983	26.5520833668978	1.03293921619476	Up	3.38708e-23	1.75811872387707e-21	-	-	-	-
CL10941	1475	1899	3657	113.192690818926	231.399021016992	1.03160195866361	Up	5.5124e-149	2.52152105416667e-146	-	-	-	-
CL6619	437	67	129	13.4796558831763	27.5509672519259	1.03131930243722	Up	1.117598e-06	1.52224196569479e-05	-	-	-	-
Unigene21912_Mpfb2	1136	92	177	7.12024496961349	14.5419789685638	1.03022483149772	Up	1.176882e-08	2.09402022957861e-07	-	GO:0008967//phosphoglycolate phosphatase activity	GO:0008152//metabolic process	gi|255637161|gb|ACU18911.1|/2.58388e-127/unknown [Glycine max]
Unigene26597_Mpfb2	415	50	96	10.59271645558	21.5899538274549	1.02728754841818	Up	2.86586e-05	0.000303322511882381	-	-	-	-
Unigene5440_Mpfb2	639	49	94	6.74187446398185	13.7295269106842	1.02606024503416	Up	3.53872e-05	0.000368935924406458	-	-	-	gi|296088214|emb|CBI35729.3|/8.75206e-07/unnamed protein product [Vitis vinifera]
Unigene4437_Mpfb2	1500	109	209	6.38882038490884	13.0041989251687	1.02535604477569	Up	6.62694e-10	1.35352937776744e-08	GO:0005622//intracellular	GO:0009055//electron carrier activity;GO:0015035//protein disulfide oxidoreductase activity	GO:0035556//intracellular signal transduction;GO:0045454//cell redox homeostasis;GO:0048653//anther development	gi|255555547|ref|XP_002518810.1|/0/electron transporter, putative [Ricinus communis]
CL1526	1702	107	205	5.52725704124597	11.2414642202233	1.02419435057604	Up	9.99532e-10	1.99601858644839e-08	-	-	-	-
Unigene725_Mpfb2	1537	141	270	8.06548865840294	16.3952662543803	1.02344548212378	Up	2.38546e-12	6.13306235245902e-11	GO:0005829//cytosol;GO:0005634//nucleus	GO:0004032//alditol:NADP+ 1-oxidoreductase activity	GO:0055114//oxidation-reduction process	gi|224099669|ref|XP_002311572.1|/0/predicted protein [Populus trichocarpa]
Unigene5034_Mpfb2	810	58	111	6.29547370582251	12.7898819838183	1.02261610869427	Up	7.32442e-06	8.67414389050701e-05	-	GO:0005515//protein binding	GO:0009694//jasmonic acid metabolic process;GO:0009753//response to jasmonic acid stimulus	gi|225470585|ref|XP_002273869.1|/1.93148e-29/PREDICTED: uncharacterized protein LOC100266480 [Vitis vinifera]
CL15467	1175	115	220	8.60489179306481	17.474847379846	1.02205090005202	Up	2.63588e-10	5.61345288263822e-09	-	-	-	-
CL14246	479	57	109	10.4622424950625	21.2382907399296	1.02147554808392	Up	9.0318e-06	0.000105538433581692	-	-	-	-
Unigene16993_Mpfb2	279	56	107	17.6469340808373	35.7938283941209	1.02029330181528	Up	1.113878e-05	0.000127678738225007	-	-	-	-
CL15148	1023	391	747	33.6036585662697	68.1512059738529	1.02012087295362	Up	2.66574e-31	1.89725511539708e-29	-	-	-	-
CL3049	991	242	462	21.4697580955379	43.5107829563774	1.0190670416132	Up	6.14942e-20	2.64485289382958e-18	-	-	-	-
CL8563	1990	508	969	22.4437837504059	45.446378153285	1.01784940611465	Up	5.80778e-40	5.61755601629956e-38	-	-	-	-
CL791	1207	660	1258	48.0753113037842	97.2751587501671	1.01677523010521	Up	2.81396e-51	3.65590016213018e-49	-	-	-	-
CL9821	1161	95	181	7.19410587874665	14.5503999941616	1.016171516224	Up	1.18089e-08	2.09945030647773e-07	-	-	-	-
CL2019	1477	184	350	10.9527397230615	22.1164860742342	1.01383039324705	Up	2.3504e-15	7.57249561261922e-14	-	-	-	-
CL11212	1158	102	194	7.74420876622976	15.6358590839845	1.01366873768737	Up	3.80666e-09	7.09515537266553e-08	-	-	-	-
CL2407	2029	173	329	7.49634379426682	15.1336061782875	1.01349678357025	Up	1.622796e-14	4.90108945997249e-13	-	-	-	-
Unigene26891_Mpfb2	272	71	135	22.9495875267401	46.3226548400413	1.01324971501789	Up	9.09778e-07	1.25199252002507e-05	-	-	-	-
CL10464	1099	520	988	41.5997854615864	83.9049976146217	1.01218065602796	Up	2.3546e-40	2.30798102232143e-38	-	-	-	-
Unigene22332_Mpfb2	1777	203	384	10.0437073472182	20.1684430802336	1.00580782100772	Up	1.67268e-16	5.89505592616373e-15	GO:0005739//mitochondrion;GO:0016020//membrane	-	-	gi|255579398|ref|XP_002530543.1|/1.6917e-161/conserved hypothetical protein [Ricinus communis]
CL5779	2790	404	763	12.7310024440326	25.5240103408544	1.00350900155447	Up	3.98934e-31	2.82554657129032e-29	-	-	-	-
Unigene3829_Mpfb2	3252	500	944	13.5177654645317	27.0925594231874	1.00304000217149	Up	4.39452e-38	3.97889807752577e-36	-	GO:0004842//ubiquitin-protein ligase activity	GO:0055062//phosphate ion homeostasis;GO:0016036//cellular response to phosphate starvation;GO:0006817//phosphate ion transport;GO:0009640//photomorphogenesis;GO:0006301//postreplication repair	gi|359496174|ref|XP_002267490.2|/0/PREDICTED: probable ubiquitin-conjugating enzyme E2 24-like [Vitis vinifera]
Unigene12452_Mpfb2	1288	88	166	6.00692554282272	12.0287584042877	1.00178905018136	Up	6.8038e-08	1.10330601698671e-06	GO:0016020//membrane	-	-	gi|358248826|ref|NP_001240202.1|/1.79827e-143/uncharacterized protein LOC100811114 [Glycine max]
CL951	1538	659	1243	37.671639269887	75.4298719395011	1.00165716351617	Up	1.723954e-49	2.18167123925072e-47	-	-	-	-
Unigene26029_Mpfb2	702	96	181	12.0231858572738	24.0641230672672	1.00106462383378	Up	1.778e-08	3.10570063643596e-07	GO:0009507//chloroplast;GO:0005730//nucleolus;GO:0005829//cytosol	GO:0005515//protein binding;GO:0005524//ATP binding;GO:0003678//DNA helicase activity	GO:0000085//G2 phase of mitotic cell cycle;GO:0007010//cytoskeleton organization;GO:0006094//gluconeogenesis;GO:0032508//DNA duplex unwinding;GO:0000741//karyogamy;GO:0001510//RNA methylation;GO:0051604//protein maturation;GO:0010498//proteasomal protein catabolic process;GO:0010388//cullin deneddylation;GO:0009640//photomorphogenesis;GO:0009560//embryo sac egg cell differentiation;GO:0048507//me…	gi|356526125|ref|XP_003531670.1|/9.23192e-48/PREDICTED: ruvB-like 1-like [Glycine max]
CL15276	1217	452	852	32.6537675059606	65.3397688502422	1.00071189528239	Up	2.0706e-34	1.63831095135135e-32	-	-	-	-
CL13699	1274	156	294	10.7656587650589	21.538054899985	1.00045136344585	Up	6.9997e-13	1.86855821337386e-11	-	-	-	-
CL13243	672	127	2	16.6157476425996	0.277772533432347	-5.90250344930043	Down	5.09352e-34	3.96581105957447e-32	-	-	-	-
Unigene23966_Mpfb2	349	85	3	21.4130700842743	0.802277116618353	-4.73824719794481	Down	4.36506e-21	2.03269225641569e-19	-	-	-	gi|224106043|ref|XP_002314023.1|/1.35833e-16/predicted protein [Populus trichocarpa]
CL172	686	98	4	12.5599352259021	0.544207412438883	-4.52852860664348	Down	1.484112e-23	7.88050909987908e-22	-	-	-	-
Unigene29642_Mpfb2	200	23	1	10.1107478568512	0.466657856166342	-4.43738071858528	Down	3.0534e-06	3.88649142608696e-05	-	-	-	-
CL6075	507	205	14	35.5493235683816	2.57720315042556	-3.78594393997611	Down	1.67726e-42	1.75365519952381e-40	-	-	-	-
Unigene28175_Mpfb2	754	156	11	18.1902510168237	1.36160117183813	-3.73978936275322	Down	2.26146e-32	1.65237093144759e-30	-	-	-	-
CL12006	548	97	7	15.5624014934078	1.19219160334467	-3.70637668265778	Down	1.752294e-20	7.90025527946612e-19	-	-	-	-
Unigene2414_Mpfb2	677	361	27	46.88176708398	3.72223400782607	-3.65478628725196	Down	9.92338e-72	1.87829907732759e-69	-	GO:0020037//heme binding;GO:0016705//oxidoreductase activity, acting on paired donors, with incorporation or reduction of molecular oxygen;GO:0004497//monooxygenase activity;GO:0009055//electron carrier activity;GO:0008289//lipid binding	GO:0006869//lipid transport;GO:0055114//oxidation-reduction process	gi|356557076|ref|XP_003546844.1|/1.34461e-40/PREDICTED: LOW QUALITY PROTEIN: non-specific lipid-transfer protein 8-like [Glycine max]
CL6683	753	152	12	19.0638674470182	1.59768738202457	-3.57678377525069	Down	1.647674e-30	1.14123514766562e-28	-	-	-	-
Unigene6677_Mpfb2	391	155	13	34.8530171869661	3.10309571875317	-3.48950344966141	Down	1.784274e-30	1.23002863676609e-28	-	-	-	-
Unigene21094_Mpfb2	1014	354	32	30.6938062029441	2.94537502905778	-3.38142431261126	Down	5.95508e-66	1.02954892929134e-63	-	-	-	gi|302143108|emb|CBI20403.3|/2.04567e-08/unnamed protein product [Vitis vinifera]
CL5521	893	107	10	10.5345929274363	1.0451463743927	-3.33335765404205	Down	1.149796e-20	5.22681073995859e-19	-	-	-	-
CL7183	1084	744	70	60.3433050336696	6.02694648185313	-3.32369455669133	Down	9.60568e-135	3.48606798214876e-132	-	-	-	-
Unigene22887_Mpfb2	1899	239	23	11.0651772685277	1.13039817712753	-3.29112361445199	Down	5.70714e-44	6.2654409705e-42	-	-	-	gi|307105343|gb|EFN53593.1|/1.1164e-17/hypothetical protein CHLNCDRAFT_136812 [Chlorella variabilis]
Unigene28145_Mpfb2	257	31	3	10.6050814942441	1.08947359416267	-3.28305257219397	Down	9.83442e-07	1.34619353322943e-05	-	-	-	-
CL7870	592	108	11	16.0393767411857	1.73420149251006	-3.20927464605443	Down	3.45352e-20	1.51200821296112e-18	-	-	-	-
Unigene28174_Mpfb2	305	37	4	10.6656499131431	1.22402060633795	-3.12327212815722	Down	1.541912e-07	2.40447378039773e-06	-	-	-	-
Unigene28829_Mpfb2	307	35	4	10.0234010760456	1.21604653072662	-3.04310177947323	Down	4.7774e-07	6.90552884134299e-06	-	-	-	-
CL3707	448	51	6	10.0086983831407	1.24997640044556	-3.0012816037786	Down	1.225044e-09	2.41776886166292e-08	-	-	-	-
CL15185	779	141	17	15.9135507932803	2.03676086131651	-2.96590727367672	Down	3.74602e-24	2.02335764157442e-22	-	-	-	-
CL12665	312	41	5	11.553530159724	1.4956982569434	-2.94944267225899	Down	7.32386e-08	1.18457703197053e-06	-	-	-	-
Unigene16498_Mpfb2	349	41	5	10.3286573347676	1.33712852769726	-2.94944267225898	Down	7.32386e-08	1.18414088431517e-06	-	-	-	gi|359497392|ref|XP_002276304.2|/5.70688e-15/PREDICTED: transcription factor bHLH25-like, partial [Vitis vinifera]
Unigene27183_Mpfb2	449	56	7	10.9654668341951	1.45505790341398	-2.91381876252827	Down	3.33182e-10	7.04091490182868e-09	GO:0016020//membrane	GO:0015416//organic phosphonate transmembrane-transporting ATPase activity;GO:0005524//ATP binding	GO:0006200//ATP catabolic process	gi|255582456|ref|XP_002532015.1|/4.70786e-12/ATP-binding cassette transporter, putative [Ricinus communis]
Unigene11150_Mpfb2	1582	202	26	11.2261367948328	1.5338943439096	-2.87159052713896	Down	6.1512e-33	4.62530215068493e-31	-	-	-	gi|212276059|ref|NP_001130763.1|/1.08865e-23/uncharacterized protein LOC100191867 precursor [Zea mays]
CL3438	651	93	12	12.5599352259021	1.72039762641969	-2.86801507291515	Down	6.90496e-16	2.31995033267024e-14	-	-	-	-
CL2295	1054	147	19	12.2620240488171	1.68244767877808	-2.86556359392105	Down	2.6121e-24	1.41611292962963e-22	-	-	-	-
Unigene28470_Mpfb2	363	69	9	16.7119799286796	2.3140058983455	-2.85241821786412	Down	4.68406e-12	1.17336638208785e-10	-	-	-	-
Unigene21931_Mpfb2	511	61	8	10.4952883394524	1.4611596279181	-2.84455610009115	Down	8.96028e-11	1.99631037869102e-09	GO:0000786//nucleosome;GO:0005730//nucleolus	GO:0003677//DNA binding	GO:0001510//RNA methylation;GO:0006334//nucleosome assembly;GO:0008283//cell proliferation	gi|326491419|dbj|BAJ94187.1|/1.05947e-36/predicted protein [Hordeum vulgare subsp. vulgare]
Unigene11083_Mpfb2	420	53	7	11.0946094495468	1.55552618722114	-2.83438429503386	Down	1.726886e-09	3.33624042754069e-08	GO:0016020//membrane	-	GO:0006810//transport	gi|162134256|gb|ABX82573.1|/5.76246e-23/ATP synthase F0 subunit 6 [Trebouxia aggregata]
Unigene21483_Mpfb2	419	294	39	61.6905649043113	8.68718682123501	-2.82808888850238	Down	1.55543e-46	1.81658504228723e-44	-	-	-	gi|359475044|ref|XP_003631574.1|/1.0591e-08/PREDICTED: uncharacterized protein LOC100245206 [Vitis vinifera]
Unigene18793_Mpfb2	599	81	11	11.8889537113297	1.71393536488473	-2.7942371467756	Down	1.142846e-13	3.24197651149871e-12	GO:0022625//cytosolic large ribosomal subunit	GO:0003735//structural constituent of ribosome	GO:0042254//ribosome biogenesis;GO:0001510//RNA methylation;GO:0006412//translation	gi|222632168|gb|EEE64300.1|/2.7788e-17/hypothetical protein OsJ_19137 [Oryza sativa Japonica Group]
Unigene26664_Mpfb2	248	73	10	25.8795439533708	3.76336980779308	-2.78171522652092	Down	2.16028e-12	5.57042722489724e-11	-	-	-	-
Unigene13224_Mpfb2	366	49	7	11.7706496789191	1.78503005090951	-2.72117368458586	Down	1.505924e-08	2.6473034672538e-07	-	-	-	-
Unigene26658_Mpfb2	498	404	59	71.3242908009056	11.057354824825	-2.68938719591821	Down	4.00934e-60	6.26555684768683e-58	-	-	-	-
CL13672	519	75	11	12.7051367892073	1.97812578721764	-2.68320583438685	Down	2.8512e-12	7.27511595583963e-11	-	-	-	-
CL7723	426	265	39	54.6917367231181	8.54443961994711	-2.67826509311658	Down	8.3303e-40	8.02211543640351e-38	-	-	-	-
CL3906	705	163	25	20.3274980039067	3.3096301855769	-2.61869072698461	Down	1.769726e-24	9.65391029043478e-23	-	-	-	-
CL5324	1310	208	32	13.9597448006972	2.27985517516381	-2.61425848066935	Down	8.85122e-31	6.17938988648649e-29	-	-	-	-
Unigene25834_Mpfb2	374	45	7	10.5785550699442	1.74684758992748	-2.59831693680033	Down	1.266036e-07	1.99481302002153e-06	-	-	-	-
CL143	554	121	19	19.2026446504315	3.20090226251282	-2.58475448635927	Down	2.75464e-18	1.08294096974038e-16	-	-	-	-
Unigene10150_Mpfb2	871	112	18	11.305383716541	1.92878103581955	-2.55124868314356	Down	8.4082e-17	3.03642505427632e-15	GO:0044425//membrane part;GO:0005739//mitochondrion	GO:0046914//transition metal ion binding;GO:0016491//oxidoreductase activity	GO:0022900//electron transport chain	gi|386800457|ref|YP_006280980.1|/1.3519e-71/cox2 gene product (mitochondrion) [Helicosporidium sp. ex Simulium jonesi]
CL6218	2224	354	58	13.9943882597955	2.43400680374531	-2.52344331748369	Down	2.28664e-49	2.87716969398281e-47	-	-	-	-
CL9788	778	97	16	10.9616915403438	1.91941534669961	-2.51373160471539	Down	1.644776e-14	4.96405831532646e-13	-	-	-	-
CL2414	911	181	30	17.4680987170339	3.07348752689139	-2.50677405400295	Down	8.44136e-26	4.85826266946265e-24	-	-	-	-
Unigene10383_Mpfb2	200	30	5	13.1879319871972	2.33328928083171	-2.49878126324943	Down	2.79174e-05	0.000296334731979695	-	-	-	-
Unigene21646_Mpfb2	354	42	7	10.4311326452407	1.84553954416068	-2.49878126324942	Down	6.08112e-07	8.63928251569072e-06	-	-	-	-
Unigene19097_Mpfb2	646	118	20	16.0596075798686	2.88952232920336	-2.47453371700275	Down	4.45868e-17	1.63434069148581e-15	-	-	-	gi|313184304|emb|CBL94169.1|/4.57892e-11/hypothetical protein [Malus x domestica]
Unigene14453_Mpfb2	297	41	7	12.1370417839525	2.19973400213091	-2.46401584508874	Down	1.02009e-06	1.39462055323786e-05	-	-	-	-
CL3983	1184	152	26	11.2869688178714	2.04951085478461	-2.46130655783075	Down	1.79444e-21	8.54655571800434e-20	-	-	-	-
CL14564	441	111	19	22.1294096837322	4.02108810302064	-2.46030711543478	Down	4.77174e-16	1.61808045266409e-14	-	-	-	-
Unigene16300_Mpfb2	331	388	67	103.059770614955	18.8918890411752	-2.44764241425762	Down	3.79606e-52	5.05140553878788e-50	-	-	-	gi|302398723|gb|ADL36656.1|/7.09203e-29/C3HL domain class transcription factor [Malus x domestica]
Unigene9726_Mpfb2	346	52	9	13.2133422607756	2.4276998297671	-2.44433347922705	Down	3.84858e-08	6.47768085626677e-07	-	-	-	gi|255563324|ref|XP_002522665.1|/1.516e-07/structural constituent of cell wall, putative [Ricinus communis]
CL1342	680	132	23	17.0667355128434	3.15680314465467	-2.43465092582971	Down	1.293616e-18	5.22119112205882e-17	-	-	-	-
CL1009	858	119	21	12.1939697472919	2.28433915605902	-2.41631910305745	Down	8.80068e-17	3.1729413862069e-15	-	-	-	-
Unigene29747_Mpfb2	258	34	6	11.5862968362972	2.17050165658764	-2.41631910305744	Down	1.150866e-05	0.000131575055084613	-	-	-	-
Unigene20748_Mpfb2	1307	1078	191	72.5151271726526	13.6391202031785	-2.41053139724502	Down	2.36956e-139	9.20836179469026e-137	-	-	-	gi|224139652|ref|XP_002323212.1|/4.81169e-07/predicted protein [Populus trichocarpa]
Unigene27850_Mpfb2	325	62	11	16.7723442708969	3.15891471866447	-2.40858345427784	Down	2.46326e-09	4.6867043492201e-08	-	-	-	-
CL1505	964	815	146	74.3303220578539	14.1352794606402	-2.39465045276669	Down	5.49434e-105	1.60848634946667e-102	-	-	-	-
CL1807	1424	173	31	10.6812370495557	2.03179684566806	-2.39425067977811	Down	1.607356e-23	8.49384163995187e-22	-	-	-	-
Unigene10232_Mpfb2	229	39	7	14.9731978893942	2.85293012503441	-2.39186605933291	Down	2.84342e-06	3.63820228613054e-05	-	-	-	-
CL14672	834	133	24	14.0207430399458	2.68580061102931	-2.3841386973083	Down	2.512e-18	9.90210556552962e-17	-	-	-	-
Unigene12077_Mpfb2	373	72	13	16.9710652918355	3.25284296523456	-2.38330404582948	Down	1.59037e-10	3.44708380108588e-09	-	-	-	-
Unigene16711_Mpfb2	374	77	14	18.1010831196824	3.49369517985497	-2.37325038116556	Down	4.0518e-11	9.3448893592437e-10	-	-	-	-
Unigene21252_Mpfb2	374	44	8	10.3434760683899	1.99639724563141	-2.37325038116556	Down	7.06986e-07	9.90299081913876e-06	-	-	-	-
CL7484	500	534	99	93.8980757488438	18.4796511041872	-2.34515807413621	Down	1.005332e-67	1.79459935430894e-65	-	-	-	-
CL7273	995	213	40	18.8209682631356	3.7520229641515	-2.32660028786674	Down	1.035228e-27	6.40281227661972e-26	-	-	-	-
Unigene11453_Mpfb2	619	291	55	41.3321293298263	8.29278904334372	-2.31733439191189	Down	3.95118e-37	3.42901516482213e-35	-	-	-	gi|303276476|ref|XP_003057532.1|/3.08072e-06/predicted protein [Micromonas pusilla CCMP1545]
Unigene26687_Mpfb2	376	148	28	34.6066300373259	6.95022338971148	-2.31591720609961	Down	1.343714e-19	5.70111235574879e-18	-	-	-	-
CL7621	638	271	52	37.3451365572668	7.606961918699	-2.29552808574104	Down	2.61594e-34	2.06236576696589e-32	-	-	-	-
CL12859	877	766	147	76.7917590436566	15.6439463754737	-2.29534699961686	Down	5.61792e-94	1.46845072e-91	-	-	-	-
CL377	998	268	52	23.609657799391	4.86296763940878	-2.27946823484494	Down	1.134722e-33	8.69616879336824e-32	-	-	-	-
Unigene26618_Mpfb2	320	46	9	12.6384348210639	2.62495044093568	-2.26745571714296	Down	7.90796e-07	1.09858350990193e-05	GO:0022627//cytosolic small ribosomal subunit;GO:0016020//membrane	GO:0003735//structural constituent of ribosome	GO:0000462//maturation of SSU-rRNA from tricistronic rRNA transcript (SSU-rRNA, 5.8S rRNA, LSU-rRNA);GO:0042991//transcription factor import into nucleus;GO:0009165//nucleotide biosynthetic process;GO:0006414//translational elongation	gi|326498111|dbj|BAJ94918.1|/2.90991e-35/predicted protein [Hordeum vulgare subsp. vulgare]
Unigene16968_Mpfb2	347	56	11	14.1887452696069	2.95863770480102	-2.26174206594857	Down	4.95418e-08	8.20335242609351e-07	-	-	-	-
CL5675	733	117	23	14.0335429058851	2.92854861987063	-2.26062152605466	Down	2.26076e-15	7.29439778692138e-14	-	-	-	-
CL8683	1697	1783	351	92.3751040391771	19.3042908090025	-2.2585825298487	Down	4.15636e-212	2.89711486793651e-209	-	-	-	-
CL4244	1237	328	65	23.3125394330405	4.90424586108525	-2.24900295411789	Down	3.20952e-40	3.13199226133333e-38	-	-	-	-
CL9922	1647	476	95	25.4096564497302	5.38342396306041	-2.23878091750526	Down	2.53138e-57	3.71774213846154e-55	-	-	-	-
CL2616	897	585	118	57.3388347269442	12.2777317787354	-2.22346852763719	Down	1.736734e-69	3.19101255824268e-67	-	-	-	-
CL1489	828	128	26	13.5914274908312	2.93070151215577	-2.21337904438717	Down	2.67652e-16	9.26194032781718e-15	-	-	-	-
CL7129	1000	123	25	10.8141042295017	2.33328928083171	-2.21247707809278	Down	1.040816e-15	3.45206593716012e-14	-	-	-	-
Unigene21858_Mpfb2	230	59	12	22.553274992598	4.86947328173575	-2.21149931116895	Down	3.319e-08	5.62296477623457e-07	-	-	-	-
CL8044	676	368	75	47.8615283164552	10.3548340865313	-2.20856202808939	Down	5.68648e-44	6.25840592080201e-42	-	-	-	-
CL8997	515	78	16	13.3159701618301	2.89962163054815	-2.19922098139051	Down	2.21444e-10	4.74123372598732e-09	-	-	-	-
CL4678	1830	406	84	19.5056480393517	4.28407212218281	-2.18683725693468	Down	8.96054e-48	1.08697290889503e-45	-	-	-	-
Unigene2739_Mpfb2	589	111	23	16.5688788973275	3.64452655070488	-2.18467267282136	Down	4.13292e-14	1.2172294832998e-12	-	-	-	-
CL14412	976	178	37	16.0345074707725	3.53818456519563	-2.18009882786571	Down	9.9763e-22	4.81946382728273e-20	-	-	-	-
CL2383	671	182	38	23.8470305183297	5.28554352736841	-2.17368588928338	Down	4.16168e-22	2.05108702401796e-20	-	-	-	-
CL7695	655	129	27	17.3154526854802	3.84725560808893	-2.17015851578805	Down	4.70292e-16	1.59721056426914e-14	-	-	-	-
Unigene12075_Mpfb2	380	167	35	38.6383270502092	8.59632892937999	-2.16824003805735	Down	2.40306e-20	1.06807260910931e-18	-	-	-	-
CL2339	540	81	17	13.1879319871972	2.93821613141771	-2.16620592416255	Down	1.47638e-10	3.21110821892026e-09	-	-	-	-
CL3146	1077	228	48	18.6124945408911	4.1596243446582	-2.16174627597185	Down	3.83394e-27	2.29999736639344e-25	-	-	-	-
Unigene12369_Mpfb2	656	95	20	12.7322514104038	2.8454747327216	-2.16174627597185	Down	3.9661e-12	9.96928158557527e-11	GO:0044425//membrane part;GO:0005739//mitochondrion	-	GO:0022900//electron transport chain	gi|115382939|gb|ABI96783.1|/2.68474e-67/cytochrome b [Pseudoperonospora cubensis]
Unigene22681_Mpfb2	312	76	16	21.4162998082689	4.78623442221889	-2.16174627597185	Down	5.80098e-10	1.19427301800281e-08	-	-	-	-
Unigene10646_Mpfb2	328	38	8	10.185801128323	2.27637978617728	-2.16174627597185	Down	1.388924e-05	0.000156229046137295	GO:0005875//microtubule associated complex	GO:0003777//microtubule motor activity	GO:0007017//microtubule-based process	gi|225461306|ref|XP_002281713.1|/2.44642e-34/PREDICTED: dynein light chain LC6, flagellar outer arm [Vitis vinifera]
CL2737	1206	151	32	11.0081687676438	2.47645960154609	-2.15222350185334	Down	2.24034e-18	8.88708675880759e-17	-	-	-	-
CL12932	783	146	31	16.3936830151621	3.69511967845635	-2.14944701102141	Down	8.67504e-18	3.29254132687986e-16	-	-	-	-
Unigene20875_Mpfb2	466	122	26	23.017563697254	5.20734088425961	-2.14411638195006	Down	4.7364e-15	1.49525185621855e-13	GO:0009941//chloroplast envelope;GO:0033115;GO:0005730//nucleolus;GO:0005747//mitochondrial respiratory chain complex I;GO:0005754//mitochondrial proton-transporting ATP synthase, catalytic core;GO:0005886//plasma membrane	GO:0046961//proton-transporting ATPase activity, rotational mechanism;GO:0008270//zinc ion binding;GO:0008553//hydrogen-exporting ATPase activity, phosphorylative mechanism;GO:0046933//hydrogen ion transporting ATP synthase activity, rotational mechanism;GO:0050897//cobalt ion binding;GO:0008266//poly(U) RNA binding;GO:0005507//copper ion binding;GO:0005524//ATP binding	GO:0015991//ATP hydrolysis coupled proton transport;GO:0042777//plasma membrane ATP synthesis coupled proton transport;GO:0046686//response to cadmium ion;GO:0006200//ATP catabolic process;GO:0006979//response to oxidative stress	gi|326499079|dbj|BAK06030.1|/4.78103e-37/predicted protein [Hordeum vulgare subsp. vulgare]
CL8820	1113	130	28	10.2691294299828	2.34796405618285	-2.12883165349912	Down	8.11046e-16	2.7042872435839e-14	-	-	-	-
Unigene18377_Mpfb2	634	156	34	21.6332007360963	5.00516312607433	-2.11175814014018	Down	1.590754e-18	6.36780131285324e-17	GO:0016021//integral to membrane;GO:0009705//plant-type vacuole membrane	GO:0015369//calcium:hydrogen antiporter activity;GO:0005515//protein binding	GO:0006814//sodium ion transport;GO:0030026//cellular manganese ion homeostasis;GO:0070588//calcium ion transmembrane transport;GO:0048364//root development;GO:0006882//cellular zinc ion homeostasis;GO:0009651//response to salt stress;GO:0055062//phosphate ion homeostasis;GO:0006874//cellular calcium ion homeostasis;GO:0006793//phosphorus metabolic process;GO:0009733//response to auxin stimulus;G…	gi|255569343|ref|XP_002525639.1|/5.6066e-51/Vacuolar cation/proton exchanger 1a, putative [Ricinus communis]
Unigene22121_Mpfb2	235	100	22	37.4125730133253	8.737423689923	-2.09824333366569	Down	2.78964e-12	7.13046922700815e-11	-	-	-	-
CL6332	866	167	37	16.9544622160271	3.98760754691794	-2.08806968937336	Down	1.803802e-19	7.60176172994242e-18	-	-	-	-
Unigene337_Mpfb2	1330	207	46	13.6837189040091	3.22800923062432	-2.08374376397058	Down	1.004536e-23	5.37298287064556e-22	GO:0005730//nucleolus;GO:0022626//cytosolic ribosome;GO:0009507//chloroplast	GO:0004872//receptor activity;GO:0016301//kinase activity	GO:0046686//response to cadmium ion;GO:0016310//phosphorylation;GO:0048364//root development;GO:0048367//shoot development	gi|326515276|dbj|BAK03551.1|/2.66343e-174/predicted protein [Hordeum vulgare subsp. vulgare]
Unigene20428_Mpfb2	438	126	28	25.2919243590082	5.9664018139989	-2.08374376397057	Down	5.31888e-15	1.67072945236052e-13	GO:0022625//cytosolic large ribosomal subunit	GO:0003735//structural constituent of ribosome	GO:0006412//translation	gi|270346382|pdb|2WWB|O/2.29991e-16/Chain O, Cryo-Em Structure Of The Mammalian Sec61 Complex Bound To The Actively Translating Wheat Germ 80s Ribosome
Unigene6049_Mpfb2	881	223	50	22.2543233684825	5.29691096670082	-2.07086247267384	Down	2.96948e-25	1.65901749669211e-23	-	GO:0016829//lyase activity	-	gi|388501830|gb|AFK38981.1|/5.20476e-87/unknown [Lotus japonicus]
CL1363	1790	405	91	19.8924113773365	4.74478937554605	-2.06780222010156	Down	1.643236e-44	1.84080159357143e-42	-	-	-	-
Unigene19675_Mpfb2	751	89	20	10.4192272246831	2.48552786240395	-2.06762409860731	Down	6.7666e-11	1.52146290732207e-09	GO:0005829//cytosol;GO:0005730//nucleolus;GO:0033009;GO:0009507//chloroplast;GO:0005886//plasma membrane	GO:0005507//copper ion binding;GO:0003746//translation elongation factor activity;GO:0003924//GTPase activity;GO:0005525//GTP binding	GO:0009409//response to cold;GO:0006414//translational elongation;GO:0006184//GTP catabolic process	gi|160330969|ref|XP_001712192.1|/1.12948e-65/ef2 [Hemiselmis andersenii]
Unigene1902_Mpfb2	566	137	31	21.2808796495408	5.11179983786453	-2.05765453510192	Down	5.93314e-16	1.9980212946319e-14	GO:0005794//Golgi apparatus;GO:0022627//cytosolic small ribosomal subunit;GO:0005634//nucleus	GO:0046872//metal ion binding;GO:0003735//structural constituent of ribosome	GO:0042787//protein ubiquitination involved in ubiquitin-dependent protein catabolic process;GO:0006412//translation	gi|326503930|dbj|BAK02751.1|/1.66919e-74/predicted protein [Hordeum vulgare subsp. vulgare]
Unigene27535_Mpfb2	363	53	12	12.8367382060872	3.085341197794	-2.0567767163703	Down	5.86264e-07	8.33968611337868e-06	-	-	-	-
Unigene18547_Mpfb2	611	1653	376	237.857627657795	57.4348130666267	-2.05010092014294	Down	2.29418e-174	1.24375711530864e-171	GO:0005737//cytoplasm	GO:0003723//RNA binding;GO:0003677//DNA binding;GO:0003700//sequence-specific DNA binding transcription factor activity	GO:0006355//regulation of transcription, DNA-dependent;GO:0042221//response to chemical stimulus	gi|302398723|gb|ADL36656.1|/9.01723e-96/C3HL domain class transcription factor [Malus x domestica]
CL12350	501	312	71	54.7522924817766	13.2266298554133	-2.04947386188583	Down	2.79472e-34	2.1993645046595e-32	-	-	-	-
CL5516	626	123	28	17.274926884188	4.17457507113661	-2.0489783458099	Down	2.14868e-14	6.4406132996587e-13	-	-	-	-
Unigene1096_Mpfb2	621	79	18	11.1846122059965	2.70526293429764	-2.04767450926305	Down	1.030104e-09	2.05240276551724e-08	GO:0005730//nucleolus;GO:0005886//plasma membrane;GO:0022625//cytosolic large ribosomal subunit;GO:0009507//chloroplast;GO:0005739//mitochondrion	GO:0003735//structural constituent of ribosome	GO:0009409//response to cold;GO:0006412//translation	gi|356555056|ref|XP_003545855.1|/4.02235e-46/PREDICTED: 60S ribosomal protein L26-1-like [Glycine max]
Unigene16542_Mpfb2	515	515	118	87.9195465813144	21.3847095252926	-2.039604335237	Down	3.40858e-55	4.89153508300654e-53	-	-	-	gi|255546475|ref|XP_002514297.1|/2.76879e-08/ATP binding protein, putative [Ricinus communis]
CL2683	890	109	25	10.7676748060261	2.62167334924911	-2.03814689753046	Down	7.8227e-13	2.07940814225182e-11	-	-	-	-
Unigene22183_Mpfb2	669	82	19	10.7763868754376	2.65067242665486	-2.02344325370276	Down	6.67982e-10	1.3630619686803e-08	-	-	-	gi|348690189|gb|EGZ30003.1|/4.84249e-11/hypothetical protein PHYSODRAFT_248866 [Phytophthora sojae]
Unigene20240_Mpfb2	581	103	24	15.5864256417821	3.8553488977598	-2.01535678899033	Down	4.80094e-12	1.20195939692132e-10	GO:0005618//cell wall;GO:0022627//cytosolic small ribosomal subunit;GO:0033009;GO:0005886//plasma membrane	GO:0003735//structural constituent of ribosome	GO:0006412//translation;GO:0006407//rRNA export from nucleus	gi|323457195|gb|EGB13061.1|/6.5494e-21/hypothetical protein AURANDRAFT_19173 [Aureococcus anophagefferens]
Unigene19953_Mpfb2	606	473	111	68.6236724966365	17.0953868100541	-2.00509926951756	Down	9.48748e-50	1.20760495431884e-47	-	-	-	gi|6094077|sp|O82713.1|RL41_QUESU/2.95258e-06/RecName: Full=60S ribosomal protein L41
Unigene17933_Mpfb2	959	379	89	34.7460981796852	8.6616369549123	-2.00413936973296	Down	3.65632e-40	3.5600882518847e-38	-	-	-	gi|224102031|ref|XP_002312517.1|/8.96064e-51/predicted protein [Populus trichocarpa]
Unigene14202_Mpfb2	302	51	12	14.8473406478379	3.70853925430206	-2.00128160377861	Down	1.490756e-06	1.99159014992394e-05	-	-	-	-
Unigene28059_Mpfb2	689	110	26	14.0365023569588	3.52194608427428	-1.99473875791184	Down	1.273478e-12	3.3267245338489e-11	-	GO:0004364//glutathione transferase activity	GO:0006979//response to oxidative stress	gi|345423135|gb|AEN84869.1|/1.13619e-58/GST-like protein [Malus x domestica]
CL7028	1168	165	39	12.4201414262987	3.11637951891907	-1.99473875791183	Down	3.09148e-18	1.20779502882562e-16	-	-	-	-
CL9174	1097	2679	636	214.709631076884	54.1101907970453	-1.98841467308629	Down	1.932958e-270	1.84526053595652e-267	-	-	-	-
CL12710	1348	217	52	14.1532207775558	3.60032767368691	-1.97493027683165	Down	3.09078e-23	1.61002873238434e-21	-	-	-	-
CL4466	1562	379	91	21.332591648091	5.43737066723907	-1.97207816050066	Down	2.34256e-39	2.20275882826552e-37	-	-	-	-
CL14099	1042	616	148	51.9754709156331	13.2563076223836	-1.97115193759422	Down	6.82464e-63	1.11409076698885e-60	-	-	-	-
Unigene26535_Mpfb2	485	79	19	14.3209158348945	3.65628835759196	-1.96967199726178	Down	2.6474e-09	5.02182618574514e-08	GO:0005730//nucleolus;GO:0005886//plasma membrane;GO:0005618//cell wall;GO:0022627//cytosolic small ribosomal subunit	GO:0046872//metal ion binding;GO:0003735//structural constituent of ribosome	GO:0006412//translation	gi|357149024|ref|XP_003574974.1|/4.97651e-14/PREDICTED: 40S ribosomal protein S27-2-like [Brachypodium distachyon]
Unigene18687_Mpfb2	444	54	13	10.6929178274572	2.73268113971282	-1.96826654655064	Down	9.5068e-07	1.30541622388993e-05	-	-	-	gi|224115596|ref|XP_002332095.1|/7.29613e-18/NAC domain protein, IPR003441 [Populus trichocarpa]
Unigene5725_Mpfb2	365	58	14	13.970777264976	3.57984108839934	-1.96444483559823	Down	3.82962e-07	5.65467730531271e-06	-	-	-	-
CL6798	799	256	62	28.1694667394449	7.2422495825565	-1.95962245214139	Down	7.01784e-27	4.18147093514247e-25	-	-	-	-
Unigene963_Mpfb2	224	37	9	14.5224251049492	3.74992920133668	-1.9533471267149	Down	5.89788e-05	0.00058489973902439	-	-	-	-
CL12493	1102	2130	519	169.935239762432	43.9556129492435	-1.95086574928359	Down	4.04678e-210	2.7766601584375e-207	-	-	-	-
CL8876	538	155	38	25.3299808923861	6.59219276368811	-1.94201565435892	Down	1.130594e-16	4.04297836498371e-15	-	-	-	-
Unigene21076_Mpfb2	638	106	26	14.6073227862372	3.8034809593495	-1.94129949895037	Down	7.8152e-12	1.92370447085202e-10	GO:0005794//Golgi apparatus;GO:0009506//plasmodesma;GO:0005774//vacuolar membrane;GO:0022627//cytosolic small ribosomal subunit	GO:0003735//structural constituent of ribosome	GO:0001510//RNA methylation;GO:0006412//translation	gi|326512730|dbj|BAK03272.1|/1.01587e-31/predicted protein [Hordeum vulgare subsp. vulgare]
CL3507	446	126	31	24.8382575543624	6.48717199155005	-1.93690237564131	Down	8.99518e-14	2.57836383381201e-12	-	-	-	-
Unigene26524_Mpfb2	735	199	49	23.8040677138525	6.22210474888456	-1.93573353895671	Down	6.52302e-21	3.00572274144806e-19	GO:0005794//Golgi apparatus;GO:0009506//plasmodesma;GO:0005886//plasma membrane;GO:0005774//vacuolar membrane;GO:0022625//cytosolic large ribosomal subunit	GO:0003735//structural constituent of ribosome	GO:0042254//ribosome biogenesis;GO:0006412//translation	gi|46396937|sp|Q8L805.1|RL35_WHEAT/1.85052e-41/RecName: Full=60S ribosomal protein L35
Unigene20396_Mpfb2	635	73	18	10.1072864573794	2.6456193420454	-1.93371831996597	Down	1.615186e-08	2.83144362546906e-07	GO:0022626//cytosolic ribosome;GO:0071944//cell periphery	-	-	gi|270346380|pdb|2WWB|M/1.95696e-35/Chain M, Cryo-Em Structure Of The Mammalian Sec61 Complex Bound To The Actively Translating Wheat Germ 80s Ribosome
CL8415	1501	5049	1248	295.740033770191	77.600133843517	-1.93019850571712	Down	0	0	-	-	-	-
Unigene14574_Mpfb2	288	89	22	27.1695821032534	7.12949502476356	-1.93012057485737	Down	4.41442e-10	9.17852393276515e-09	-	-	-	-
Unigene21794_Mpfb2	780	165	41	18.5983656229703	4.90589028277437	-1.92258897215599	Down	1.923246e-17	7.19995751048593e-16	GO:0033177//proton-transporting two-sector ATPase complex, proton-transporting domain;GO:0044424//intracellular part	-	GO:0034220//ion transmembrane transport;GO:0015992//proton transport	gi|293336925|ref|NP_001169057.1|/4.42569e-36/uncharacterized protein LOC100382897 [Zea mays]
Unigene20471_Mpfb2	350	60	15	15.0719222710825	3.99992448142579	-1.91381876252827	Down	3.82966e-07	5.65093614180108e-06	GO:0005634//nucleus	GO:0003700//sequence-specific DNA binding transcription factor activity;GO:0003677//DNA binding	GO:0006355//regulation of transcription, DNA-dependent	gi|292668961|gb|ADE41135.1|/3.11698e-29/AP2 domain class transcription factor [Malus x domestica]
CL15456	1717	1078	270	55.1993425827938	14.6764847017953	-1.91114462822994	Down	1.992082e-104	5.79326469311258e-102	-	-	-	-
CL10415	1367	1384	348	89.0129132908113	23.7596099408759	-1.90550349431626	Down	5.07458e-133	1.82655763557377e-130	-	-	-	-
Unigene17047_Mpfb2	819	127	32	13.6334339631586	3.64665479788106	-1.90250344930043	Down	1.407038e-13	3.95311962213692e-12	GO:0043232;GO:0044444//cytoplasmic part	-	-	gi|325186380|emb|CCA20885.1|/2.65865e-18/60S ribosomal protein L14 putative [Albugo laibachii Nc14]
CL7041	532	71	18	11.7336236978822	3.1578351169151	-1.89364088059064	Down	3.96542e-08	6.65139375324675e-07	-	-	-	-
Unigene20793_Mpfb2	1167	378	96	28.4777965790376	7.67766138679843	-1.89109868602818	Down	3.24454e-37	2.83255437415507e-35	GO:0009706//chloroplast inner membrane;GO:0009534//chloroplast thylakoid	-	GO:0006098//pentose-phosphate shunt;GO:0006364//rRNA processing;GO:0019288//isopentenyl diphosphate biosynthetic process, mevalonate-independent pathway;GO:0015995//chlorophyll biosynthetic process;GO:0010027//thylakoid membrane organization;GO:0010207//photosystem II assembly	gi|388494298|gb|AFK35215.1|/6.64664e-110/unknown [Lotus japonicus]
CL13710	366	63	16	15.1336924443246	4.08006868779316	-1.89109868602818	Down	2.42186e-07	3.67997017923875e-06	-	-	-	-
CL9232	1089	1261	321	101.805829420604	27.5109590136632	-1.88774183573418	Down	7.18668e-120	2.37284720932331e-117	-	-	-	-
CL8747	1290	149	38	10.1550484035782	2.74930209834434	-1.88505976954685	Down	1.630112e-15	5.3420230041791e-14	-	-	-	-
Unigene22077_Mpfb2	712	215	55	26.5487394873351	7.20960171043506	-1.88065189859307	Down	1.10832e-21	5.34244304720088e-20	GO:0005618//cell wall;GO:0005730//nucleolus;GO:0009506//plasmodesma;GO:0022627//cytosolic small ribosomal subunit;GO:0009507//chloroplast;GO:0005794//Golgi apparatus;GO:0005886//plasma membrane	GO:0003735//structural constituent of ribosome	GO:0001510//RNA methylation;GO:0006412//translation;GO:0009220//pyrimidine ribonucleotide biosynthetic process	gi|297802494|ref|XP_002869131.1|/1.23201e-63/40S ribosomal protein S3A [Arabidopsis lyrata subsp. lyrata]
CL1708	967	1536	396	139.652971612098	38.2205813943891	-1.86942464316981	Down	1.01757e-143	4.1761263e-141	-	-	-	-
Unigene10472_Mpfb2	320	251	65	68.9618943497185	18.9579754067577	-1.86299450345058	Down	9.18628e-25	5.02988919750623e-23	-	-	-	-
Unigene21530_Mpfb2	212	73	19	30.2741834926224	8.36462195015142	-1.8557158079647	Down	3.90614e-08	6.5644977351703e-07	-	-	-	-
CL4168	1034	144	38	12.244114804361	3.42998037414333	-1.83581625052699	Down	1.45364e-14	4.41450161272476e-13	-	-	-	-
CL8520	257	72	19	24.6311570188896	6.89999942969689	-1.83581625052699	Down	6.06424e-08	9.90327151803644e-07	-	-	-	-
Unigene4299_Mpfb2	324	49	13	13.2964746372975	3.74478526553238	-1.82808888850237	Down	9.03002e-06	0.000105545719526218	GO:0016023//cytoplasmic membrane-bounded vesicle	-	GO:0019252//starch biosynthetic process;GO:0006098//pentose-phosphate shunt;GO:0000023//maltose metabolic process	gi|255560070|ref|XP_002521053.1|/4.49469e-20/conserved hypothetical protein [Ricinus communis]
CL5639	1147	404	108	30.9673032422415	8.78797706468439	-1.81714274311659	Down	1.162794e-37	1.03573575906694e-35	-	-	-	-
CL2579	2035	1601	428	69.1691371384198	19.6294410259651	-1.81710936864337	Down	4.13342e-144	1.72867497580952e-141	-	-	-	-
Unigene28579_Mpfb2	276	71	19	22.6169848089613	6.42499946895689	-1.81563836858936	Down	9.38976e-08	1.50266957317784e-06	-	-	-	-
CL12869	414	56	15	11.8924990544773	3.38157866787205	-1.81428308897735	Down	2.26566e-06	2.93313465742925e-05	-	-	-	-
Unigene18524_Mpfb2	468	56	15	10.5202876251145	2.99139651388681	-1.81428308897734	Down	2.26566e-06	2.93227019098143e-05	GO:0005622//intracellular	GO:0004871//signal transducer activity;GO:0005525//GTP binding	GO:0007264//small GTPase mediated signal transduction	gi|224084398|ref|XP_002307284.1|/5.67391e-22/predicted protein [Populus trichocarpa]
CL3180	773	175	47	19.9041664317335	5.67475271405384	-1.81044102268295	Down	4.287e-17	1.57799690695725e-15	-	-	-	-
CL38	695	148	40	18.7224358187547	5.37160122205862	-1.80134403326985	Down	1.383018e-14	4.21753259958333e-13	-	-	-	-
CL3813	695	96	26	12.1442826932463	3.4915407943381	-1.79834154510833	Down	6.42402e-10	1.31452931155638e-08	-	-	-	-
Unigene23450_Mpfb2	685	193	53	24.7714926864141	7.22127485454486	-1.77835534523314	Down	2.75706e-18	1.08292286028623e-16	-	-	-	-
Unigene21679_Mpfb2	459	91	25	17.4306726337682	5.08341891248739	-1.77775721295223	Down	2.41534e-09	4.609510013907e-08	-	GO:0020037//heme binding;GO:0033773;GO:0009055//electron carrier activity	GO:0055114//oxidation-reduction process	gi|147782531|emb|CAN68429.1|/8.03195e-50/hypothetical protein VITISV_012133 [Vitis vinifera]
Unigene26420_Mpfb2	341	40	11	10.3131432939958	3.01069584623447	-1.77631523877832	Down	8.76418e-05	0.000836655296391304	-	GO:0004715//non-membrane spanning protein tyrosine kinase activity;GO:0005524//ATP binding;GO:0032440//2-alkenal reductase [NAD(P)] activity;GO:0004674//protein serine/threonine kinase activity	GO:0006468//protein phosphorylation;GO:0055114//oxidation-reduction process	gi|359484008|ref|XP_002272404.2|/8.25171e-46/PREDICTED: probable LRR receptor-like serine/threonine-protein kinase At1g56130-like [Vitis vinifera]
CL11947	704	116	32	14.4867434707848	4.24234414696675	-1.77179975765584	Down	1.690134e-11	4.04022070451824e-10	-	-	-	-
Unigene26492_Mpfb2	228	58	16	22.3654986917379	6.54958394619428	-1.77179975765584	Down	2.18134e-06	2.83399950946746e-05	GO:0022626//cytosolic ribosome;GO:0016020//membrane;GO:0044446//intracellular organelle part;GO:0005739//mitochondrion	-	-	gi|317134913|gb|ADV03019.1|/4.95422e-14/ribosomal protein L34 [Karlodinium veneficum]
Unigene12282_Mpfb2	501	87	24	15.2674661728031	4.47097347225238	-1.77179975765584	Down	5.9108e-09	1.07925555259875e-07	-	-	-	-
Unigene11905_Mpfb2	338	126	35	32.774742216703	9.66451181409585	-1.76181566908321	Down	2.74914e-12	7.03104163191613e-11	-	-	-	-
CL2939	580	97	27	14.7037862385991	4.34474555741077	-1.75884410255192	Down	9.50064e-10	1.90329199051095e-08	-	-	-	-
CL10790	675	158	44	20.5796864590336	6.08383575446491	-1.75816789206807	Down	5.14312e-15	1.61667736979241e-13	-	-	-	-
CL9544	674	104	29	13.5662208374728	4.01575009757387	-1.75627748554178	Down	2.44274e-10	5.21224692031098e-09	-	-	-	-
CL10111	575	147	41	22.4768232129621	6.65494681837218	-1.75593910274655	Down	4.7934e-14	1.40421997464977e-12	-	-	-	-
Unigene4700_Mpfb2	770	229	64	26.1475015157415	7.75742929731062	-1.75302255062521	Down	4.96682e-21	2.30314642724393e-19	-	-	-	gi|359496204|ref|XP_002265535.2|/1.17085e-57/PREDICTED: alpha-amylase/subtilisin inhibitor-like [Vitis vinifera]
Unigene26541_Mpfb2	244	174	49	62.6967258407734	18.7428155345498	-1.74205241426179	Down	3.3458e-16	1.1478446515625e-14	-	-	-	-
Unigene2500_Mpfb2	1324	9418	2656	625.397499775543	187.227079452841	-1.73998433848086	Down	0	0	-	GO:0004601//peroxidase activity;GO:0020037//heme binding	GO:0006979//response to oxidative stress;GO:0055114//oxidation-reduction process;GO:0009750//response to fructose stimulus;GO:0009651//response to salt stress;GO:0006833//water transport;GO:0030003//cellular cation homeostasis;GO:0070838//divalent metal ion transport;GO:0019761//glucosinolate biosynthetic process;GO:0019344//cysteine biosynthetic process	gi|290760238|gb|ADD54644.1|/1.46022e-164/peroxidase [Bruguiera gymnorhiza]
Unigene1759_Mpfb2	1073	340	96	27.8589429987389	8.35026173196064	-1.73824719794481	Down	3.83078e-30	2.60807817271318e-28	-	GO:0051213//dioxygenase activity	-	gi|224054172|ref|XP_002298127.1|/1.72583e-69/2-oxoglutarate-dependent dioxygenase [Populus trichocarpa]
Unigene27029_Mpfb2	326	46	13	12.4058255912284	3.72181112279905	-1.73694100044418	Down	3.33462e-05	0.000349482501336516	-	-	-	-
CL2165	1120	336	95	26.3758639743943	7.91651720282188	-1.73628057697608	Down	9.20242e-30	6.17898882966361e-28	-	-	-	-
Unigene22238_Mpfb2	216	49	14	19.9447119559463	6.04926850585999	-1.72117368458587	Down	2.05756e-05	0.000224704382690873	-	-	-	gi|359744032|gb|AEV57472.1|/1.15283e-15/thaumatin-like protein 3, partial [Prunus persica]
Unigene27698_Mpfb2	720	94	27	11.478385248116	3.49993392124757	-1.71352011204243	Down	3.3714e-09	6.32684992307692e-08	-	-	-	-
Unigene26602_Mpfb2	222	80	23	31.6827194887619	9.66948710975304	-1.71218490135861	Down	5.16094e-08	8.51361225469572e-07	-	-	-	-
CL6067	998	191	55	16.826285968969	5.14352346475928	-1.70988787703936	Down	3.14488e-17	1.16344663386689e-15	-	-	-	-
Unigene20643_Mpfb2	625	118	34	16.5992103945522	5.0772374750898	-1.70899897063977	Down	3.58878e-11	8.30316628767123e-10	-	-	-	gi|224139286|ref|XP_002323037.1|/2.71573e-58/predicted protein [Populus trichocarpa]
CL13679	1256	468	136	32.7598310509993	10.1059663118826	-1.69672064086133	Down	1.408018e-39	1.33542752557235e-37	-	-	-	-
Unigene6172_Mpfb2	457	2071	603	398.427529474622	123.148659636019	-1.6939164088487	Down	1.022092e-168	5.47355195073171e-166	-	-	-	gi|359474373|ref|XP_003631446.1|/1.13121e-19/PREDICTED: uncharacterized protein LOC100855263 [Vitis vinifera]
CL1178	905	164	48	15.9323819219177	4.95018278364297	-1.68640826642519	Down	9.78298e-15	3.00419580937063e-13	-	-	-	-
CL15389	983	174	51	15.562564705136	4.84222800905055	-1.6843369164055	Down	1.59661e-15	5.24005492750374e-14	-	-	-	-
Unigene25230_Mpfb2	332	51	15	13.5057134808646	4.21678785692478	-1.67935350889125	Down	1.936158e-05	0.000212290902007491	-	-	-	-
Unigene19542_Mpfb2	961	136	40	12.4423083611433	3.88476883385092	-1.67935350889124	Down	2.1501e-12	5.54743485898942e-11	-	-	-	gi|302843366|ref|XP_002953225.1|/3.5565e-15/hypothetical protein VOLCADRAFT_63308 [Volvox carteri f. nagariensis]
Unigene20532_Mpfb2	457	71	21	13.6592731012545	4.28875929080665	-1.67124845925418	Down	4.68026e-07	6.78074092312768e-06	GO:0022625//cytosolic large ribosomal subunit	GO:0003735//structural constituent of ribosome	GO:0006412//translation	gi|348687313|gb|EGZ27127.1|/1.73713e-36/hypothetical protein PHYSODRAFT_284054 [Phytophthora sojae]
Unigene26515_Mpfb2	450	125	37	24.4220962725873	7.67392919029096	-1.6701496815614	Down	2.00434e-11	4.74738848004315e-10	-	-	-	-
Unigene20575_Mpfb2	1973	718	213	31.9950504031342	10.0758361240173	-1.66694917612548	Down	2.20248e-58	3.32362557525773e-56	GO:0016023//cytoplasmic membrane-bounded vesicle	GO:0016207//4-coumarate-CoA ligase activity	GO:0009610//response to symbiotic fungus;GO:0006914//autophagy	gi|356497603|ref|XP_003517649.1|/0/PREDICTED: 4-coumarate--CoA ligase-like 6-like [Glycine max]
Unigene23304_Mpfb2	286	57	17	17.5224271158564	5.5476808075719	-1.65924593544267	Down	7.35098e-06	8.70325113885144e-05	-	-	-	-
Unigene5201_Mpfb2	479	80	24	14.6838491158771	4.67632089686523	-1.65078435669447	Down	1.114898e-07	1.77001141988431e-06	GO:0009535//chloroplast thylakoid membrane	GO:0005198//structural molecule activity	GO:0009765//photosynthesis, light harvesting	gi|242045970|ref|XP_002460856.1|/1.31931e-72/hypothetical protein SORBIDRAFT_02g036380 [Sorghum bicolor]
CL13421	745	179	54	21.1242937423561	6.76497294845167	-1.64274703762905	Down	2.00224e-15	6.50809512361214e-14	-	-	-	-
CL11612	965	159	48	14.486225809771	4.64239939813149	-1.64173921709147	Down	7.53402e-14	2.17372812260184e-12	-	-	-	-
Unigene26464_Mpfb2	284	86	26	26.6235246689896	8.54443961994711	-1.63964379908927	Down	4.28958e-08	7.16229378479087e-07	-	-	-	-
Unigene20398_Mpfb2	1014	122	37	10.5780914032745	3.40558987734806	-1.6351027344622	Down	6.81422e-11	1.53138609447288e-09	GO:0005886//plasma membrane;GO:0005773//vacuole	-	-	gi|341833968|gb|AEK94319.1|/1.36264e-28/remorin [Pyrus x bretschneideri]
CL3371	1414	15497	4704	963.570872256456	310.489187469091	-1.63384775441676	Down	0	0	-	-	-	-
CL12548	683	762	234	98.088864560705	31.9759702321886	-1.61710123043818	Down	2.65316e-59	4.08800754666667e-57	-	-	-	-
Unigene26668_Mpfb2	229	104	32	39.9285277050511	13.0419662858716	-1.61425848066935	Down	2.45686e-09	4.68264293315972e-08	-	-	-	-
CL2780	591	81	25	12.049887094901	3.94803600817548	-1.60981257563817	Down	1.56044e-07	2.43250272346468e-06	-	-	-	-
Unigene26214_Mpfb2	1816	560	173	27.1117544523877	8.89116840493141	-1.60847355183651	Down	1.041572e-43	1.13214235732673e-41	GO:0016021//integral to membrane;GO:0009506//plasmodesma;GO:0005886//plasma membrane	GO:0046872//metal ion binding;GO:0005388//calcium-transporting ATPase activity;GO:0005516//calmodulin binding;GO:0005524//ATP binding	GO:0048281//inflorescence morphogenesis;GO:0009624//response to nematode;GO:0006754//ATP biosynthetic process;GO:0006882//cellular zinc ion homeostasis;GO:0048367//shoot development;GO:0070588//calcium ion transmembrane transport	gi|224090497|ref|XP_002309001.1|/1.91505e-59/autoinhibited calcium ATPase [Populus trichocarpa]
Unigene19989_Mpfb2	557	96	30	15.1530995903163	5.02683507540045	-1.5918906676409	Down	1.423942e-08	2.51223644218562e-07	-	-	-	gi|363901078|gb|AEW43293.1|/9.18923e-30/hypothetical protein [Hevea brasiliensis]
Unigene24601_Mpfb2	604	188	59	27.3656866842502	9.11682566682589	-1.58576456484406	Down	2.09704e-15	6.79611199409594e-14	-	-	-	-
CL189	742	140	44	16.5885936945876	5.53448670385958	-1.58367016083593	Down	8.23046e-12	2.02025818882057e-10	-	-	-	-
CL7635	2024	1004	316	43.612265201403	14.5715298961032	-1.58158156830193	Down	3.48816e-75	7.0587820313364e-73	-	-	-	-
Unigene18183_Mpfb2	667	95	30	12.5222742507119	4.19782179459978	-1.57678377525069	Down	2.122e-08	3.68313778656126e-07	-	-	-	-
Unigene19375_Mpfb2	1429	218	69	13.412499058591	4.50656292169036	-1.57347863052702	Down	1.887044e-17	7.07649557403928e-16	GO:0031965//nuclear membrane;GO:0005886//plasma membrane	GO:0008289//lipid binding;GO:0043565//sequence-specific DNA binding	GO:0009958//positive gravitropism;GO:0009414//response to water deprivation;GO:0009651//response to salt stress;GO:0045892//negative regulation of transcription, DNA-dependent	gi|356505439|ref|XP_003521498.1|/0/PREDICTED: extended synaptotagmin-2-like [Glycine max]
Unigene1389_Mpfb2	789	1292	409	143.969650422127	48.3810046063457	-1.57325208428044	Down	1.65359e-95	4.45485261779141e-93	GO:0009570//chloroplast stroma	GO:0051537//2 iron, 2 sulfur cluster binding;GO:0046872//metal ion binding;GO:0009055//electron carrier activity	GO:0009744//response to sucrose stimulus;GO:0010114//response to red light;GO:0042742//defense response to bacterium;GO:0009773//photosynthetic electron transport in photosystem I;GO:0009637//response to blue light;GO:0010155//regulation of proton transport;GO:0010207//photosystem II assembly;GO:0010218//response to far red light;GO:0009644//response to high light intensity;GO:0080167//response t…	gi|388494516|gb|AFK35324.1|/1.44456e-58/unknown [Lotus japonicus]
Unigene17762_Mpfb2	463	132	42	25.0656158719946	8.46636283325545	-1.56589545910796	Down	4.68478e-11	1.07091485757418e-09	-	-	-	-
CL15288	576	232	74	35.4120395952516	11.9905143598296	-1.56234639202689	Down	2.6524e-18	1.04368137275986e-16	-	-	-	-
CL3589	1071	191	61	15.6793962624006	5.31580377705824	-1.56051025300113	Down	2.65458e-15	8.51501618261505e-14	-	-	-	-
Unigene26901_Mpfb2	323	75	24	20.414755398138	6.93485359008806	-1.55767495230299	Down	8.40044e-07	1.16295246443884e-05	-	-	-	-
CL1576	1121	142	36	11.1369987640916	3.78371234729467	-1.55748618413532	Down	6.21186e-15	1.94150468455516e-13	-	-	-	-
CL13491	756	165	53	19.1887899284615	6.54308634307305	-1.55222052221088	Down	2.54392e-13	6.99944605012531e-12	-	-	-	-
Unigene235_Mpfb2	1029	276	89	23.5819191996528	8.07240995117677	-1.54660978834003	Down	3.37494e-21	1.57999723049041e-19	-	GO:0016491//oxidoreductase activity;GO:0005506//iron ion binding;GO:0019825//oxygen binding	-	gi|147858477|emb|CAN83502.1|/1.18822e-120/hypothetical protein VITISV_025795 [Vitis vinifera]
Unigene17200_Mpfb2	755	735	238	85.5905519698888	29.4210780841297	-1.54060143894404	Down	1.710002e-53	2.37630752613924e-51	-	-	GO:0080167//response to karrikin	gi|255578609|ref|XP_002530166.1|/8.38104e-45/conserved hypothetical protein [Ricinus communis]
CL4546	469	71	23	13.3097821050604	4.5770280135718	-1.54000392597594	Down	2.0239e-06	2.64746859398272e-05	-	-	-	-
Unigene19697_Mpfb2	541	715	232	116.196812949427	40.0238900667621	-1.53763719906645	Down	6.07598e-52	8.0365816186747e-50	-	-	-	gi|224117962|ref|XP_002317699.1|/6.8955e-16/predicted protein [Populus trichocarpa]
Unigene11750_Mpfb2	272	120	39	38.7880352564622	13.3821002871231	-1.53530713927453	Down	6.32422e-10	1.29531470550373e-08	-	-	-	-
Unigene23251_Mpfb2	1030	298	97	25.4369173604191	8.78947806759907	-1.5330744408033	Down	1.700634e-22	8.53485038194286e-21	-	GO:0009055//electron carrier activity;GO:0004497//monooxygenase activity;GO:0020037//heme binding;GO:0016705//oxidoreductase activity, acting on paired donors, with incorporation or reduction of molecular oxygen;GO:0019825//oxygen binding	GO:0016132//brassinosteroid biosynthetic process;GO:0055114//oxidation-reduction process	gi|225448341|ref|XP_002266768.1|/1.07221e-129/PREDICTED: cytochrome P450 734A1 [Vitis vinifera]
CL4776	1671	3586	1170	188.677135871091	65.3488559802059	-1.52968572092587	Down	3.30836e-251	2.9056002536e-248	-	-	-	-
CL10839	1732	952	311	48.3252935019696	16.7587290147497	-1.52786575570561	Down	5.83454e-68	1.04576389804082e-65	-	-	-	-
Unigene21830_Mpfb2	402	52	17	11.3726776672347	3.94685748996409	-1.52679563941902	Down	5.59826e-05	0.000557831611935557	GO:0044446//intracellular organelle part;GO:0022626//cytosolic ribosome	-	GO:0044238//primary metabolic process;GO:0044260;GO:0042254//ribosome biogenesis;GO:0010467//gene expression	gi|302781066|ref|XP_002972307.1|/2.7593e-09/hypothetical protein SELMODRAFT_172795 [Selaginella moellendorffii]
Unigene6050_Mpfb2	1114	174	57	13.7324965037241	4.77549332163043	-1.52387224421225	Down	1.22548e-13	3.46073975819936e-12	-	GO:0004091//carboxylesterase activity	GO:0006629//lipid metabolic process	gi|356555400|ref|XP_003546020.1|/6.02166e-105/PREDICTED: GDSL esterase/lipase At5g45920-like [Glycine max]
CL1465	1178	360	118	26.8684522659365	9.34900289093861	-1.5230288094961	Down	1.302184e-26	7.67554442845638e-25	-	-	-	-
Unigene5811_Mpfb2	260	61	20	20.6272782363853	7.17935163332834	-1.52262800520379	Down	1.28959e-05	0.000146292342211315	-	-	-	-
CL10907	1496	213	70	12.5179568327674	4.36711897481871	-1.51924536580914	Down	2.62804e-16	9.1229344284585e-15	-	-	-	-
CL2980	871	213	70	21.500417246636	7.50081513929827	-1.51924536580914	Down	2.62804e-16	9.13015193987342e-15	-	-	-	-
CL4948	1081	246	81	20.0075933940826	6.99339247908857	-1.51648326498288	Down	1.468478e-18	5.88906615652968e-17	-	-	-	-
CL8121	945	420	139	39.0753540361397	13.7281358745231	-1.50912320747088	Down	2.15766e-30	1.48277501690141e-28	-	-	-	-
CL13262	1329	217	72	14.3555617819001	5.05633794491748	-1.50544499353043	Down	2.19712e-16	7.68169829299363e-15	-	-	-	-
Unigene4439_Mpfb2	448	141	47	27.6711072945655	9.79148180349022	-1.49878126324942	Down	4.45594e-11	1.02286300690016e-09	-	-	-	gi|359492008|ref|XP_002283016.2|/3.98098e-08/PREDICTED: uncharacterized protein LOC100264228 [Vitis vinifera]
Unigene19881_Mpfb2	861	291	97	29.7149687051829	10.5147066313903	-1.49878126324942	Down	2.46588e-21	1.16309547196563e-19	-	-	-	-
CL514	1278	1324	442	91.0840999011426	32.2789941198002	-1.49660360994405	Down	4.75196e-91	1.15929344155556e-88	-	-	-	-
CL10431	1227	1582	530	113.356742209975	40.3143706223572	-1.49150409755049	Down	6.82702e-108	2.05338992643836e-105	-	-	-	-
Unigene5420_Mpfb2	403	104	35	22.6889152467908	8.10571958601587	-1.48497546372439	Down	2.00268e-08	3.48016172694895e-07	-	-	-	-
CL11375	450	300	102	58.6130310542096	21.1551561462075	-1.47021211105265	Down	2.2497e-21	1.0657074012945e-19	-	-	-	-
CL7805	565	123	42	19.1400074858437	6.93792210937571	-1.46401584508875	Down	1.506818e-09	2.93822818978686e-08	-	-	-	-
Unigene26478_Mpfb2	1245	2489	850	175.768475052925	63.7203498379744	-1.46385024648424	Down	4.4986e-164	2.35175025952381e-161	-	GO:0047216//inositol 3-alpha-galactosyltransferase activity	GO:0009737//response to abscisic acid stimulus;GO:0016051//carbohydrate biosynthetic process;GO:0009414//response to water deprivation;GO:0009651//response to salt stress;GO:0009409//response to cold;GO:0006979//response to oxidative stress;GO:0006012//galactose metabolic process	gi|224124978|ref|XP_002319472.1|/1.54237e-152/predicted protein [Populus trichocarpa]
CL3570	743	114	39	13.4896747109957	4.89896538101947	-1.46130655783075	Down	6.31098e-09	1.14945692550809e-07	-	-	-	-
Unigene22514_Mpfb2	859	146	50	14.9432523875109	5.43257108459071	-1.45978713163355	Down	4.8707e-11	1.11052465784008e-09	GO:0005840//ribosome;GO:0005829//cytosol	-	-	gi|326502804|dbj|BAJ99030.1|/1.24096e-53/predicted protein [Hordeum vulgare subsp. vulgare]
CL6550	894	233	80	22.9141547577699	8.35181845487861	-1.45607681229519	Down	1.027692e-16	3.69304736464812e-15	-	-	-	-
CL1227	1374	454	156	29.0505634264314	10.5965976072707	-1.45496503095693	Down	4.39852e-31	3.09538796089744e-29	-	-	-	-
CL1161	1517	6519	2244	377.816429903486	138.059357842752	-1.45239676182191	Down	0	0	-	-	-	-
Unigene22992_Mpfb2	2037	488	168	21.0627092448117	7.69744917387781	-1.45223867731239	Down	3.34928e-33	2.53580918344828e-31	GO:0031314//extrinsic to mitochondrial inner membrane	GO:0050660//flavin adenine dinucleotide binding;GO:0015036//disulfide oxidoreductase activity;GO:0008137//NADH dehydrogenase (ubiquinone) activity;GO:0005509//calcium ion binding	GO:0055114//oxidation-reduction process	gi|224124644|ref|XP_002319383.1|/0/predicted protein [Populus trichocarpa]
CL11265	357	61	21	15.0226676231377	5.49009242548638	-1.45223867731239	Down	2.5326e-05	0.000271651352711285	-	-	-	-
Unigene26991_Mpfb2	295	58	20	17.2858769549703	6.32756415140803	-1.44987166276848	Down	4.1288e-05	0.000423814853669939	-	-	-	-
Unigene12441_Mpfb2	644	402	139	54.8814560957894	20.1445472071806	-1.44592938098369	Down	1.829816e-27	1.1191185237883e-25	GO:0005622//intracellular	GO:0008270//zinc ion binding;GO:0003700//sequence-specific DNA binding transcription factor activity	GO:0009805//coumarin biosynthetic process;GO:0006355//regulation of transcription, DNA-dependent;GO:0009611//response to wounding;GO:0009963//positive regulation of flavonoid biosynthetic process	gi|356505512|ref|XP_003521534.1|/5.47578e-49/PREDICTED: zinc finger protein CONSTANS-LIKE 13-like [Glycine max]
CL4696	995	198	69	17.4955479629148	6.47223961316133	-1.4346509258297	Down	3.8734e-14	1.14232783210208e-12	-	-	-	-
Unigene20660_Mpfb2	631	109	38	15.1873701701478	5.62060175414295	-1.4340755738616	Down	2.15568e-08	3.73864043601896e-07	GO:0022626//cytosolic ribosome;GO:0016020//membrane;GO:0071944//cell periphery	-	-	gi|116779158|gb|ABK21163.1|/3.39579e-16/unknown [Picea sitchensis]
CL3129	602	149	52	21.7608180076675	8.06186329589694	-1.43254756484933	Down	5.76848e-11	1.30304147242798e-09	-	-	-	-
CL9178	1376	1454	510	92.903358088104	34.5923701518655	-1.425276879589	Down	6.30116e-93	1.5902462016092e-90	-	-	-	-
CL13185	1760	3474	1220	173.541195922435	64.6957482412429	-1.42353536878841	Down	6.08416e-219	4.60644341517241e-216	-	-	-	-
Unigene14365_Mpfb2	293	111	39	33.3074050188597	12.4229736453839	-1.42283241001612	Down	1.938882e-08	3.37463833793103e-07	-	-	-	-
Unigene20495_Mpfb2	1153	2353	827	179.422977541919	66.9429396443305	-1.42236084858129	Down	9.3641e-149	4.23923426082474e-146	-	GO:0005488//binding	-	gi|302398621|gb|ADL36605.1|/5.38363e-80/BZIP domain class transcription factor [Malus x domestica]
Unigene20642_Mpfb2	430	162	57	33.1231780143556	12.3718594425495	-1.42077875124815	Down	1.128162e-11	2.73555924384318e-10	-	-	-	gi|388511711|gb|AFK43917.1|/3.03204e-24/unknown [Lotus japonicus]
CL760	1197	2183	769	160.341161392656	59.9598816026595	-1.41907538955723	Down	1.125626e-137	4.26117366706897e-135	-	-	-	-
CL3265	1944	644	227	29.1256111102708	10.8982853240494	-1.41818715335196	Down	7.80964e-42	7.99404944801865e-40	-	-	-	-
CL2074	1468	1922	679	115.109924066271	43.1690305636167	-1.41494361905728	Down	6.39154e-121	2.17574958155039e-118	-	-	-	-
CL910	696	379	134	47.8757301067789	17.9690094041063	-1.41378361024158	Down	3.56788e-25	1.98575810443599e-23	-	-	-	-
Unigene20827_Mpfb2	1295	263	93	17.8554754833094	6.70257615806484	-1.41357894071253	Down	6.2311e-18	2.39393083377078e-16	GO:0009570//chloroplast stroma;GO:0016020//membrane;GO:0048046//apoplast;GO:0005739//mitochondrion	GO:0048307;GO:0051536//iron-sulfur cluster binding;GO:0020037//heme binding	GO:0010167//response to nitrate;GO:0055114//oxidation-reduction process	gi|14041827|dbj|BAB55003.1|/0/nitrite reductase [Prunus persica]
Unigene9901_Mpfb2	509	62	22	10.7092571474293	4.03397753856956	-1.40858345427785	Down	3.31242e-05	0.000347238719169253	-	-	-	-
Unigene26459_Mpfb2	571	417	148	64.2074447012401	24.1910202145775	-1.40826897034398	Down	2.18002e-27	1.32775614785021e-25	-	-	-	-
CL7640	1082	202	72	16.4138155355134	6.21060363104929	-1.40210524383775	Down	5.8797e-14	1.71103556063618e-12	-	-	-	-
CL8107	1426	586	209	36.1296313440745	13.6790311274566	-1.40121648486963	Down	1.47027e-37	1.30696288481781e-35	-	-	-	-
Unigene4815_Mpfb2	825	238	85	25.3634570743671	9.61598006645796	-1.39924558969851	Down	3.84808e-16	1.31502519097276e-14	GO:0005739//mitochondrion	-	-	gi|255561174|ref|XP_002521599.1|/3.05494e-22/conserved hypothetical protein [Ricinus communis]
CL7491	826	1650	590	175.626212904563	66.6654080237632	-1.39749792741224	Down	3.5243e-102	1.01817490723684e-99	-	-	-	-
Unigene22123_Mpfb2	658	181	65	24.184556126471	9.21968408839278	-1.39129683658302	Down	1.59515e-12	4.1350544244392e-11	-	-	-	-
CL9961	1129	284	102	22.1161658362208	8.43208172346624	-1.39114054006145	Down	8.0281e-19	3.27029643135436e-17	-	-	-	-
Unigene3406_Mpfb2	2039	441	159	19.0154585788914	7.27794008145644	-1.38557065280143	Down	3.27304e-28	2.05915480687679e-26	-	GO:0016161//beta-amylase activity;GO:0043169//cation binding	GO:0000272//polysaccharide catabolic process	gi|13560977|gb|AAK30294.1|AF353207_1/0/beta-amylase [Castanea crenata]
CL3246	852	2619	945	270.259732977068	103.51917231859	-1.38444858777042	Down	8.2242e-159	4.10396925681818e-156	-	-	-	-
Unigene21347_Mpfb2	713	151	55	18.6197076210077	7.19949006708242	-1.37086378832869	Down	1.793192e-10	3.86570644555719e-09	GO:0022626//cytosolic ribosome;GO:0043231//intracellular membrane-bounded organelle;GO:0016020//membrane;GO:0044446//intracellular organelle part;GO:0071944//cell periphery	-	-	gi|116779237|gb|ABK21194.1|/1.38348e-38/unknown [Picea sitchensis]
CL8090	1828	893	326	42.9497566176771	16.6444705809877	-1.36760697341841	Down	2.25726e-54	3.20786596699029e-52	-	-	-	-
Unigene19024_Mpfb2	359	161	59	39.429100277414	15.3386147709271	-1.36209259128104	Down	5.5568e-11	1.25846187931924e-09	-	-	-	gi|190613917|gb|ACE80962.1|/1.26086e-09/putative allergen Pru du 2.04 [Prunus dulcis x Prunus persica]
Unigene14814_Mpfb2	735	163	60	19.4978042078289	7.61890377414436	-1.35565632115082	Down	4.9557e-11	1.12873264574689e-09	-	-	-	-
Unigene20928_Mpfb2	459	95	35	18.1968560462415	7.11678647748234	-1.35439135391424	Down	5.66486e-07	8.0766557525974e-06	-	-	-	-
Unigene1918_Mpfb2	310	89	33	25.2414182120548	9.93529629257374	-1.34515807413621	Down	1.473946e-06	1.97273363907345e-05	-	-	-	-
CL9742	1147	685	254	52.506442378553	20.6680201336096	-1.34509425360398	Down	4.27342e-41	4.27468547744875e-39	-	-	-	-
Unigene16353_Mpfb2	1606	2502	933	136.970551398785	54.220645056438	-1.33695156584233	Down	4.97112e-144	2.05940370339623e-141	-	GO:0016788//hydrolase activity, acting on ester bonds	-	gi|255562566|ref|XP_002522289.1|/2.10297e-123/zinc finger protein, putative [Ricinus communis]
Unigene11609_Mpfb2	446	265	99	52.2391924754446	20.717097650434	-1.33431069189922	Down	1.141146e-16	4.07739172481692e-15	-	-	-	gi|359474355|ref|XP_002271658.2|/1.0827e-37/PREDICTED: uncharacterized protein LOC100262648 [Vitis vinifera]
CL3970	3467	1235	463	31.3183270919882	12.4639508165571	-1.32924570574006	Down	2.0194e-71	3.75753865254237e-69	-	-	-	-
CL10944	510	605	227	104.296717022932	41.5416993528469	-1.32806160739931	Down	8.11514e-36	6.78781224419048e-34	-	-	-	-
CL2709	2401	1642	617	60.1265703817235	23.9839981053422	-1.32593049515665	Down	5.32298e-94	1.39968874694611e-91	-	-	-	-
CL2477	1238	1538	578	109.224767885349	43.5748369732061	-1.32573286798942	Down	3.82012e-88	9.16682675191257e-86	-	-	-	-
CL14896	842	190	72	19.8393276133607	7.98084694631274	-1.3137493694169	Down	4.2077e-12	1.05705223169336e-10	-	-	-	-
CL13025	851	1470	558	151.870427114609	61.197434486679	-1.3112978904228	Down	5.98184e-83	1.34020683632653e-80	-	-	-	-
Unigene21601_Mpfb2	207	178	68	75.6023154177486	30.6596465887065	-1.30208935224433	Down	2.7311e-11	6.39289948294243e-10	-	-	-	-
CL6882	2412	1674	641	61.0187897915092	24.8032906967351	-1.29872202845987	Down	7.70592e-93	1.93365751405714e-90	-	-	-	-
CL7603	2155	2203	847	89.8778473868378	36.6829887863473	-1.29285438289695	Down	9.6002e-121	3.24287371230769e-118	-	-	-	-
Unigene25767_Mpfb2	269	208	80	67.982400330533	27.7566011102657	-1.29233038578199	Down	8.00618e-13	2.12560690652962e-11	-	-	GO:0060918//auxin transport;GO:0030154//cell differentiation	gi|357437503|ref|XP_003589027.1|/1.09869e-13/Pollen-specific protein SF21 [Medicago truncatula]
Unigene15654_Mpfb2	377	65	25	15.1585425140197	6.18909623562788	-1.29233038578199	Down	6.85628e-05	0.000668769044069303	-	-	-	-
Unigene20585_Mpfb2	700	148	57	18.588704134335	7.599856514709	-1.29038211399247	Down	1.666486e-09	3.2266490175485e-08	GO:0009570//chloroplast stroma	GO:0003729//mRNA binding	GO:0006397//mRNA processing;GO:0019252//starch biosynthetic process;GO:0000023//maltose metabolic process	gi|297741482|emb|CBI32614.3|/5.33954e-64/unnamed protein product [Vitis vinifera]
CL4650	1004	328	127	28.7227203970828	11.8058860026146	-1.28268608037419	Down	3.59914e-19	1.49667646609848e-17	-	-	-	-
CL4647	785	188	73	21.0558914105568	8.67924165608738	-1.27858305532588	Down	1.478158e-11	3.55283810914067e-10	-	-	-	-
Unigene19435_Mpfb2	340	105	41	27.1516246795236	11.2546894722471	-1.2705122755763	Down	5.47586e-07	7.83517237471489e-06	GO:0005743//mitochondrial inner membrane;GO:0016021//integral to membrane	GO:0004672//protein kinase activity;GO:0005524//ATP binding;GO:0005215//transporter activity	GO:0055085//transmembrane transport;GO:0006468//protein phosphorylation	gi|326498523|dbj|BAJ98689.1|/3.86879e-11/predicted protein [Hordeum vulgare subsp. vulgare]
Unigene20214_Mpfb2	520	348	136	58.8384657890335	24.4097955533164	-1.26929941712665	Down	6.05392e-20	2.6088889986261e-18	GO:0005634//nucleus	GO:0008270//zinc ion binding;GO:0003677//DNA binding;GO:0003700//sequence-specific DNA binding transcription factor activity	GO:0006355//regulation of transcription, DNA-dependent;GO:0048572;GO:0009909//regulation of flower development;GO:0007623//circadian rhythm;GO:0010229//inflorescence development;GO:0010018//far-red light signaling pathway;GO:0048571//long-day photoperiodism	gi|302398765|gb|ADL36677.1|/6.4745e-77/COL domain class transcription factor [Malus x domestica]
CL14643	682	222	87	28.6189726408384	11.9059335737454	-1.26529113302964	Down	3.3698e-13	9.19118182608696e-12	-	-	-	-
CL8763	2612	2482	976	83.543765166471	34.8742777655704	-1.26036882509574	Down	1.344176e-130	4.76022586193548e-128	-	-	-	-
Unigene206_Mpfb2	762	338	133	38.9984340478796	16.2901561338907	-1.25941576330926	Down	3.36996e-19	1.4040327654649e-17	-	-	-	-
CL1628	886	614	242	60.9284442448386	25.4923704722923	-1.25705037062385	Down	1.689554e-33	1.29031973568696e-31	-	-	-	-
Unigene21231_Mpfb2	502	91	36	15.9376070496008	6.69310072589176	-1.25168840128465	Down	4.11346e-06	5.10988313946252e-05	-	-	-	gi|397603477|gb|EJK58439.1|/6.0708e-24/hypothetical protein THAOC_21441 [Thalassiosira oceanica]
CL13836	784	2857	1131	320.390490539305	134.640315133707	-1.25072086947482	Down	2.87766e-148	1.28945595489796e-145	-	-	-	-
CL15017	714	462	183	56.8891183761446	23.9211169967621	-1.24986796566028	Down	2.16732e-25	1.22173970680359e-23	-	-	-	-
CL958	1106	944	374	75.0416383117186	31.5605855707436	-1.24956735200247	Down	3.81834e-50	4.91714851671554e-48	-	-	-	-
CL2654	1321	385	153	25.6237891247585	10.8097883411734	-1.24514555541788	Down	2.65964e-21	1.25045793704497e-19	-	-	-	-
Unigene449_Mpfb2	724	103	41	12.507891295408	5.28535140961879	-1.2427672850934	Down	1.084106e-06	1.47754024761018e-05	-	-	-	gi|356540319|ref|XP_003538637.1|/2.08046e-13/PREDICTED: uncharacterized protein LOC100799187 [Glycine max]
CL12028	1706	997	397	51.3808839047892	21.7190115941428	-1.2422732597835	Down	2.1385e-52	2.88061197852761e-50	-	-	-	-
Unigene10562_Mpfb2	627	128	51	17.9484879783226	7.59156321036155	-1.24139342055677	Down	5.45128e-08	8.95220862528048e-07	-	-	-	-
Unigene1606_Mpfb2	600	879	352	128.802135741626	54.7545217901842	-1.23410649903437	Down	6.11518e-46	7.06673419315789e-44	-	GO:0016758//transferase activity, transferring hexosyl groups	GO:0006979//response to oxidative stress;GO:0016051//carbohydrate biosynthetic process	gi|297739058|emb|CBI28547.3|/3.15e-45/unnamed protein product [Vitis vinifera]
CL3875	239	269	108	98.9554729304333	42.1749359547824	-1.23039362292142	Down	4.4325e-15	1.40537453068592e-13	-	-	-	-
CL12626	1621	657	264	35.6342640986573	15.2002065426174	-1.22917420349214	Down	1.48569e-34	1.18404909201452e-32	-	-	-	-
CL4451	752	123	50	14.3804577519969	6.20555659795668	-1.21247707809278	Down	1.694166e-07	2.62883079710247e-06	-	-	-	-
Unigene20586_Mpfb2	1602	285	116	15.6411178374997	6.7580913002866	-1.21065587645279	Down	1.5782e-15	5.18738747005988e-14	GO:0009570//chloroplast stroma;GO:0005739//mitochondrion	GO:0003729//mRNA binding	GO:0006397//mRNA processing;GO:0019252//starch biosynthetic process;GO:0000023//maltose metabolic process	gi|225439751|ref|XP_002273172.1|/0/PREDICTED: pentatricopeptide repeat-containing protein At3g09650, chloroplastic-like [Vitis vinifera]
CL1767	1829	4590	1871	220.640086827902	95.4747784458421	-1.20850335758865	Down	1.219014e-224	9.55902888964285e-222	-	-	-	-
CL15156	4595	2952	1204	56.4828077275386	24.455105933592	-1.20767609182896	Down	4.88034e-145	2.06067663865385e-142	-	-	-	-
CL11359	1093	593	242	47.7001748606765	20.6644466957465	-1.20684381979968	Down	1.671428e-30	1.15586484667717e-28	-	-	-	-
Unigene3669_Mpfb2	1649	607	248	32.3633503789314	14.0365249641301	-1.20517515839708	Down	4.03414e-31	2.84808986848875e-29	-	GO:0003700//sequence-specific DNA binding transcription factor activity;GO:0003677//DNA binding	GO:0016572//histone phosphorylation;GO:0051322//anaphase;GO:0010583//response to cyclopentenone;GO:0000911//cytokinesis by cell plate formation;GO:0042127//regulation of cell proliferation;GO:0006084//acetyl-CoA metabolic process;GO:0000226//microtubule cytoskeleton organization;GO:0051329//interphase of mitotic cell cycle	gi|225426010|ref|XP_002273198.1|/0/PREDICTED: high mobility group B protein 13-like [Vitis vinifera]
Unigene19965_Mpfb2	384	677	277	155.003992280078	67.325117790665	-1.20308862005408	Down	1.97567e-34	1.56885346672694e-32	-	GO:0004683//calmodulin-dependent protein kinase activity;GO:0005524//ATP binding	GO:0042538//hyperosmotic salinity response;GO:0009414//response to water deprivation;GO:0007275//multicellular organismal development;GO:0006468//protein phosphorylation;GO:0007165//signal transduction;GO:0010540//basipetal auxin transport	gi|255586705|ref|XP_002533977.1|/3.10729e-21/CBL-interacting serine/threonine-protein kinase, putative [Ricinus communis]
Unigene11985_Mpfb2	898	122	50	11.9445263729625	5.19663536933566	-1.20069991031642	Down	2.35774e-07	3.59373261437001e-06	GO:0005773//vacuole;GO:0022626//cytosolic ribosome;GO:0005887//integral to plasma membrane	GO:0016174//NAD(P)H oxidase activity;GO:0005509//calcium ion binding;GO:0004601//peroxidase activity;GO:0009055//electron carrier activity;GO:0050660//flavin adenine dinucleotide binding;GO:0005506//iron ion binding	GO:0052542//defense response by callose deposition;GO:0048767//root hair elongation;GO:0010359//regulation of anion channel activity;GO:0009408//response to heat;GO:0009060//aerobic respiration;GO:0043069//negative regulation of programmed cell death;GO:0050832//defense response to fungus;GO:0033198//response to ATP	gi|28268680|dbj|BAC56865.1|/6.44631e-125/respiratory burst oxidase homolog [Nicotiana benthamiana]
Unigene20850_Mpfb2	1517	2918	1196	169.116174636965	73.5824384937304	-1.20058125624805	Down	4.43334e-142	1.75388522e-139	-	-	GO:0010286//heat acclimation	gi|225468805|ref|XP_002263365.1|/2.31745e-108/PREDICTED: GEM-like protein 5 [Vitis vinifera]
Unigene1736_Mpfb2	894	156	64	15.3416658464038	6.68145476390289	-1.19922098139051	Down	5.08624e-09	9.34527435648536e-08	GO:0009507//chloroplast	GO:0016984//ribulose-bisphosphate carboxylase activity;GO:0004497//monooxygenase activity	GO:0009853//photorespiration;GO:0055114//oxidation-reduction process;GO:0015979//photosynthesis;GO:0015977//carbon fixation	gi|132153|sp|P24007.1|RBS_PYRPY/7.09543e-100/RecName: Full=Ribulose bisphosphate carboxylase small chain, chloroplastic; Short=RuBisCO small subunit; Flags: Precursor
CL2317	630	95	39	13.2577094051188	5.77766869539281	-1.19827215199696	Down	5.40822e-06	6.56234221773971e-05	-	-	-	-
Unigene5867_Mpfb2	844	163	67	16.9797228587136	7.40902283486847	-1.19645772630157	Down	2.46192e-09	4.69025132147505e-08	GO:0009534//chloroplast thylakoid	GO:0044183//protein binding involved in protein folding	GO:0009718//anthocyanin-containing compound biosynthetic process;GO:0009414//response to water deprivation;GO:0009409//response to cold;GO:0061077//chaperone-mediated protein folding;GO:0009651//response to salt stress	gi|356532205|ref|XP_003534664.1|/1.42844e-59/PREDICTED: uncharacterized protein LOC100820127 [Glycine max]
CL7425	773	316	130	35.941237671016	15.696124528234	-1.19523169767692	Down	9.58334e-17	3.44945253622951e-15	-	-	-	-
CL7187	1230	845	348	60.4000137083013	26.4060055196564	-1.19368279784908	Down	4.68462e-42	4.80644201074766e-40	-	-	-	-
Unigene961_Mpfb2	2893	548	226	16.6539618135362	7.29102492178316	-1.1916718830736	Down	8.77846e-28	5.46017725184136e-26	GO:0005829//cytosol;GO:0005886//plasma membrane	GO:0004476//mannose-6-phosphate isomerase activity	GO:0035304//regulation of protein dephosphorylation;GO:0009793//embryo development ending in seed dormancy;GO:0010207//photosystem II assembly;GO:0009902//chloroplast relocation;GO:0030036//actin cytoskeleton organization;GO:0045893//positive regulation of transcription, DNA-dependent;GO:0042793//transcription from plastid promoter;GO:0006364//rRNA processing;GO:0010027//thylakoid membrane organi…	gi|255539306|ref|XP_002510718.1|/0/conserved hypothetical protein [Ricinus communis]
CL10077	2151	782	323	31.9633126111519	14.0149221331221	-1.18945320514169	Down	7.7565e-39	7.20108212473573e-37	-	-	-	-
CL783	1541	266	110	15.1762487934001	6.66221468894194	-1.18774148450479	Down	3.35206e-14	9.93916345577313e-13	-	-	-	-
CL9764	1659	9868	4085	522.95966586161	229.81282006504	-1.18624039979534	Down	0	0	-	-	-	-
Unigene21119_Mpfb2	264	258	107	85.9213750681027	37.8275686437868	-1.18357903155037	Down	9.48958e-14	2.71476173641694e-12	-	-	-	-
Unigene3954_Mpfb2	1570	294	122	16.4639150922971	7.2525170002922	-1.18275376980174	Down	1.895468e-15	6.17017689280949e-14	GO:0009535//chloroplast thylakoid membrane	-	GO:0044249//cellular biosynthetic process	gi|225433483|ref|XP_002264429.1|/9.16278e-132/PREDICTED: hydroxycinnamoyl-Coenzyme A shikimate/quinate hydroxycinnamoyltransferase [Vitis vinifera]
CL9833	2370	305	127	11.3145408047683	5.00131204498949	-1.17779950820635	Down	7.094e-16	2.38164237003058e-14	-	-	-	-
CL5851	838	927	386	97.2570640583275	42.9904373461117	-1.17778725388572	Down	4.8472e-45	5.50013161757106e-43	-	-	-	-
Unigene279_Mpfb2	2295	905	377	34.6697994144181	15.331591440062	-1.17717203123017	Down	5.60946e-44	6.18915118040201e-42	GO:0005576//extracellular region	GO:0004650//polygalacturonase activity	GO:0048653//anther development;GO:0045492//xylan biosynthetic process;GO:0009825//multidimensional cell growth;GO:0009664//plant-type cell wall organization;GO:0010075//regulation of meristem growth;GO:0007389//pattern specification process;GO:0043481//anthocyanin accumulation in tissues in response to UV light;GO:0048767//root hair elongation;GO:0005982//starch metabolic process;GO:0008361//regu…	gi|224100181|ref|XP_002311777.1|/0/predicted protein [Populus trichocarpa]
Unigene6219_Mpfb2	644	74	31	10.1025565947473	4.49266880160143	-1.16907581777034	Down	8.47566e-05	0.000812113588435523	GO:0009535//chloroplast thylakoid membrane	GO:0003700//sequence-specific DNA binding transcription factor activity;GO:0000166//nucleotide binding;GO:0005515//protein binding;GO:0016168//chlorophyll binding	GO:0009827//plant-type cell wall modification;GO:0043481//anthocyanin accumulation in tissues in response to UV light;GO:0010114//response to red light;GO:0010155//regulation of proton transport;GO:0048481//ovule development;GO:0010093//specification of floral organ identity;GO:0048443//stamen development;GO:0048441//petal development;GO:0006098//pentose-phosphate shunt;GO:0006364//rRNA processin…	gi|224060552|ref|XP_002300234.1|/2.30593e-39/stress enhanced protein 1 [Populus trichocarpa]
CL8528	1541	241	101	13.7499096210881	6.11712439621033	-1.16849661600643	Down	1.046274e-12	2.75449821115108e-11	-	-	-	-
CL3784	1238	224	94	15.9078985736789	7.08656518249373	-1.16658483290823	Down	6.96534e-12	1.72320549532394e-10	-	-	-	-
CL9596	1844	412	173	19.6436297133956	8.75616150941184	-1.16569106207476	Down	1.33606e-20	6.05473712899897e-19	-	-	-	-
CL14665	1036	259	109	21.9798866453286	9.81963442512187	-1.16244272543789	Down	1.89325e-13	5.25858869386464e-12	-	-	-	-
CL8871	1454	173	73	10.4608538917245	4.68583541955199	-1.15862243128498	Down	2.09278e-09	4.01486448842289e-08	-	-	-	-
Unigene21183_Mpfb2	235	90	38	33.6713157119927	15.0919136462306	-1.15774434541436	Down	1.658982e-05	0.000184199435059418	-	-	-	-
Unigene10943_Mpfb2	1474	341	144	20.3395965971697	9.11787398751062	-1.15752169011012	Down	3.8914e-17	1.43599200168067e-15	-	-	-	gi|255559484|ref|XP_002520762.1|/0/hypothetical protein RCOM_0558700 [Ricinus communis]
Unigene17565_Mpfb2	604	104	44	15.138464974266	6.79898863288711	-1.15482686203205	Down	3.77338e-06	4.71275415073948e-05	-	-	-	-
Unigene6635_Mpfb2	633	276	117	38.3345890307153	17.2508591379027	-1.15197849972303	Down	4.699e-14	1.37932611631016e-12	GO:0005773//vacuole;GO:0009506//plasmodesma;GO:0005886//plasma membrane	-	-	gi|341833968|gb|AEK94319.1|/3.91888e-20/remorin [Pyrus x bretschneideri]
Unigene2138_Mpfb2	1509	636	270	37.0555544239337	16.699485906549	-1.14988612076179	Down	2.60526e-30	1.78200595607477e-28	GO:0009706//chloroplast inner membrane;GO:0009535//chloroplast thylakoid membrane	GO:0046914//transition metal ion binding;GO:0003677//DNA binding;GO:0048529//magnesium-protoporphyrin IX monomethyl ester (oxidative) cyclase activity	GO:0006636//unsaturated fatty acid biosynthetic process;GO:0010207//photosystem II assembly;GO:0019288//isopentenyl diphosphate biosynthetic process, mevalonate-independent pathway;GO:0015995//chlorophyll biosynthetic process;GO:0019216//regulation of lipid metabolic process;GO:0009416//response to light stimulus;GO:0019344//cysteine biosynthetic process;GO:0055114//oxidation-reduction process;GO…	gi|225440242|ref|XP_002283892.1|/0/PREDICTED: magnesium-protoporphyrin IX monomethyl ester [oxidative] cyclase, chloroplastic [Vitis vinifera]
CL14414	477	129	55	23.7769842955756	10.7615019241714	-1.14368630442686	Down	3.14734e-07	4.71221075417661e-06	-	-	-	-
CL5130	1618	492	210	26.7344974771364	12.113491940041	-1.14208775020139	Down	1.435834e-23	7.63338722058111e-22	-	-	-	-
Unigene10402_Mpfb2	514	82	35	14.0260755246455	6.35526263261556	-1.14208775020138	Down	4.8256e-05	0.000488489102812356	-	GO:0008270//zinc ion binding	-	gi|224108445|ref|XP_002314849.1|/2.41994e-65/predicted protein [Populus trichocarpa]
CL4059	818	246	105	26.4403526393684	11.9802139113609	-1.14208775020138	Down	1.57245e-12	4.07861765209687e-11	-	-	-	-
Unigene1916_Mpfb2	682	89	38	11.4733719145704	5.20029282531408	-1.14162468005108	Down	2.29056e-05	0.000248358916740741	GO:0000786//nucleosome;GO:0005730//nucleolus	GO:0003677//DNA binding	GO:0009651//response to salt stress;GO:0006816//calcium ion transport;GO:0007030//Golgi organization;GO:0006334//nucleosome assembly	gi|118484989|gb|ABK94359.1|/1.15172e-63/unknown [Populus trichocarpa]
Unigene1266_Mpfb2	1936	356	152	16.16702406144	7.32768534476075	-1.14162468005107	Down	1.81228e-17	6.80775463130881e-16	GO:0016021//integral to membrane	GO:0005432//calcium:sodium antiporter activity	GO:0010260//organ senescence;GO:0046482//para-aminobenzoic acid metabolic process;GO:0055085//transmembrane transport;GO:0006812//cation transport	gi|255569428|ref|XP_002525681.1|/0/Sodium/potassium/calcium exchanger 6 precursor, putative [Ricinus communis]
CL5086	917	105	45	10.067123654349	4.58006620010587	-1.13621118386472	Down	4.5201e-06	5.57089955936009e-05	-	-	-	-
CL7328	553	133	57	21.1452074056326	9.62007153760633	-1.13621118386471	Down	2.38506e-07	3.62907622245322e-06	-	-	-	-
Unigene5157_Mpfb2	612	284	122	40.7992667142047	18.6053132197038	-1.13282854447006	Down	4.45578e-14	1.30968318032129e-12	-	-	-	-
CL7848	384	100	43	22.8957152555506	10.451191570392	-1.1314101976009	Down	8.22832e-06	9.69233412446352e-05	-	-	-	-
CL8996	1107	374	161	29.7036227835696	13.5739683546127	-1.12979634430128	Down	5.3476e-18	2.06171342230026e-16	-	-	-	-
CL10251	1723	1103	475	56.2827973761983	25.7298295622766	-1.12925213490133	Down	6.45572e-50	8.28918223274854e-48	-	-	-	-
CL7945	1269	377	163	26.1195185667104	11.9882160055341	-1.12351132156585	Down	5.54384e-18	2.13549689403509e-16	-	-	-	-
Unigene15427_Mpfb2	790	104	45	11.5742187904515	5.31635532341403	-1.12240538433968	Down	6.20538e-06	7.41891783120065e-05	-	-	-	gi|224108605|ref|XP_002314906.1|/2.51629e-10/predicted protein [Populus trichocarpa]
Unigene6493_Mpfb2	750	383	166	44.8975817875245	20.6573877662968	-1.11997991310629	Down	3.68104e-18	1.43175827741364e-16	-	-	-	gi|147840314|emb|CAN70691.1|/3.54112e-11/hypothetical protein VITISV_007578 [Vitis vinifera]
Unigene26100_Mpfb2	1395	189	82	11.9116805045652	5.48615687536058	-1.11850918213126	Down	1.139174e-09	2.2594646730804e-08	-	GO:0008270//zinc ion binding	GO:0010106//cellular response to iron ion starvation;GO:0009793//embryo development ending in seed dormancy	gi|225424035|ref|XP_002279535.1|/0/PREDICTED: uncharacterized protein LOC100255880 [Vitis vinifera]
CL6289	478	207	90	38.0739459044604	17.5728899811593	-1.11545262369792	Down	2.02572e-10	4.34989938190709e-09	-	-	-	-
Unigene21462_Mpfb2	1294	230	100	15.6271218807591	7.2126407444566	-1.11545262369791	Down	2.01396e-11	4.76760245175202e-10	GO:0005737//cytoplasm;GO:0005886//plasma membrane;GO:0005634//nucleus	GO:0005515//protein binding;GO:0004842//ubiquitin-protein ligase activity;GO:0005524//ATP binding	GO:0009960//endosperm development;GO:0051788//response to misfolded protein;GO:0006635//fatty acid beta-oxidation;GO:0043161//proteasomal ubiquitin-dependent protein catabolic process;GO:0006944//cellular membrane fusion;GO:0051049//regulation of transport;GO:0016558//protein import into peroxisome matrix;GO:0051510//regulation of unidimensional cell growth;GO:0048193//Golgi vesicle transport;GO:…	gi|357491529|ref|XP_003616052.1|/4.24137e-84/Ubiquitin carrier protein [Medicago truncatula]
CL683	1687	542	236	28.2468252798295	13.0564616544466	-1.11332475452029	Down	7.81622e-25	4.29042086075e-23	-	-	-	-
Unigene6164_Mpfb2	1134	333	145	25.8176446310209	11.9339310659823	-1.11328803958459	Down	7.5856e-16	2.53505671841705e-14	GO:0005829//cytosol;GO:0005618//cell wall;GO:0005739//mitochondrion;GO:0009579//thylakoid;GO:0009570//chloroplast stroma;GO:0005773//vacuole;GO:0005886//plasma membrane;GO:0048046//apoplast	GO:0005507//copper ion binding;GO:0008270//zinc ion binding;GO:0005509//calcium ion binding;GO:0005544//calcium-dependent phospholipid binding;GO:0004601//peroxidase activity;GO:0005524//ATP binding;GO:0042803//protein homodimerization activity	GO:0006979//response to oxidative stress;GO:0009414//response to water deprivation;GO:0009651//response to salt stress;GO:0009409//response to cold;GO:0009408//response to heat;GO:0009737//response to abscisic acid stimulus;GO:0046686//response to cadmium ion	gi|255545700|ref|XP_002513910.1|/1.23346e-145/annexin, putative [Ricinus communis]
CL2462	786	110	48	12.3042622442043	5.69963793790952	-1.11021597533177	Down	4.05842e-06	5.04579268006795e-05	-	-	-	-
CL803	902	13428	5862	1308.85107704422	606.551741207782	-1.10959833153627	Down	0	0	-	-	-	-
CL7139	383	103	45	23.644160046672	10.9658504059976	-1.10846619338181	Down	8.49638e-06	9.98131447137507e-05	-	-	-	-
CL5545	569	119	52	18.3873919915227	8.52942303010538	-1.10819680769512	Down	1.686056e-06	2.2341513919131e-05	-	-	-	-
CL11356	2300	897	392	34.2886231667126	15.9069460536701	-1.10807309333232	Down	9.73002e-40	9.32913467816594e-38	-	-	-	-
CL9259	1435	462	203	28.3058052408134	13.2030027598282	-1.10023188675915	Down	5.03098e-21	2.32798129336143e-19	-	-	-	-
Unigene1680_Mpfb2	340	91	40	23.5314080555871	10.9801848509728	-1.09968530783959	Down	3.24636e-05	0.000340638964587814	-	-	-	-
CL9475	1243	2385	1049	168.695187929553	78.764938233064	-1.09879335084387	Down	2.37628e-101	6.8202342248366e-99	-	-	-	-
CL3890	1727	908	400	46.2252161527698	21.617040239321	-1.09651106004446	Down	1.472094e-39	1.39319103064655e-37	-	-	-	-
CL7222	539	136	60	22.1837816976971	10.3894142374696	-1.09439100817008	Down	3.988e-07	5.85702488294314e-06	-	-	-	-
CL6027	1040	290	128	24.5160274120973	11.4869626133253	-1.09372785254321	Down	1.22787e-13	3.46526062403599e-12	-	-	-	-
CL7990	726	974	430	117.952669931405	55.2790297938091	-1.09340387502114	Down	3.99674e-42	4.12961984988235e-40	-	-	-	-
CL8668	2962	684	302	20.3028257466641	9.51591306969854	-1.09326653808908	Down	4.5115e-30	3.05730709104938e-28	-	-	-	-
CL13426	440	95	42	18.9826293755111	8.90892270863017	-1.09135694808046	Down	2.43456e-05	0.000262610742520265	-	-	-	-
CL4362	2251	463	205	18.0838516513321	8.49976548326079	-1.08920704628305	Down	9.42524e-21	4.31585572596455e-19	-	-	-	-
CL12854	1048	341	151	28.607409717775	13.4475832597553	-1.08904195222736	Down	1.11545e-15	3.69402381975867e-14	-	-	-	-
CL3796	1298	464	206	31.4288671908551	14.8122524453415	-1.08529923047262	Down	1.107512e-20	5.05027772128764e-19	-	-	-	-
CL3279	1288	460	205	31.3998380647551	14.8547920052951	-1.07982871396719	Down	2.31148e-20	1.02945254807302e-18	-	-	-	-
CL3454	3132	683	305	19.1727491427323	9.0888024349128	-1.0768950983681	Down	2.40618e-29	1.60337757723824e-27	-	-	-	-
Unigene1378_Mpfb2	672	103	46	13.4757638361241	6.38876826894397	-1.07675733365447	Down	1.3676e-05	0.00015426513948112	GO:0009512//cytochrome b6f complex;GO:0009535//chloroplast thylakoid membrane	GO:0009496//plastoquinol--plastocyanin reductase activity	GO:0006364//rRNA processing;GO:0009657//plastid organization;GO:0010207//photosystem II assembly	gi|225428637|ref|XP_002284808.1|/7.56315e-36/PREDICTED: uncharacterized protein LOC100255593 [Vitis vinifera]
CL4992	1513	2945	1316	171.13223045735	81.179344179102	-1.07592690751084	Down	1.385292e-120	4.64368912946565e-118	-	-	-	-
CL11560	878	132	59	13.2179728345484	6.2717115065636	-1.07556983252488	Down	8.47202e-07	1.17175374570079e-05	-	-	-	-
Unigene16393_Mpfb2	377	85	38	19.8227094414104	9.40742627815438	-1.07528218522238	Down	8.07024e-05	0.000776997257443543	-	GO:0004553//hydrolase activity, hydrolyzing O-glycosyl compounds;GO:0043169//cation binding	GO:0005975//carbohydrate metabolic process	gi|224110842|ref|XP_002315653.1|/7.3816e-55/predicted protein [Populus trichocarpa]
Unigene4800_Mpfb2	1918	1324	592	60.6910738653077	28.8072420073488	-1.07505280370653	Down	3.73664e-55	5.34485577589576e-53	-	GO:0046872//metal ion binding;GO:0004722//protein serine/threonine phosphatase activity;GO:0003993//acid phosphatase activity	GO:0009845//seed germination;GO:0009846//pollen germination	gi|62177683|gb|AAX71115.1|/0/phytase [Medicago truncatula]
CL7255	908	333	149	32.2436222594468	15.315423032772	-1.07402860913737	Down	4.8812e-15	1.53764803156385e-13	-	-	-	-
Unigene2528_Mpfb2	2518	942	422	32.8912680220803	15.6417486340108	-1.07230282343387	Down	1.397388e-39	1.32821426935065e-37	GO:0016021//integral to membrane;GO:0005634//nucleus	GO:0030551//cyclic nucleotide binding;GO:0005242//inward rectifier potassium channel activity;GO:0005515//protein binding;GO:0015271//outward rectifier potassium channel activity	GO:0055085//transmembrane transport;GO:0009753//response to jasmonic acid stimulus;GO:0009414//response to water deprivation;GO:0009409//response to cold;GO:0006813//potassium ion transport;GO:0010200//response to chitin;GO:0009737//response to abscisic acid stimulus;GO:0050832//defense response to fungus	gi|356552003|ref|XP_003544361.1|/0/PREDICTED: potassium channel SKOR-like [Glycine max]
Unigene592_Mpfb2	1234	187	84	13.323302439794	6.35320257989834	-1.06839579963714	Down	5.35782e-09	9.82781744611529e-08	-	-	-	-
CL13809	1211	1908	858	138.522291393186	66.1259191727038	-1.06683038103423	Down	9.8276e-78	2.05504475619048e-75	-	-	-	-
Unigene6609_Mpfb2	206	816	367	348.263835001711	166.275177876745	-1.06660785165655	Down	3.1512e-34	2.47546772093023e-32	-	GO:0004097//catechol oxidase activity	GO:0055114//oxidation-reduction process	gi|383281451|gb|AFH00996.1|/2.41496e-29/polyphenol oxidase II [Pyrus x bretschneideri]
CL213	1452	271	122	16.4092266691021	7.84190887772641	-1.06523046631925	Down	2.3159e-12	5.95771041007616e-11	-	-	-	-
Unigene26446_Mpfb2	205	151	68	64.7602513842852	30.958765092011	-1.064760660603	Down	1.731394e-07	2.68280538892025e-06	-	-	-	-
CL9102	1416	304	137	18.8753828818641	9.02996134107188	-1.06371419301132	Down	1.156494e-13	3.27434693887814e-12	-	-	-	-
CL5073	1667	772	348	40.7161907383172	19.4837353264412	-1.06333230394762	Down	2.56292e-32	1.86952667707641e-30	-	-	-	-
CL9756	1886	1142	516	53.2365441123335	25.5350428188582	-1.05993844246785	Down	9.17428e-47	1.08298429473118e-44	-	-	-	-
Unigene6569_Mpfb2	1970	1304	591	58.1964917472254	27.9994713699805	-1.05553259658181	Down	8.38994e-53	1.13712171364198e-50	-	GO:0008194//UDP-glycosyltransferase activity	-	gi|60657606|gb|AAX33324.1|/1.09428e-132/secondary cell wall-related glycosyltransferase family 14 [Populus tremula x Populus tremuloides]
CL10914	590	123	56	18.3289902194944	8.85858981197124	-1.0489783458099	Down	3.22178e-06	4.07835183453445e-05	-	-	-	-
CL6628	1773	347	158	17.2070404194676	8.31719585722302	-1.04882986692942	Down	4.49808e-15	1.42308492103746e-13	-	-	-	-
CL9489	2015	437	199	19.0674153131684	9.2173611292409	-1.04868361148521	Down	1.368108e-18	5.51171803706422e-17	-	-	-	-
Unigene3733_Mpfb2	1185	180	82	13.3548678351364	6.45838720770296	-1.04811985423986	Down	1.739476e-08	3.04082840716561e-07	GO:0005773//vacuole	GO:0047746//chlorophyllase activity	GO:0031348//negative regulation of defense response;GO:0009867//jasmonic acid mediated signaling pathway;GO:0035304//regulation of protein dephosphorylation;GO:0009862//systemic acquired resistance, salicylic acid mediated signaling pathway;GO:0010363//regulation of plant-type hypersensitive response;GO:0010310//regulation of hydrogen peroxide metabolic process;GO:0006355//regulation of transcrip…	gi|345846661|gb|AEO19902.1|/1.8728e-168/chlorophyllase 1 [Pyrus x bretschneideri]
Unigene3793_Mpfb2	2076	1072	489	45.399688793434	21.9841706806687	-1.0462172980338	Down	4.09876e-43	4.3475567120773e-41	GO:0016023//cytoplasmic membrane-bounded vesicle;GO:0005576//extracellular region	GO:0050660//flavin adenine dinucleotide binding;GO:0008812//choline dehydrogenase activity;GO:0046593//mandelonitrile lyase activity	GO:0006066//alcohol metabolic process;GO:0009553//embryo sac development;GO:0007267//cell-cell signaling;GO:0010430//fatty acid omega-oxidation	gi|255572947|ref|XP_002527404.1|/0/glucose-methanol-choline (gmc) oxidoreductase, putative [Ricinus communis]
CL14615	3368	1775	810	46.3352717285727	22.4461320365046	-1.04564397403568	Down	3.5949e-70	6.63289259243697e-68	-	-	-	-
CL7942	1745	1468	670	73.9632632557991	35.8350445422865	-1.04543773002634	Down	2.50832e-58	3.77218685479452e-56	-	-	-	-
CL1441	571	208	95	32.0267350068536	15.5280197323301	-1.04440287233841	Down	1.509778e-09	2.94269335614736e-08	-	-	-	-
CL2182	873	837	383	84.2939982686829	40.9461532443778	-1.04170199315365	Down	8.36642e-34	6.44551932385965e-32	-	-	-	-
CL1734	1474	644	295	38.4126105823382	18.6789779605252	-1.04016449639368	Down	2.51926e-26	1.47307941917443e-24	-	-	-	-
CL9947	2616	872	400	29.3065155271048	14.2708824515701	-1.03814689753047	Down	5.82308e-35	4.7265972650647e-33	-	-	-	-
CL7074	976	1772	813	159.624422686567	77.7444338244337	-1.03787010900826	Down	3.15484e-69	5.72473094710744e-67	-	-	-	-
CL5320	1348	440	202	28.6977748485002	13.9858882708607	-1.03696699330113	Down	2.14394e-18	8.52779322644928e-17	-	-	-	-
CL1581	564	200	92	31.1771441777711	15.2242988536537	-1.03411299624598	Down	4.16322e-09	7.74330706734435e-08	-	-	-	-
CL4047	1201	1198	552	87.6999307280721	42.8967754544248	-1.03170649853888	Down	6.2015e-47	7.38012112466125e-45	-	-	-	-
Unigene4479_Mpfb2	569	102	47	15.7606217070194	7.70928620028755	-1.03165525282212	Down	2.92482e-05	0.000309190227876745	-	-	-	-
Unigene650_Mpfb2	928	117	54	11.0846842133769	5.43093194676347	-1.0292959799482	Down	7.80708e-06	9.22087961377085e-05	GO:0009941//chloroplast envelope;GO:0009535//chloroplast thylakoid membrane	GO:0005506//iron ion binding	GO:0010114//response to red light;GO:0006098//pentose-phosphate shunt;GO:0006364//rRNA processing;GO:0009637//response to blue light;GO:0009657//plastid organization;GO:0010207//photosystem II assembly;GO:0010218//response to far red light	gi|359489916|ref|XP_002275188.2|/4.26392e-111/PREDICTED: uncharacterized protein LOC100263114 [Vitis vinifera]
CL14692	966	130	60	11.8318230388932	5.79699200206636	-1.0292959799482	Down	2.4263e-06	3.13186689888301e-05	-	-	-	-
CL8164	1633	383	177	20.6204447891264	10.1161592824792	-1.02741379437022	Down	5.49548e-16	1.85490402182936e-14	-	-	-	-
CL13323	1002	251	116	22.0237586745608	10.8048525579433	-1.02738132135146	Down	5.6539e-11	1.27913297630088e-09	-	-	-	-
CL10603	1264	450	208	31.3004714886008	15.3583598231961	-1.0271602356042	Down	1.636482e-18	6.54488470546448e-17	-	-	-	-
CL1446	1259	307	142	21.4386821290417	10.526674436159	-1.02616648839375	Down	4.40816e-13	1.19196754975369e-11	-	-	-	-
CL9575	1989	1496	692	66.1275222150057	32.4713158840733	-1.02608499477918	Down	1.140886e-57	1.68685949218855e-55	-	-	-	-
CL11129	1297	562	260	38.0962106235148	18.7094899927909	-1.02587726972074	Down	1.082714e-22	5.44618784444444e-21	-	-	-	-
Unigene23830_Mpfb2	308	95	44	27.1180419650158	13.3330816047526	-1.02424275222192	Down	6.12162e-05	0.00060381558638814	-	-	-	-
CL7877	793	922	428	102.221717462764	50.3731557223694	-1.02097471655645	Down	6.38818e-36	5.39469516038462e-34	-	-	-	-
Unigene3737_Mpfb2	1230	185	86	13.223671640279	6.5256220537082	-1.01893546834248	Down	2.35624e-08	4.06400499293009e-07	GO:0005739//mitochondrion	GO:0016787//hydrolase activity	-	gi|225441226|ref|XP_002272200.1|/9.77278e-67/PREDICTED: nudix hydrolase 16, mitochondrial [Vitis vinifera]
CL7937	1981	9431	4394	418.5609509381	207.016115092873	-1.01569464548625	Down	0	0	-	-	-	-
CL9968	1042	753	351	63.534950648493	31.4389457801125	-1.01499759689563	Down	2.26888e-29	1.5164890021309e-27	-	-	-	-
Unigene22619_Mpfb2	1216	148	69	10.7007342878573	5.29595264399303	-1.01474767137904	Down	6.56268e-07	9.26050664652956e-06	-	-	-	-
CL12644	1308	493	230	33.1378719148226	16.4115148193056	-1.0137725479618	Down	9.7123e-20	4.14476413896987e-18	-	-	-	-
CL10881	1793	315	147	15.4459883843358	7.65183545526518	-1.01335443607918	Down	3.83974e-13	1.04147314774552e-11	-	-	-	-
CL2891	1548	4397	2054	249.730133280387	123.839177850861	-1.01190211342272	Down	3.68284e-162	1.85890290712644e-159	-	-	-	-
Unigene21241_Mpfb2	846	137	64	14.2375625078488	7.06054439589738	-1.01185084548879	Down	1.815554e-06	2.39131442117576e-05	-	-	-	-
Unigene16892_Mpfb2	1180	586	274	43.6617409293646	21.6719072185725	-1.01054353398999	Down	4.6812e-23	2.40991249237984e-21	-	-	-	-
CL1630	1665	855	400	45.1478752714858	22.4219990950795	-1.0097431825268	Down	7.36562e-33	5.51956435255973e-31	-	-	-	-
CL4062	1920	1440	674	65.9396599359858	32.7632703183453	-1.00906707767608	Down	4.06122e-54	5.71603698269231e-52	-	-	-	-
Unigene23839_Mpfb2	660	235	110	31.3046870403165	15.5552618722114	-1.00897599556861	Down	4.2121e-10	8.78280851377018e-09	GO:0005634//nucleus	GO:0046872//metal ion binding	GO:0043067//regulation of programmed cell death	gi|224117588|ref|XP_002317616.1|/4.64724e-51/predicted protein [Populus trichocarpa]
CL7390	1742	2567	1209	129.557678573039	64.77489645294	-1.00008781385456	Down	1.101204e-93	2.84453948541176e-91	-	-	-	-
