# Supplementary material for: Transcriptomic analysis of ‘Suli’ pear (Pyrus pyrifolia white pear group) buds during the dormancy by RNA-Seq
Source: BMC Genomics. 2012 Dec 12;13:700. doi: 10.1186/1471-2164-13-700 (PMC3562153; doi:10.1186/1471-2164-13-700)
Supplement: Additional file 11 — Differentially-expressed genes between the Dec. 15 and Feb. 15 libraries. Genelength: length of all exon in gene. Expression: unique reads of aligned reads. RPKM: Reads Per Kb per Million reads. log2 Ratio: log2 (Feb. 15-RPKM/Dec. 15-RPKM). Up-Down-Regulation (Feb. 15/Dec. 15): Feb. 15 is a up/down regulation relative to Dec. 15. P-value: pvalue for hypothesis testing. FDR: false discovery rate. We used FDR ≤ 0.001 and the absolute value of log2 Ratio ≥ 1 as the threshold to judge the significance of gene expression difference. [file 1471-2164-13-700-S11.xls]

GeneID	Gene_length	Dec_15-Expression	Feb_15-Expression	Dec_15-RPKM	Feb_15-RPKM	log2 Ratio(Feb_15/Dec_15)	Up-Down-Regulation(Feb_15/Dec_15)	P-value	FDR	GO Component	GO Function	GO Process	Blast nr
CL14989	265	0	94	0.001	35.0341115497181	15.0964726901075	Up	1.71217e-31	5.5147006507484e-30	-	-	-	-
Unigene29368_Mpfb2	382	0	103	0.001	26.6307250403686	14.7008040870279	Up	1.951246e-34	6.85652064494557e-33	-	GO:0003824//catalytic activity	-	gi|326525425|dbj|BAJ88759.1|/4.67117e-09/predicted protein [Hordeum vulgare subsp. vulgare]
Unigene12245_Mpfb2	301	0	57	0.001	18.7032676524525	14.1910027252855	Up	2.15534e-19	4.22183178413524e-18	-	-	-	-
Unigene27215_Mpfb2	235	0	42	0.001	17.6518633566484	14.1075328640942	Up	1.73343e-14	2.55152991107492e-13	GO:0016020//membrane	GO:0015297//antiporter activity;GO:0015238//drug transmembrane transporter activity	GO:0006855//drug transmembrane transport;GO:0009636//response to toxin	gi|302142981|emb|CBI20276.3|/4.45648e-23/unnamed protein product [Vitis vinifera]
Unigene33877_Mpfb2	210	0	30	0.001	14.1094826150081	13.7843774658229	Up	1.456196e-10	1.57237851956989e-09	-	-	-	-
Unigene32551_Mpfb2	273	0	37	0.001	13.385919403982	13.7084286125896	Up	7.48232e-13	9.76656725823224e-12	-	-	-	-
CL6690	219	0	28	0.001	12.6276648061259	13.6243002503369	Up	6.56556e-10	6.65375848486208e-09	-	-	-	-
Unigene20026_Mpfb2	367	0	46	0.001	12.3794370627591	13.5956580910943	Up	8.5271e-16	1.36111311162134e-14	-	GO:0030599//pectinesterase activity;GO:0020037//heme binding;GO:0016705//oxidoreductase activity, acting on paired donors, with incorporation or reduction of molecular oxygen;GO:0004497//monooxygenase activity;GO:0009055//electron carrier activity;GO:0004857//enzyme inhibitor activity	GO:0043086//negative regulation of catalytic activity;GO:0055114//oxidation-reduction process	gi|224074703|ref|XP_002304432.1|/1.2358e-41/predicted protein [Populus trichocarpa]
Unigene16017_Mpfb2	227	0	27	0.001	11.7475427939935	13.520071402753	Up	1.394114e-09	1.36893997275098e-08	-	-	-	-
Unigene31955_Mpfb2	264	0	31	0.001	11.5975671494574	13.5015345789089	Up	6.85794e-11	7.66708190648194e-10	-	-	-	gi|224111146|ref|XP_002332978.1|/1.29951e-19/predicted protein [Populus trichocarpa]
Unigene19740_Mpfb2	525	0	61	0.001	11.4757125268732	13.4862961128899	Up	1.060254e-20	2.22535150980028e-19	GO:0016020//membrane	-	GO:0019761//glucosinolate biosynthetic process;GO:0016556//mRNA modification	gi|255587617|ref|XP_002534331.1|/1.75341e-37/conserved hypothetical protein [Ricinus communis]
CL7628	262	0	28	0.001	10.5551854677159	13.3656643084006	Up	6.56556e-10	6.65674424141799e-09	-	-	-	-
Unigene29063_Mpfb2	262	0	27	0.001	10.1782145581547	13.3131968885065	Up	1.394114e-09	1.36923750371658e-08	GO:0005739//mitochondrion	-	GO:0006626//protein targeting to mitochondrion;GO:0015992//proton transport	gi|225442337|ref|XP_002280940.1|/5.11018e-16/PREDICTED: uncharacterized protein LOC100260060 [Vitis vinifera]
Unigene9831_Mpfb2	669	1	125	0.131419352139483	18.4541065592407	7.13362034695364	Up	8.43474e-40	3.44315687317073e-38	-	-	-	-
Unigene5293_Mpfb2	504	4	462	0.697774179216781	90.535846779635	7.01958510370761	Up	1.19322e-143	2.05020602965779e-141	-	GO:0005488//binding;GO:0016740//transferase activity	GO:0032502//developmental process;GO:0009987//cellular process	gi|255549234|ref|XP_002515671.1|/2.27823e-44/phd finger protein, putative [Ricinus communis]
Unigene6757_Mpfb2	643	1	104	0.136733353936725	15.9746552779562	6.86827578043265	Up	5.19662e-33	1.75902667550562e-31	GO:0005576//extracellular region;GO:0016020//membrane	-	GO:0009664//plant-type cell wall organization;GO:0006949//syncytium formation	gi|20135550|gb|AAM08928.1|/1.11559e-126/expansin 1 [Malus x domestica]
CL11223	385	2	179	0.456724917305529	45.9199525106626	6.65165183955581	Up	1.271488e-55	7.35688492087068e-54	-	-	-	-
Unigene6089_Mpfb2	702	15	1199	1.87862279019903	168.690723059491	6.48856141009726	Up	0	0	-	-	-	gi|383932364|gb|AFH57279.1|/5.60081e-45/GASA-like protein [Gossypium hirsutum]
Unigene27863_Mpfb2	322	1	79	0.273042070128306	24.2315027518617	6.47161681046866	Up	5.9658e-25	1.53262385559977e-23	-	-	-	-
Unigene17639_Mpfb2	710	1	79	0.123830347297626	10.989498431126	6.47161681046866	Up	5.9658e-25	1.53175304659091e-23	-	-	-	gi|225465417|ref|XP_002264098.1|/3.17689e-19/PREDICTED: uncharacterized protein LOC100256767 [Vitis vinifera]
CL2897	2768	1	379	0.156719334369544	13.5232866248614	6.43111883343472	Up	2.17038e-122	3.21564924e-120	-	-	-	-
Unigene11501_Mpfb2	269	3	223	0.980515389382688	81.8769604536341	6.3837734614907	Up	3.21364e-68	2.36131996682927e-66	-	-	-	gi|224081419|ref|XP_002306403.1|/2.6999e-20/predicted protein [Populus trichocarpa]
Unigene20279_Mpfb2	541	4	261	0.650052100416372	47.6488442469865	6.19574205886144	Up	6.7538e-79	6.06754409940358e-77	GO:0005576//extracellular region;GO:0016020//membrane	-	GO:0009664//plant-type cell wall organization	gi|29467499|dbj|BAC67188.1|/1.99603e-87/expansin [Pyrus communis]
CL14705	1606	6	325	0.32846655011699	19.986969457748	5.92716946948621	Up	1.942638e-96	2.15161442602941e-94	-	-	-	-
Unigene11576_Mpfb2	261	1	54	0.336856500311549	20.4344230975979	5.92272356445503	Up	6.21052e-17	1.06467066874052e-15	-	-	-	-
Unigene21441_Mpfb2	558	2	101	0.315123822872095	17.8770684745711	5.82604754504334	Up	1.341854e-30	4.20798337307425e-29	GO:0005739//mitochondrion	GO:0005516//calmodulin binding	GO:0009734//auxin mediated signaling pathway	gi|224069236|ref|XP_002326308.1|/3.59683e-42/SAUR family protein [Populus trichocarpa]
Unigene12261_Mpfb2	693	6	279	0.761208195509215	39.7630873695681	5.70699487339959	Up	8.72856e-82	8.16635399254658e-80	-	-	-	gi|297741442|emb|CBI32573.3|/2.87671e-18/unnamed protein product [Vitis vinifera]
Unigene17879_Mpfb2	331	1	44	0.26561796550246	13.1290653940256	5.62726768092885	Up	9.53748e-14	1.32734580757622e-12	-	-	-	-
Unigene26659_Mpfb2	230	1	39	0.382258898179628	16.7473424082487	5.4532382811538	Up	3.67786e-12	4.54343399507928e-11	-	-	-	-
Unigene15134_Mpfb2	424	2	70	0.41471484236469	16.3057700031933	5.29711907923653	Up	9.11026e-21	1.92195863277311e-19	-	-	-	-
Unigene24836_Mpfb2	329	1	35	0.267232664380895	10.5070615218145	5.29711907923652	Up	6.7626e-11	7.56610872493191e-10	-	-	-	gi|225424721|ref|XP_002265760.1|/4.79582e-09/PREDICTED: uncharacterized protein LOC100258629 [Vitis vinifera]
Unigene15732_Mpfb2	274	1	34	0.320874257596038	12.2556819794595	5.25529890354189	Up	1.398052e-10	1.51248675671535e-09	GO:0010598//NAD(P)H dehydrogenase complex (plastoquinone);GO:0009535//chloroplast thylakoid membrane	GO:0016757//transferase activity, transferring glycosyl groups	GO:0006098//pentose-phosphate shunt;GO:0009773//photosynthetic electron transport in photosystem I;GO:0016117//carotenoid biosynthetic process;GO:0010207//photosystem II assembly	gi|341833960|gb|AEK94315.1|/1.616e-41/hypothetical protein [Pyrus x bretschneideri]
Unigene26707_Mpfb2	239	7	227	2.57504948146109	93.807396967564	5.18702962752487	Up	4.692e-64	3.19799076923077e-62	-	-	-	-
Unigene25214_Mpfb2	214	4	126	1.64335601086569	58.1521666655939	5.14511598579147	Up	5.542e-36	2.03277141233766e-34	-	-	-	-
CL3441	992	22	682	1.94982865402108	67.9018850847262	5.12203237267843	Up	2.17444e-188	4.86439451287129e-186	-	-	-	-
Unigene12025_Mpfb2	535	9	275	1.47902040977912	50.767764549328	5.10119886926126	Up	1.10771e-76	9.58933087931034e-75	-	-	-	-
Unigene2169_Mpfb2	544	40	1205	6.4646725427437	218.774790179399	5.08072539852152	Up	0	0	GO:0009506//plasmodesma	-	GO:0009739//response to gibberellin stimulus;GO:0009751//response to salicylic acid stimulus;GO:0010286//heat acclimation	gi|357521744|ref|XP_003616284.1|/1.2471e-36/GASA5-like protein [Medicago truncatula]
Unigene15488_Mpfb2	274	1	29	0.320874257596038	10.4533758060096	5.02581705741912	Up	5.21676e-09	4.84962286854557e-08	-	-	-	gi|356574054|ref|XP_003555167.1|/3.28647e-10/PREDICTED: probable peptide/nitrate transporter At1g59740-like [Glycine max]
Unigene17638_Mpfb2	394	2	56	0.446292114625961	14.0378608758456	4.97519098434916	Up	2.26002e-16	3.74919397136564e-15	-	-	-	gi|225465425|ref|XP_002264858.1|/3.6275e-25/PREDICTED: uncharacterized protein LOC100241465 [Vitis vinifera]
Unigene13807_Mpfb2	252	1	27	0.34888708960839	10.582111961256	4.92272356445502	Up	2.20458e-08	1.89974762814645e-07	GO:0009524//phragmoplast;GO:0005874//microtubule	GO:0008574//plus-end-directed microtubule motor activity;GO:0005524//ATP binding	GO:0006346//methylation-dependent chromatin silencing;GO:0031048//chromatin silencing by small RNA;GO:0000914//phragmoplast assembly;GO:0006275//regulation of DNA replication;GO:0051567//histone H3-K9 methylation;GO:0006270//DNA-dependent DNA replication initiation;GO:0010389//regulation of G2/M transition of mitotic cell cycle;GO:0008283//cell proliferation;GO:0048453//sepal formation;GO:0051225…	gi|298205235|emb|CBI17294.3|/6.08676e-33/unnamed protein product [Vitis vinifera]
Unigene26818_Mpfb2	370	3	79	0.712861188497144	21.0879564489174	4.8866543097475	Up	1.93664e-22	4.43787144827586e-21	-	-	-	gi|255575594|ref|XP_002528697.1|/2.20172e-06/WRKY transcription factor, putative [Ricinus communis]
Unigene30210_Mpfb2	211	1	23	0.416680315551253	10.7660033223521	4.69139801834857	Up	3.88182e-07	2.86673580617748e-06	-	-	GO:0090304;GO:0040029//regulation of gene expression, epigenetic;GO:0043414//macromolecule methylation	gi|330370547|gb|AEC12443.1|/6.58682e-11/chromomethylase 3 [Gossypium hirsutum]
Unigene16403_Mpfb2	235	2	43	0.748251460266505	18.072145817521	4.59410081699366	Up	2.46028e-12	3.08655171904498e-11	GO:0005576//extracellular region;GO:0016020//membrane	GO:0046872//metal ion binding;GO:0030570//pectate lyase activity	GO:0045490//pectin catabolic process	gi|255572022|ref|XP_002526952.1|/5.78855e-31/Pectate lyase precursor, putative [Ricinus communis]
Unigene20025_Mpfb2	314	2	43	0.559997111982894	13.5253320608835	4.59410081699365	Up	2.46028e-12	3.08569505745212e-11	GO:0009506//plasmodesma;GO:0009505//plant-type cell wall;GO:0005774//vacuolar membrane;GO:0005576//extracellular region;GO:0005886//plasma membrane	GO:0046910//pectinesterase inhibitor activity;GO:0016705//oxidoreductase activity, acting on paired donors, with incorporation or reduction of molecular oxygen;GO:0009055//electron carrier activity;GO:0030599//pectinesterase activity;GO:0004497//monooxygenase activity;GO:0020037//heme binding	GO:0055114//oxidation-reduction process;GO:0015706//nitrate transport;GO:0042545//cell wall modification;GO:0043086//negative regulation of catalytic activity;GO:0010167//response to nitrate	gi|255537037|ref|XP_002509585.1|/1.15485e-23/21 kDa protein precursor, putative [Ricinus communis]
Unigene1356_Mpfb2	624	4	84	0.563586837059707	13.2954740026037	4.56015348507031	Up	6.36264e-23	1.49906850344108e-21	GO:0009536//plastid;GO:0005634//nucleus	GO:0000156//two-component response regulator activity;GO:0005515//protein binding	GO:0010162//seed dormancy process;GO:0010029//regulation of seed germination;GO:0000160//two-component signal transduction system (phosphorelay);GO:0035556//intracellular signal transduction;GO:0048831//regulation of shoot development;GO:0006355//regulation of transcription, DNA-dependent;GO:0031537//regulation of anthocyanin metabolic process;GO:0007623//circadian rhythm;GO:0009740//gibberellic …	gi|309951238|emb|CBX43989.1|/3.74739e-60/putative A-type response regulator 7 [Populus x canadensis]
Unigene12199_Mpfb2	310	2	41	0.56722288116977	13.0626500338946	4.52538806690964	Up	1.01575e-11	1.21238052694136e-10	GO:0016020//membrane;GO:0005634//nucleus	GO:0005484//SNAP receptor activity;GO:0016779//nucleotidyltransferase activity	GO:0006944//cellular membrane fusion;GO:0009409//response to cold;GO:0009058//biosynthetic process;GO:0016192//vesicle-mediated transport;GO:0006886//intracellular protein transport	gi|297744398|emb|CBI37660.3|/5.95142e-20/unnamed protein product [Vitis vinifera]
Unigene6404_Mpfb2	242	2	41	0.726607822986069	16.7331467376335	4.52538806690964	Up	1.01575e-11	1.21270083883752e-10	-	-	-	-
CL14192	334	4	82	1.05292870157263	24.2480329970498	4.52538806690964	Up	2.6179e-22	5.95371329139406e-21	-	-	-	-
Unigene21665_Mpfb2	413	4	81	0.851521032264546	19.3706456239941	4.50768606517618	Up	5.30594e-22	1.18874627000496e-20	-	-	-	gi|225447661|ref|XP_002275421.1|/4.17363e-26/PREDICTED: uncharacterized protein LOC100257932 [Vitis vinifera]
Unigene25211_Mpfb2	240	4	79	1.46532577635524	32.5105995254144	4.47161681046866	Up	2.17604e-21	4.74351527062229e-20	-	-	-	-
Unigene27092_Mpfb2	939	16	315	1.49809664036318	33.1324911246994	4.46704408067884	Up	2.59866e-81	2.41131102135524e-79	-	GO:0004027//alcohol sulfotransferase activity;GO:0080131//hydroxyjasmonate sulfotransferase activity	GO:0009695//jasmonic acid biosynthetic process;GO:0009611//response to wounding;GO:0009867//jasmonic acid mediated signaling pathway	gi|255603809|ref|XP_002538120.1|/1.18904e-100/Flavonol 4'-sulfotransferase, putative [Ricinus communis]
Unigene22017_Mpfb2	253	4	78	1.39003235701683	30.4497134695431	4.4532382811538	Up	4.40298e-21	9.4520790128266e-20	-	-	-	gi|356500623|ref|XP_003519131.1|/1.18959e-12/PREDICTED: thioredoxin H2-like [Glycine max]
Unigene6546_Mpfb2	687	18	351	2.30356890606064	50.4614247235441	4.4532382811538	Up	2.94922e-90	3.02204767755102e-88	-	-	-	gi|356575865|ref|XP_003556057.1|/6.24895e-49/PREDICTED: uncharacterized protein LOC100809523 [Glycine max]
Unigene13938_Mpfb2	414	3	57	0.637098163632713	13.5982694767831	4.41576357573514	Up	1.20221e-15	1.90152844557228e-14	-	-	-	-
CL1302	450	3	56	0.586130310542096	12.2909270779626	4.39022848362801	Up	2.42912e-15	3.76309577236887e-14	-	-	-	-
CL8601	463	3	55	0.569673087999877	11.7325071420693	4.36423327509505	Up	4.90402e-15	7.47916840296996e-14	-	-	-	-
CL2058	707	8	146	0.994846354526895	20.3958857603087	4.35766062117157	Up	7.49592e-38	2.92768477856526e-36	-	-	-	-
Unigene975_Mpfb2	399	3	54	0.661049222415897	13.3668782668497	4.33776106373386	Up	9.89198e-15	1.47673830267592e-13	GO:0005886//plasma membrane	GO:0005516//calmodulin binding	-	gi|224067204|ref|XP_002302407.1|/6.08491e-57/predicted protein [Populus trichocarpa]
Unigene17513_Mpfb2	264	2	36	0.666057171070563	13.468142496144	4.33776106373386	Up	3.45306e-10	3.59457102833448e-09	-	-	-	gi|209970622|gb|ACJ03072.1|/2.44993e-21/HB06p [Malus floribunda]
Unigene13501_Mpfb2	567	5	89	0.775304643574201	15.5030117621693	4.32164139837059	Up	1.865058e-23	4.51178297441113e-22	-	-	-	gi|224107491|ref|XP_002314499.1|/1.50336e-22/predicted protein [Populus trichocarpa]
CL1635	1160	16	274	1.21268340112158	23.3292997030909	4.26586814525208	Up	7.70976e-69	5.75861726677686e-67	-	-	-	-
Unigene29508_Mpfb2	221	2	31	0.795652005260764	13.8541073640577	4.12203237267843	Up	1.136458e-08	1.0127272838099e-07	-	-	-	gi|255544800|ref|XP_002513461.1|/1.26964e-06/conserved hypothetical protein [Ricinus communis]
CL8967	510	4	85	0.955647245449069	16.4610630508427	4.10643551762741	Up	3.13432e-23	7.50990384305408e-22	-	-	-	-
Unigene25965_Mpfb2	567	20	295	3.1012185742968	51.3863873015725	4.0504791116534	Up	2.18246e-71	1.72720113730298e-69	-	-	-	-
Unigene13138_Mpfb2	303	3	44	0.870490560211033	14.3423123611303	4.0423051802077	Up	1.044044e-11	1.24483652548813e-10	-	-	-	gi|224125040|ref|XP_002329876.1|/2.12623e-25/predicted protein [Populus trichocarpa]
Unigene30490_Mpfb2	241	2	28	0.729622793205928	11.4749319192597	3.97519098434916	Up	9.06684e-08	7.2671414111387e-07	-	-	GO:0044260;GO:0051726//regulation of cell cycle;GO:0044238//primary metabolic process	gi|356515492|ref|XP_003526434.1|/4.02392e-08/PREDICTED: cyclin-A2-2-like [Glycine max]
CL10076	261	3	42	1.01056950093465	15.8934401870206	3.97519098434916	Up	4.1425e-11	4.71881604487018e-10	-	-	-	-
Unigene11528_Mpfb2	401	3	42	0.657752218812826	10.3446082015271	3.97519098434916	Up	4.1425e-11	4.71762682711694e-10	GO:0016021//integral to membrane;GO:0005783//endoplasmic reticulum;GO:0005739//mitochondrion	GO:0009672//auxin:hydrogen symporter activity	GO:0080162//intracellular auxin transport;GO:0009926//auxin polar transport;GO:0055085//transmembrane transport;GO:0010252//auxin homeostasis	gi|255543120|ref|XP_002512623.1|/8.79441e-40/conserved hypothetical protein [Ricinus communis]
Unigene16636_Mpfb2	410	6	83	1.28662751094606	19.9941692666334	3.95791299291733	Up	9.86026e-21	2.07244320530233e-19	GO:0009506//plasmodesma;GO:0005874//microtubule	GO:0005524//ATP binding;GO:0003777//microtubule motor activity	GO:0051322//anaphase;GO:0007018//microtubule-based movement;GO:0000911//cytokinesis by cell plate formation;GO:0008283//cell proliferation	gi|224113909|ref|XP_002332472.1|/1.69306e-43/predicted protein [Populus trichocarpa]
Unigene27625_Mpfb2	635	6	80	0.83073587320927	12.4430082904008	3.90480165645776	Up	7.67472e-20	1.54070600657486e-18	-	-	-	-
Unigene2662_Mpfb2	1033	40	532	3.40443549201605	50.8651628831462	3.90119040290538	Up	5.95926e-124	8.91698675960265e-122	GO:0005576//extracellular region;GO:0016020//membrane	-	GO:0009664//plant-type cell wall organization;GO:0006949//syncytium formation	gi|29467501|dbj|BAC67189.1|/4.20631e-150/expansin [Pyrus communis]
CL8070	919	52	679	4.97477303833335	72.9732000752266	3.87466410839519	Up	6.57264e-157	1.24794549983193e-154	-	-	-	-
CL900	1973	167	2174	7.44174570657856	108.82823438175	3.87026799484481	Up	0	0	-	-	-	-
Unigene14426_Mpfb2	252	2	26	0.697774179216781	10.1901818886169	3.86827578043264	Up	3.58438e-07	2.6653702126049e-06	-	-	-	-
Unigene17261_Mpfb2	324	3	39	0.814069875752911	11.8885455367197	3.86827578043264	Up	3.23876e-10	3.38317904854369e-09	-	GO:0016740//transferase activity	GO:0009725//response to hormone stimulus	gi|225457146|ref|XP_002280390.1|/4.18743e-34/PREDICTED: uncharacterized WD repeat-containing protein alr3466-like [Vitis vinifera]
Unigene20563_Mpfb2	984	9	114	0.80414219434129	11.4424462670492	3.83080107501398	Up	2.43932e-27	6.91533447176914e-26	GO:0080008//CUL4-RING ubiquitin ligase complex	-	GO:0048235//pollen sperm cell differentiation	gi|225431423|ref|XP_002280019.1|/1.45557e-112/PREDICTED: uncharacterized protein LOC100262676 [Vitis vinifera]
Unigene14197_Mpfb2	692	12	151	1.52461641470487	21.5516230116525	3.82127830089548	Up	1.059308e-35	3.86040880741935e-34	-	GO:0008168//methyltransferase activity	GO:0032776//DNA methylation on cytosine;GO:0045814//negative regulation of gene expression, epigenetic	gi|255579031|ref|XP_002530367.1|/5.28885e-80/protein with unknown function [Ricinus communis]
Unigene3939_Mpfb2	1063	9	113	0.744379980462681	10.4991540437172	3.81809002326443	Up	4.80668e-27	1.34162484570723e-25	-	GO:0003700//sequence-specific DNA binding transcription factor activity	GO:0048443//stamen development;GO:0006355//regulation of transcription, DNA-dependent	gi|359483135|ref|XP_002272047.2|/9.84413e-134/PREDICTED: tubby-like protein 8-like [Vitis vinifera]
CL1039	1407	13	163	0.812334119088193	11.4420182400314	3.81612449838154	Up	2.18226e-38	8.68082281161972e-37	-	-	-	-
CL14965	387	11	136	2.49900519998568	34.7085980606916	3.7958672849046	Up	3.93564e-32	1.29249735436047e-30	-	-	-	-
CL5015	546	6	74	0.966148863530927	13.385919403982	3.79232692719935	Up	4.5451e-18	8.21225605357857e-17	-	-	-	-
CL8442	561	35	428	5.48517670293405	75.3511763182961	3.78002003174774	Up	1.271936e-97	1.42624108942928e-95	-	-	-	-
Unigene26714_Mpfb2	523	9	110	1.5129558685121	20.7730432381572	3.77927077437391	Up	3.66378e-26	9.84319586325803e-25	-	-	-	gi|147801334|emb|CAN61640.1|/5.4082e-07/hypothetical protein VITISV_021909 [Vitis vinifera]
Unigene27310_Mpfb2	237	2	24	0.74193710195202	10.0016585625374	3.75279856301272	Up	1.403976e-06	9.6478515e-06	-	-	-	gi|255571990|ref|XP_002526936.1|/2.97039e-19/conserved hypothetical protein [Ricinus communis]
Unigene10460_Mpfb2	269	5	60	1.63419231563781	22.0296754583769	3.75279856301272	Up	8.97288e-15	1.34620011394422e-13	-	-	-	-
Unigene22129_Mpfb2	224	2	24	0.784995951618878	10.582111961256	3.75279856301271	Up	1.403976e-06	9.64638459236734e-06	-	-	-	-
CL8905	306	10	119	2.87318779677498	38.409147118633	3.74072573071213	Up	5.64032e-28	1.62447686730402e-26	-	-	-	-
CL15367	555	40	472	6.33654389775239	83.9959109188948	3.72855101676603	Up	2.54972e-106	3.21841611955307e-104	-	-	-	-
CL8048	947	9	105	0.835560632768563	10.9508655987655	3.71215657851537	Up	1.06731e-24	2.70958829157303e-23	-	-	-	-
CL12267	702	8	93	1.00193215477281	13.0844347327211	3.70699487339959	Up	5.28506e-22	1.18465563660714e-20	-	-	-	-
CL14043	771	16	186	1.82453014954738	23.8269083848774	3.70699487339959	Up	1.238568e-42	5.48184616571988e-41	-	-	-	-
Unigene26881_Mpfb2	546	5	58	0.805124052942439	10.4916665598778	3.70388896253177	Up	3.4601e-14	4.95589410142631e-13	-	GO:0005515//protein binding	-	gi|224078183|ref|XP_002305500.1|/8.63647e-38/predicted protein [Populus trichocarpa]
CL804	969	20	232	1.81464492427893	23.6468521844923	3.70388896253177	Up	8.90264e-53	4.87047698498789e-51	-	-	-	-
CL6900	1315	47	541	3.14237162686067	40.6331640023084	3.69273199444073	Up	1.137212e-120	1.64709849576923e-118	-	-	-	-
Unigene26686_Mpfb2	223	2	23	0.7885161128369	10.1866668207009	3.69139801834857	Up	2.76786e-06	1.82141874967235e-05	-	-	-	-
Unigene2139_Mpfb2	550	38	437	6.07444140016354	78.4743769441993	3.69139801834857	Up	9.17964e-98	1.03188744268657e-95	-	-	-	gi|358249250|ref|NP_001239762.1|/1.74141e-25/uncharacterized protein LOC100814873 [Glycine max]
Unigene7676_Mpfb2	211	3	34	1.25004094665376	15.9149614330423	3.67033640282074	Up	9.64488e-09	8.68212116175299e-08	-	-	-	gi|356567884|ref|XP_003552145.1|/5.75254e-07/PREDICTED: uncharacterized protein LOC100805188 [Glycine max]
Unigene13490_Mpfb2	267	3	34	0.987860073947353	12.5769919939023	3.67033640282074	Up	9.64488e-09	8.6838510125523e-08	-	-	-	-
CL7363	1895	178	2004	8.25840595856146	104.447399537379	3.66076942452037	Up	0	0	-	-	-	-
Unigene1629_Mpfb2	537	28	314	4.58425941206108	57.7516625470907	3.65510188912558	Up	3.92142e-70	3.01882535570698e-68	GO:0005739//mitochondrion	GO:0005516//calmodulin binding	GO:0009734//auxin mediated signaling pathway	gi|225427810|ref|XP_002270504.1|/3.63708e-49/PREDICTED: auxin-induced protein 15A [Vitis vinifera]
CL586	873	20	224	2.01419350701751	25.3421176865208	3.6532628894618	Up	1.890836e-50	9.95862331048951e-49	-	-	-	-
Unigene12187_Mpfb2	208	2	22	0.845380255589561	10.4464438591887	3.62726768092886	Up	5.44114e-06	3.4528812731358e-05	-	-	-	-
Unigene29417_Mpfb2	203	2	22	0.866202429372555	10.7037454320751	3.62726768092886	Up	5.44114e-06	3.45336622837079e-05	GO:0009506//plasmodesma;GO:0005874//microtubule	GO:0005524//ATP binding;GO:0003777//microtubule motor activity	GO:0051322//anaphase;GO:0007018//microtubule-based movement;GO:0000911//cytokinesis by cell plate formation;GO:0008283//cell proliferation	gi|359492491|ref|XP_002283825.2|/2.34627e-24/PREDICTED: chromosome-associated kinesin KIF4-like [Vitis vinifera]
Unigene15864_Mpfb2	251	4	44	1.40110831205282	17.3136280694123	3.62726768092885	Up	6.90464e-11	7.71166033020267e-10	-	-	GO:0006950//response to stress;GO:0042221//response to chemical stimulus;GO:0009628//response to abiotic stimulus	gi|224141799|ref|XP_002324250.1|/4.39252e-07/predicted protein [Populus trichocarpa]
Unigene7209_Mpfb2	258	3	33	1.02232030908505	12.6329088529723	3.62726768092885	Up	1.890362e-08	1.63992260353235e-07	GO:0009506//plasmodesma;GO:0005874//microtubule	GO:0005524//ATP binding;GO:0003777//microtubule motor activity	GO:0051322//anaphase;GO:0007018//microtubule-based movement;GO:0000911//cytokinesis by cell plate formation;GO:0008283//cell proliferation	gi|255545966|ref|XP_002514043.1|/8.12833e-38/Chromosome-associated kinesin KIF4A, putative [Ricinus communis]
Unigene19408_Mpfb2	679	11	120	1.42432255139095	17.4550300391852	3.61529503926278	Up	1.838912e-27	5.22961575632473e-26	-	-	-	-
CL14723	763	36	392	4.14823548745389	50.7423594961757	3.61262090496445	Up	2.53632e-86	2.48081741298701e-84	-	-	-	-
CL15390	461	8	87	1.52571881269092	18.6392080532319	3.61077955814029	Up	2.94474e-20	6.05138043929059e-19	-	-	-	-
Unigene21403_Mpfb2	620	23	250	3.26153156672618	39.8251525423614	3.61005839089663	Up	1.373614e-55	7.93762698797954e-54	-	-	-	-
Unigene11929_Mpfb2	257	3	32	1.0262982091204	12.2977591663883	3.5828735615704	Up	3.69694e-08	3.11274495360537e-07	-	-	-	-
CL7328	553	133	1411	21.1452074056326	252.006075566789	3.57505589938763	Up	1.6e-303	6.2871652173913e-301	-	-	-	-
Unigene28200_Mpfb2	203	2	21	0.866202429372555	10.2172115487989	3.56015348507031	Up	1.066338e-05	6.50469058882289e-05	-	-	-	-
Unigene5814_Mpfb2	573	7	73	1.07406077848028	12.5828021226337	3.55030569911397	Up	5.5456e-17	9.5285216121673e-16	GO:0005872//minus-end kinesin complex;GO:0009524//phragmoplast;GO:0005876//spindle microtubule;GO:0005634//nucleus	GO:0003700//sequence-specific DNA binding transcription factor activity;GO:0008569//minus-end-directed microtubule motor activity;GO:0005524//ATP binding;GO:0016887//ATPase activity;GO:0043565//sequence-specific DNA binding;GO:0008017//microtubule binding	GO:0006346//methylation-dependent chromatin silencing;GO:0000911//cytokinesis by cell plate formation;GO:0048439//flower morphogenesis;GO:0010051//xylem and phloem pattern formation;GO:0000280//nuclear division;GO:0007018//microtubule-based movement;GO:0010094//specification of carpel identity;GO:0010332//response to gamma radiation;GO:0006306//DNA methylation;GO:0009736//cytokinin mediated signa…	gi|255555065|ref|XP_002518570.1|/9.54912e-78/kinesin, putative [Ricinus communis]
Unigene22958_Mpfb2	213	5	52	2.0638391216271	24.1119796801077	3.54634768554529	Up	1.922368e-12	2.43128708513854e-11	GO:0005829//cytosol;GO:0016021//integral to membrane;GO:0009505//plant-type cell wall;GO:0009570//chloroplast stroma;GO:0005794//Golgi apparatus;GO:0005886//plasma membrane	GO:0005315//inorganic phosphate transmembrane transporter activity;GO:0003999//adenine phosphoribosyltransferase activity;GO:0005351//sugar:hydrogen symporter activity	GO:0055085//transmembrane transport;GO:0009651//response to salt stress;GO:0009116//nucleoside metabolic process;GO:0007623//circadian rhythm;GO:0006096//glycolysis;GO:0006094//gluconeogenesis;GO:0006168//adenine salvage;GO:0046686//response to cadmium ion;GO:0016036//cellular response to phosphate starvation;GO:0006817//phosphate ion transport	gi|224129882|ref|XP_002320694.1|/3.36202e-07/predicted protein [Populus trichocarpa]
Unigene11731_Mpfb2	358	5	52	1.22792662823065	14.3459543906786	3.54634768554528	Up	1.922368e-12	2.43196773661814e-11	GO:0005618//cell wall;GO:0005730//nucleolus;GO:0009506//plasmodesma;GO:0005774//vacuolar membrane;GO:0009507//chloroplast;GO:0022626//cytosolic ribosome;GO:0005794//Golgi apparatus;GO:0005886//plasma membrane;GO:0048046//apoplast	GO:0002020//protease binding;GO:0005524//ATP binding;GO:0032440//2-alkenal reductase [NAD(P)] activity	GO:0009615//response to virus;GO:0055114//oxidation-reduction process;GO:0006457//protein folding;GO:0009651//response to salt stress;GO:0042742//defense response to bacterium;GO:0009409//response to cold;GO:0010187//negative regulation of seed germination;GO:0009408//response to heat;GO:0006096//glycolysis;GO:0006094//gluconeogenesis;GO:0046686//response to cadmium ion;GO:0050832//defense respon…	gi|224115828|ref|XP_002332067.1|/4.60855e-28/predicted protein [Populus trichocarpa]
Unigene18083_Mpfb2	753	10	104	1.16759026004402	13.6410402971127	3.54634768554528	Up	1.283396e-23	3.12643567892183e-22	GO:0005623//cell	-	GO:0016556//mRNA modification;GO:0009902//chloroplast relocation;GO:0010103//stomatal complex morphogenesis;GO:0006098//pentose-phosphate shunt;GO:0000023//maltose metabolic process;GO:0019252//starch biosynthetic process;GO:0043085//positive regulation of catalytic activity	gi|225456989|ref|XP_002278890.1|/3.18303e-60/PREDICTED: uncharacterized protein LOC100257111 [Vitis vinifera]
Unigene21844_Mpfb2	636	13	135	1.79709765024699	20.9645614326771	3.5442119412013	Up	3.10542e-30	9.59855159917921e-29	GO:0005886//plasma membrane	-	-	gi|224131788|ref|XP_002328108.1|/1.96885e-51/predicted protein [Populus trichocarpa]
Unigene5083_Mpfb2	944	10	103	0.931351129039347	10.7764162769288	3.53240849458741	Up	2.49028e-23	5.99537895151838e-22	-	GO:0008270//zinc ion binding;GO:0016874//ligase activity	-	gi|255569333|ref|XP_002525634.1|/1.90954e-114/ubiquitin-protein ligase, putative [Ricinus communis]
CL5763	868	23	236	2.32966540480441	26.8535314285637	3.52691715559638	Up	1.484938e-51	7.97893737003567e-50	-	-	-	-
Unigene23066_Mpfb2	346	4	41	1.01641094313658	11.7035303771888	3.52538806690965	Up	5.11972e-10	5.25567985188551e-09	-	-	-	-
Unigene10059_Mpfb2	266	4	41	1.32209844483179	15.2233891372455	3.52538806690964	Up	5.11972e-10	5.25806879727273e-09	-	-	-	-
Unigene4782_Mpfb2	363	4	41	0.968810430648092	11.1554311584223	3.52538806690963	Up	5.11972e-10	5.25687405316973e-09	-	-	-	-
Unigene2306_Mpfb2	801	14	142	1.53667122614033	17.5091457170012	3.51022825973862	Up	1.766824e-31	5.6866816051282e-30	GO:0005887//integral to plasma membrane	GO:0051119//sugar transmembrane transporter activity	GO:0006810//transport	gi|356515971|ref|XP_003526670.1|/2.00777e-55/PREDICTED: bidirectional sugar transporter SWEET1-like [Glycine max]
Unigene21068_Mpfb2	877	17	171	1.70425574901065	19.2577544927761	3.49822573592712	Up	1.652938e-37	6.35158293214286e-36	-	GO:0016798//hydrolase activity, acting on glycosyl bonds	GO:0006281//DNA repair	gi|224109118|ref|XP_002315089.1|/1.04501e-79/predicted protein [Populus trichocarpa]
Unigene27363_Mpfb2	205	5	50	2.14437918491011	24.0893605622089	3.48976415717892	Up	7.24946e-12	8.74055090554963e-11	-	-	-	-
Unigene26453_Mpfb2	306	46	459	13.2166638651649	148.149567457585	3.48662444964835	Up	8.40092e-98	9.46706169276808e-96	GO:0009505//plant-type cell wall;GO:0005576//extracellular region;GO:0016020//membrane	GO:0005199//structural constituent of cell wall	GO:0009831//plant-type cell wall modification involved in multidimensional cell growth;GO:0009828//plant-type cell wall loosening;GO:0009826//unidimensional cell growth;GO:0006949//syncytium formation	gi|148716918|gb|ABR04073.1|/4.29416e-18/expansin 1 [Pyrus pyrifolia]
CL8434	1466	20	198	1.19944811161411	13.339524491406	3.47526458748381	Up	5.85208e-43	2.59773716227898e-41	-	-	-	-
Unigene25959_Mpfb2	739	27	267	3.21221618091406	35.6841989275373	3.47364449181564	Up	2.2295e-57	1.33265708333333e-55	-	-	GO:0045893//positive regulation of transcription, DNA-dependent;GO:0031347//regulation of defense response;GO:0009658//chloroplast organization	gi|359490781|ref|XP_002269666.2|/4.80398e-29/PREDICTED: uncharacterized protein LOC100267499 [Vitis vinifera]
CL6714	1144	28	276	2.15187701422797	23.8282521085625	3.46900559701212	Up	3.4231e-59	2.12773680742779e-57	-	-	-	-
Unigene20613_Mpfb2	467	14	138	2.63570375190236	29.1857820259053	3.46900559701212	Up	2.46916e-30	7.66338401373626e-29	-	-	-	-
CL9639	548	57	548	9.14491634148708	98.7663783050563	3.43297813108734	Up	7.19614e-115	9.79477019457831e-113	-	-	-	-
CL8526	1182	17	163	1.26449432477356	13.6200673973978	3.42910137527229	Up	3.18018e-35	1.1414547579031e-33	-	-	-	-
Unigene24273_Mpfb2	2365	60	573	2.23051703800375	23.9294438768699	3.42333679543994	Up	9.841e-120	1.40285472870662e-117	GO:0043680//filiform apparatus;GO:0005622//intracellular;GO:0009506//plasmodesma;GO:0005886//plasma membrane	GO:0004672//protein kinase activity	GO:0006833//water transport;GO:0010483//pollen tube reception;GO:0009651//response to salt stress;GO:0000902//cell morphogenesis;GO:0009791//post-embryonic development;GO:0050832//defense response to fungus;GO:0048767//root hair elongation;GO:0006972//hyperosmotic response;GO:0046777//protein autophosphorylation;GO:0007030//Golgi organization;GO:0006096//glycolysis;GO:0030244//cellulose biosynthe…	gi|359488520|ref|XP_003633771.1|/0/PREDICTED: receptor-like protein kinase FERONIA-like [Vitis vinifera]
Unigene252_Mpfb2	642	25	236	3.42365835597019	36.3066437383073	3.40662292187867	Up	4.77576e-50	2.5007163225956e-48	-	-	-	-
CL6423	751	11	103	1.2877696569833	13.5458548141422	3.39490497083747	Up	1.39009e-22	3.21313437391304e-21	-	-	-	-
Unigene11967_Mpfb2	301	4	37	1.16836606752577	12.1407175989604	3.37728942792051	Up	7.20184e-09	6.58127295773509e-08	GO:0009707//chloroplast outer membrane	-	GO:0009902//chloroplast relocation;GO:0006364//rRNA processing;GO:0010027//thylakoid membrane organization;GO:0042793//transcription from plastid promoter;GO:0010207//photosystem II assembly;GO:0045893//positive regulation of transcription, DNA-dependent;GO:0035304//regulation of protein dephosphorylation	gi|225444169|ref|XP_002268607.1|/2.34787e-40/PREDICTED: protein CHUP1, chloroplastic-like [Vitis vinifera]
CL14990	544	9	83	1.45455132211733	15.06913492522	3.37295049219617	Up	2.33266e-18	4.30247235673469e-17	-	-	-	-
Unigene21175_Mpfb2	1194	28	258	2.06176491145461	21.3414787292333	3.3717083956572	Up	4.4476e-54	2.50601741147132e-52	GO:0009506//plasmodesma;GO:0005886//plasma membrane	-	GO:0045787//positive regulation of cell cycle;GO:0031507//heterochromatin assembly	gi|224143225|ref|XP_002324886.1|/3.68719e-172/predicted protein [Populus trichocarpa]
Unigene13082_Mpfb2	424	6	55	1.24414452709407	12.8116764310804	3.36423327509506	Up	1.442684e-12	1.83695258596788e-11	-	-	-	-
CL11511	1549	123	1125	6.98134553227997	71.7315529975393	3.36103084305671	Up	1.57849e-229	4.57246055192308e-227	-	-	-	-
Unigene18633_Mpfb2	410	15	137	3.21656877736516	33.0024239702261	3.35897754964356	Up	2.5902e-29	7.77214792828685e-28	-	-	-	gi|224076020|ref|XP_002304876.1|/1.8719e-42/predicted protein [Populus trichocarpa]
CL7075	980	16	145	1.43542116867452	14.6133927084012	3.34774515230649	Up	7.48578e-31	2.3672142226732e-29	-	-	-	-
Unigene28249_Mpfb2	398	5	45	1.10451691685068	11.167052823436	3.33776106373387	Up	1.942848e-10	2.06869364448633e-09	-	GO:0004553//hydrolase activity, hydrolyzing O-glycosyl compounds;GO:0005488//binding	GO:0044238//primary metabolic process	gi|147782377|emb|CAN75033.1|/6.94911e-29/hypothetical protein VITISV_022185 [Vitis vinifera]
CL5348	1786	44	394	2.16599106919252	21.7883275768153	3.33045626311063	Up	7.5882e-81	6.99802387346939e-79	-	-	-	-
Unigene17086_Mpfb2	615	16	143	2.28733779723745	22.9651904026391	3.32770739906994	Up	2.74348e-30	8.49726646470185e-29	GO:0016023//cytoplasmic membrane-bounded vesicle;GO:0005739//mitochondrion	GO:0003993//acid phosphatase activity	-	gi|255549796|ref|XP_002515949.1|/3.08671e-75/Stem 28 kDa glycoprotein precursor, putative [Ricinus communis]
Unigene10521_Mpfb2	639	13	116	1.78866057207682	17.9294207877724	3.32537733927804	Up	8.06254e-25	2.0584074579661e-23	-	-	-	-
Unigene26822_Mpfb2	484	15	133	2.72477933619776	27.1403477573812	3.31622790218423	Up	3.48058e-28	1.00887703412444e-26	-	-	-	-
CL13586	2373	31	274	1.14854864897629	11.4041245914814	3.31167183486521	Up	2.00504e-56	1.179762403125e-54	-	-	-	-
Unigene3601_Mpfb2	1837	27	237	1.29223067920277	12.7423144574297	3.30169180902634	Up	6.9868e-49	3.57561161041903e-47	GO:0016021//integral to membrane	GO:0004872//receptor activity;GO:0005524//ATP binding;GO:0004709//MAP kinase kinase kinase activity;GO:0032440//2-alkenal reductase [NAD(P)] activity	GO:0055114//oxidation-reduction process;GO:0000186//activation of MAPKK activity;GO:0048513//organ development;GO:0000165//MAPK cascade	gi|255571000|ref|XP_002526451.1|/0/Receptor protein kinase CLAVATA1 precursor, putative [Ricinus communis]
Unigene17003_Mpfb2	638	82	719	11.300004419542	111.305683387673	3.30013201811276	Up	6.5763e-145	1.14739930772201e-142	-	-	-	gi|224069044|ref|XP_002302886.1|/3.98555e-36/predicted protein [Populus trichocarpa]
Unigene13891_Mpfb2	285	4	35	1.23395854850968	12.1292043532525	3.29711907923651	Up	2.66488e-08	2.27557185034014e-07	GO:0005886//plasma membrane;GO:0009536//plastid	GO:0008353//RNA polymerase II carboxy-terminal domain kinase activity;GO:0005524//ATP binding	GO:0006468//protein phosphorylation	gi|255547313|ref|XP_002514714.1|/1.96048e-31/ATP binding protein, putative [Ricinus communis]
CL11187	591	42	366	6.24808960476346	61.1649652447557	3.29121847779684	Up	2.05862e-74	1.71636492952029e-72	-	-	-	-
Unigene26544_Mpfb2	327	11	95	2.95753826420324	28.6935961436708	3.2782600519852	Up	2.52246e-20	5.20490616164384e-19	-	-	-	gi|359478050|ref|XP_003632060.1|/1.25914e-17/PREDICTED: uncharacterized protein LOC100854122 [Vitis vinifera]
Unigene22213_Mpfb2	228	5	43	1.92806023204637	18.6269923996378	3.27217272210629	Up	7.14244e-10	7.21250773541899e-09	-	-	-	gi|255544950|ref|XP_002513536.1|/6.2618e-06/ubiquitin-conjugating enzyme E2 C, putative [Ricinus communis]
CL3830	2528	39	335	1.35635376450604	13.0881078845704	3.27045112877444	Up	7.45074e-68	5.43928093473344e-66	-	-	-	-
CL13520	2639	298	2550	9.9280124597316	95.4354924887813	3.26494907357561	Up	0	0	-	-	-	-
Unigene15512_Mpfb2	485	9	77	1.63149674068418	15.6804353185347	3.26469760154415	Up	1.148952e-16	1.93586845369128e-15	-	-	-	gi|224127638|ref|XP_002329327.1|/3.11709e-16/predicted protein [Populus trichocarpa]
Unigene5936_Mpfb2	679	33	282	4.27296765417286	41.0193205920853	3.2629932953319	Up	2.98104e-57	1.7795272993395e-55	GO:0005634//nucleus	GO:0003677//DNA binding;GO:0003700//sequence-specific DNA binding transcription factor activity	GO:0010162//seed dormancy process;GO:0006355//regulation of transcription, DNA-dependent;GO:0009740//gibberellic acid mediated signaling pathway;GO:0009873//ethylene mediated signaling pathway	gi|292668919|gb|ADE41114.1|/1.68934e-91/AP2 domain class transcription factor [Malus x domestica]
Unigene11362_Mpfb2	492	101	862	18.0485248063267	173.0419067052	3.26116863862886	Up	1.808378e-171	3.76584301576037e-169	-	-	-	gi|388497288|gb|AFK36710.1|/1.34935e-38/unknown [Lotus japonicus]
CL13627	2099	83	707	3.47657092246265	33.2671888812172	3.25836303575403	Up	7.58768e-141	1.28902132150376e-138	-	-	-	-
CL4420	2423	321	2729	11.6476163650854	111.239556910647	3.25556325444339	Up	0	0	-	-	-	-
CL10534	362	6	51	1.45723005383394	13.9146002584472	3.2552989035419	Up	1.9455e-11	2.26995092951201e-10	-	-	-	-
Unigene6574_Mpfb2	815	10	85	1.07876744271551	10.3007879213862	3.25529890354189	Up	3.23846e-18	5.91283914909091e-17	GO:0043036//starch grain;GO:0009570//chloroplast stroma	GO:0008138//protein tyrosine/serine/threonine phosphatase activity	GO:0006470//protein dephosphorylation;GO:0005983//starch catabolic process;GO:0000023//maltose metabolic process;GO:0019252//starch biosynthetic process;GO:0043085//positive regulation of catalytic activity	gi|225452450|ref|XP_002274298.1|/3.36842e-114/PREDICTED: uncharacterized protein LOC100252584 [Vitis vinifera]
CL2343	914	12	102	1.1543047691201	11.0220684760566	3.25529890354189	Up	1.367434e-21	3.00842137419669e-20	-	-	-	-
Unigene26747_Mpfb2	490	8	68	1.43542116867452	13.7063545402935	3.25529890354189	Up	7.81904e-15	1.17738953202266e-13	-	GO:0003700//sequence-specific DNA binding transcription factor activity	GO:0009653//anatomical structure morphogenesis	gi|224053523|ref|XP_002297855.1|/7.5942e-39/predicted protein [Populus trichocarpa]
CL11347	477	8	68	1.47454166174112	14.0799029868843	3.25529890354189	Up	7.81904e-15	1.17699733031312e-13	-	-	-	-
Unigene6707_Mpfb2	798	21	178	2.31367227845564	22.0305956620301	3.25125207047919	Up	1.39625e-36	5.20157800906843e-35	-	-	-	gi|1087015|gb|AAB35283.1|/2.47213e-70/arabinogalactan-protein [Pyrus communis]
Unigene22474_Mpfb2	325	13	110	3.51678186325257	33.4286203494037	3.24875605767512	Up	3.89786e-23	9.28031588724974e-22	GO:0005773//vacuole;GO:0009986//cell surface;GO:0009898//internal side of plasma membrane	GO:0009882//blue light photoreceptor activity;GO:0042802//identical protein binding;GO:0000155//two-component sensor activity;GO:0005524//ATP binding;GO:0004697//protein kinase C activity;GO:0010181//FMN binding	GO:0010155//regulation of proton transport;GO:0010218//response to far red light;GO:0009744//response to sucrose stimulus;GO:0010119//regulation of stomatal movement;GO:0010114//response to red light;GO:0023014//signal transduction by phosphorylation;GO:0006355//regulation of transcription, DNA-dependent;GO:0009638//phototropism;GO:0010362//negative regulation of anion channel activity by blue li…	gi|228481103|gb|ACQ42250.1|/2.46632e-18/blue light photoreceptor [Fragaria x ananassa]
Unigene22006_Mpfb2	300	5	42	1.46532577635524	13.8272929627079	3.23822539018295	Up	1.36508e-09	1.34188819055906e-08	GO:0005886//plasma membrane	-	-	gi|359488656|ref|XP_002267994.2|/4.03707e-24/PREDICTED: uncharacterized protein LOC100261110 [Vitis vinifera]
CL10652	1195	91	764	6.69512865179883	63.1443623640695	3.23747025012861	Up	3.81902e-151	6.95877801532258e-149	-	-	-	-
Unigene19925_Mpfb2	201	3	25	1.31223203852708	12.2843754110767	3.22672975134513	Up	3.75948e-06	2.43321600859353e-05	-	GO:0004091//carboxylesterase activity	GO:0006629//lipid metabolic process	gi|255562023|ref|XP_002522020.1|/1.91937e-26/zinc finger protein, putative [Ricinus communis]
Unigene29513_Mpfb2	201	3	25	1.31223203852708	12.2843754110767	3.22672975134513	Up	3.75948e-06	2.43286756007447e-05	-	-	-	-
CL8194	3044	70	583	2.02180297657425	18.9161624677555	3.22590511854708	Up	2.28936e-115	3.14449510759878e-113	-	-	-	-
Unigene16405_Mpfb2	525	7	58	1.17226062108419	10.9113332222729	3.21846213536153	Up	1.021258e-12	1.31893763252358e-11	GO:0005576//extracellular region;GO:0016020//membrane	GO:0046872//metal ion binding;GO:0030570//pectate lyase activity	GO:0045490//pectin catabolic process	gi|296081331|emb|CBI17713.3|/2.2142e-96/unnamed protein product [Vitis vinifera]
Unigene17496_Mpfb2	926	18	149	1.70901926399963	15.8922142197121	3.21707958131141	Up	1.437554e-30	4.5018453018711e-29	GO:0005737//cytoplasm	GO:0020037//heme binding;GO:0004601//peroxidase activity;GO:0005515//protein binding	GO:0009651//response to salt stress;GO:0055114//oxidation-reduction process;GO:0006979//response to oxidative stress	gi|157365236|gb|ABV44812.1|/1.61653e-118/peroxidase [Eriobotrya japonica]
Unigene12671_Mpfb2	443	10	82	1.98463987768204	18.2818126885206	3.20345997202228	Up	2.22952e-17	3.9004947456446e-16	GO:0010598//NAD(P)H dehydrogenase complex (plastoquinone);GO:0009535//chloroplast thylakoid membrane	-	GO:0006098//pentose-phosphate shunt;GO:0009773//photosynthetic electron transport in photosystem I;GO:0016117//carotenoid biosynthetic process;GO:0010207//photosystem II assembly	gi|341833960|gb|AEK94315.1|/2.24556e-67/hypothetical protein [Pyrus x bretschneideri]
Unigene16470_Mpfb2	846	64	523	6.65112409125782	61.0577019545443	3.1985031985385	Up	7.65558e-103	9.24994664759358e-101	-	GO:0005515//protein binding	GO:0010075//regulation of meristem growth;GO:0010014//meristem initiation;GO:0009944//polarity specification of adaxial/abaxial axis;GO:0010358//leaf shaping;GO:0009855//determination of bilateral symmetry	gi|255541344|ref|XP_002511736.1|/2.38483e-17/conserved hypothetical protein [Ricinus communis]
CL8019	959	19	154	1.74188882694992	15.8602943263594	3.18669508954287	Up	2.82132e-31	9.02283294267516e-30	-	-	-	-
CL11382	755	35	282	4.07574056999471	36.8902234199018	3.17810439774538	Up	7.11762e-56	4.15016942167742e-54	-	-	-	-
CL10656	1317	21	169	1.40190620972483	12.6738936473459	3.17639807579498	Up	4.44394e-34	1.54356037401998e-32	-	-	-	-
CL4869	2604	108	869	3.64643280751995	32.9600548183925	3.17616092694249	Up	1.399282e-168	2.84829523864865e-166	-	-	-	-
Unigene16404_Mpfb2	241	5	40	1.82405698301482	16.3927598846567	3.16783606229156	Up	4.9522e-09	4.61317183673469e-08	GO:0016020//membrane	GO:0030570//pectate lyase activity	-	gi|297814998|ref|XP_002875382.1|/1.36589e-40/predicted protein [Arabidopsis lyrata subsp. lyrata]
Unigene15195_Mpfb2	376	5	40	1.16914290666641	10.5070615218145	3.16783606229156	Up	4.9522e-09	4.61412300618557e-08	-	-	-	-
Unigene21377_Mpfb2	418	10	80	2.10333843495967	18.902656134939	3.16783606229156	Up	8.01874e-17	1.36327630496614e-15	GO:0005887//integral to plasma membrane;GO:0016023//cytoplasmic membrane-bounded vesicle	GO:0051119//sugar transmembrane transporter activity	GO:0008643//carbohydrate transport	gi|255570438|ref|XP_002526178.1|/1.78987e-40/conserved hypothetical protein [Ricinus communis]
Unigene5028_Mpfb2	671	9	72	1.17924876189542	10.5978826199166	3.16783606229156	Up	2.85462e-15	4.40866107928913e-14	-	-	-	gi|302142381|emb|CBI19584.3|/8.96577e-31/unnamed protein product [Vitis vinifera]
CL4488	541	9	72	1.46261722593684	13.1445087577894	3.16783606229155	Up	2.85462e-15	4.41016831384615e-14	-	-	-	-
CL7614	773	10	80	1.1373809389562	10.2216174183758	3.16783606229155	Up	8.01874e-17	1.36378939352653e-15	-	-	-	-
Unigene22993_Mpfb2	442	7	56	1.39239100920634	12.5133872965682	3.16783606229155	Up	3.68706e-12	4.55231022786885e-11	GO:0005874//microtubule	GO:0003777//microtubule motor activity;GO:0005524//ATP binding	GO:0031047//gene silencing by RNA;GO:0000226//microtubule cytoskeleton organization;GO:0000911//cytokinesis by cell plate formation;GO:0051567//histone H3-K9 methylation;GO:0048453//sepal formation;GO:0006342//chromatin silencing;GO:0006306//DNA methylation;GO:0048451//petal formation;GO:0051322//anaphase;GO:0016572//histone phosphorylation;GO:0009909//regulation of flower development;GO:0007018/…	gi|359492966|ref|XP_002283715.2|/1.41206e-69/PREDICTED: uncharacterized protein LOC100250527 [Vitis vinifera]
CL1545	784	29	231	3.25212608527821	29.1008078934541	3.16160410858004	Up	7.89908e-46	3.79332121275239e-44	-	-	-	-
CL13640	1327	31	246	2.05388541373078	18.3093662871468	3.15615425724392	Up	1.261244e-48	6.43277145778781e-47	-	-	-	-
Unigene5911_Mpfb2	1197	48	380	3.52559585288479	31.354405811129	3.15272916990134	Up	3.63734e-74	3.01039848461538e-72	GO:0005886//plasma membrane;GO:0016021//integral to membrane	-	GO:0051716//cellular response to stimulus;GO:0008643//carbohydrate transport	gi|225456416|ref|XP_002284244.1|/2.54056e-88/PREDICTED: bidirectional sugar transporter SWEET10 [Vitis vinifera]
CL4626	821	15	118	1.60632545520063	14.1954112545635	3.14358851604487	Up	5.30764e-24	1.31711666095552e-22	-	-	-	-
CL1164	2677	61	479	2.00339646673895	17.6724300366537	3.14098057046485	Up	1.01428e-92	1.08870068693587e-90	-	-	-	-
CL7182	1672	83	649	4.36442725254132	38.3369494736732	3.13487129894377	Up	8.8641e-125	1.335199383e-122	-	-	-	-
Unigene27393_Mpfb2	243	5	39	1.8090441683398	15.8513940489597	3.13131018626645	Up	9.39806e-09	8.47344240502793e-08	-	-	-	-
Unigene27006_Mpfb2	745	10	78	1.18012814203107	10.3406409500596	3.13131018626644	Up	2.86902e-16	4.72134540349599e-15	GO:0016023//cytoplasmic membrane-bounded vesicle;GO:0005576//extracellular region	-	GO:0010054//trichoblast differentiation	gi|224143787|ref|XP_002325075.1|/9.59939e-86/predicted protein [Populus trichocarpa]
Unigene6629_Mpfb2	1722	49	381	2.50177571572846	21.8524913671466	3.12677340566967	Up	8.9936e-74	7.40276485245901e-72	GO:0022626//cytosolic ribosome;GO:0009505//plant-type cell wall;GO:0016023//cytoplasmic membrane-bounded vesicle	GO:0080079//cellobiose glucosidase activity;GO:0043169//cation binding;GO:0047668//amygdalin beta-glucosidase activity;GO:0004567//beta-mannosidase activity;GO:0080082//esculin beta-glucosidase activity;GO:0080081//4-methylumbelliferyl-beta-D-glucopyranoside beta-glucosidase activity;GO:0080083//beta-gentiobiose beta-glucosidase activity	GO:0005975//carbohydrate metabolic process	gi|356520639|ref|XP_003528968.1|/0/PREDICTED: beta-glucosidase 44-like [Glycine max]
CL2208	1968	68	528	3.03787051195598	26.4982966184298	3.12476734039967	Up	1.595816e-101	1.87307348633766e-99	-	-	-	-
Unigene19005_Mpfb2	387	8	62	1.81745832726231	15.8230373511977	3.12203237267844	Up	3.66098e-13	4.90035619727488e-12	-	-	-	gi|302143839|emb|CBI22700.3|/1.25981e-14/unnamed protein product [Vitis vinifera]
Unigene22390_Mpfb2	387	12	93	2.72618749089347	23.7345560267965	3.12203237267843	Up	4.3281e-19	8.34040558208955e-18	-	-	-	-
Unigene21029_Mpfb2	599	8	62	1.17421765050169	10.2228972536118	3.12203237267843	Up	3.66098e-13	4.89745486145648e-12	GO:0016021//integral to membrane	-	-	gi|15214248|sp|Q9Y068.1|RIC1_PHYIN/3.17935e-13/RecName: Full=Protein Ric1
Unigene26912_Mpfb2	356	14	107	3.45751025881573	29.6854002209018	3.1019481266351	Up	1.245582e-21	2.74971201748901e-20	GO:0016020//membrane	GO:0015297//antiporter activity;GO:0015238//drug transmembrane transporter activity	GO:0006855//drug transmembrane transport;GO:0009636//response to toxin;GO:0009723//response to ethylene stimulus	gi|302142981|emb|CBI20276.3|/6.45307e-27/unnamed protein product [Vitis vinifera]
CL14909	403	33	252	7.19936733792401	61.7596211733851	3.10072186643302	Up	6.01672e-49	3.08264807346939e-47	-	-	-	-
Unigene23850_Mpfb2	857	37	282	3.79582639849315	32.4995550548727	3.0979340490614	Up	1.537512e-54	8.684828721e-53	GO:0005886//plasma membrane;GO:0016021//integral to membrane;GO:0005634//nucleus;GO:0005829//cytosol	GO:0005215//transporter activity	GO:0052541//plant-type cell wall cellulose metabolic process;GO:0006810//transport;GO:0052546//cell wall pectin metabolic process;GO:0016126//sterol biosynthetic process	gi|297740886|emb|CBI31068.3|/5.63705e-107/unnamed protein product [Vitis vinifera]
CL4360	1569	38	289	2.12934529642444	18.1921499873558	3.09483423134865	Up	8.4337e-56	4.9112173878866e-54	-	-	-	-
CL9714	713	70	532	8.63165253953998	73.6938474870827	3.09383548084778	Up	2.6804e-101	3.13794289119171e-99	-	-	-	-
CL6108	1226	19	144	1.36253783445756	11.6006186589952	3.08983355029029	Up	1.613554e-28	4.71330909541047e-27	-	-	-	-
CL11737	1708	41	310	2.11048091910649	17.9259820108709	3.08640846294771	Up	1.393266e-59	8.73235745825243e-58	-	-	-	-
Unigene11617_Mpfb2	291	13	98	3.92767733868415	33.2615294635585	3.08210618826567	Up	8.22004e-20	1.64652210797872e-18	-	-	-	-
Unigene4270_Mpfb2	441	6	45	1.19618430722877	10.0782018678629	3.07472665790007	Up	9.09298e-10	9.09277878335915e-09	-	-	-	gi|224125042|ref|XP_002319488.1|/6.01575e-20/predicted protein [Populus trichocarpa]
CL6607	1945	163	1221	7.36806482917956	62.001926946259	3.07295539304788	Up	1.265054e-228	3.59537894377358e-226	-	-	-	-
CL9687	1420	22	164	1.36213382027388	11.4068211563586	3.06595644827234	Up	4.83314e-32	1.58149720101376e-30	-	-	-	-
CL4522	1090	22	163	1.77452295852194	14.7696510676369	3.05713259788534	Up	9.06242e-32	2.94408121768512e-30	-	-	-	-
CL4890	2612	177	1311	5.95779469559443	49.5722518981351	3.05668248243031	Up	4.7997e-244	1.45566203557047e-241	-	-	-	-
Unigene21787_Mpfb2	2067	198	1466	8.42190141417525	70.0491101089563	3.05614883034576	Up	1.26944e-272	4.2809495641791e-270	-	GO:0048038//quinone binding;GO:0005507//copper ion binding;GO:0008131//primary amine oxidase activity	GO:0009684//indoleacetic acid biosynthetic process;GO:0009805//coumarin biosynthetic process;GO:0055114//oxidation-reduction process;GO:0009611//response to wounding;GO:0006569//tryptophan catabolic process	gi|225432636|ref|XP_002278244.1|/0/PREDICTED: primary amine oxidase [Vitis vinifera]
Unigene18451_Mpfb2	273	8	59	2.57639696941581	21.3451147252686	3.05047911165339	Up	2.44968e-12	3.07410690141627e-11	GO:0005874//microtubule;GO:0005737//cytoplasm	GO:0003924//GTPase activity;GO:0005198//structural molecule activity;GO:0005525//GTP binding	GO:0051258//protein polymerization;GO:0006184//GTP catabolic process;GO:0007018//microtubule-based movement	gi|134035502|gb|ABO47739.1|/8.3655e-22/alpha-tubulin [Gossypium hirsutum]
CL8083	3335	97	715	2.55718021540854	21.1748007460616	3.04972265177018	Up	1.227378e-133	1.94610471726316e-131	-	-	-	-
Unigene3669_Mpfb2	1649	607	4459	32.3633503789314	267.070515986808	3.04478784034978	Up	0	0	-	GO:0003700//sequence-specific DNA binding transcription factor activity;GO:0003677//DNA binding	GO:0016572//histone phosphorylation;GO:0051322//anaphase;GO:0010583//response to cyclopentenone;GO:0000911//cytokinesis by cell plate formation;GO:0042127//regulation of cell proliferation;GO:0006084//acetyl-CoA metabolic process;GO:0000226//microtubule cytoskeleton organization;GO:0051329//interphase of mitotic cell cycle	gi|225426010|ref|XP_002273198.1|/0/PREDICTED: high mobility group B protein 13-like [Vitis vinifera]
CL9561	1478	62	455	3.68810005956799	30.4050758652237	3.04336248699074	Up	1.690728e-85	1.63252794e-83	-	-	-	-
Unigene5584_Mpfb2	624	31	227	4.36779798721273	35.9294356975125	3.0401882391956	Up	2.03224e-43	9.183489336e-42	GO:0005773//vacuole;GO:0009536//plastid;GO:0005739//mitochondrion	GO:0003700//sequence-specific DNA binding transcription factor activity;GO:0003677//DNA binding	GO:0009826//unidimensional cell growth;GO:0048510//regulation of timing of transition from vegetative to reproductive phase;GO:0009640//photomorphogenesis;GO:0009741//response to brassinosteroid stimulus	gi|225452765|ref|XP_002283094.1|/2.73469e-34/PREDICTED: transcription factor bHLH135 [Vitis vinifera]
CL11631	926	56	409	5.31694882133219	43.6235947373305	3.0364381731757	Up	7.48258e-77	6.54023805841393e-75	-	-	-	-
Unigene18811_Mpfb2	340	7	51	1.81010831196824	14.8149567457585	3.03290648220545	Up	8.83598e-11	9.78649755441176e-10	-	-	-	gi|297733924|emb|CBI15171.3|/1.01225e-43/unnamed protein product [Vitis vinifera]
Unigene19006_Mpfb2	452	11	80	2.13963498317358	17.4807749212489	3.03033253854162	Up	3.59108e-16	5.86685878958785e-15	GO:0009536//plastid	GO:0000166//nucleotide binding	GO:0000911//cytokinesis by cell plate formation;GO:0051322//anaphase;GO:0051225//spindle assembly;GO:0008283//cell proliferation	gi|356529192|ref|XP_003533180.1|/4.63993e-39/PREDICTED: kinesin-related protein 3-like [Glycine max]
CL3549	384	11	80	2.51852867811057	20.5763288135534	3.03033253854162	Up	3.59108e-16	5.86898061916817e-15	-	-	-	-
Unigene20964_Mpfb2	323	45	327	12.2488532388828	99.9894913490818	3.02912979145996	Up	1.252098e-61	8.22399077354651e-60	GO:0000786//nucleosome;GO:0016021//integral to membrane;GO:0009536//plastid;GO:0005634//nucleus	GO:0003677//DNA binding;GO:0005515//protein binding	GO:0016192//vesicle-mediated transport;GO:0006334//nucleosome assembly;GO:0008283//cell proliferation	gi|388503164|gb|AFK39648.1|/4.77994e-38/unknown [Medicago truncatula]
Unigene13497_Mpfb2	258	4	29	1.36309374544673	11.1016471738242	3.02581705741914	Up	1.263786e-06	8.74834950275735e-06	GO:0030117//membrane coat	-	GO:0016192//vesicle-mediated transport;GO:0000910//cytokinesis;GO:0051726//regulation of cell cycle;GO:0009909//regulation of flower development;GO:0051567//histone H3-K9 methylation;GO:0007017//microtubule-based process;GO:0006270//DNA-dependent DNA replication initiation;GO:0006346//methylation-dependent chromatin silencing;GO:0006886//intracellular protein transport;GO:0031048//chromatin silen…	gi|297736029|emb|CBI24067.3|/3.77576e-35/unnamed protein product [Vitis vinifera]
Unigene20896_Mpfb2	208	4	29	1.69076051117912	13.7703123598396	3.02581705741913	Up	1.263786e-06	8.75103057830218e-06	-	-	-	gi|302399059|gb|ADL36824.1|/1.04674e-24/SPL domain class transcription factor [Malus x domestica]
CL4574	2027	62	449	2.68920172079008	21.8777029397979	3.02421138664583	Up	7.19628e-84	6.86060542025316e-82	-	-	-	-
CL1742	1124	25	181	1.9555059292997	15.904550243074	3.02382575960003	Up	9.51568e-35	3.37258089035294e-33	-	-	-	-
CL8922	1169	23	166	1.72981143829789	14.0249946951577	3.01931353758146	Up	6.0312e-32	1.96782596967509e-30	-	-	-	-
Unigene12216_Mpfb2	1797	77	555	3.76728162869294	30.5038063212611	3.01739348283412	Up	4.9345e-103	5.99422366935484e-101	-	GO:0016740//transferase activity	-	gi|255547852|ref|XP_002514983.1|/2.88417e-92/Anthranilate N-benzoyltransferase protein, putative [Ricinus communis]
Unigene10265_Mpfb2	522	12	86	2.0211390018693	16.2718554295687	3.0091383162725	Up	3.57292e-17	6.19319838434983e-16	-	-	-	gi|224053523|ref|XP_002297855.1|/4.85759e-32/predicted protein [Populus trichocarpa]
CL13179	1107	80	571	6.35371610343735	50.9445365963751	3.00325490276704	Up	1.855378e-105	2.32251181279778e-103	-	-	-	-
CL870	1060	18	128	1.49297343251289	11.9265060594785	2.99791106084924	Up	8.4816e-25	2.16295159367946e-23	-	-	-	-
CL6649	667	12	85	1.58176095798467	12.5864200238827	2.99226449770809	Up	6.67734e-17	1.14123418025719e-15	-	-	-	-
CL14617	548	17	120	2.72743118956632	21.6276740813992	2.98726381664973	Up	2.93762e-23	7.04607803503185e-22	-	-	-	-
CL12980	762	17	120	1.961459700633	15.553760363001	2.98726381664973	Up	2.93762e-23	7.05356589691817e-22	-	-	-	-
CL15190	320	17	120	4.67072591213233	37.0373918643961	2.98726381664973	Up	2.93762e-23	7.04981997769517e-22	-	-	-	-
CL13264	1116	36	254	2.83611440584885	22.4790861016885	2.98659574762141	Up	1.451168e-47	7.19044196842105e-46	-	-	-	-
Unigene11749_Mpfb2	320	10	70	2.74748583066607	21.6051452542311	2.97519098434916	Up	4.43934e-14	6.30252388501414e-13	-	-	-	-
Unigene26529_Mpfb2	240	6	42	2.19798866453286	17.2841162033849	2.97519098434916	Up	6.02942e-09	5.56615853687436e-08	-	-	-	gi|1087015|gb|AAB35283.1|/2.19269e-30/arabinogalactan-protein [Pyrus communis]
CL871	611	38	266	5.46799144040908	42.9981286892717	2.97519098434916	Up	1.501062e-49	7.81468787073733e-48	-	-	-	-
Unigene19256_Mpfb2	426	7	49	1.44468738513897	11.3604519646661	2.97519098434916	Up	3.1029e-10	3.2457626875e-09	-	-	-	-
Unigene10101_Mpfb2	232	6	42	2.27378137710296	17.8801202103981	2.97519098434915	Up	6.02942e-09	5.56502165808824e-08	-	-	-	-
Unigene27131_Mpfb2	347	6	42	1.52022270745789	11.9544319562316	2.97519098434915	Up	6.02942e-09	5.56388524361854e-08	GO:0005783//endoplasmic reticulum	GO:0033772;GO:0009055//electron carrier activity;GO:0019825//oxygen binding;GO:0020037//heme binding	GO:0048437//floral organ development;GO:0010338//leaf formation;GO:0055114//oxidation-reduction process;GO:0010075//regulation of meristem growth;GO:0046622//positive regulation of organ growth;GO:0040009//regulation of growth rate;GO:0008284//positive regulation of cell proliferation	gi|225456567|ref|XP_002265348.1|/1.10998e-34/PREDICTED: cytochrome P450 78A4 isoform 2 [Vitis vinifera]
Unigene28510_Mpfb2	222	4	28	1.5841359744381	12.4570206871242	2.97519098434915	Up	2.3773e-06	1.58098321854305e-05	-	-	-	-
Unigene2817_Mpfb2	932	136	950	12.8294617328957	100.673883465454	2.97215692425951	Up	1.93767e-172	4.0537671125e-170	GO:0005874//microtubule;GO:0005737//cytoplasm	GO:0003924//GTPase activity;GO:0005198//structural molecule activity;GO:0005525//GTP binding	GO:0051258//protein polymerization;GO:0006184//GTP catabolic process;GO:0007018//microtubule-based movement	gi|302761312|ref|XP_002964078.1|/1.01403e-152/hypothetical protein SELMODRAFT_405729 [Selaginella moellendorffii]
Unigene1966_Mpfb2	1944	151	1051	6.82914173548275	53.396843414925	2.96697827692865	Up	3.09514e-190	7.02845635477387e-188	GO:0009505//plant-type cell wall;GO:0005737//cytoplasm;GO:0005886//plasma membrane;GO:0048046//apoplast	GO:0045330;GO:0030599//pectinesterase activity;GO:0004857//enzyme inhibitor activity	GO:0009684//indoleacetic acid biosynthetic process;GO:0007047//cellular cell wall organization;GO:0042545//cell wall modification;GO:0006546//glycine catabolic process;GO:0043086//negative regulation of catalytic activity;GO:0045490//pectin catabolic process;GO:0006569//tryptophan catabolic process;GO:0009624//response to nematode	gi|225441977|ref|XP_002265171.1|/0/PREDICTED: pectinesterase 3-like [Vitis vinifera]
CL5100	680	11	76	1.42222795940361	11.0385952223298	2.95633195709784	Up	4.3762e-15	6.69905493902439e-14	-	-	-	-
CL660	2035	50	344	2.16018541968831	16.6956433105353	2.95024462721893	Up	4.48044e-63	3.02640662421525e-61	-	-	-	-
CL2969	450	15	103	2.93065155271048	22.606526589824	2.94744599386625	Up	6.57786e-20	1.32699515866071e-18	-	-	-	-
Unigene11409_Mpfb2	269	5	34	1.63419231563781	12.4834827597469	2.93337080865453	Up	2.22008e-07	1.69722881272204e-06	-	-	-	-
CL9100	1819	51	346	2.46503401629853	18.7867877369706	2.93003894795679	Up	5.38348e-63	3.61477084279346e-61	-	-	-	-
Unigene18866_Mpfb2	916	18	122	1.72767667954548	13.154473966394	2.92864839841213	Up	3.52222e-23	8.4214602952381e-22	GO:0035061//interchromatin granule;GO:0016607//nuclear speck;GO:0005773//vacuole;GO:0009506//plasmodesma	GO:0004683//calmodulin-dependent protein kinase activity;GO:0003677//DNA binding;GO:0003723//RNA binding;GO:0005516//calmodulin binding;GO:0005524//ATP binding	GO:0009611//response to wounding;GO:0009268//response to pH;GO:0006355//regulation of transcription, DNA-dependent;GO:0010118//stomatal movement;GO:0009753//response to jasmonic acid stimulus;GO:0050832//defense response to fungus;GO:0042742//defense response to bacterium;GO:0000956//nuclear-transcribed mRNA catabolic process;GO:0000398//nuclear mRNA splicing, via spliceosome;GO:0006468//protein …	gi|225439649|ref|XP_002269923.1|/1.29795e-128/PREDICTED: CBL-interacting serine/threonine-protein kinase 14 isoform 1 [Vitis vinifera]
Unigene11644_Mpfb2	394	9	61	2.00831451581683	15.2912413111889	2.92864839841212	Up	2.92994e-12	3.64440018331957e-11	-	-	-	-
CL5942	1652	30	203	1.59660193549602	12.1365464866383	2.92628138386822	Up	1.45247e-37	5.59553851918159e-36	-	-	-	-
Unigene27677_Mpfb2	257	4	27	1.36839761216054	10.3762342966402	2.92272356445502	Up	4.4551e-06	2.85927444823179e-05	-	-	GO:0015743//malate transport	gi|225436134|ref|XP_002279322.1|/5.4953e-18/PREDICTED: aluminum-activated malate transporter 2 [Vitis vinifera]
Unigene26150_Mpfb2	219	4	27	1.60583646723862	12.1766767773357	2.92272356445502	Up	4.4551e-06	2.85846250035496e-05	-	-	-	-
Unigene3124_Mpfb2	733	54	364	6.4770198027162	49.0463324734523	2.92074320032678	Up	5.64686e-66	3.9747033728972e-64	GO:0016020//membrane	GO:0005215//transporter activity	GO:0006857//oligopeptide transport	gi|356495939|ref|XP_003516828.1|/1.43596e-110/PREDICTED: probable nitrite transporter At1g68570-like [Glycine max]
Unigene960_Mpfb2	1003	19	128	1.66547496016448	12.6042835723302	2.91990854884797	Up	3.52246e-24	8.77005206280992e-23	-	GO:0004091//carboxylesterase activity	GO:0042538//hyperosmotic salinity response;GO:0006629//lipid metabolic process;GO:0010226//response to lithium ion;GO:0010103//stomatal complex morphogenesis;GO:0009751//response to salicylic acid stimulus	gi|296085157|emb|CBI28652.3|/1.71835e-100/unnamed protein product [Vitis vinifera]
CL10606	760	130	875	15.0388698099617	113.711290811743	2.91860745598279	Up	4.82196e-156	9.0414751219917e-154	-	-	-	-
Unigene18901_Mpfb2	710	11	74	1.36213382027388	10.2939605557383	2.91785780928322	Up	1.5137e-14	2.23903729296236e-13	GO:0009507//chloroplast	GO:0005524//ATP binding;GO:0004674//protein serine/threonine kinase activity	GO:0006468//protein phosphorylation	gi|255576359|ref|XP_002529072.1|/5.85399e-98/serine/threonine protein kinase, putative [Ricinus communis]
Unigene1916_Mpfb2	682	89	594	11.4733719145704	86.0223294915007	2.90642175212592	Up	4.7284e-106	5.9353241e-104	GO:0000786//nucleosome;GO:0005730//nucleolus	GO:0003677//DNA binding	GO:0009651//response to salt stress;GO:0006816//calcium ion transport;GO:0007030//Golgi organization;GO:0006334//nucleosome assembly	gi|118484989|gb|ABK94359.1|/1.15172e-63/unknown [Populus trichocarpa]
Unigene226_Mpfb2	991	25	166	2.21795021648119	16.5441158412102	2.89901930386375	Up	1.044252e-30	3.28841140264808e-29	-	-	GO:0048235//pollen sperm cell differentiation	gi|255561421|ref|XP_002521721.1|/7.584e-93/conserved hypothetical protein [Ricinus communis]
Unigene14817_Mpfb2	681	11	73	1.42013951893459	10.587291653846	2.89822900253428	Up	2.80838e-14	4.05715741112532e-13	-	-	-	-
Unigene16414_Mpfb2	1624	68	449	3.68136032483336	27.3067141988733	2.89094485578236	Up	3.80862e-80	3.4839621291498e-78	-	-	GO:0009567//double fertilization forming a zygote and endosperm	gi|255562500|ref|XP_002522256.1|/4.25215e-148/conserved hypothetical protein [Ricinus communis]
CL12519	597	12	79	1.76722706696109	13.0695877489103	2.8866543097475	Up	2.76132e-15	4.27040689527721e-14	-	-	-	-
CL13004	205	7	46	3.00213085887415	22.1622117172322	2.88404309629097	Up	2.00646e-09	1.94947153171361e-08	-	-	-	-
CL9336	4418	359	2357	7.14420942116158	52.6917957593974	2.88273207171867	Up	0	0	-	-	-	-
Unigene2626_Mpfb2	1035	32	210	2.71828549816624	20.0395550184172	2.88208157995768	Up	3.19524e-38	1.26214773041958e-36	GO:0016020//membrane	GO:0022857//transmembrane transporter activity	GO:0055085//transmembrane transport	gi|49333379|gb|AAT64019.1|/4.22552e-150/putative permease [Gossypium hirsutum]
CL6327	744	866	5666	102.336461477713	752.164381016733	2.87772773394292	Up	0	0	-	-	-	-
CL6841	975	94	615	8.476346029378	62.2987924693432	2.87768981084052	Up	1.280406e-108	1.66744284536023e-106	-	-	-	-
Unigene5595_Mpfb2	2105	43	280	1.79598123657792	13.1375705108864	2.87085432453443	Up	3.0574e-50	1.60465561672474e-48	-	GO:0046872//metal ion binding	-	gi|356532894|ref|XP_003535004.1|/0/PREDICTED: uncharacterized protein LOC100780745 [Glycine max]
Unigene18231_Mpfb2	208	16	104	6.76304204471649	49.3831891525282	2.86827578043265	Up	1.428112e-19	2.81812022567686e-18	GO:0000786//nucleosome;GO:0005634//nucleus	GO:0003677//DNA binding	GO:0006334//nucleosome assembly	gi|308804339|ref|XP_003079482.1|/4.12572e-13/Histones H3 and H4 (ISS) [Ostreococcus tauri]
Unigene19782_Mpfb2	258	8	52	2.72618749089347	19.9064018289261	2.86827578043265	Up	1.93092e-10	2.05696237340877e-09	-	-	-	-
CL4925	1188	22	143	1.62813975150582	11.8885455367197	2.86827578043264	Up	2.22856e-26	6.05570642453397e-25	-	-	-	-
CL14602	2591	73	473	2.47708487087455	18.0302960008845	2.86370787675093	Up	1.611e-83	1.52940081932773e-81	-	-	-	-
Unigene5645_Mpfb2	392	150	971	33.6426836408091	244.648350342372	2.86234485721487	Up	1.701174e-169	3.49428872209091e-167	-	-	GO:0006869//lipid transport	gi|359490972|ref|XP_002279379.2|/1.20199e-36/PREDICTED: non-specific lipid-transfer protein 2-like [Vitis vinifera]
CL5968	842	17	110	1.77509773382701	12.9029710374777	2.86173293456588	Up	1.418364e-20	2.96322010152566e-19	-	-	-	-
CL816	1011	17	109	1.47837021946819	10.6484028044027	2.84855754581814	Up	2.61532e-20	5.38667709571559e-19	-	-	-	-
CL2932	2071	2342	14965	99.4242289200571	713.683655883712	2.8436153601758	Up	0	0	-	-	-	-
CL3930	1912	54	344	2.48308342855177	17.7696831260143	2.83921331483018	Up	1.16827e-60	7.48836213191489e-59	-	-	-	-
CL5651	1827	68	433	3.27232028874076	23.4076857176187	2.83859643576794	Up	6.6411e-76	5.69458572865275e-74	-	-	-	-
Unigene10254_Mpfb2	250	6	38	2.11006911795154	15.0124895023686	2.83080107501399	Up	7.23328e-08	5.87041468965517e-07	-	-	-	-
Unigene3500_Mpfb2	361	6	38	1.46126670218251	10.3964608742165	2.83080107501399	Up	7.23328e-08	5.87252407330219e-07	-	-	-	-
Unigene11905_Mpfb2	338	126	797	32.774742216703	232.889951210444	2.82899205278211	Up	9.5197e-138	1.57577188021978e-135	-	-	-	-
Unigene10121_Mpfb2	573	37	234	5.67717840053862	40.3339136533738	2.82874741624601	Up	1.2886e-41	5.54048957183634e-40	GO:0009506//plasmodesma	-	-	gi|224056885|ref|XP_002299072.1|/8.14026e-53/predicted protein [Populus trichocarpa]
CL11892	1263	42	265	2.92369038512684	20.7229534844338	2.82536718896336	Up	7.29546e-47	3.57564579110629e-45	-	-	-	-
Unigene1571_Mpfb2	698	13	82	1.63747006526803	11.6029269642043	2.82494834876855	Up	1.70903e-15	2.67692744090121e-14	GO:0031967;GO:0005739//mitochondrion;GO:0071944//cell periphery;GO:0031090//organelle membrane;GO:0009507//chloroplast	GO:0046943//carboxylic acid transmembrane transporter activity	GO:0055085//transmembrane transport;GO:0046942//carboxylic acid transport;GO:0008152//metabolic process	gi|297812157|ref|XP_002873962.1|/5.57706e-29/dicarboxylate/tricarboxylate carrier [Arabidopsis lyrata subsp. lyrata]
Unigene12238_Mpfb2	289	32	201	9.73503629966111	68.6921869872537	2.81888775347048	Up	7.74058e-36	2.82772085383993e-34	-	-	-	-
CL241	1289	83	521	5.66122759212498	39.9203127206628	2.81793619322314	Up	2.73622e-90	2.81656140273348e-88	-	-	-	-
Unigene28295_Mpfb2	425	8	50	1.65495617094239	11.6195739182419	2.81169225206627	Up	6.59228e-10	6.67634560555805e-09	-	-	-	-
CL4242	1871	62	387	2.91342163978701	20.4289622683361	2.80982950804909	Up	2.6602e-67	1.92647079807692e-65	-	-	-	-
CL1755	1695	71	443	3.68276566800786	25.8132776337109	2.80925183134189	Up	8.83894e-77	7.68120883961538e-75	-	-	-	-
Unigene4905_Mpfb2	633	24	149	3.33344252441002	23.2483260149343	2.80204208203256	Up	8.61096e-27	2.38431783970588e-25	GO:0000786//nucleosome;GO:0005730//nucleolus	GO:0003677//DNA binding	GO:0001510//RNA methylation;GO:0006334//nucleosome assembly;GO:0008283//cell proliferation	gi|388514875|gb|AFK45499.1|/5.4053e-62/unknown [Lotus japonicus]
Unigene21537_Mpfb2	502	12	74	2.10166246807923	14.5591872401876	2.79232692719935	Up	5.88342e-14	8.30052658070559e-13	-	-	-	-
CL8349	1321	88	541	5.8568660856591	40.4486076177407	2.78788922748107	Up	1.234594e-92	1.32203953236967e-90	-	-	-	-
Unigene22396_Mpfb2	790	38	232	4.22904148112651	29.0048098313583	2.77788954397554	Up	1.644776e-40	6.88839505690454e-39	GO:0005840//ribosome;GO:0009941//chloroplast envelope;GO:0009570//chloroplast stroma	GO:0003735//structural constituent of ribosome	GO:0006412//translation;GO:0010075//regulation of meristem growth;GO:0009926//auxin polar transport;GO:0008361//regulation of cell size;GO:0010015//root morphogenesis;GO:0042254//ribosome biogenesis;GO:0048653//anther development;GO:0009664//plant-type cell wall organization;GO:0009832//plant-type cell wall biogenesis;GO:0007389//pattern specification process	gi|255537691|ref|XP_002509912.1|/4.52239e-60/50S ribosomal protein L18, chloroplast precursor, putative [Ricinus communis]
CL11587	1332	69	420	4.55439092650953	31.1425517178106	2.77355712317951	Up	6.5932e-72	5.25467574603175e-70	-	-	-	-
CL4080	370	12	73	2.85144475398857	19.48633950343	2.77269812045042	Up	1.079226e-13	1.49828398506912e-12	-	-	-	-
CL4974	874	39	237	3.92318342868565	26.7821872520576	2.77117709232757	Up	3.0231e-41	1.28756706786051e-39	-	-	-	-
CL2638	1153	70	425	5.33770013936861	36.4056468166947	2.76987207637165	Up	1.217448e-72	9.87706600933573e-71	-	-	-	-
Unigene6398_Mpfb2	1018	36	218	3.1091391718343	21.1503639199433	2.76609538562617	Up	5.42704e-38	2.12699488777103e-36	GO:0005739//mitochondrion	-	-	gi|255541866|ref|XP_002511997.1|/2.89976e-87/conserved hypothetical protein [Ricinus communis]
CL14524	1184	77	464	5.71774078273751	38.7057428492788	2.75903051672422	Up	8.03068e-79	7.18610690138614e-77	-	-	-	-
CL10754	1107	51	307	4.05049401594131	27.3904951577708	2.75750556569024	Up	1.103962e-52	6.01772482726176e-51	-	-	-	-
Unigene211_Mpfb2	2658	70	420	2.31541319062905	15.6064254658103	2.75279856301271	Up	2.45272e-71	1.93431001884817e-69	GO:0005874//microtubule	GO:0003777//microtubule motor activity;GO:0005524//ATP binding	GO:0006346//methylation-dependent chromatin silencing;GO:0031048//chromatin silencing by small RNA;GO:0006275//regulation of DNA replication;GO:0000911//cytokinesis by cell plate formation;GO:0051567//histone H3-K9 methylation;GO:0006270//DNA-dependent DNA replication initiation;GO:0010389//regulation of G2/M transition of mitotic cell cycle;GO:0008283//cell proliferation;GO:0051225//spindle asse…	gi|359492534|ref|XP_002283486.2|/0/PREDICTED: uncharacterized protein LOC100254027 [Vitis vinifera]
Unigene181_Mpfb2	1211	49	294	3.55743830097804	23.977964675216	2.75279856301271	Up	1.977224e-50	1.04014872335274e-48	-	GO:0009055//electron carrier activity;GO:0015035//protein disulfide oxidoreductase activity	GO:0045454//cell redox homeostasis	gi|359482223|ref|XP_003632735.1|/8.77792e-121/PREDICTED: uncharacterized protein At5g39865-like [Vitis vinifera]
Unigene7659_Mpfb2	279	5	30	1.57561911436047	10.620040677963	2.75279856301271	Up	2.62874e-06	1.73822259086918e-05	-	-	-	-
CL9349	1135	44	263	3.40833484544302	22.8859537394095	2.74732343294656	Up	3.46116e-45	1.63434022194357e-43	-	-	-	-
CL11427	1935	38	227	1.7265854108992	11.5865467055544	2.74645703613888	Up	3.32744e-39	1.34493458103757e-37	-	-	-	-
Unigene4331_Mpfb2	1053	18	107	1.50289823215922	10.0360897233058	2.73937804725039	Up	3.31222e-19	6.42661698497209e-18	GO:0016020//membrane	GO:0050378//UDP-glucuronate 4-epimerase activity;GO:0050662//coenzyme binding;GO:0000166//nucleotide binding	GO:0005975//carbohydrate metabolic process;GO:0009225//nucleotide-sugar metabolic process	gi|147823274|emb|CAN73016.1|/2.8136e-149/hypothetical protein VITISV_004388 [Vitis vinifera]
Unigene17959_Mpfb2	382	13	77	2.99202645433792	19.9084060981396	2.73418288484536	Up	3.53872e-14	5.06208350997151e-13	-	-	-	-
Unigene26635_Mpfb2	435	48	284	9.70146720897262	64.4819573301977	2.73262068107508	Up	2.15426e-48	1.09013275632699e-46	-	-	-	gi|255562798|ref|XP_002522404.1|/6.30239e-06/Protein HVA22, putative [Ricinus communis]
CL8561	1221	21	124	1.51212979378182	10.0303283454766	2.72971494989966	Up	5.91788e-22	1.32387663029703e-20	-	-	-	-
Unigene20992_Mpfb2	907	27	159	2.61723016283957	17.3140619079426	2.72583151541244	Up	1.064172e-27	3.04167416242884e-26	GO:0009508//plastid chromosome;GO:0009507//chloroplast	-	GO:0006655//phosphatidylglycerol biosynthetic process;GO:0010103//stomatal complex morphogenesis;GO:0006364//rRNA processing;GO:0009658//chloroplast organization;GO:0006399//tRNA metabolic process;GO:0042793//transcription from plastid promoter;GO:0045893//positive regulation of transcription, DNA-dependent;GO:0045036//protein targeting to chloroplast	gi|359473101|ref|XP_002275523.2|/7.7806e-110/PREDICTED: uncharacterized protein LOC100264713 [Vitis vinifera]
Unigene12297_Mpfb2	1187	62	364	4.59225938335425	30.2872465905986	2.72143439210338	Up	2.69016e-61	1.74914590273381e-59	GO:0009504//cell plate;GO:0009506//plasmodesma;GO:0012505//endomembrane system;GO:0009524//phragmoplast;GO:0005886//plasma membrane	GO:0005484//SNAP receptor activity	GO:0000911//cytokinesis by cell plate formation;GO:0016192//vesicle-mediated transport;GO:0051329//interphase of mitotic cell cycle;GO:0051322//anaphase;GO:0051225//spindle assembly;GO:0006084//acetyl-CoA metabolic process;GO:0006944//cellular membrane fusion;GO:0010583//response to cyclopentenone;GO:0006886//intracellular protein transport;GO:0008283//cell proliferation;GO:0016126//sterol biosyn…	gi|356559528|ref|XP_003548051.1|/3.94141e-134/PREDICTED: syntaxin-related protein KNOLLE-like [Glycine max]
CL3128	1717	38	223	1.94580242870702	12.8275494245938	2.72080844876827	Up	3.6484e-38	1.43738053705318e-36	-	-	-	-
Unigene18199_Mpfb2	764	19	111	2.18648087047771	14.3495654343734	2.71432441519808	Up	1.0904e-19	2.16684633245383e-18	-	GO:0003677//DNA binding	GO:0009407//toxin catabolic process	gi|225437154|ref|XP_002280618.1|/3.79571e-93/PREDICTED: heat stress transcription factor A-6b [Vitis vinifera]
CL9144	626	44	257	6.17964864149813	40.5478581859417	2.71402899284814	Up	1.252726e-43	5.69511420663984e-42	-	-	-	-
Unigene17963_Mpfb2	768	23	134	2.63300725438832	17.232675381351	2.71036329669232	Up	1.944234e-23	4.69828824737968e-22	GO:0016023//cytoplasmic membrane-bounded vesicle	GO:0005524//ATP binding;GO:0004709//MAP kinase kinase kinase activity	GO:0010413//glucuronoxylan metabolic process;GO:0000186//activation of MAPKK activity;GO:0045492//xylan biosynthetic process;GO:0000165//MAPK cascade	gi|224065352|ref|XP_002301786.1|/1.90769e-100/predicted protein [Populus trichocarpa]
Unigene6490_Mpfb2	639	20	116	2.7517854955028	17.9294207877724	2.70388896253177	Up	1.969512e-20	4.08633047603306e-19	GO:0005634//nucleus	GO:0003700//sequence-specific DNA binding transcription factor activity;GO:0043565//sequence-specific DNA binding	GO:0006355//regulation of transcription, DNA-dependent	gi|147853040|emb|CAN82321.1|/3.29726e-59/hypothetical protein VITISV_021316 [Vitis vinifera]
Unigene17874_Mpfb2	223	5	29	1.97129028209225	12.8440581652315	2.70388896253176	Up	4.82976e-06	3.08091508526256e-05	-	-	-	-
Unigene16173_Mpfb2	259	5	29	1.69728854404082	11.0587836712225	2.70388896253176	Up	4.82976e-06	3.08048023486239e-05	-	-	-	-
Unigene17171_Mpfb2	430	19	110	3.88481717452319	25.2658177059446	2.70126826237263	Up	1.98255e-19	3.88843107421875e-18	-	-	-	-
CL6174	961	47	272	4.29991538951277	27.9546877200576	2.70071005186426	Up	7.6639e-46	3.6842976287234e-44	-	-	-	-
CL6429	1654	61	353	3.24249839266032	21.0789187071855	2.70062309799985	Up	5.2336e-59	3.23974178630137e-57	-	-	-	-
CL11135	839	17	98	1.78144492477037	11.5364780380161	2.69508306515643	Up	2.01732e-17	3.53472948739822e-16	-	-	-	-
Unigene6489_Mpfb2	1066	77	443	6.35066143223378	41.0445643425328	2.69221241015167	Up	2.2372e-73	1.8281524556962e-71	-	-	GO:0009793//embryo development ending in seed dormancy	gi|255567917|ref|XP_002524936.1|/6.83285e-42/conserved hypothetical protein [Ricinus communis]
CL6094	817	16	92	1.72180262582745	11.121795353813	2.69139801834858	Up	2.03988e-16	3.39771976852193e-15	-	-	-	-
CL2597	721	32	183	3.9021157983385	25.068304063558	2.6835359005756	Up	3.84564e-31	1.22466966849894e-29	-	-	-	-
Unigene5784_Mpfb2	615	21	120	3.00213085887415	19.2714884497671	2.68240923512131	Up	6.45472e-21	1.3778098350496e-19	-	GO:0020037//heme binding;GO:0033772;GO:0009055//electron carrier activity	GO:0055114//oxidation-reduction process	gi|356502339|ref|XP_003519977.1|/7.51545e-74/PREDICTED: cytochrome P450 82A4-like [Glycine max]
CL5973	1833	65	371	3.11771441777711	19.9903580748368	2.6807436258839	Up	1.929708e-61	1.26196200885673e-59	-	-	-	-
Unigene9777_Mpfb2	325	10	57	2.7052168178866	17.3221032719637	2.67879798156893	Up	1.263414e-10	1.37439613013962e-09	-	-	-	gi|301101934|ref|XP_002900055.1|/7.41739e-07/conserved hypothetical protein [Phytophthora infestans T30-4]
CL12859	877	766	4364	76.7917590436566	491.466904131432	2.6780708666902	Up	0	0	-	-	-	-
Unigene2949_Mpfb2	2002	49	279	2.15187701422797	13.7641456279274	2.67724753000553	Up	1.519402e-46	7.40671596310679e-45	GO:0005622//intracellular	-	GO:0000226//microtubule cytoskeleton organization;GO:0031048//chromatin silencing by small RNA;GO:0006346//methylation-dependent chromatin silencing;GO:0006275//regulation of DNA replication;GO:0000911//cytokinesis by cell plate formation;GO:0051567//histone H3-K9 methylation;GO:0006270//DNA-dependent DNA replication initiation;GO:0010389//regulation of G2/M transition of mitotic cell cycle;GO:00…	gi|297739187|emb|CBI28838.3|/0/unnamed protein product [Vitis vinifera]
Unigene16956_Mpfb2	406	9	51	1.94895546608825	12.4066140235416	2.67033640282074	Up	1.305444e-09	1.28494247257678e-08	-	-	-	gi|388506364|gb|AFK41248.1|/8.27683e-06/unknown [Lotus japonicus]
Unigene5937_Mpfb2	755	49	277	5.70603679799259	36.2361414443717	2.66686838422554	Up	4.96574e-46	2.40253559807281e-44	GO:0005634//nucleus	GO:0003677//DNA binding;GO:0003700//sequence-specific DNA binding transcription factor activity	GO:0010162//seed dormancy process;GO:0006355//regulation of transcription, DNA-dependent;GO:0009740//gibberellic acid mediated signaling pathway;GO:0009873//ethylene mediated signaling pathway	gi|292668919|gb|ADE41114.1|/1.6168e-80/AP2 domain class transcription factor [Malus x domestica]
CL11483	1651	48	271	2.55611037910545	16.2118040706664	2.66502260292426	Up	4.91862e-45	2.31287741082206e-43	-	-	-	-
CL7983	918	19	107	1.81968560462415	11.5119852708508	2.66137553524912	Up	1.182434e-18	2.22452164970858e-17	-	-	-	-
CL4380	1738	70	393	3.54106344113464	22.3332489493022	2.6569385476052	Up	2.32904e-64	1.59707114658574e-62	-	-	-	-
CL8006	964	25	140	2.28007122876853	14.3436648990746	2.6532628894618	Up	6.86394e-24	1.69124637219193e-22	-	-	-	-
Unigene19436_Mpfb2	901	40	224	3.90319851637356	24.5545712989263	2.65326288946179	Up	2.5424e-37	9.69523321518987e-36	GO:0009506//plasmodesma;GO:0005874//microtubule	GO:0005524//ATP binding;GO:0003777//microtubule motor activity	GO:0051322//anaphase;GO:0007018//microtubule-based movement;GO:0000911//cytokinesis by cell plate formation;GO:0008283//cell proliferation	gi|359492491|ref|XP_002283825.2|/1.38917e-143/PREDICTED: chromosome-associated kinesin KIF4-like [Vitis vinifera]
Unigene6048_Mpfb2	895	42	235	4.12583347085498	25.9330713985343	2.65203558607779	Up	4.66248e-39	1.8778325197861e-37	GO:0031969//chloroplast membrane;GO:0016021//integral to membrane	-	-	gi|346683351|ref|YP_004842295.1|/7.72702e-171/hypothetical chloroplast RF1 [Pyrus pyrifolia]
CL9468	1293	51	284	3.46782434311449	21.6934659231524	2.64515783982474	Up	9.70398e-47	4.74581333571429e-45	-	-	-	-
Unigene5688_Mpfb2	492	9	50	1.60828438868258	10.037233567587	2.64176725062396	Up	2.37066e-09	2.28417387505331e-08	-	GO:0004674//protein serine/threonine kinase activity	GO:0046777//protein autophosphorylation	gi|224111660|ref|XP_002315934.1|/2.18473e-33/predicted protein [Populus trichocarpa]
CL11699	411	11	61	2.35307788903761	14.6587568773928	2.63914178121715	Up	4.04614e-11	4.61603182176218e-10	-	-	-	-
Unigene28045_Mpfb2	495	11	61	1.95376770180699	12.1712102557746	2.63914178121714	Up	4.04614e-11	4.61486674558304e-10	-	-	-	-
Unigene6659_Mpfb2	317	74	410	20.5238058265529	127.742003486035	2.63786279616805	Up	1.520092e-66	1.08005404698113e-64	-	-	-	-
CL1219	1251	117	648	8.22269140688552	51.1595628630508	2.63732134559277	Up	3.82946e-104	4.72812753934426e-102	-	-	-	-
Unigene11132_Mpfb2	203	4	22	1.73240485874511	10.7037454320751	2.62726768092886	Up	9.64152e-05	0.000495384476725412	-	-	-	-
Unigene16066_Mpfb2	306	6	33	1.72391267806499	10.6512760917218	2.62726768092885	Up	1.502198e-06	1.02743795099137e-05	-	GO:0052659//inositol-1,3,4,5-tetrakisphosphate 5-phosphatase activity;GO:0052658//inositol-1,4,5-trisphosphate 5-phosphatase activity;GO:0004445//inositol-polyphosphate 5-phosphatase activity	GO:0046855//inositol phosphate dephosphorylation;GO:0010305//leaf vascular tissue pattern formation;GO:0009737//response to abscisic acid stimulus;GO:0046854//phosphatidylinositol phosphorylation;GO:0010588//cotyledon vascular tissue pattern formation;GO:0010067//procambium histogenesis;GO:0032957//inositol trisphosphate metabolic process	gi|224102085|ref|XP_002312540.1|/4.68798e-49/predicted protein [Populus trichocarpa]
Unigene17962_Mpfb2	329	8	44	2.13786131504716	13.2088773417097	2.62726768092885	Up	2.46328e-08	2.11220417305503e-07	-	GO:0005524//ATP binding;GO:0004709//MAP kinase kinase kinase activity	GO:0010413//glucuronoxylan metabolic process;GO:0000186//activation of MAPKK activity;GO:0045492//xylan biosynthetic process;GO:0000165//MAPK cascade	gi|255560145|ref|XP_002521090.1|/4.30757e-34/kinase, putative [Ricinus communis]
CL14230	485	20	110	3.62554831263152	22.400621883621	2.62726768092885	Up	6.93398e-19	1.3171064406053e-17	-	-	-	-
Unigene21841_Mpfb2	653	16	88	2.15423085038443	13.3100172907273	2.62726768092884	Up	2.1932e-15	3.40696166380199e-14	-	-	-	gi|255583478|ref|XP_002532497.1|/1.00756e-74/conserved hypothetical protein [Ricinus communis]
CL7034	1206	81	445	5.90504417337186	36.4436470528608	2.62564758526069	Up	1.030024e-71	8.18027320492091e-70	-	-	-	-
Unigene26521_Mpfb2	210	17	93	7.11729662801116	43.739396106525	2.61953203214925	Up	3.91878e-16	6.37916964769452e-15	-	-	-	gi|292668929|gb|ADE41119.1|/4.41819e-07/AP2 domain class transcription factor [Malus x domestica]
CL8698	1496	34	186	1.99817151321169	12.2797769817784	2.61953203214925	Up	7.90916e-31	2.49585915670391e-29	-	-	-	-
CL3759	1972	85	465	3.78963562850493	23.2892322068211	2.61953203214925	Up	1.145296e-74	9.60200017513915e-73	-	-	-	-
CL7161	1956	71	387	3.19135368470006	19.541200615571	2.61427869893129	Up	2.73632e-62	1.81041822079063e-60	-	-	-	-
Unigene18081_Mpfb2	380	12	65	2.77640673414677	16.8942489206017	2.60524137459885	Up	1.291402e-11	1.52887516316479e-10	-	-	-	gi|295913381|gb|ADG57943.1|/1.27208e-06/transcription factor [Lycoris longituba]
CL6971	2663	165	890	5.44751227409571	33.0086656746152	2.5991753738995	Up	4.65484e-140	7.81961207286245e-138	-	-	-	-
CL9008	995	31	167	2.73920195378969	16.5768695245672	2.59734404437873	Up	1.393998e-27	3.97685452159091e-26	-	-	-	-
CL1633	1225	92	495	6.60293737590279	39.9096793967371	2.59555882120152	Up	1.438336e-78	1.28199143005917e-76	-	-	-	-
Unigene23766_Mpfb2	267	8	43	2.63429353052627	15.9061957569941	2.59410081699365	Up	4.45802e-08	3.71205943946932e-07	GO:0005622//intracellular	GO:0000156//two-component response regulator activity;GO:0004674//protein serine/threonine kinase activity;GO:0004872//receptor activity;GO:0005524//ATP binding;GO:0004715//non-membrane spanning protein tyrosine kinase activity	GO:0006468//protein phosphorylation;GO:0000160//two-component signal transduction system (phosphorelay);GO:0035556//intracellular signal transduction;GO:0006355//regulation of transcription, DNA-dependent;GO:0048544//recognition of pollen	gi|388518169|gb|AFK47146.1|/1.93937e-10/unknown [Medicago truncatula]
Unigene22475_Mpfb2	223	17	91	6.70238695911365	40.3037687253817	2.58816786123991	Up	1.270034e-15	2.00179861967213e-14	GO:0009536//plastid;GO:0005773//vacuole;GO:0009898//internal side of plasma membrane	GO:0009882//blue light photoreceptor activity;GO:0000155//two-component sensor activity;GO:0005524//ATP binding;GO:0004697//protein kinase C activity	GO:0010155//regulation of proton transport;GO:0010119//regulation of stomatal movement;GO:0023014//signal transduction by phosphorylation;GO:0006355//regulation of transcription, DNA-dependent;GO:0009638//phototropism;GO:0010362//negative regulation of anion channel activity by blue light;GO:0006468//protein phosphorylation;GO:0009903//chloroplast avoidance movement;GO:0000160//two-component sign…	gi|228481103|gb|ACQ42250.1|/4.93115e-35/blue light photoreceptor [Fragaria x ananassa]
CL930	1885	40	214	1.86566677095627	11.2127347253486	2.58737495380535	Up	9.01848e-35	3.19887042951334e-33	-	-	-	-
CL14001	235	6	32	2.24475438079952	13.4490387479226	2.5828735615704	Up	2.7246e-06	1.79661388297096e-05	-	-	-	-
CL13964	639	19	101	2.61419622072766	15.6109612031466	2.57812003159976	Up	4.05394e-17	7.00548736749522e-16	-	-	-	-
CL15111	3374	124	659	3.23118665562625	19.2907656499799	2.57777440691273	Up	3.22444e-103	3.93808700432432e-101	-	-	-	-
CL4862	1670	41	217	2.15850383822389	12.8337150252678	2.57183529011795	Up	5.2412e-35	1.87081032227488e-33	-	-	-	-
CL9458	1090	69	365	5.56554927900063	33.0731450287574	2.57106425928077	Up	9.0501e-58	5.452866252e-56	-	-	-	-
CL467	1424	38	201	2.34616767562496	13.9410407579469	2.5709602400269	Up	1.580168e-32	5.26983112560886e-31	-	-	-	-
Unigene11752_Mpfb2	535	14	74	2.30069841521196	13.6611439150919	2.5699345058629	Up	7.28042e-13	9.51127202601908e-12	-	-	-	-
CL4882	1843	62	327	2.95768414977835	17.5239314735504	2.56678657740276	Up	7.8473e-52	4.23164247852029e-50	-	-	-	-
Unigene26829_Mpfb2	245	11	58	3.94740821385493	23.3814283334419	2.56638543878183	Up	2.37634e-10	2.50781009481551e-09	GO:0016020//membrane	-	-	gi|296081175|emb|CBI18201.3|/2.57372e-31/unnamed protein product [Vitis vinifera]
CL10492	711	19	100	2.34946748951473	13.8911924479685	2.56376473862269	Up	7.26992e-17	1.23829783218997e-15	-	-	-	-
Unigene6463_Mpfb2	886	19	100	1.88540788379794	11.147446761293	2.56376473862269	Up	7.26992e-17	1.23876476199095e-15	GO:0016023//cytoplasmic membrane-bounded vesicle	-	-	gi|225446851|ref|XP_002283721.1|/4.0505e-71/PREDICTED: glucan endo-1,3-beta-glucosidase 13-like [Vitis vinifera]
CL1233	2894	194	1021	5.89370837483586	34.8446690564833	2.56369037098223	Up	6.3164e-158	1.21460340255319e-155	-	-	-	-
CL2714	997	42	221	3.70373215287383	21.8930487516725	2.56342119890423	Up	1.6981e-35	6.14867314903846e-34	-	-	-	-
CL6269	2304	55	288	2.09877389842547	12.345797288132	2.5564013502092	Up	1.222728e-45	5.84078811754757e-44	-	-	-	-
CL6778	252	9	47	3.13998380647551	18.4207134140383	2.55249991252688	Up	1.395902e-08	1.23033773118783e-07	-	-	-	-
Unigene17391_Mpfb2	417	9	47	1.89754417081973	11.1319419192749	2.55249991252688	Up	1.395902e-08	1.23105806943794e-07	GO:0048196//plant extracellular matrix;GO:0048046//apoplast	GO:0005507//copper ion binding	GO:0010162//seed dormancy process;GO:0009845//seed germination;GO:0009856//pollination;GO:0009933//meristem structural organization;GO:0009909//regulation of flower development;GO:0009640//photomorphogenesis;GO:0010228//vegetative to reproductive phase transition of meristem;GO:0016567//protein ubiquitination;GO:0019915//lipid storage;GO:0009737//response to abscisic acid stimulus;GO:0050826//res…	gi|356509342|ref|XP_003523409.1|/4.40862e-39/PREDICTED: LOW QUALITY PROTEIN: basic blue protein-like [Glycine max]
CL7295	237	9	47	3.33871695878409	19.5865813516356	2.55249991252688	Up	1.395902e-08	1.23057775025361e-07	-	-	-	-
CL12076	1064	23	120	1.90051651444571	11.1390652223748	2.55116470184306	Up	7.47922e-20	1.50279445344598e-18	-	-	-	-
Unigene27036_Mpfb2	233	5	26	1.88668554895524	11.0211409267445	2.54634768554529	Up	2.9162e-05	0.000164931366458073	-	-	-	-
Unigene10199_Mpfb2	462	10	52	1.90302048877304	11.1165620603094	2.54634768554529	Up	2.43528e-09	2.34293949159038e-08	-	-	-	-
CL15058	822	36	187	3.85049109115245	22.4687502956758	2.54480552073688	Up	4.93052e-30	1.51362274646739e-28	-	-	-	-
CL14288	253	22	114	7.64517796359255	44.5034273785629	2.541294457819	Up	7.45638e-19	1.41336558649329e-17	-	-	-	-
CL1181	1512	51	264	2.96554026167132	17.244923196121	2.53980483967852	Up	1.142424e-41	4.92604944045802e-40	-	-	-	-
Unigene5948_Mpfb2	1271	37	191	2.55942031747335	14.8421544109093	2.53581152469835	Up	1.589284e-30	4.96667736348548e-29	GO:0009534//chloroplast thylakoid	-	GO:0006098//pentose-phosphate shunt	gi|225438565|ref|XP_002276081.1|/9.67206e-142/PREDICTED: uncharacterized protein LOC100264638 [Vitis vinifera]
Unigene17216_Mpfb2	223	7	36	2.75980639492915	15.944348067184	2.53040614167626	Up	8.39886e-07	5.94046148912193e-06	-	-	-	-
Unigene6678_Mpfb2	248	15	77	5.31771451096659	30.6653674576183	2.52773200737794	Up	4.14242e-13	5.51050389696791e-12	GO:0000786//nucleosome;GO:0005634//nucleus;GO:0009536//plastid	GO:0003677//DNA binding;GO:0005515//protein binding	GO:0008283//cell proliferation;GO:0006334//nucleosome assembly	gi|297724497|ref|NP_001174612.1|/1.23038e-33/Os06g0159750 [Oryza sativa Japonica Group]
Unigene26537_Mpfb2	801	58	297	6.36620936543849	36.6212413940097	2.52417418796475	Up	2.34498e-46	1.13943334645161e-44	-	-	-	gi|225444740|ref|XP_002278959.1|/3.19775e-85/PREDICTED: uncharacterized protein LOC100256155 [Vitis vinifera]
CL2386	1110	51	261	4.03954673481715	23.2234457095673	2.52331671688994	Up	6.45346e-41	2.7178509220876e-39	-	-	-	-
Unigene2155_Mpfb2	715	52	266	6.39414884227741	36.7438554253776	2.52267877965165	Up	1.170098e-41	5.04056801925644e-40	-	-	-	gi|302143647|emb|CBI22400.3|/6.45639e-20/unnamed protein product [Vitis vinifera]
CL13829	1214	53	271	3.83833275849231	22.0475193745225	2.52206464908223	Up	2.1219e-42	9.33656661148977e-41	-	-	-	-
CL10544	558	40	204	6.30247645744189	36.1081383050744	2.51833330937569	Up	2.9774e-32	9.83521407894737e-31	-	-	-	-
Unigene21951_Mpfb2	239	11	56	4.04650632801028	23.1419129082977	2.51575936571186	Up	7.63976e-10	7.68551012110419e-09	-	-	-	-
Unigene20081_Mpfb2	594	77	392	11.3969782605408	65.1791587467712	2.51575936571186	Up	1.98493e-60	1.26869875205092e-58	-	-	-	gi|559237|gb|AAA98492.1|/2.52779e-71/tyrosine-rich hydroxyproline-rich glycoprotein, partial [Petroselinum crispum]
CL6163	314	14	71	3.91997978388026	22.3325250307612	2.51022825973864	Up	4.1767e-12	5.13022278608318e-11	-	-	-	-
CL10245	942	31	157	2.89331841191162	16.4610630508427	2.5082605007963	Up	4.62988e-25	1.19281440889396e-23	-	-	-	-
Unigene24650_Mpfb2	364	17	86	4.10613267000644	23.3349135555902	2.50663797574331	Up	2.3325e-14	3.3968205768611e-13	GO:0000786//nucleosome	GO:0005515//protein binding;GO:0016740//transferase activity;GO:0003677//DNA binding;GO:0004003//ATP-dependent DNA helicase activity;GO:0005524//ATP binding	GO:0006346//methylation-dependent chromatin silencing;GO:0031048//chromatin silencing by small RNA;GO:0016246//RNA interference;GO:0090241//negative regulation of histone H4 acetylation;GO:0006344//maintenance of chromatin silencing;GO:0008283//cell proliferation;GO:0009294//DNA mediated transformation;GO:0016572//histone phosphorylation;GO:0044030//regulation of DNA methylation;GO:0006349//regul…	gi|255561188|ref|XP_002521606.1|/6.15541e-41/ISWI chromatin remodeling complex ATPase ISW1, putative [Ricinus communis]
CL10202	734	22	111	2.63519076946719	14.9360599344159	2.50282031000436	Up	4.22648e-18	7.64573277502002e-17	-	-	-	-
CL13285	957	24	121	2.20487891113014	12.4877030040876	2.501736798845	Up	1.356788e-19	2.68088731665938e-18	-	-	-	-
CL3168	1019	26	130	2.24328578127004	12.6002249064351	2.48976415717892	Up	7.76412e-21	1.64642336311591e-19	-	-	-	-
CL4180	1034	37	185	3.14605727612053	17.6709671048699	2.48976415717892	Up	5.02806e-29	1.49285810341656e-27	-	-	-	-
Unigene26571_Mpfb2	439	23	115	4.60626326052444	25.8727414694339	2.48976415717892	Up	1.345536e-18	2.52191730833679e-17	-	-	-	-
Unigene20409_Mpfb2	739	18	90	2.1414774539427	12.0283816609676	2.48976415717892	Up	7.39092e-15	1.11403697091394e-13	GO:0016021//integral to membrane	GO:0008271//secondary active sulfate transmembrane transporter activity	GO:0008272//sulfate transport;GO:0055085//transmembrane transport	gi|356550801|ref|XP_003543772.1|/2.09997e-93/PREDICTED: low affinity sulfate transporter 3-like [Glycine max]
CL6940	412	9	45	1.92057261949473	10.7875898634163	2.48976415717891	Up	4.48328e-08	3.73171744188617e-07	-	-	-	-
Unigene6632_Mpfb2	1088	200	996	16.1616813568593	90.41480955132	2.48398180458491	Up	1.271246e-148	2.27961648785714e-146	-	GO:0032440//2-alkenal reductase [NAD(P)] activity;GO:0004871//signal transducer activity	GO:0055114//oxidation-reduction process;GO:0000160//two-component signal transduction system (phosphorelay)	gi|255542502|ref|XP_002512314.1|/4.6503e-62/Histidine-containing phosphotransfer protein, putative [Ricinus communis]
CL2614	809	34	169	3.69501184643348	20.6322842194741	2.4812526573234	Up	1.517144e-26	4.1475027353902e-25	-	-	-	-
CL9987	688	32	159	4.0892812363402	22.8253694048023	2.48071901757591	Up	4.66872e-25	1.20213554461538e-23	-	-	-	-
Unigene3891_Mpfb2	511	50	248	8.60269536020689	47.9335847742739	2.4781761829037	Up	3.50774e-38	1.38316983298429e-36	GO:0005829//cytosol;GO:0000786//nucleosome;GO:0005739//mitochondrion;GO:0005730//nucleolus;GO:0009506//plasmodesma;GO:0005774//vacuolar membrane;GO:0009579//thylakoid;GO:0009507//chloroplast;GO:0005794//Golgi apparatus;GO:0005886//plasma membrane	GO:0003677//DNA binding;GO:0005515//protein binding	GO:0009414//response to water deprivation;GO:0006334//nucleosome assembly	gi|356557465|ref|XP_003547036.1|/3.62451e-53/PREDICTED: histone H4-like [Glycine max]
CL6012	1758	65	322	3.25072271205087	18.0903150251582	2.47638512737772	Up	4.70556e-49	2.41910751808874e-47	-	-	-	-
Unigene2569_Mpfb2	328	49	242	13.1343225075744	72.8703157006818	2.47198945545094	Up	3.42684e-37	1.30240094835997e-35	-	-	-	gi|1015937|emb|CAA62943.1|/1.46682e-66/extensin class 1 protein [Vigna unguiculata]
CL14877	1217	151	745	10.9086701181417	60.4609300224051	2.470527938316	Up	6.18004e-111	8.18973101348973e-109	-	-	-	-
Unigene15534_Mpfb2	400	9	44	1.97818979807957	10.8643016135562	2.45734267948654	Up	7.99544e-08	6.45419682315112e-07	GO:0005874//microtubule	GO:0003777//microtubule motor activity;GO:0005524//ATP binding	GO:0000226//microtubule cytoskeleton organization;GO:0006275//regulation of DNA replication;GO:0007131//reciprocal meiotic recombination;GO:0000911//cytokinesis by cell plate formation;GO:0051567//histone H3-K9 methylation;GO:0006270//DNA-dependent DNA replication initiation;GO:0008283//cell proliferation;GO:0006342//chromatin silencing;GO:0010564//regulation of cell cycle process;GO:0006306//DNA…	gi|356505390|ref|XP_003521474.1|/1.21865e-65/PREDICTED: 125 kDa kinesin-related protein-like [Glycine max]
CL8008	579	141	689	21.4104595301646	117.530284373374	2.45664488259705	Up	4.59326e-102	5.4336341921466e-100	-	-	-	-
CL9544	674	104	508	13.5662208374728	74.4411278619713	2.45608103092263	Up	1.071716e-75	9.17230574318182e-74	-	-	-	-
CL7973	775	49	239	5.55878423546375	30.458276664398	2.45399302615709	Up	1.891906e-36	7.01339952698934e-35	-	-	-	-
CL9245	750	24	117	2.81342549060206	15.4075550155888	2.4532382811538	Up	1.34298e-18	2.5181710879668e-17	-	-	-	-
CL9982	976	144	701	12.9717363808497	70.9377368768899	2.45118169485986	Up	1.527704e-103	1.87596239282609e-101	-	-	-	-
CL9693	712	22	107	2.71661520335522	14.8427001104509	2.44987143005541	Up	4.18698e-17	7.2326238233945e-16	-	-	-	-
Unigene27095_Mpfb2	305	7	34	2.01782565924328	11.0100224995801	2.4479439814843	Up	2.69314e-06	1.77690616819974e-05	-	-	-	-
Unigene18964_Mpfb2	481	14	68	2.55898888178462	13.9628143965568	2.44794398148429	Up	2.35012e-11	2.72167023782675e-10	GO:0009506//plasmodesma;GO:0005634//nucleus;GO:0008278//cohesin complex	GO:0005215//transporter activity;GO:0005524//ATP binding	GO:0031048//chromatin silencing by small RNA;GO:0006346//methylation-dependent chromatin silencing;GO:0006275//regulation of DNA replication;GO:0007131//reciprocal meiotic recombination;GO:0000911//cytokinesis by cell plate formation;GO:0051567//histone H3-K9 methylation;GO:0006270//DNA-dependent DNA replication initiation;GO:0010389//regulation of G2/M transition of mitotic cell cycle;GO:0008283…	gi|224140989|ref|XP_002323859.1|/2.91539e-59/condensin complex components subunit [Populus trichocarpa]
Unigene5599_Mpfb2	259	60	291	20.3674625284898	110.969174080198	2.44582080959132	Up	7.24712e-44	3.31467718299595e-42	GO:0009506//plasmodesma;GO:0016020//membrane	-	GO:0010075//regulation of meristem growth;GO:0051322//anaphase;GO:0000911//cytokinesis by cell plate formation;GO:0008283//cell proliferation;GO:0000226//microtubule cytoskeleton organization;GO:0051707//response to other organism	gi|224118670|ref|XP_002317878.1|/4.65205e-17/predicted protein [Populus trichocarpa]
CL1883	1103	140	678	11.1593259486709	60.7104301820745	2.44369450848293	Up	7.5505e-100	8.74870626923077e-98	-	-	-	-
Unigene10313_Mpfb2	311	12	58	3.39239408030795	18.4194531887243	2.44085455669797	Up	7.56858e-10	7.6189922392515e-09	-	-	-	gi|297733842|emb|CBI15089.3|/5.2137e-16/unnamed protein product [Vitis vinifera]
Unigene979_Mpfb2	1068	24	116	1.97572014789471	10.7274343477402	2.44085455669797	Up	2.37396e-18	4.37507660848287e-17	-	GO:0005488//binding	-	gi|302398655|gb|ADL36622.1|/3.77343e-133/C2H2L domain class transcription factor [Malus x domestica]
Unigene158_Mpfb2	1656	53	254	2.81385022271115	15.1489493293987	2.42860029450052	Up	3.4756e-38	1.37169334847162e-36	-	-	-	gi|224059382|ref|XP_002299837.1|/1.68603e-83/predicted protein [Populus trichocarpa]
Unigene27188_Mpfb2	439	13	62	2.60354010377469	13.9487823574339	2.42159265453733	Up	2.35804e-10	2.49024233605983e-09	-	-	-	-
CL15178	667	21	100	2.76808167647317	14.8075529692738	2.41937482928752	Up	7.30182e-16	1.17049288393047e-14	-	-	-	-
Unigene24810_Mpfb2	1270	39	185	2.69989158793013	14.3872283357759	2.41381530394561	Up	4.8414e-28	1.39794264920128e-26	-	-	-	gi|224143316|ref|XP_002336027.1|/2.37008e-31/cc-nbs-lrr resistance protein [Populus trichocarpa]
CL10312	869	50	236	5.05866205876377	26.8226297813502	2.40662292187867	Up	3.16644e-35	1.13742652750397e-33	-	-	-	-
CL14541	484	14	66	2.54312738045124	13.468142496144	2.4048752595924	Up	7.34952e-11	8.19840679535917e-10	-	-	-	-
CL1894	341	17	80	4.38308589994822	23.1709978428285	2.40230131592858	Up	7.22048e-13	9.43842264159676e-12	-	-	-	-
Unigene20911_Mpfb2	718	43	202	5.2653767451205	27.7866412501691	2.39978279034125	Up	2.81158e-30	8.69626889938398e-29	-	-	GO:0080167//response to karrikin	gi|357513167|ref|XP_003626872.1|/2.82215e-55/hypothetical protein MTR_8g011470 [Medicago truncatula]
Unigene1523_Mpfb2	573	36	169	5.52374114647001	29.1300487496589	2.39879049713143	Up	1.441238e-25	3.77992478131167e-24	GO:0005874//microtubule;GO:0044444//cytoplasmic part	-	GO:0000278//mitotic cell cycle;GO:0000226//microtubule cytoskeleton organization;GO:0051276//chromosome organization;GO:0006259//DNA metabolic process;GO:0050896//response to stimulus;GO:0000279//M phase;GO:0051258//protein polymerization;GO:0034645//cellular macromolecule biosynthetic process;GO:0050794//regulation of cellular process;GO:0051704;GO:0000280//nuclear division	gi|255544435|ref|XP_002513279.1|/4.68564e-48/Protein regulator of cytokinesis, putative [Ricinus communis]
Unigene26128_Mpfb2	328	19	89	5.0929005641615	26.7994136254574	2.39564197981437	Up	4.03236e-14	5.74096773913043e-13	-	-	-	-
CL7454	1293	38	178	2.58386911839903	13.5966089236659	2.39564197981437	Up	8.26168e-27	2.29041139582822e-25	-	-	-	-
Unigene10392_Mpfb2	266	6	28	1.98314766724769	10.3964608742165	2.39022848362801	Up	2.81976e-05	0.000160037848078372	GO:0016023//cytoplasmic membrane-bounded vesicle;GO:0005886//plasma membrane	GO:0004674//protein serine/threonine kinase activity;GO:0005524//ATP binding	GO:0016126//sterol biosynthetic process;GO:0009664//plant-type cell wall organization;GO:0010075//regulation of meristem growth;GO:0007389//pattern specification process;GO:0007169//transmembrane receptor protein tyrosine kinase signaling pathway;GO:0010015//root morphogenesis;GO:0007020//microtubule nucleation;GO:0006084//acetyl-CoA metabolic process;GO:0005982//starch metabolic process;GO:00083…	gi|280967730|gb|ACZ98536.1|/2.69618e-36/protein kinase [Malus x domestica]
Unigene19736_Mpfb2	335	9	42	2.36201766934874	12.3826504143653	2.39022848362801	Up	2.51652e-07	1.90803728657718e-06	GO:0031969//chloroplast membrane;GO:0016021//integral to membrane	GO:0004605//phosphatidate cytidylyltransferase activity;GO:0010276//phytol kinase activity	GO:0010189//vitamin E biosynthetic process;GO:0016310//phosphorylation;GO:0008654//phospholipid biosynthetic process	gi|296090367|emb|CBI40186.3|/3.64656e-09/unnamed protein product [Vitis vinifera]
Unigene26588_Mpfb2	434	50	233	10.1289800208888	53.0243459564012	2.3881660171711	Up	1.708222e-34	6.0072252107393e-33	GO:0048046//apoplast;GO:0009535//chloroplast thylakoid membrane	GO:0008289//lipid binding	GO:0006869//lipid transport	gi|359474355|ref|XP_002271658.2|/1.99476e-60/PREDICTED: uncharacterized protein LOC100262648 [Vitis vinifera]
CL10901	427	34	158	7.00061963410934	36.5458730028077	2.38415396921832	Up	7.75032e-24	1.90445465187602e-22	-	-	-	-
CL13321	1371	908	4216	58.2282627978362	303.719220229116	2.38294672663786	Up	0	0	-	-	-	-
Unigene17828_Mpfb2	467	14	65	2.63570375190236	13.7469263165496	2.3828489532624	Up	1.294986e-10	1.40704790464054e-09	-	-	-	gi|224129538|ref|XP_002328741.1|/7.41036e-22/predicted protein [Populus trichocarpa]
Unigene11510_Mpfb2	292	11	51	3.31203771367965	17.2502921012256	2.38082978562575	Up	1.349074e-08	1.19138762919679e-07	-	-	-	-
Unigene3170_Mpfb2	519	22	102	3.72684012483414	19.4107333085082	2.38082978562575	Up	7.11064e-16	1.14106076335227e-14	-	GO:0003824//catalytic activity	-	gi|488731|emb|CAA55883.1|/8.91443e-10/chitinase [Beta vulgaris subsp. vulgaris]
Unigene21744_Mpfb2	890	162	750	16.0033331979471	83.2300940772947	2.37873284479017	Up	8.02448e-107	1.02434527322034e-104	GO:0000786//nucleosome;GO:0005634//nucleus;GO:0009536//plastid	GO:0003677//DNA binding;GO:0005515//protein binding	GO:0008283//cell proliferation;GO:0006334//nucleosome assembly	gi|357502337|ref|XP_003621457.1|/7.6075e-70/Histone H3 [Medicago truncatula]
CL8615	1075	46	212	3.76213873743299	19.4776485587646	2.37219456079774	Up	2.76094e-31	8.83598566997167e-30	-	-	-	-
CL8592	985	28	129	2.49923584190538	12.9348860927434	2.3717083956572	Up	1.286248e-19	2.54595974034166e-18	-	-	-	-
Unigene20947_Mpfb2	1706	128	589	6.59654276811737	34.0992947372088	2.36995988612202	Up	6.56924e-84	6.27605467991543e-82	GO:0044424//intracellular part	GO:0005488//binding	GO:0050896//response to stimulus;GO:0051726//regulation of cell cycle;GO:0016043//cellular component organization	gi|307136021|gb|ADN33876.1|/6.5122e-163/mitotic B-type cyclin [Cucumis melo subsp. melo]
Unigene27321_Mpfb2	425	19	87	3.93052090598817	20.2180586177409	2.36285204469669	Up	1.243216e-13	1.71908469473684e-12	-	-	-	-
CL7265	1026	303	1387	25.9645444582244	133.517511412391	2.36241415114221	Up	2.41136e-194	5.70507576125654e-192	-	-	-	-
CL9973	717	40	183	4.90485615516398	25.2081551322529	2.36160780568824	Up	4.45212e-27	1.24419821076067e-25	-	-	-	-
Unigene22009_Mpfb2	969	65	297	5.89759600390654	30.2720478396303	2.35978737006387	Up	6.2307e-43	2.76309226987242e-41	-	-	-	gi|118489159|gb|ABK96386.1|/9.03471e-75/unknown [Populus trichocarpa x Populus deltoides]
CL911	889	27	123	2.67022244960122	13.6650894617795	2.35546306546733	Up	1.250018e-18	2.34775824613466e-17	-	-	-	-
CL7726	1323	585	2660	38.8759899849349	198.577903470484	2.35275377820934	Up	0	0	-	-	-	-
Unigene26513_Mpfb2	359	11	50	2.69391368355002	13.7557629951332	2.35226063342898	Up	2.37416e-08	2.03926850864855e-07	-	-	-	-
Unigene2902_Mpfb2	658	22	100	2.93955930818984	15.0100878883064	2.35226063342898	Up	2.18264e-15	3.39289022910217e-14	GO:0005634//nucleus	GO:0003700//sequence-specific DNA binding transcription factor activity;GO:0000976//transcription regulatory region sequence-specific DNA binding	GO:0009880//embryonic pattern specification;GO:0048589//developmental growth;GO:0010431//seed maturation;GO:0007155//cell adhesion;GO:0009944//polarity specification of adaxial/abaxial axis;GO:0045597//positive regulation of cell differentiation;GO:0045010//actin nucleation;GO:0042546//cell wall biogenesis;GO:0033044//regulation of chromosome organization;GO:0006355//regulation of transcription, …	gi|206572107|gb|ACI13686.1|/1.12101e-121/putative HB8 HD-ZipIII [Malus x domestica]
CL11344	591	24	109	3.57033691700769	18.2157956603234	2.35105788634732	Up	1.229168e-16	2.06640151607143e-15	-	-	-	-
Unigene14574_Mpfb2	288	89	404	27.1695821032534	138.547280677926	2.35031411407695	Up	1.5693e-57	9.43019916223404e-56	-	-	-	-
CL7249	1194	91	413	6.70073596222748	34.1629097487339	2.3500393935123	Up	9.11628e-59	5.6124738e-57	-	-	-	-
Unigene19239_Mpfb2	549	17	77	2.72246319104252	13.8524792886873	2.34715976173612	Up	3.91e-12	4.81441389645777e-11	GO:0016023//cytoplasmic membrane-bounded vesicle	-	GO:2000123//positive regulation of stomatal complex development;GO:0010375//stomatal complex patterning;GO:0016556//mRNA modification	gi|255584657|ref|XP_002533051.1|/1.95814e-29/conserved hypothetical protein [Ricinus communis]
CL13038	985	71	321	6.33734802768865	32.1868095796174	2.34451842990918	Up	6.4037e-46	3.0883329701174e-44	-	-	-	-
CL11250	825	49	221	5.22188822119322	26.4574177035363	2.34102877756778	Up	4.67274e-32	1.53122877345903e-30	-	-	-	-
CL3110	1163	75	338	5.66979019226017	28.7042440817791	2.33989680807786	Up	3.74228e-48	1.878998788e-46	-	-	-	-
CL2906	1872	138	621	6.48124862618664	32.7638466492735	2.33776106373387	Up	6.0283e-87	5.93492045098039e-85	-	-	-	-
Unigene5200_Mpfb2	746	30	135	3.53563860246573	17.8732722133815	2.33776106373386	Up	3.89908e-20	7.95465129209932e-19	GO:0009535//chloroplast thylakoid membrane	-	GO:0016556//mRNA modification	gi|224133726|ref|XP_002327665.1|/1.23816e-40/predicted protein [Populus trichocarpa]
CL2866	468	12	54	2.25434734823883	11.3961205736603	2.33776106373386	Up	7.3141e-09	6.67710838181818e-08	-	-	-	-
CL15363	2349	443	1993	16.5808255153351	83.7979531553756	2.3373991685756	Up	7.85614e-275	2.66925646962406e-272	-	-	-	-
CL1248	1706	65	292	3.3498068744346	16.9049135199745	2.33529280814312	Up	1.000774e-41	4.32765323311005e-40	-	-	-	-
Unigene6307_Mpfb2	1084	59	265	4.78528897444423	24.1449172055719	2.33504156238028	Up	5.18424e-38	2.03359914375e-36	GO:0005874//microtubule;GO:0045298//tubulin complex;GO:0016020//membrane;GO:0005794//Golgi apparatus	GO:0005515//protein binding;GO:0003924//GTPase activity;GO:0005200//structural constituent of cytoskeleton;GO:0005525//GTP binding	GO:0010498//proteasomal protein catabolic process;GO:0009651//response to salt stress;GO:0007010//cytoskeleton organization;GO:0051258//protein polymerization;GO:0006184//GTP catabolic process;GO:0007018//microtubule-based movement;GO:0006094//gluconeogenesis	gi|356575969|ref|XP_003556108.1|/0/PREDICTED: tubulin beta-1 chain-like [Glycine max]
CL711	1312	70	314	4.69082946699086	23.6376850516675	2.33317379423822	Up	1.063298e-44	4.94335116481482e-43	-	-	-	-
CL11767	715	339	1520	41.6849318756162	209.964888145015	2.33255020748616	Up	1.489566e-209	3.86850563068965e-207	-	-	-	-
CL4276	590	56	251	8.34490611619255	42.0175609399477	2.33202469418472	Up	4.93088e-36	1.81303121497152e-34	-	-	-	-
Unigene26849_Mpfb2	1177	27	121	2.01684601333516	10.1535529098656	2.33181179740268	Up	3.80948e-18	6.92185732689988e-17	-	GO:0016740//transferase activity;GO:0005542//folic acid binding	GO:0008152//metabolic process	gi|297739270|emb|CBI28921.3|/1.59493e-135/unnamed protein product [Vitis vinifera]
CL6963	1173	36	161	2.69829810479737	13.5561695712822	2.32882793896386	Up	1.257752e-23	3.06561786019417e-22	-	-	-	-
Unigene12430_Mpfb2	270	13	58	4.23316335391514	21.2164812655306	2.32537733927803	Up	2.25712e-09	2.17895739542833e-08	-	-	-	-
Unigene12215_Mpfb2	1169	112	499	8.42342961258102	42.1594720053235	2.32337714557121	Up	1.071696e-69	8.15300850909091e-68	GO:0009507//chloroplast	-	-	gi|346683351|ref|YP_004842295.1|/0/hypothetical chloroplast RF1 [Pyrus pyrifolia]
Unigene23968_Mpfb2	221	11	49	4.3760860289342	21.8984277689944	2.32311428776947	Up	4.16464e-08	3.47802470818703e-07	-	-	-	-
CL2055	516	31	138	5.2819882636061	26.4142639653058	2.32216420868285	Up	2.1377e-20	4.42512713238662e-19	-	-	-	-
CL9489	2015	437	1944	19.0674153131684	95.2862726675085	2.32115909639674	Up	7.26516e-266	2.36190874273381e-263	-	-	-	-
Unigene6199_Mpfb2	838	29	129	3.04256187453236	15.2038935576996	2.32108232258724	Up	3.76202e-19	7.28371558611825e-18	-	-	GO:0080167//response to karrikin	gi|225426609|ref|XP_002280587.1|/1.44215e-75/PREDICTED: uncharacterized protein At1g01500-like [Vitis vinifera]
CL11060	1357	114	507	7.38601938855552	36.9009239503785	2.32078798513015	Up	1.082798e-70	8.42178292977625e-69	-	-	-	-
CL7432	851	27	120	2.78945682455404	13.9271038738035	2.31983915573661	Up	6.636e-18	1.18950497421658e-16	-	-	-	-
CL10954	744	37	164	4.37234304235031	21.7710833898243	2.31593470128069	Up	6.89778e-24	1.69865820392371e-22	-	-	-	-
CL13770	2279	57	252	2.19895311765464	10.9210738626039	2.31222597162673	Up	8.1882e-36	2.98882528109855e-34	-	-	-	-
Unigene18245_Mpfb2	476	24	106	4.43291831502425	21.9941934881008	2.3107940161336	Up	6.51926e-16	1.04914116858974e-14	-	-	-	-
Unigene11892_Mpfb2	374	12	53	2.8209480186518	13.9963049469732	2.31079401613359	Up	1.280074e-08	1.13466582946253e-07	-	-	-	-
CL10160	2259	1190	5225	46.3144136484126	228.443703693634	2.30230552595186	Up	0	0	-	-	-	-
Unigene1824_Mpfb2	606	31	136	4.49753456109034	22.1653918308377	2.30110259315502	Up	6.45754e-20	1.30330404225101e-18	-	-	-	gi|224127750|ref|XP_002329168.1|/2.32864e-19/tir-nbs-lrr resistance protein [Populus trichocarpa]
CL5292	1225	31	136	2.22490281144551	10.9650836322348	2.30110259315501	Up	6.45754e-20	1.30388639436997e-18	-	-	-	-
Unigene19098_Mpfb2	561	47	206	7.36580871536858	36.2671549569369	2.29974773779714	Up	2.23682e-29	6.72967103728362e-28	GO:0005737//cytoplasm	GO:0004364//glutathione transferase activity	GO:0009407//toxin catabolic process	gi|225436699|ref|XP_002263386.1|/9.64978e-75/PREDICTED: glutathione S-transferase F13 [Vitis vinifera]
Unigene15912_Mpfb2	724	27	118	3.27876762112636	16.0972826519291	2.29559160948993	Up	2.00482e-17	3.51418971993794e-16	-	-	-	gi|297734746|emb|CBI16980.3|/5.77426e-32/unnamed protein product [Vitis vinifera]
Unigene24889_Mpfb2	289	19	83	5.78017780292378	28.3654304474729	2.29494798019489	Up	1.154242e-12	1.48094950988075e-11	-	GO:0016301//kinase activity;GO:0016773//phosphotransferase activity, alcohol group as acceptor	GO:0016310//phosphorylation	gi|359492147|ref|XP_002281978.2|/2.23855e-11/PREDICTED: uncharacterized sugar kinase slr0537-like isoform 1 [Vitis vinifera]
CL14269	1385	42	183	2.66615231510123	13.0499979998739	2.29121847779684	Up	3.72362e-26	9.99801926203209e-25	-	-	-	-
Unigene19016_Mpfb2	207	6	26	2.54839265453085	12.405438820925	2.2833132797115	Up	8.79828e-05	0.000455894364086687	-	-	-	-
CL3693	374	9	39	2.11571101398885	10.299167791169	2.28331327971149	Up	1.366056e-06	9.40873412345679e-06	-	-	-	-
CL11343	1870	276	1196	12.9763608857983	63.1682291191697	2.28331327971149	Up	4.50852e-161	8.74401331673819e-159	-	-	-	-
CL884	511	12	52	2.06464688644965	10.0505903558961	2.28331327971149	Up	2.23326e-08	1.92299516272866e-07	-	-	-	-
Unigene19833_Mpfb2	1016	25	108	2.16337466981581	10.4987882450257	2.2788673746803	Up	6.14894e-16	9.91664702569593e-15	GO:0009506//plasmodesma;GO:0009505//plant-type cell wall;GO:0016020//membrane	GO:0046872//metal ion binding;GO:0004601//peroxidase activity	GO:0071456//cellular response to hypoxia;GO:0048767//root hair elongation;GO:0015706//nitrate transport;GO:0010106//cellular response to iron ion starvation;GO:0006826//iron ion transport;GO:0010167//response to nitrate	gi|255569410|ref|XP_002525672.1|/2.51686e-115/Peroxidase 44 precursor, putative [Ricinus communis]
Unigene26454_Mpfb2	713	57	246	7.02863135362541	34.0764783492901	2.27746055346605	Up	2.20644e-34	7.73520691698991e-33	-	-	-	gi|296082283|emb|CBI21288.3|/9.6702e-08/unnamed protein product [Vitis vinifera]
Unigene19080_Mpfb2	361	16	69	3.89671120582003	18.877784218972	2.27636051906972	Up	1.163366e-10	1.27168229738752e-09	GO:0016020//membrane;GO:0009507//chloroplast	-	-	gi|346683351|ref|YP_004842295.1|/7.05173e-45/hypothetical chloroplast RF1 [Pyrus pyrifolia]
CL10122	392	13	56	2.91569924887012	14.1094826150081	2.27475126620807	Up	6.86586e-09	6.28950633569836e-08	-	-	-	-
Unigene23207_Mpfb2	322	13	56	3.54954691166797	17.1767614443576	2.27475126620807	Up	6.86586e-09	6.28823160802594e-08	-	GO:0004672//protein kinase activity;GO:0000166//nucleotide binding	-	gi|358347408|ref|XP_003637749.1|/3.3179e-31/hypothetical protein MTR_101s0015 [Medicago truncatula]
CL11441	518	33	142	5.6010521953347	27.0749531260965	2.27318906243778	Up	1.912428e-20	3.96971561286174e-19	-	-	-	-
Unigene22209_Mpfb2	350	17	73	4.2703779768067	20.5998446179118	2.27019777992124	Up	3.60502e-11	4.12841481956412e-10	-	-	-	-
Unigene20172_Mpfb2	671	34	146	4.45493976716049	21.4901508681643	2.27019777992123	Up	6.0061e-21	1.28326077021277e-19	GO:0009507//chloroplast	-	-	gi|225443796|ref|XP_002272922.1|/9.69336e-68/PREDICTED: uncharacterized protein LOC100265230 [Vitis vinifera]
CL1085	1617	68	292	3.69729694961619	17.8353633055513	2.27019777992123	Up	2.32546e-40	9.6496980661157e-39	-	-	-	-
Unigene19094_Mpfb2	273	7	30	2.25434734823883	10.8534481653908	2.26737173584247	Up	2.62402e-05	0.000149680433956072	-	-	-	-
Unigene3820_Mpfb2	770	440	1884	50.2397409036082	241.656956787956	2.26605959837968	Up	2.97612e-250	9.21149908767123e-248	-	-	GO:0032502//developmental process	gi|255564072|ref|XP_002523034.1|/1.03049e-37/conserved hypothetical protein [Ricinus communis]
CL12006	548	97	415	15.5624014934078	74.7957061981722	2.26489074633872	Up	1.663348e-56	9.81266746370757e-55	-	-	-	-
Unigene1935_Mpfb2	846	33	141	3.42948585955482	16.4610630508427	2.26299329533189	Up	3.30518e-20	6.76439216576087e-19	-	GO:0003700//sequence-specific DNA binding transcription factor activity;GO:0003677//DNA binding	GO:0010199//organ boundary specification between lateral organs and the meristem;GO:0006355//regulation of transcription, DNA-dependent	gi|302398937|gb|ADL36763.1|/3.93152e-113/MYB domain class transcription factor [Malus x domestica]
CL6220	2231	133	568	5.24128179978252	25.1453621144204	2.26230074629505	Up	1.352044e-76	1.1682125490631e-74	-	-	-	-
CL6760	1727	109	464	5.54906229146686	26.5359580391118	2.2576327326422	Up	9.8642e-63	6.58424422156573e-61	-	-	-	-
Unigene1633_Mpfb2	1462	128	544	7.69747056252274	36.7502802995559	2.25529890354189	Up	3.7053e-73	3.02236104151624e-71	-	GO:0004872//receptor activity;GO:0005524//ATP binding;GO:0004674//protein serine/threonine kinase activity	GO:0006468//protein phosphorylation	gi|351724607|ref|NP_001238599.1|/1.89771e-168/protein kinase family protein [Glycine max]
Unigene194_Mpfb2	201	12	51	5.24892815410832	25.0601258385964	2.25529890354189	Up	3.8836e-08	3.26079525083612e-07	-	-	GO:0050896//response to stimulus	gi|359493570|ref|XP_002270429.2|/1.58228e-12/PREDICTED: uncharacterized protein LOC100253289 [Vitis vinifera]
Unigene28310_Mpfb2	283	8	34	2.48535820724564	11.8659253087347	2.25529890354189	Up	7.8822e-06	4.89741146432009e-05	-	-	-	-
CL4715	1069	48	204	3.94774390636398	18.8478402004036	2.25529890354189	Up	1.880712e-28	5.48306416567742e-27	-	-	-	-
Unigene6124_Mpfb2	591	17	72	2.52898864954711	12.0324521792962	2.25029822248353	Up	6.24516e-11	7.01497726174496e-10	-	-	GO:0051225//spindle assembly;GO:0010583//response to cyclopentenone;GO:0051322//anaphase;GO:0000911//cytokinesis by cell plate formation;GO:0051329//interphase of mitotic cell cycle	gi|359477401|ref|XP_003631973.1|/1.64091e-22/PREDICTED: protein FAM179B-like [Vitis vinifera]
CL12537	926	64	271	6.07651293866536	28.9046312318253	2.24998510364542	Up	3.54564e-37	1.34641954588235e-35	-	-	-	-
Unigene1619_Mpfb2	1181	54	228	4.02003007230396	19.0675141859042	2.24583857429283	Up	1.845092e-31	5.93436742975089e-30	GO:0009941//chloroplast envelope;GO:0005618//cell wall;GO:0005730//nucleolus;GO:0005829//cytosol;GO:0009570//chloroplast stroma;GO:0005856//cytoskeleton;GO:0009506//plasmodesma;GO:0005886//plasma membrane;GO:0005739//mitochondrion	GO:0005515//protein binding;GO:0005524//ATP binding;GO:0005200//structural constituent of cytoskeleton	GO:0006094//gluconeogenesis;GO:0009611//response to wounding;GO:0009827//plant-type cell wall modification;GO:0006007//glucose catabolic process;GO:0010498//proteasomal protein catabolic process;GO:0051301//cell division;GO:0048767//root hair elongation;GO:0030036//actin cytoskeleton organization;GO:0032880//regulation of protein localization;GO:0009845//seed germination;GO:0009416//response to l…	gi|356558127|ref|XP_003547359.1|/1.12817e-171/PREDICTED: actin-like [Glycine max]
CL4129	660	46	194	6.12772597384918	29.0313293805772	2.24418694842167	Up	5.62348e-27	1.56670430160296e-25	-	-	-	-
CL9139	2777	100	421	3.16599015417049	14.973224798858	2.24165629558322	Up	1.370424e-56	8.11639451323722e-55	-	-	-	-
CL7823	1200	29	122	2.1247223757151	10.0412484610141	2.24059240472687	Up	1.758432e-17	3.09189819642023e-16	-	-	-	-
Unigene6828_Mpfb2	1124	35	147	2.73770830101958	12.9169551697894	2.23822539018295	Up	9.67708e-21	2.03488863713355e-19	GO:0005773//vacuole	GO:0043169//cation binding;GO:0042973//glucan endo-1,3-beta-D-glucosidase activity	GO:0009627//systemic acquired resistance;GO:0005975//carbohydrate metabolic process	gi|313600351|gb|ADR71671.1|/0/beta-1,3-glucanase [Malus hupehensis]
Unigene15581_Mpfb2	600	15	63	2.19798866453286	10.3704697220309	2.23822539018295	Up	1.1303e-09	1.12158820158103e-08	GO:0005886//plasma membrane;GO:0016021//integral to membrane	-	-	gi|288558963|sp|B9RQG7.1|CSPLF_RICCO/1.77216e-72/RecName: Full=CASP-like protein RCOM_1491260
CL9527	2151	66	277	2.69767088534019	12.7188688007906	2.23718410898229	Up	1.045438e-37	4.05165504133791e-36	-	-	-	-
Unigene6585_Mpfb2	584	86	360	12.9470565171114	60.8833838866786	2.23342440391913	Up	2.0335e-48	1.03017748318386e-46	GO:0000786//nucleosome;GO:0005634//nucleus	GO:0003677//DNA binding	GO:0006334//nucleosome assembly	gi|296085940|emb|CBI31381.3|/1.02503e-32/unnamed protein product [Vitis vinifera]
Unigene27634_Mpfb2	453	11	46	2.13491172714008	10.0292569581293	2.23196639971127	Up	2.202e-07	1.6845467750127e-06	GO:0034357;GO:0005739//mitochondrion	GO:0005488//binding	-	gi|388497024|gb|AFK36578.1|/1.80957e-38/unknown [Lotus japonicus]
Unigene19539_Mpfb2	1741	112	468	5.65593866577094	26.549491698315	2.23084585981736	Up	2.3824e-62	1.58320990588235e-60	GO:0009506//plasmodesma;GO:0005634//nucleus;GO:0008278//cohesin complex	GO:0005215//transporter activity;GO:0005524//ATP binding	GO:0031048//chromatin silencing by small RNA;GO:0006346//methylation-dependent chromatin silencing;GO:0006275//regulation of DNA replication;GO:0007131//reciprocal meiotic recombination;GO:0000911//cytokinesis by cell plate formation;GO:0051567//histone H3-K9 methylation;GO:0006270//DNA-dependent DNA replication initiation;GO:0010389//regulation of G2/M transition of mitotic cell cycle;GO:0008283…	gi|224140989|ref|XP_002323859.1|/0/condensin complex components subunit [Populus trichocarpa]
CL6378	1224	77	321	5.53088650879184	25.9019668594143	2.22747900871896	Up	3.26254e-43	1.46551610397614e-41	-	-	-	-
Unigene11355_Mpfb2	236	6	25	2.23524270969443	10.4625400746882	2.22672975134513	Up	0.0001540602	0.000761437862605272	-	-	-	-
Unigene22866_Mpfb2	206	6	25	2.56076349265964	11.9862109593515	2.22672975134512	Up	0.0001540602	0.000761771132268301	-	-	-	-
CL300	928	79	329	7.48453036629724	35.0152354120297	2.22599908784969	Up	3.25736e-44	1.49742462909461e-42	-	-	-	-
Unigene17193_Mpfb2	740	25	104	2.97025495207143	13.8806801942241	2.22441959065792	Up	5.46618e-15	8.30568957700067e-14	GO:0016020//membrane;GO:0005634//nucleus	GO:0005484//SNAP receptor activity;GO:0016779//nucleotidyltransferase activity	GO:0006944//cellular membrane fusion;GO:0009409//response to cold;GO:0009058//biosynthetic process;GO:0016192//vesicle-mediated transport;GO:0006886//intracellular protein transport	gi|225428446|ref|XP_002284067.1|/2.41628e-97/PREDICTED: syntaxin-112-like [Vitis vinifera]
CL8279	916	38	158	3.64731743459601	17.0361220220512	2.22368929702507	Up	5.14556e-22	1.15453183138034e-20	-	-	-	-
CL9595	439	156	647	31.2424812452962	145.562293310641	2.22005574542181	Up	5.09082e-85	4.8842688955414e-83	-	-	-	-
Unigene11586_Mpfb2	352	14	58	3.49680014812046	16.2740055161741	2.21846213536153	Up	6.3391e-09	5.83535526380118e-08	-	-	-	-
Unigene6462_Mpfb2	422	14	58	2.91676220885877	13.5745259281831	2.21846213536152	Up	6.3391e-09	5.83416680040733e-08	-	-	-	-
Unigene483_Mpfb2	282	8	33	2.49417153422168	11.557767673996	2.21223018165002	Up	1.371146e-05	8.21324451139979e-05	-	-	-	-
Unigene18743_Mpfb2	288	8	33	2.44220962725873	11.3169808474544	2.21223018165001	Up	1.371146e-05	8.20997967324765e-05	-	-	-	gi|224061208|ref|XP_002300371.1|/9.76519e-07/predicted protein [Populus trichocarpa]
Unigene14672_Mpfb2	235	8	33	2.99300584106602	13.8693212087951	2.21223018165	Up	1.371146e-05	8.21106766419295e-05	-	-	-	-
Unigene5841_Mpfb2	240	8	33	2.93065155271048	13.5803770169452	2.21223018165	Up	1.371146e-05	8.20889197058824e-05	-	-	-	-
Unigene19526_Mpfb2	1117	43	177	3.38454834646062	15.6505362220188	2.20917685767246	Up	2.70042e-24	6.75314219037078e-23	GO:0005739//mitochondrion;GO:0009507//chloroplast	GO:0030785//[ribulose-bisphosphate carboxylase]-lysine N-methyltransferase activity	GO:0009902//chloroplast relocation;GO:0019288//isopentenyl diphosphate biosynthetic process, mevalonate-independent pathway;GO:0032259//methylation;GO:0010027//thylakoid membrane organization;GO:0000023//maltose metabolic process;GO:0019252//starch biosynthetic process;GO:0034660//ncRNA metabolic process	gi|356547583|ref|XP_003542190.1|/1.75102e-120/PREDICTED: ribulose-1,5 bisphosphate carboxylase/oxygenase large subunit N-methyltransferase, chloroplastic-like [Glycine max]
Unigene19729_Mpfb2	317	9	37	2.49613854647265	11.5279368999593	2.2073644264782	Up	4.1327e-06	2.66029316666667e-05	-	-	-	-
CL4980	1941	70	287	3.1707203816033	14.6037870033752	2.20345997202228	Up	2.63342e-38	1.04479031062335e-36	-	-	-	-
Unigene19619_Mpfb2	742	20	82	2.3697990992268	10.9148827776477	2.20345997202227	Up	5.53294e-12	6.73748384963622e-11	-	-	-	-
Unigene4709_Mpfb2	401	10	41	2.19250739604275	10.0983080062526	2.20345997202227	Up	1.251918e-06	8.67549800674743e-06	-	-	-	gi|356501425|ref|XP_003519525.1|/9.81398e-07/PREDICTED: uncharacterized protein LOC100500122 [Glycine max]
CL10654	948	614	2512	56.9436725748175	261.710065719727	2.200361965813	Up	0	0	-	-	-	-
Unigene21245_Mpfb2	1356	1724	7053	111.779718514886	513.716272998202	2.20031332757664	Up	0	0	GO:0005576//extracellular region	GO:0004650//polygalacturonase activity	GO:0005975//carbohydrate metabolic process;GO:0007047//cellular cell wall organization	gi|30692538|gb|AAP33475.1|/0/polygalacturonase-like protein [Fragaria x ananassa]
CL11345	1427	96	392	5.91469969993425	27.1313386794549	2.19758340568561	Up	1.499122e-51	8.04558480498812e-50	-	-	-	-
Unigene22583_Mpfb2	894	37	151	3.63872843792912	16.682016917297	2.19678743598768	Up	8.26746e-21	1.74823701422555e-19	GO:0005622//intracellular;GO:0048046//apoplast	GO:0016787//hydrolase activity	GO:0009627//systemic acquired resistance;GO:0034976//response to endoplasmic reticulum stress;GO:0000165//MAPK cascade	gi|224142001|ref|XP_002324349.1|/1.03286e-90/predicted protein [Populus trichocarpa]
CL7381	985	137	558	12.2284039407513	55.9509026337274	2.19392529116022	Up	1.663162e-72	1.34689296806452e-70	-	-	-	-
Unigene17827_Mpfb2	257	14	57	4.78939164256187	21.9053835151292	2.19337115439869	Up	1.092466e-08	9.7622001332806e-08	-	-	-	gi|224129538|ref|XP_002328741.1|/4.47463e-36/predicted protein [Populus trichocarpa]
CL13588	908	45	183	4.35724625127659	19.9055586231556	2.19168280424592	Up	7.81538e-25	1.9964341821368e-23	-	-	-	-
CL7255	908	333	1353	32.2436222594468	147.170605558085	2.19040381919683	Up	7.66098e-173	1.61771974401869e-170	-	-	-	-
Unigene25958_Mpfb2	337	18	73	4.69599952066368	21.3944973776532	2.18773561972926	Up	9.89094e-11	1.09041641292998e-09	-	-	-	gi|93280156|gb|ABF06706.1|/5.60617e-10/UP-9A [Nicotiana tabacum]
Unigene11522_Mpfb2	290	20	81	6.06341700560789	27.5864711817571	2.18575797028882	Up	9.49672e-12	1.13651292394068e-10	-	-	-	gi|300827456|gb|ADK36668.1|/1.96107e-07/cytosolic class I small heat shock protein 3B [Nicotiana tabacum]
CL6448	1242	63	255	4.45968714542899	20.2781211495889	2.1849095756505	Up	7.22266e-34	2.49911778514548e-32	-	-	-	-
CL5343	1029	95	384	8.11696494190949	36.8574239738986	2.18294295468176	Up	4.0216e-50	2.10826081670534e-48	-	-	-	-
CL14066	809	77	311	8.36811506398171	37.9682863447126	2.18182029172726	Up	6.98928e-41	2.94076884469274e-39	-	-	-	-
CL14038	663	87	351	11.5369540762811	52.2880826320887	2.18021978674738	Up	6.89616e-46	3.32228757185501e-44	-	-	-	-
CL10592	626	65	262	9.12902640221315	41.336727022244	2.17889125080055	Up	1.224668e-34	4.3235564259375e-33	-	-	-	-
CL11916	633	33	133	4.58348347106378	20.7518614764178	2.17872437843429	Up	2.50758e-18	4.61192643956044e-17	-	-	-	-
CL5315	983	137	551	12.2532837046186	55.3614185616338	2.17571248790218	Up	6.95062e-71	5.452978596875e-69	-	-	-	-
Unigene15083_Mpfb2	210	9	36	3.76798056777062	16.9313791380097	2.16783606229156	Up	7.13952e-06	4.45372403754832e-05	-	-	-	-
Unigene21745_Mpfb2	218	11	44	4.43630739630485	19.9344983734976	2.16783606229156	Up	6.56074e-07	4.69921191726106e-06	-	-	-	-
CL7860	1034	88	352	7.48251460266505	33.6225968698064	2.16783606229155	Up	1.075874e-45	5.15017692648305e-44	-	-	-	-
Unigene9779_Mpfb2	290	8	32	2.42536680224315	10.8983589853855	2.16783606229155	Up	2.37314e-05	0.000136663468153434	-	-	-	-
Unigene21840_Mpfb2	587	23	92	3.44488853725763	15.4795686610991	2.16783606229155	Up	4.8737e-13	6.46047607216192e-12	-	-	-	gi|255582154|ref|XP_002531871.1|/1.1865e-17/chloroplast-targeted copper chaperone, putative [Ricinus communis]
Unigene5890_Mpfb2	954	53	212	4.88441925451747	21.9480840677903	2.16783606229155	Up	3.72002e-28	1.07758963961538e-26	-	-	-	gi|225429662|ref|XP_002279900.1|/2.26705e-54/PREDICTED: transcription factor TT2-like [Vitis vinifera]
CL3445	364	10	40	2.41537215882732	10.8534481653908	2.16783606229155	Up	2.1595e-06	1.44507101288316e-05	-	-	-	-
CL5415	1456	50	200	3.01921519853415	13.5668102067385	2.16783606229155	Up	1.194006e-26	3.28398886999391e-25	-	-	-	-
Unigene4891_Mpfb2	305	8	32	2.30608646770661	10.3623741172518	2.16783606229155	Up	2.37314e-05	0.000136680886387968	-	-	-	gi|224091637|ref|XP_002309311.1|/3.88391e-19/predicted protein [Populus trichocarpa]
CL2464	459	14	56	2.68164194365665	12.0499285078064	2.16783606229155	Up	1.876826e-08	1.62943112610951e-07	-	-	-	-
CL9586	2745	132	525	4.22782519079545	18.8897444845736	2.15961555548658	Up	5.29076e-67	3.78897232393027e-65	-	-	-	-
CL13598	1710	213	845	10.9513821180234	48.8056079928495	2.15593397323526	Up	1.59107e-106	2.01963096151685e-104	-	-	-	-
Unigene27139_Mpfb2	572	29	115	4.45745952947223	19.8568767571355	2.15534511810836	Up	7.63492e-16	1.22172237917847e-14	GO:0031969//chloroplast membrane;GO:0016021//integral to membrane	-	-	gi|346683351|ref|YP_004842295.1|/1.04603e-108/hypothetical chloroplast RF1 [Pyrus pyrifolia]
CL9233	765	108	428	12.4121712820679	55.2575293000838	2.15441554652923	Up	8.88988e-55	5.04679381055276e-53	-	-	-	-
CL13500	543	19	75	3.07637455809387	13.6417649592619	2.14872723934385	Up	8.96756e-11	9.92979830531732e-10	-	-	-	-
CL1271	957	56	221	5.14471745930366	22.8081187099451	2.14838369962538	Up	5.71128e-29	1.69237397980328e-27	-	-	-	-
CL9103	1421	428	1689	26.481045697961	117.393675550486	2.1483226886918	Up	4.502e-210	1.17595883236994e-207	-	-	-	-
Unigene2659_Mpfb2	1745	150	591	7.55755414739092	33.4503894431452	2.14603169197321	Up	1.287928e-74	1.07778108133333e-72	GO:0016021//integral to membrane;GO:0005794//Golgi apparatus;GO:0009986//cell surface;GO:0005768//endosome;GO:0005886//plasma membrane	GO:0015293//symporter activity;GO:0010328//auxin influx transmembrane transporter activity;GO:0015171//amino acid transmembrane transporter activity;GO:0010011//auxin binding	GO:0006865//amino acid transport;GO:0016126//sterol biosynthetic process;GO:0015837//amine transport;GO:0009825//multidimensional cell growth;GO:0009958//positive gravitropism;GO:0010311//lateral root formation;GO:0009734//auxin mediated signaling pathway;GO:0048829//root cap development;GO:0009624//response to nematode;GO:0060919;GO:0043481//anthocyanin accumulation in tissues in response to UV …	gi|224139056|ref|XP_002322969.1|/0/auxin influx carrier component [Populus trichocarpa]
CL759	1830	221	869	10.6176064450658	46.9005370202699	2.14314586971453	Up	1.10734e-108	1.44623084566474e-106	-	-	-	-
CL7153	1170	56	220	4.20811505004582	18.5714557496687	2.14184085375861	Up	9.69666e-29	2.85089374586858e-27	-	-	-	-
Unigene20388_Mpfb2	429	13	51	2.66422868428225	11.741457560741	2.13982168612196	Up	1.048492e-07	8.34454120958084e-07	GO:0016021//integral to membrane;GO:0009570//chloroplast stroma	GO:0016161//beta-amylase activity;GO:0032440//2-alkenal reductase [NAD(P)] activity;GO:0043169//cation binding;GO:0004709//MAP kinase kinase kinase activity;GO:0004872//receptor activity;GO:0005524//ATP binding	GO:0048653//anther development;GO:0000186//activation of MAPKK activity;GO:0009825//multidimensional cell growth;GO:0005983//starch catabolic process;GO:0010075//regulation of meristem growth;GO:0043481//anthocyanin accumulation in tissues in response to UV light;GO:0009855//determination of bilateral symmetry;GO:0048767//root hair elongation;GO:0007169//transmembrane receptor protein tyrosine ki…	gi|225424960|ref|XP_002264952.1|/3.54034e-65/PREDICTED: leucine-rich repeat receptor-like serine/threonine-protein kinase BAM3 [Vitis vinifera]
CL9345	269	13	51	4.24890002065831	18.7252241396203	2.13982168612196	Up	1.048492e-07	8.34160299084507e-07	-	-	-	-
Unigene21389_Mpfb2	936	38	149	3.56938330137815	15.7224256062536	2.13907706931013	Up	6.37198e-20	1.28776119955277e-18	GO:0016023//cytoplasmic membrane-bounded vesicle;GO:0005886//plasma membrane;GO:0016021//integral to membrane	GO:0004721//phosphoprotein phosphatase activity;GO:0004672//protein kinase activity;GO:0005524//ATP binding	GO:0006468//protein phosphorylation	gi|255564373|ref|XP_002523183.1|/5.23923e-165/protein binding protein, putative [Ricinus communis]
Unigene18391_Mpfb2	402	12	47	2.62446407705416	11.5473128864121	2.13746241324804	Up	3.43002e-07	2.55774214158416e-06	-	-	-	gi|193237557|dbj|BAG50055.1|/2.2416e-35/transcription factor CCAAT [Lotus japonicus]
Unigene29015_Mpfb2	291	11	43	3.32341928657889	14.594344560541	2.13466919835636	Up	1.125726e-06	7.85037534166667e-06	-	-	-	-
Unigene26906_Mpfb2	297	11	43	3.25627950301164	14.2995093168937	2.13466919835636	Up	1.125726e-06	7.84916405091807e-06	-	-	-	-
CL2828	789	31	121	3.45438015718726	15.1466815905093	2.13250298917928	Up	2.15794e-16	3.58775388741722e-15	-	-	-	-
Unigene11694_Mpfb2	317	10	39	2.7734872738585	12.1510686242814	2.13131018626644	Up	3.70876e-06	2.40176491315563e-05	-	-	-	-
Unigene3324_Mpfb2	996	40	156	3.53090548519335	15.4694327465751	2.13131018626644	Up	1.064214e-20	2.23262611169916e-19	GO:0009506//plasmodesma;GO:0009536//plastid	-	GO:0009793//embryo development ending in seed dormancy;GO:0007076//mitotic chromosome condensation;GO:0009408//response to heat	gi|255587516|ref|XP_002534298.1|/8.3868e-108/conserved hypothetical protein [Ricinus communis]
Unigene30732_Mpfb2	304	9	35	2.6028813132626	11.3711290811743	2.12719407779421	Up	1.227496e-05	7.41865945486158e-05	GO:0009506//plasmodesma;GO:0005634//nucleus;GO:0008278//cohesin complex	GO:0005215//transporter activity;GO:0005524//ATP binding	GO:0031048//chromatin silencing by small RNA;GO:0006346//methylation-dependent chromatin silencing;GO:0006275//regulation of DNA replication;GO:0007131//reciprocal meiotic recombination;GO:0000911//cytokinesis by cell plate formation;GO:0051567//histone H3-K9 methylation;GO:0006270//DNA-dependent DNA replication initiation;GO:0010389//regulation of G2/M transition of mitotic cell cycle;GO:0008283…	gi|359489002|ref|XP_003633856.1|/4.41295e-39/PREDICTED: structural maintenance of chromosomes protein 4-like [Vitis vinifera]
Unigene5164_Mpfb2	893	27	105	2.65826176673627	11.613067997795	2.12719407779421	Up	2.26824e-14	3.31391844034918e-13	GO:0005886//plasma membrane;GO:0016021//integral to membrane	GO:0004872//receptor activity;GO:0005215//transporter activity	GO:0009624//response to nematode;GO:0006857//oligopeptide transport;GO:0010089//xylem development;GO:0010382//cellular cell wall macromolecule metabolic process	gi|224120010|ref|XP_002331115.1|/2.50032e-129/predicted protein [Populus trichocarpa]
CL10131	1638	142	549	7.62184103452176	33.103016904442	2.11875128179207	Up	2.45194e-68	1.80751576933116e-66	-	-	-	-
CL7947	1032	59	228	5.02640818633483	21.8204789278613	2.11808302709446	Up	2.49602e-29	7.49951115558511e-28	-	-	-	-
Unigene3899_Mpfb2	377	14	54	3.26491684917348	14.146908298337	2.11536864239742	Up	5.4852e-08	4.51824102807145e-07	-	-	-	-
Unigene6737_Mpfb2	1005	35	135	3.06187475656319	13.2671254439628	2.11536864239742	Up	5.95422e-18	1.06984193868787e-16	GO:0009543//chloroplast thylakoid lumen;GO:0016020//membrane	GO:0016491//oxidoreductase activity;GO:0005528//FK506 binding;GO:0003755//peptidyl-prolyl cis-trans isomerase activity	GO:0006457//protein folding;GO:0000413//protein peptidyl-prolyl isomerization;GO:0055114//oxidation-reduction process	gi|357467145|ref|XP_003603857.1|/4.88823e-79/hypothetical protein MTR_3g115970 [Medicago truncatula]
CL3916	2495	77	297	2.71334873216882	11.7569596619646	2.11536864239742	Up	1.152364e-37	4.45078434153846e-36	-	-	-	-
Unigene10007_Mpfb2	261	7	27	2.35799550218085	10.2172115487989	2.11536864239741	Up	0.0001369508	0.000683377838030035	-	-	-	-
CL2908	1122	118	454	9.24644072780312	39.9642921127412	2.11174150022063	Up	1.413192e-56	8.35873472356021e-55	-	-	-	-
Unigene22962_Mpfb2	1377	38	146	2.4262474728322	10.4719616794032	2.10973310772799	Up	3.10358e-19	6.02697364073915e-18	-	-	-	gi|255569697|ref|XP_002525813.1|/2.26959e-91/conserved hypothetical protein [Ricinus communis]
Unigene2625_Mpfb2	513	25	96	4.28457829343637	18.4825971097181	2.10894237323798	Up	3.96068e-13	5.27806453907402e-12	-	-	-	gi|255551819|ref|XP_002516955.1|/3.84564e-26/conserved hypothetical protein [Ricinus communis]
CL9967	574	54	207	8.27117685608184	35.6178402598374	2.10643551762741	Up	1.36056e-26	3.72846245239539e-25	-	-	-	-
CL13667	677	303	1161	39.3495164167478	169.376314936736	2.10581433568417	Up	2.22182e-141	3.80309939318182e-139	-	-	-	-
Unigene6645_Mpfb2	317	17	65	4.71492836555945	20.251781040469	2.10274103406967	Up	2.72008e-09	2.60584471316515e-08	-	GO:0016787//hydrolase activity	-	gi|147860024|emb|CAN83125.1|/4.53627e-12/hypothetical protein VITISV_015109 [Vitis vinifera]
Unigene25571_Mpfb2	594	17	65	2.51621597959991	10.8077686697452	2.10274103406966	Up	2.72008e-09	2.60529239338703e-08	GO:0009925//basal plasma membrane;GO:0016021//integral to membrane;GO:0005737//cytoplasm;GO:0045177//apical part of cell	-	GO:0055085//transmembrane transport;GO:0010338//leaf formation;GO:0048364//root development;GO:0010358//leaf shaping;GO:0009926//auxin polar transport;GO:0009908//flower development;GO:0010051//xylem and phloem pattern formation;GO:0010229//inflorescence development;GO:0009630//gravitropism;GO:0048826//cotyledon morphogenesis	gi|388515933|gb|AFK46028.1|/9.95506e-20/unknown [Lotus japonicus]
Unigene4427_Mpfb2	463	38	145	7.21585911466511	30.9311551927282	2.0998176388629	Up	5.24674e-19	1.00463955025424e-17	GO:0005840//ribosome;GO:0009941//chloroplast envelope;GO:0009570//chloroplast stroma;GO:0016020//membrane	GO:0019843//rRNA binding;GO:0003735//structural constituent of ribosome	GO:0006412//translation;GO:0006364//rRNA processing;GO:0015995//chlorophyll biosynthetic process	gi|225461526|ref|XP_002285149.1|/2.397e-33/PREDICTED: 30S ribosomal protein S20, chloroplastic [Vitis vinifera]
CL12932	783	146	557	16.3936830151621	70.2590966997655	2.09954502075157	Up	1.615702e-68	1.19888272049261e-66	-	-	-	-
Unigene5080_Mpfb2	1626	68	259	3.67683220635263	15.7321598899198	2.09718150872777	Up	1.055442e-32	3.55133049426657e-31	GO:0005634//nucleus	-	GO:0000226//microtubule cytoskeleton organization;GO:0009934//regulation of meristem structural organization;GO:0048444//floral organ morphogenesis;GO:0006342//chromatin silencing;GO:0050896//response to stimulus;GO:0000279//M phase;GO:0051302//regulation of cell division;GO:0000723//telomere maintenance;GO:0034968//histone lysine methylation	gi|359476108|ref|XP_002282493.2|/2.94314e-132/PREDICTED: uncharacterized protein LOC100261127 [Vitis vinifera]
CL11748	2136	758	2887	31.1999140021705	133.49182311175	2.09713741635645	Up	0	0	-	-	-	-
CL11296	1396	52	198	3.27494013053607	14.0084118226369	2.09675296423007	Up	2.3166e-25	6.05114667052023e-24	-	-	-	-
Unigene27114_Mpfb2	337	10	38	2.60888862259093	11.1368616486414	2.09383548084778	Up	6.34048e-06	3.98442429036295e-05	-	-	-	-
Unigene20560_Mpfb2	663	20	76	2.65217335086921	11.3216361254665	2.09383548084778	Up	1.365716e-10	1.47927469616491e-09	-	GO:0004871//signal transducer activity	GO:0006949//syncytium formation	gi|388503074|gb|AFK39603.1|/2.85419e-40/unknown [Lotus japonicus]
CL1868	987	32	121	2.85048175339621	12.1081375632339	2.08669929956615	Up	5.54496e-16	8.97139983673469e-15	-	-	-	-
CL10963	1805	50	189	2.43544450363752	10.341742659089	2.0862222967379	Up	3.9408e-24	9.80621207048458e-23	-	-	-	-
Unigene28791_Mpfb2	317	9	34	2.49613854647265	10.5932393134761	2.08537390209958	Up	2.09986e-05	0.000121873328461341	GO:0000785//chromatin;GO:0005634//nucleus	GO:0008270//zinc ion binding;GO:0018024//histone-lysine N-methyltransferase activity	GO:0034968//histone lysine methylation;GO:0016458//gene silencing;GO:0009909//regulation of flower development	gi|225445763|ref|XP_002272781.1|/2.55207e-39/PREDICTED: histone-lysine N-methyltransferase ASHR3 [Vitis vinifera]
Unigene26060_Mpfb2	202	9	34	3.91720752094965	16.6240438731283	2.08537390209958	Up	2.09986e-05	0.000121888983352601	GO:0005773//vacuole;GO:0009507//chloroplast	GO:0004252//serine-type endopeptidase activity	GO:0006508//proteolysis	gi|359477374|ref|XP_002284013.2|/1.86338e-13/PREDICTED: acylamino-acid-releasing enzyme-like isoform 1 [Vitis vinifera]
Unigene9713_Mpfb2	290	9	34	2.72853765252355	11.5795064219721	2.08537390209958	Up	2.09986e-05	0.000121904642266187	-	-	-	-
CL4515	3205	199	751	5.45896716682732	23.1430733563486	2.08388053926218	Up	6.82304e-91	7.0879621737931e-89	-	-	-	-
CL1746	596	22	83	3.24535239058543	13.754378186778	2.08344387500118	Up	2.22618e-11	2.58475971274409e-10	-	-	-	-
Unigene20024_Mpfb2	665	22	83	2.90861657862995	12.3272321794281	2.08344387500118	Up	2.22618e-11	2.58409576213717e-10	-	-	GO:0031047//gene silencing by RNA;GO:0000226//microtubule cytoskeleton organization;GO:0009957//epidermal cell fate specification;GO:0006275//regulation of DNA replication;GO:0000911//cytokinesis by cell plate formation;GO:0051567//histone H3-K9 methylation;GO:0006270//DNA-dependent DNA replication initiation;GO:0010389//regulation of G2/M transition of mitotic cell cycle;GO:0048453//sepal format…	gi|296089927|emb|CBI39746.3|/2.35253e-50/unnamed protein product [Vitis vinifera]
Unigene5538_Mpfb2	1494	81	305	4.76672240501102	20.1631495201086	2.08065149185718	Up	7.46898e-38	2.91968630813149e-36	GO:0005634//nucleus	GO:0019901//protein kinase binding	GO:0000079//regulation of cyclin-dependent protein kinase activity;GO:0051301//cell division	gi|89111295|dbj|BAE80322.1|/8.31317e-127/cyclin B [Camellia sinensis]
Unigene12122_Mpfb2	553	17	64	2.70277087139664	11.4304669286141	2.08037322104122	Up	4.61206e-09	4.31410431256469e-08	GO:0016023//cytoplasmic membrane-bounded vesicle;GO:0005634//nucleus	GO:0005509//calcium ion binding;GO:0004365//glyceraldehyde-3-phosphate dehydrogenase (NAD+) (phosphorylating) activity	GO:0009409//response to cold;GO:0006096//glycolysis	gi|357464267|ref|XP_003602415.1|/3.11975e-22/Calcium-binding protein, putative [Medicago truncatula]
Unigene11640_Mpfb2	212	34	128	14.1003046403995	59.6325302973925	2.08037322104121	Up	9.169e-17	1.55415581770443e-15	-	-	-	-
CL3030	890	25	94	2.46965018486838	10.4315051243543	2.07856872419447	Up	1.133138e-12	1.45511148286445e-11	-	-	-	-
CL6101	2743	131	492	4.19885548747801	17.7152964367801	2.07692756609335	Up	6.67012e-60	4.20972140614525e-58	-	-	-	-
CL8700	555	20	75	3.16827194887619	13.3468078790617	2.07472665790008	Up	2.31046e-10	2.44227782315789e-09	-	-	-	-
Unigene27146_Mpfb2	932	28	105	2.64135976853734	11.1271134356555	2.07472665790008	Up	5.80376e-14	8.19069677201749e-13	GO:0016021//integral to membrane;GO:0005783//endoplasmic reticulum	GO:0009672//auxin:hydrogen symporter activity	GO:0080162//intracellular auxin transport;GO:0009926//auxin polar transport;GO:0055085//transmembrane transport;GO:0010252//auxin homeostasis	gi|224128940|ref|XP_002329004.1|/2.52091e-119/auxin efflux carrier component [Populus trichocarpa]
CL1537	409	16	60	3.43939546528369	14.4889552525755	2.07472665790007	Up	1.495356e-08	1.31312946529343e-07	-	-	-	-
Unigene18338_Mpfb2	322	12	45	3.27650484153967	13.8027547320731	2.07472665790007	Up	9.9656e-07	6.99061624340267e-06	-	-	-	-
Unigene24863_Mpfb2	211	8	30	3.33344252441002	14.0426130291549	2.07472665790007	Up	6.9946e-05	0.000368047251280857	-	-	-	-
CL11306	2071	62	232	2.63206754613302	11.0641234991661	2.07162074703225	Up	5.09802e-29	1.51263575692712e-27	-	-	-	-
Unigene3040_Mpfb2	214	23	86	9.44929706247771	39.6911613749292	2.07053886093664	Up	1.168834e-11	1.38667470795484e-10	-	-	-	-
CL9874	661	19	71	2.52718817707258	10.6087940388185	2.06965566835266	Up	7.45612e-10	7.51247729498328e-09	-	-	-	-
CL15174	1256	913	3411	63.9096704050478	268.226207323684	2.06934405192074	Up	0	0	-	-	-	-
CL10879	1218	68	254	4.90848043311115	20.5966010586899	2.06905790781338	Up	1.42263e-31	4.60180580314961e-30	-	-	-	-
CL14562	337	11	41	2.86977748485002	12.016087568271	2.06595644827235	Up	3.27246e-06	2.13605654976166e-05	-	-	-	-
CL6340	695	51	190	6.4516501807871	27.0008803999435	2.06526632865101	Up	5.90482e-24	1.46209814235616e-22	-	-	-	-
CL3672	934	40	149	3.76529107414623	15.7560924705068	2.06507648786635	Up	4.16774e-19	8.04510904997864e-18	-	-	-	-
Unigene27305_Mpfb2	564	18	67	2.8059429759994	11.7328853660262	2.06400025130701	Up	2.40932e-09	2.31895125623003e-08	-	-	-	-
CL13905	1657	57	212	3.0243899548189	12.6363742912927	2.06286650269002	Up	1.632066e-26	4.45358879673913e-25	-	-	-	-
Unigene17792_Mpfb2	502	17	63	2.97735516311224	12.3949837315111	2.05765314454114	Up	7.79654e-09	7.09174408333333e-08	-	-	-	-
CL12369	1099	34	126	2.71998597248834	11.3235338184141	2.05765314454113	Up	2.597e-16	4.28618820306793e-15	-	-	-	-
Unigene12082_Mpfb2	275	20	74	6.39414884227741	26.5771345257243	2.05536133303314	Up	3.89858e-10	4.03603508865979e-09	-	-	-	gi|51507367|emb|CAH18931.1|/5.24693e-08/xyloglucan endotransglycosilase [Pyrus communis]
Unigene27706_Mpfb2	257	20	74	6.84198806080267	28.438568072273	2.05536133303314	Up	3.89858e-10	4.03695993629698e-09	-	-	-	gi|356522504|ref|XP_003529886.1|/4.3643e-07/PREDICTED: aspartic proteinase nepenthesin-1-like [Glycine max]
CL15128	2070	113	418	4.79947283269977	19.9441285659486	2.05501623195725	Up	1.80325e-50	9.50840889731622e-49	-	-	-	-
Unigene14928_Mpfb2	369	13	48	3.09743660042571	12.8476589665114	2.05235884487162	Up	5.15944e-07	3.74538046843373e-06	-	-	-	-
Unigene21772_Mpfb2	1306	39	144	2.62546884890602	10.8900141469587	2.05235884487161	Up	2.22826e-18	4.11663291659853e-17	GO:0005829//cytosol	GO:0016791//phosphatase activity	-	gi|357444243|ref|XP_003592399.1|/1.31192e-32/5'-nucleotidase surE [Medicago truncatula]
Unigene1784_Mpfb2	709	34	125	4.21617007583172	17.4129721976475	2.04615750570331	Up	4.36018e-16	7.08239302731848e-15	-	-	-	gi|225460540|ref|XP_002272860.1|/2.50555e-32/PREDICTED: pentatricopeptide repeat-containing protein At3g61360 [Vitis vinifera]
CL14044	1356	83	305	5.38150616980022	22.2151514624205	2.04546206339488	Up	4.67112e-37	1.76638695966527e-35	-	-	-	-
Unigene6157_Mpfb2	360	27	99	6.59396599359858	27.1607540338905	2.0423051802077	Up	5.25964e-13	6.95167803334308e-12	-	-	-	-
Unigene10974_Mpfb2	274	18	66	5.77573663672868	23.7904414895391	2.04230518020769	Up	4.0622e-09	3.81873841897233e-08	-	-	-	gi|356548321|ref|XP_003542551.1|/4.57967e-28/PREDICTED: uncharacterized protein LOC100527565 [Glycine max]
Unigene10898_Mpfb2	470	18	66	3.36713157119927	13.8693212087951	2.04230518020769	Up	4.0622e-09	3.81794417221298e-08	-	-	-	-
CL9971	1483	84	308	4.9799338589551	20.5125047322706	2.04230518020769	Up	2.47256e-37	9.43686772297297e-36	-	-	-	-
Unigene4909_Mpfb2	732	23	84	2.76249941444021	11.3338466907442	2.0365915290133	Up	3.31088e-11	3.79927263382428e-10	GO:0009570//chloroplast stroma	-	-	gi|225461116|ref|XP_002279843.1|/4.66944e-64/PREDICTED: uncharacterized protein LOC100258940 [Vitis vinifera]
CL11430	1407	1650	6026	103.103945884271	423.00369272656	2.03657071075283	Up	0	0	-	-	-	-
Unigene21311_Mpfb2	767	43	157	4.92899674445439	20.2168466673975	2.03619205648109	Up	1.024844e-19	2.03926356301189e-18	GO:0005739//mitochondrion	-	-	gi|359481316|ref|XP_002268100.2|/1.68208e-48/PREDICTED: transcription factor bHLH61-like [Vitis vinifera]
Unigene4208_Mpfb2	548	20	73	3.20874257596038	13.1568350661845	2.03573252628421	Up	6.5608e-10	6.65341093357271e-09	GO:0005875//microtubule associated complex;GO:0019861//flagellum;GO:0005737//cytoplasm;GO:0005634//nucleus	GO:0003777//microtubule motor activity;GO:0005089//Rho guanyl-nucleotide exchange factor activity	GO:0000226//microtubule cytoskeleton organization;GO:0080147//root hair cell development;GO:0009860//pollen tube growth	gi|255549960|ref|XP_002516031.1|/5.86851e-42/cytoplasmic dynein light chain, putative [Ricinus communis]
Unigene26126_Mpfb2	434	54	197	10.9392984225599	44.8317431476869	2.03500037958446	Up	2.44416e-24	6.1224582172949e-23	-	GO:0003676//nucleic acid binding;GO:0047134//protein-disulfide reductase activity;GO:0004034//aldose 1-epimerase activity;GO:0008270//zinc ion binding	GO:0035556//intracellular signal transduction;GO:0010106//cellular response to iron ion starvation;GO:0015706//nitrate transport;GO:0010167//response to nitrate;GO:0006012//galactose metabolic process;GO:0006826//iron ion transport;GO:0055114//oxidation-reduction process	gi|302838187|ref|XP_002950652.1|/3.1206e-13/hypothetical protein VOLCADRAFT_117616 [Volvox carteri f. nagariensis]
Unigene17335_Mpfb2	383	14	51	3.21376932673212	13.1516587299161	2.03290648220544	Up	2.66998e-07	2.01897132228916e-06	-	-	-	-
Unigene24792_Mpfb2	449	14	51	2.74136670854878	11.2184527696166	2.03290648220544	Up	2.66998e-07	2.01863353220679e-06	GO:0009504//cell plate;GO:0005886//plasma membrane	GO:0005484//SNAP receptor activity;GO:0008565//protein transporter activity	GO:0000910//cytokinesis;GO:0006944//cellular membrane fusion;GO:0016192//vesicle-mediated transport	gi|225427372|ref|XP_002282944.1|/1.77658e-35/PREDICTED: novel plant SNARE 11 [Vitis vinifera]
CL11438	2469	134	488	4.7716562340608	19.5212606775486	2.03248420939667	Up	8.05922e-58	4.86232433351135e-56	-	-	-	-
CL12675	1484	99	360	5.86525277058634	23.9594987802023	2.03033253854162	Up	4.86848e-43	2.16537148346457e-41	-	-	-	-
Unigene19982_Mpfb2	2494	93	338	3.2784754739624	13.3853391608296	2.02955668746571	Up	1.723006e-40	7.19601831182994e-39	GO:0005622//intracellular	GO:0017111//nucleoside-triphosphatase activity;GO:0043531//ADP binding;GO:0005524//ATP binding	GO:0007165//signal transduction	gi|359494251|ref|XP_002265136.2|/0/PREDICTED: uncharacterized protein LOC100246258 [Vitis vinifera]
CL3833	1695	180	654	9.33658901748471	38.1080893283226	2.02912979145996	Up	9.92352e-77	8.60717745259117e-75	-	-	-	-
CL8172	278	8	29	2.53005889442631	10.3029675210311	2.02581705741913	Up	0.000119044	0.000599785853049392	-	-	-	-
CL11507	428	29	105	5.95716553938812	24.2300694439975	2.02410058483011	Up	1.444666e-13	1.98670151777237e-12	-	-	-	-
Unigene12282_Mpfb2	501	87	315	15.2674661728031	62.0986210900055	2.02410058483011	Up	1.019106e-37	3.95639012319588e-36	-	-	-	-
CL8180	1307	71	257	4.77604269875541	19.4207798197395	2.02371349198075	Up	4.6245e-31	1.47166570774648e-29	-	-	-	-
Unigene5747_Mpfb2	2369	115	416	4.26793915443274	17.3435261185747	2.02278572948827	Up	3.06172e-49	1.57580939726651e-47	GO:0009941//chloroplast envelope;GO:0016020//membrane	GO:0004467//long-chain fatty acid-CoA ligase activity	GO:0006633//fatty acid biosynthetic process	gi|15224012|ref|NP_177882.1|/0/long chain acyl-CoA synthetase 9 [Arabidopsis thaliana]
Unigene26706_Mpfb2	413	13	47	2.76744335485977	11.2397573373793	2.0219851958281	Up	8.70804e-07	6.14759599375098e-06	-	-	-	-
Unigene17704_Mpfb2	266	13	47	4.29681994570333	17.4512021817205	2.0219851958281	Up	8.70804e-07	6.148556555625e-06	-	-	-	-
Unigene22808_Mpfb2	1088	31	112	2.50506061031319	10.1671271784617	2.02099467396228	Up	2.3708e-14	3.44926211204121e-13	-	GO:0080030//methyl indole-3-acetate esterase activity	GO:0033473//indoleacetic acid conjugate metabolic process;GO:0048367//shoot development	gi|224128027|ref|XP_002329236.1|/8.92947e-114/predicted protein [Populus trichocarpa]
CL14139	354	313	1129	77.7367742371508	314.992206515279	2.01864698613194	Up	3.03586e-130	4.69820128561644e-128	-	-	-	-
Unigene19099_Mpfb2	340	20	72	5.17173803419496	20.9152330528355	2.01583296884651	Up	1.101096e-09	1.09405072875989e-08	GO:0016023//cytoplasmic membrane-bounded vesicle	GO:0004364//glutathione transferase activity	GO:0009407//toxin catabolic process	gi|225436699|ref|XP_002263386.1|/4.26754e-18/PREDICTED: glutathione S-transferase F13 [Vitis vinifera]
Unigene5646_Mpfb2	482	30	108	5.47217094904446	22.1302258442865	2.01583296884651	Up	7.56622e-14	1.05920048197026e-12	-	-	-	-
Unigene6664_Mpfb2	217	10	36	4.0515920083555	16.3852056174287	2.0158329688465	Up	1.826478e-05	0.000107037627210479	-	-	-	-
Unigene4582_Mpfb2	820	71	255	7.61254610643088	30.7139347168163	2.01244237964573	Up	1.284322e-30	4.03316378443364e-29	GO:0009506//plasmodesma	-	GO:0009409//response to cold	gi|351721446|ref|NP_001238489.1|/1.48536e-69/uncharacterized protein LOC100499951 [Glycine max]
Unigene22473_Mpfb2	2136	281	1006	11.5661950324669	46.5163748009769	2.00782433187616	Up	1.890266e-115	2.60424482542683e-113	GO:0005773//vacuole;GO:0009986//cell surface;GO:0009898//internal side of plasma membrane	GO:0009882//blue light photoreceptor activity;GO:0042802//identical protein binding;GO:0000155//two-component sensor activity;GO:0005524//ATP binding;GO:0004697//protein kinase C activity;GO:0010181//FMN binding	GO:0010155//regulation of proton transport;GO:0010218//response to far red light;GO:0009744//response to sucrose stimulus;GO:0010119//regulation of stomatal movement;GO:0010114//response to red light;GO:0023014//signal transduction by phosphorylation;GO:0006355//regulation of transcription, DNA-dependent;GO:0009638//phototropism;GO:0010362//negative regulation of anion channel activity by blue li…	gi|297746173|emb|CBI16229.3|/0/unnamed protein product [Vitis vinifera]
Unigene10623_Mpfb2	294	19	68	5.68187545933664	22.8439242338226	2.00737139009831	Up	3.54782e-09	3.36035292349612e-08	-	-	-	-
CL11476	720	26	93	3.17487251543635	12.7573238644031	2.00655515525849	Up	4.7216e-12	5.7806660092116e-11	-	-	-	-
Unigene576_Mpfb2	2026	59	211	2.56034217586256	10.2861331798455	2.00629220163691	Up	1.656462e-25	4.33935427930435e-24	GO:0005886//plasma membrane	GO:0005516//calmodulin binding	-	gi|356554004|ref|XP_003545340.1|/0/PREDICTED: uncharacterized protein LOC100799086 [Glycine max]
CL4	911	108	386	10.4229539306059	41.8483227505508	2.00540559739616	Up	2.60442e-45	1.23236790973822e-43	-	-	-	-
Unigene19452_Mpfb2	442	14	50	2.78478201841267	11.1726672290788	2.00433733000868	Up	4.49152e-07	3.28745217492711e-06	-	-	-	-
CL13958	807	25	89	2.72365385939636	10.8924506433086	1.99971330348323	Up	1.511078e-11	1.77730618797501e-10	-	-	-	-
CL10981	1157	251	891	19.0732983508297	76.0595013567893	1.9955741298627	Up	1.187036e-101	1.40054751446475e-99	-	-	-	-
Unigene3798_Mpfb2	523	22	78	3.69833656747403	14.7299761143296	1.9938066625165	Up	2.98056e-10	3.12502380139211e-09	-	-	-	gi|351724147|ref|NP_001238583.1|/7.10226e-47/uncharacterized protein LOC100305909 precursor [Glycine max]
Unigene17375_Mpfb2	842	35	124	3.65461298140855	14.5451673513385	1.99274935573347	Up	1.783818e-15	2.78827227955725e-14	-	GO:0008270//zinc ion binding	-	gi|357444047|ref|XP_003592301.1|/5.16194e-73/FAR1-related protein [Medicago truncatula]
Unigene12139_Mpfb2	207	13	46	5.52151741815018	21.9480840677903	1.99095830020747	Up	1.463722e-06	1.00172850913221e-05	-	-	-	-
CL5682	1351	54	191	3.51417876786897	13.9632703599302	1.99037738816383	Up	5.23522e-23	1.23731358043933e-21	-	-	-	-
CL5302	1131	325	1148	25.2642375233662	100.250930410437	1.98844708105142	Up	8.0313e-130	1.23865670887372e-127	-	-	-	-
Unigene5439_Mpfb2	490	21	74	3.76798056777062	14.9157387644371	1.98497200514174	Up	9.5704e-10	9.55327602385686e-09	GO:0009536//plastid	GO:0046872//metal ion binding;GO:0016491//oxidoreductase activity	GO:0009743//response to carbohydrate stimulus	gi|356526179|ref|XP_003531697.1|/7.77041e-31/PREDICTED: uncharacterized protein LOC100778751 [Glycine max]
Unigene18731_Mpfb2	543	21	74	3.40020345894586	13.4598747598051	1.98497200514174	Up	9.5704e-10	9.55538677861246e-09	-	-	-	-
CL2454	1952	60	211	2.70244507934368	10.6760788024421	1.98204465539023	Up	3.99468e-25	1.03269790915332e-23	-	-	-	-
CL9606	746	35	123	4.12491170287668	16.2845369055254	1.98106755068583	Up	2.9667e-15	4.57706405940594e-14	-	-	-	-
Unigene26847_Mpfb2	1829	67	235	3.22067229138768	12.6900486067186	1.97826381839879	Up	9.69648e-28	2.77676954828897e-26	GO:0005886//plasma membrane	GO:0004872//receptor activity;GO:0005524//ATP binding;GO:0004674//protein serine/threonine kinase activity	GO:0006468//protein phosphorylation	gi|224072735|ref|XP_002303855.1|/0/predicted protein [Populus trichocarpa]
Unigene8465_Mpfb2	341	10	35	2.57828582349895	10.1373115562375	1.97519098434917	Up	3.07626e-05	0.000173354674074074	-	-	GO:0000910//cytokinesis;GO:0007017//microtubule-based process	gi|297743190|emb|CBI36057.3|/3.85089e-27/unnamed protein product [Vitis vinifera]
CL8522	279	10	35	3.15123822872095	12.3900474576236	1.97519098434916	Up	3.07626e-05	0.000173203480114627	-	-	-	-
CL485	1489	162	567	9.565457720734	37.6094939549812	1.97519098434916	Up	1.77066e-64	1.21787450136986e-62	-	-	-	-
Unigene21741_Mpfb2	443	16	56	3.17542380429126	12.4851403726482	1.97519098434916	Up	1.19533e-07	9.44496719181675e-07	-	-	-	gi|297743189|emb|CBI36056.3|/1.16945e-15/unnamed protein product [Vitis vinifera]
Unigene22983_Mpfb2	202	8	28	3.48196224084413	13.690389071988	1.97519098434916	Up	0.00020135	0.000973134240641711	-	-	-	-
CL3861	2232	126	441	4.96320021023549	19.5143247457571	1.97519098434916	Up	1.56265e-50	8.24936808995327e-49	-	-	-	-
Unigene6281_Mpfb2	325	10	35	2.7052168178866	10.636379202083	1.97519098434916	Up	3.07626e-05	0.000173311448871712	-	-	-	gi|296085645|emb|CBI29444.3|/8.46692e-11/unnamed protein product [Vitis vinifera]
CL7893	325	10	35	2.7052168178866	10.636379202083	1.97519098434916	Up	3.07626e-05	0.000173289844353029	-	-	-	-
Unigene25010_Mpfb2	234	8	28	3.00579646431844	11.8181991134255	1.97519098434915	Up	0.00020135	0.000973446576441639	-	-	-	-
Unigene10310_Mpfb2	312	10	35	2.81793418529854	11.0795616688364	1.97519098434915	Up	3.07626e-05	0.000173268245219993	-	-	-	-
Unigene20684_Mpfb2	945	73	255	6.79166867771	26.6512449394597	1.9723649402704	Up	7.44816e-30	2.26955429696561e-28	GO:0009535//chloroplast thylakoid membrane;GO:0009543//chloroplast thylakoid lumen	GO:0005515//protein binding	GO:0006098//pentose-phosphate shunt;GO:0042742//defense response to bacterium;GO:0009409//response to cold;GO:0019288//isopentenyl diphosphate biosynthetic process, mevalonate-independent pathway;GO:0015995//chlorophyll biosynthetic process;GO:0016117//carotenoid biosynthetic process;GO:0006636//unsaturated fatty acid biosynthetic process;GO:0015979//photosynthesis;GO:0043085//positive regulation…	gi|224098455|ref|XP_002311180.1|/7.11436e-85/predicted protein [Populus trichocarpa]
CL11194	1328	61	213	4.03847314868989	15.8412941106755	1.97180834495451	Up	3.47612e-25	9.00185597020057e-24	-	-	-	-
Unigene13520_Mpfb2	489	55	192	9.88870155822554	38.7794368805129	1.97143884948805	Up	7.56012e-23	1.77288148770109e-21	-	-	GO:0006869//lipid transport	gi|388499066|gb|AFK37599.1|/2.2147e-30/unknown [Lotus japonicus]
CL6815	2790	577	2014	18.1826445797199	71.2958730847253	1.97125652165285	Up	1.079524e-223	2.99279816171779e-221	-	-	-	-
Unigene5793_Mpfb2	840	37	129	3.87264669465313	15.1676938111337	1.96960995208586	Up	8.1075e-16	1.29688430973451e-14	-	-	-	gi|255545204|ref|XP_002513663.1|/8.85126e-33/conserved hypothetical protein [Ricinus communis]
CL14628	793	101	352	11.197823713383	43.8408135729884	1.96905619817706	Up	1.644792e-40	6.88208386e-39	-	-	-	-
Unigene22137_Mpfb2	865	64	223	6.50503003607413	25.462314869396	1.96873596221186	Up	3.03804e-26	8.20597666228332e-25	GO:0005739//mitochondrion	GO:0004353//glutamate dehydrogenase [NAD(P)+] activity;GO:0050897//cobalt ion binding;GO:0005507//copper ion binding;GO:0005524//ATP binding;GO:0008270//zinc ion binding	GO:0051171//regulation of nitrogen compound metabolic process;GO:0046686//response to cadmium ion;GO:0009646//response to absence of light;GO:0006520//cellular amino acid metabolic process;GO:0009651//response to salt stress;GO:0055114//oxidation-reduction process	gi|255568914|ref|XP_002525427.1|/6.69382e-132/glutamate dehydrogenase, putative [Ricinus communis]
Unigene4059_Mpfb2	1097	60	209	4.80872633990781	18.8169307800882	1.96830459876392	Up	1.096392e-24	2.78185615317238e-23	-	GO:0016853//isomerase activity;GO:0017057//6-phosphogluconolactonase activity	GO:0006098//pentose-phosphate shunt	gi|255541996|ref|XP_002512062.1|/8.71785e-125/6-phosphogluconolactonase, putative [Ricinus communis]
Unigene19185_Mpfb2	520	25	87	4.22690127794781	16.5243748318075	1.96692336836556	Up	4.1918e-11	4.76896400302115e-10	GO:0005773//vacuole	GO:0005509//calcium ion binding	GO:0060151//peroxisome localization;GO:0051646//mitochondrion localization;GO:0030048//actin filament-based movement;GO:0051645//Golgi localization	gi|16550928|gb|AAL25647.1|AF197330_1/3.03555e-42/calcineurin-like protein [Eucalyptus grandis]
Unigene22078_Mpfb2	346	17	59	4.31974650833047	16.841665664735	1.96301627040305	Up	6.16832e-08	5.0551362437432e-07	-	GO:0030795//jasmonate O-methyltransferase activity	GO:0032259//methylation	gi|356499923|ref|XP_003518785.1|/6.07653e-41/PREDICTED: salicylate O-methyltransferase-like [Glycine max]
Unigene27359_Mpfb2	328	15	52	4.02071097170645	15.6580843654358	1.96138518482413	Up	3.87156e-07	2.86149697154073e-06	GO:0005737//cytoplasm;GO:0005643//nuclear pore	GO:0008565//protein transporter activity	GO:0000059//protein import into nucleus, docking	gi|356521695|ref|XP_003529487.1|/5.08927e-40/PREDICTED: uncharacterized protein LOC100783023 [Glycine max]
CL11207	1347	52	180	3.39407306772706	13.1981797289608	1.95924944048014	Up	2.3788e-21	5.1780150867052e-20	-	-	-	-
CL4884	650	26	90	3.51678186325257	13.6753446883924	1.95924944048014	Up	2.17946e-11	2.53246639084598e-10	-	-	-	-
Unigene22802_Mpfb2	1167	170	588	12.8074746519481	49.7640363696428	1.95811747099022	Up	4.73534e-66	3.33830388861154e-64	GO:0016021//integral to membrane;GO:0009506//plasmodesma;GO:0016023//cytoplasmic membrane-bounded vesicle;GO:0005886//plasma membrane	-	GO:0009944//polarity specification of adaxial/abaxial axis;GO:0010075//regulation of meristem growth;GO:0010014//meristem initiation;GO:0009926//auxin polar transport;GO:0010305//leaf vascular tissue pattern formation;GO:0008361//regulation of cell size;GO:0010015//root morphogenesis;GO:0007568//aging;GO:0009956//radial pattern formation;GO:0009855//determination of bilateral symmetry;GO:0019344/…	gi|224138936|ref|XP_002326727.1|/2.67358e-143/predicted protein [Populus trichocarpa]
CL15349	282	11	38	3.42948585955482	13.3089445942984	1.95633195709784	Up	1.567114e-05	9.29836062841386e-05	-	-	-	-
CL7129	1000	123	424	10.8141042295017	41.8769444013439	1.95324201151551	Up	5.9234e-48	2.9577074320442e-46	-	-	-	-
Unigene3999_Mpfb2	245	9	31	3.22969762951767	12.49697031615	1.95210737123612	Up	0.0001017442	0.000520633977329861	GO:0009570//chloroplast stroma;GO:0009534//chloroplast thylakoid	GO:0016209//antioxidant activity;GO:0016491//oxidoreductase activity	-	gi|342160856|gb|AEL16464.1|/1.51939e-07/peroxiredoxin Q [Vitis vinifera]
CL12328	815	181	623	19.5256907131508	75.4987161767486	1.95107852823235	Up	1.502194e-69	1.13706272472362e-67	-	-	-	-
CL5961	1750	82	282	4.11965875409587	15.9154963897291	1.94983541007227	Up	2.26486e-32	7.51444629515418e-31	-	-	-	-
Unigene10090_Mpfb2	294	16	55	4.78473722891507	18.4767034244153	1.94919577581621	Up	1.992466e-07	1.53438217576687e-06	-	GO:0005516//calmodulin binding	GO:0000911//cytokinesis by cell plate formation;GO:0048453//sepal formation;GO:0048451//petal formation;GO:0051726//regulation of cell cycle;GO:0051567//histone H3-K9 methylation;GO:0000226//microtubule cytoskeleton organization;GO:0006270//DNA-dependent DNA replication initiation;GO:0006346//methylation-dependent chromatin silencing;GO:0031048//chromatin silencing by small RNA;GO:0008283//cell p…	gi|296087024|emb|CBI33287.3|/1.8209e-21/unnamed protein product [Vitis vinifera]
Unigene23632_Mpfb2	439	16	55	3.20435705079961	12.3739198332075	1.94919577581621	Up	1.992466e-07	1.53412073733174e-06	GO:0016021//integral to membrane;GO:0009506//plasmodesma;GO:0005886//plasma membrane	GO:0042937//tripeptide transporter activity;GO:0042936//dipeptide transporter activity	GO:0042939//tripeptide transport;GO:0015996//chlorophyll catabolic process;GO:0009860//pollen tube growth;GO:0015824//proline transport;GO:0042938//dipeptide transport	gi|395146502|gb|AFN53657.1|/3.14574e-69/putative peptide transporter [Linum usitatissimum]
CL10848	1684	140	481	7.30922596281711	28.2105866773944	1.94844612911663	Up	5.33562e-54	2.99517182832298e-52	-	-	-	-
Unigene5945_Mpfb2	393	42	144	9.39598207739238	36.1892073178832	1.9454436409551	Up	3.15682e-17	5.49089834411085e-16	-	GO:0005488//binding;GO:0016787//hydrolase activity	GO:0006259//DNA metabolic process	gi|1405559|emb|CAA67152.1|/3.40312e-15/GRPF1 [Fagus sylvatica]
CL7744	1292	78	267	5.30783640351588	20.410698922175	1.94312977511686	Up	1.337566e-30	4.19744930375e-29	-	-	-	-
Unigene26518_Mpfb2	239	38	130	13.9788400422173	53.722297822834	1.94227636187643	Up	1.159498e-15	1.83718636472651e-14	-	-	-	-
Unigene9326_Mpfb2	402	12	41	2.62446407705416	10.0731878370829	1.94042556618849	Up	7.99376e-06	4.95582412731513e-05	-	-	-	-
Unigene20065_Mpfb2	607	29	99	4.20043962250102	16.1085196906105	1.93921168724359	Up	3.06264e-12	3.80317776751855e-11	-	-	-	-
Unigene22072_Mpfb2	285	17	58	5.24432383116612	20.0998243568185	1.93835421616879	Up	1.025884e-07	8.17901765631616e-07	-	-	-	-
CL13005	643	39	133	5.33260080353229	20.4291264612325	1.9377162789305	Up	6.04872e-16	9.77245649195567e-15	-	-	-	-
CL9891	1001	338	1151	29.6871196248594	113.566534894226	1.93562874414161	Up	1.296762e-125	1.95984541866221e-123	-	-	-	-
Unigene17493_Mpfb2	305	10	34	2.88260808463326	11.0100224995801	1.93337080865454	Up	5.1531e-05	0.000279447300972039	-	-	-	-
Unigene6129_Mpfb2	241	10	34	3.64811396602964	13.9338459019582	1.93337080865454	Up	5.1531e-05	0.00027934673212572	-	-	-	-
Unigene2375_Mpfb2	1980	115	391	5.10643831154099	19.5038656147864	1.93337080865453	Up	9.04048e-44	4.12656818909091e-42	GO:0009941//chloroplast envelope;GO:0009570//chloroplast stroma	GO:0004871//signal transducer activity;GO:0004048//anthranilate phosphoribosyltransferase activity;GO:0003700//sequence-specific DNA binding transcription factor activity	GO:0000162//tryptophan biosynthetic process;GO:0006355//regulation of transcription, DNA-dependent;GO:0042742//defense response to bacterium;GO:0009640//photomorphogenesis;GO:0034976//response to endoplasmic reticulum stress;GO:0007165//signal transduction;GO:0006569//tryptophan catabolic process;GO:0009684//indoleacetic acid biosynthetic process;GO:0009627//systemic acquired resistance	gi|302399051|gb|ADL36820.1|/0/SCL domain class transcription factor [Malus x domestica]
Unigene22710_Mpfb2	401	50	170	10.9625369802138	41.8710331966573	1.93337080865453	Up	6.44726e-20	1.30239263361645e-18	-	-	-	-
CL5305	1327	163	554	10.7994620141328	41.2332883052006	1.93285007410967	Up	2.76184e-61	1.79317223793103e-59	-	-	-	-
CL8750	612	23	78	3.30416596629123	12.5878717447621	1.92967632509679	Up	7.09424e-10	7.17024404741669e-09	-	-	-	-
CL5936	1609	106	359	5.79208945781189	22.0367494167279	1.9277556415514	Up	3.5788e-40	1.47961933394328e-38	-	-	-	-
Unigene3353_Mpfb2	858	26	88	2.66422868428225	10.1298849543648	1.92682796278777	Up	5.97244e-11	6.72033344521912e-10	GO:0016023//cytoplasmic membrane-bounded vesicle;GO:0005886//plasma membrane	GO:0004674//protein serine/threonine kinase activity;GO:0005524//ATP binding;GO:0004715//non-membrane spanning protein tyrosine kinase activity	GO:0051510//regulation of unidimensional cell growth;GO:0006468//protein phosphorylation;GO:0009741//response to brassinosteroid stimulus	gi|359483690|ref|XP_002264211.2|/2.06517e-117/PREDICTED: probable receptor-like protein kinase At1g30570-like [Vitis vinifera]
CL4285	1449	65	220	3.94394101296441	14.9955853879313	1.92682796278776	Up	3.20748e-25	8.33483690166762e-24	-	-	-	-
CL9591	1223	52	176	3.73819821931999	14.2133136399754	1.92682796278776	Up	1.76103e-20	3.66386669751381e-19	-	-	-	-
CL6275	1012	514	1734	44.6547894691656	169.230138321114	1.92209969631951	Up	1.688484e-186	3.74024036647059e-184	-	-	-	-
CL2046	1799	329	1109	16.0786719428863	60.8848880157351	1.92093593871802	Up	7.03844e-120	1.0065191935443e-117	-	-	-	-
CL2566	2697	192	647	6.25901110256298	23.6936769608348	1.92049546356291	Up	1.115738e-70	8.66307293505154e-69	-	-	-	-
CL7704	761	149	502	17.2142082005464	65.1520655836246	1.92021109578017	Up	3.21036e-55	1.83404498154235e-53	-	-	-	-
CL3927	1315	76	256	5.08128177960448	19.2275230768779	1.91990854884797	Up	5.859e-29	1.73273789921466e-27	-	-	-	-
CL2419	735	25	84	2.99046076807192	11.2875860920064	1.91629729529558	Up	1.901988e-10	2.02901170283286e-09	-	-	-	-
CL4866	1405	81	272	5.06867136874481	19.1206084690216	1.91544890065727	Up	1.406144e-30	4.4065354518724e-29	-	-	-	-
Unigene27365_Mpfb2	379	14	47	3.24768773651293	12.2480732990439	1.91506999191159	Up	2.08746e-06	1.39955830771513e-05	-	-	-	-
CL11114	464	14	47	2.65274493995345	10.0043529748656	1.91506999191159	Up	2.08746e-06	1.39935068891856e-05	-	-	-	-
Unigene3125_Mpfb2	1102	108	362	8.61643469217963	32.444127900572	1.91279444721129	Up	4.34694e-40	1.78738736724295e-38	GO:0009543//chloroplast thylakoid lumen;GO:0009535//chloroplast thylakoid membrane	GO:0003993//acid phosphatase activity	GO:0010218//response to far red light;GO:0016117//carotenoid biosynthetic process;GO:0035304//regulation of protein dephosphorylation;GO:0006636//unsaturated fatty acid biosynthetic process;GO:0010114//response to red light;GO:0010207//photosystem II assembly;GO:0019288//isopentenyl diphosphate biosynthetic process, mevalonate-independent pathway;GO:0015995//chlorophyll biosynthetic process;GO:00…	gi|255542548|ref|XP_002512337.1|/3.5689e-126/conserved hypothetical protein [Ricinus communis]
Unigene24755_Mpfb2	441	26	87	5.18346533132466	19.4845236112016	1.91033983999919	Up	9.85112e-11	1.08655665530876e-09	-	-	-	gi|357509847|ref|XP_003625212.1|/2.28069e-27/hypothetical protein MTR_7g092680 [Medicago truncatula]
CL8212	879	29	97	2.90064488152232	10.899133897145	1.90976790935111	Up	8.33456e-12	1.00061219936238e-10	-	-	-	-
Unigene21455_Mpfb2	829	42	140	4.45430754694234	16.6794848766078	1.90480165645776	Up	2.3199e-16	3.84570657006603e-15	GO:0005618//cell wall	GO:0008061//chitin binding;GO:0004568//chitinase activity	GO:0015706//nitrate transport;GO:0006032//chitin catabolic process;GO:0009626//plant-type hypersensitive response;GO:0016998//cell wall macromolecule catabolic process;GO:0002679//respiratory burst involved in defense response;GO:0010262//somatic embryogenesis;GO:0010200//response to chitin;GO:0015824//proline transport;GO:0010167//response to nitrate	gi|356991137|gb|AET44160.1|/2.47968e-96/class IV chitinase [Fragaria x ananassa]
Unigene26479_Mpfb2	242	12	40	4.35964693791642	16.3250212074473	1.90480165645776	Up	1.329754e-05	7.99178793802367e-05	-	-	-	-
Unigene2841_Mpfb2	975	52	173	4.68904248433677	17.524700971051	1.90202457178718	Up	7.80068e-20	1.56529719591474e-18	-	GO:0005515//protein binding;GO:0004693//cyclin-dependent protein kinase activity	GO:0000278//mitotic cell cycle;GO:0045736//negative regulation of cyclin-dependent protein kinase activity;GO:0010440//stomatal lineage progression;GO:0042023//DNA endoreduplication	gi|159025735|emb|CAN88868.1|/4.31666e-93/D6-type cyclin [Populus trichocarpa]
CL4863	546	43	143	6.92406685530498	25.8673847941814	1.90144264436784	Up	1.2084e-16	2.03300028294862e-15	-	-	-	-
CL7884	688	37	123	4.72823142951836	17.6573612376772	1.90089720200184	Up	1.636228e-14	2.41316929151436e-13	-	-	-	-
Unigene19863_Mpfb2	390	16	53	3.60695575718213	13.4220975645333	1.89575651685475	Up	5.47438e-07	3.95684193570058e-06	-	-	-	-
CL13806	1357	109	361	7.06207116975922	26.2746223788691	1.8955067644018	Up	1.633244e-39	6.62519417558348e-38	-	-	-	-
Unigene11821_Mpfb2	371	13	43	3.08073882899484	11.4473160838745	1.89366109885257	Up	6.77234e-06	4.23989016708229e-05	-	-	-	-
Unigene26516_Mpfb2	390	23	76	5.18499890094931	19.246781413293	1.89220161967812	Up	1.929336e-09	1.87776791953478e-08	-	-	-	gi|255568906|ref|XP_002525423.1|/1.21207e-20/conserved hypothetical protein [Ricinus communis]
CL314	893	89	294	8.76241841627881	32.5165903938259	1.89177497616152	Up	2.12362e-32	7.05101132843497e-31	-	-	-	-
Unigene10285_Mpfb2	210	10	33	4.18664507530068	15.5204308765089	1.89030208676265	Up	8.58304e-05	0.000445558867960942	-	-	-	-
Unigene12279_Mpfb2	276	20	66	6.37098163632713	23.6180469859917	1.89030208676264	Up	2.31504e-08	1.99037942465753e-07	-	-	-	-
CL14127	264	10	33	3.33028585535282	12.345797288132	1.89030208676264	Up	8.58304e-05	0.000445661259979318	-	-	-	-
CL7395	815	51	168	5.50171395784912	20.3592043622693	1.88772814309882	Up	4.01042e-19	7.74804913980333e-18	-	-	-	-
CL8574	822	173	569	18.5037488547048	68.3674808462008	1.88549267696142	Up	7.08816e-61	4.55628538036984e-59	-	-	-	-
CL9837	629	164	539	22.9233793948101	84.6344640801675	1.88442552042598	Up	1.027092e-57	6.18019445912117e-56	-	-	-	-
Unigene17589_Mpfb2	643	21	69	2.87140043267123	10.5985693671056	1.88404309629097	Up	1.192404e-08	1.06111745482473e-07	GO:0016021//integral to membrane	GO:0004872//receptor activity;GO:0005524//ATP binding;GO:0004709//MAP kinase kinase kinase activity	GO:0048519//negative regulation of biological process;GO:0009887//organ morphogenesis;GO:0010051//xylem and phloem pattern formation;GO:0000186//activation of MAPKK activity;GO:0048439//flower morphogenesis;GO:0009855//determination of bilateral symmetry;GO:0016043//cellular component organization;GO:0000165//MAPK cascade	gi|297793859|ref|XP_002864814.1|/2.27934e-79/leucine-rich repeat family protein [Arabidopsis lyrata subsp. lyrata]
CL9690	451	14	46	2.72920987170377	10.0737325987419	1.88404309629097	Up	3.45424e-06	2.24498276082267e-05	-	-	-	-
Unigene20301_Mpfb2	880	57	187	5.69478881265332	20.9878553898245	1.88184050801445	Up	4.93054e-21	1.05695527542694e-19	GO:0009941//chloroplast envelope;GO:0009570//chloroplast stroma;GO:0005634//nucleus;GO:0005739//mitochondrion	-	GO:0010027//thylakoid membrane organization;GO:0019252//starch biosynthetic process;GO:0043085//positive regulation of catalytic activity;GO:0000023//maltose metabolic process	gi|225452478|ref|XP_002274527.1|/1.90238e-105/PREDICTED: uncharacterized protein LOC100266403 [Vitis vinifera]
Unigene27235_Mpfb2	561	18	59	2.8209480186518	10.3871948663072	1.88055411021109	Up	1.440912e-07	1.12672386862779e-06	-	-	-	-
Unigene596_Mpfb2	427	18	59	3.70621039452847	13.6468766276307	1.88055411021108	Up	1.440912e-07	1.12633406621692e-06	-	-	-	gi|79327164|ref|NP_001031844.1|/6.79401e-16/thioredoxin-like 3-1 [Arabidopsis thaliana]
Unigene13035_Mpfb2	342	11	36	2.82782167366801	10.3964608742165	1.87832944509657	Up	4.34134e-05	0.000238141312527312	-	GO:0016597//amino acid binding	GO:0009644//response to high light intensity;GO:0000956//nuclear-transcribed mRNA catabolic process;GO:0042542//response to hydrogen peroxide	gi|255585359|ref|XP_002533376.1|/1.41736e-21/amino acid binding protein, putative [Ricinus communis]
Unigene12292_Mpfb2	262	11	36	3.69127867326129	13.5709527442062	1.87832944509657	Up	4.34134e-05	0.000238256999344183	-	-	-	-
CL2152	1645	158	517	8.44455219443627	31.0408617530177	1.87807578442939	Up	3.49432e-55	1.99374780909091e-53	-	-	-	-
Unigene1795_Mpfb2	963	56	183	5.11266314491548	18.7686887121758	1.87618097851799	Up	1.5439e-20	3.2210201800554e-19	GO:0005634//nucleus	GO:0003700//sequence-specific DNA binding transcription factor activity	GO:0010103//stomatal complex morphogenesis;GO:0043247//telomere maintenance in response to DNA damage;GO:0009934//regulation of meristem structural organization;GO:0006346//methylation-dependent chromatin silencing;GO:0031048//chromatin silencing by small RNA;GO:0042127//regulation of cell proliferation;GO:0010332//response to gamma radiation;GO:0006261//DNA-dependent DNA replication;GO:0000911//…	gi|255552089|ref|XP_002517089.1|/9.42369e-125/tso1, putative [Ricinus communis]
CL130	619	30	98	4.26104426080684	15.6366802486196	1.87565531079824	Up	1.1642e-11	1.38190264775414e-10	-	-	-	-
CL14812	360	30	98	7.3266288817762	26.8864029830431	1.87565531079824	Up	1.1642e-11	1.38153975315126e-10	-	-	-	-
CL10401	1450	140	457	8.48878380785104	31.1284378520074	1.87460340040466	Up	7.38282e-49	3.77400738665158e-47	-	-	-	-
CL6040	1136	54	176	4.17927422129487	15.3018332585299	1.87238017876539	Up	9.27354e-20	1.85016335125828e-18	-	-	-	-
Unigene6085_Mpfb2	632	31	101	4.31250940509612	15.7838674190043	1.87185123465648	Up	6.0307e-12	7.31993828364222e-11	-	-	-	gi|225426785|ref|XP_002282926.1|/7.71535e-42/PREDICTED: elicitor-responsive protein 3 [Vitis vinifera]
Unigene3113_Mpfb2	1523	136	443	7.85099037101691	28.7285000585292	1.87153610959623	Up	2.60138e-47	1.28614617964989e-45	GO:0016023//cytoplasmic membrane-bounded vesicle;GO:0046658//anchored to plasma membrane;GO:0009505//plant-type cell wall	GO:0043169//cation binding;GO:0042973//glucan endo-1,3-beta-D-glucosidase activity	GO:0000226//microtubule cytoskeleton organization;GO:0006346//methylation-dependent chromatin silencing;GO:0031048//chromatin silencing by small RNA;GO:0042127//regulation of cell proliferation;GO:0000911//cytokinesis by cell plate formation;GO:0051567//histone H3-K9 methylation;GO:0048449//floral organ formation;GO:0009965//leaf morphogenesis;GO:0005975//carbohydrate metabolic process;GO:0006306…	gi|225445059|ref|XP_002283473.1|/0/PREDICTED: glucan endo-1,3-beta-glucosidase 13 [Vitis vinifera]
Unigene10524_Mpfb2	376	16	52	3.74125730133253	13.6591799783589	1.86827578043265	Up	9.02142e-07	6.36088232766422e-06	-	-	-	-
Unigene15969_Mpfb2	221	12	39	4.77391203156458	17.4293608773629	1.86827578043265	Up	2.20096e-05	0.000127348503764405	-	GO:0020037//heme binding;GO:0016705//oxidoreductase activity, acting on paired donors, with incorporation or reduction of molecular oxygen;GO:0004497//monooxygenase activity;GO:0009055//electron carrier activity	GO:0055114//oxidation-reduction process	gi|359474456|ref|XP_003631472.1|/1.76753e-16/PREDICTED: LOW QUALITY PROTEIN: cytochrome P450 76C4-like [Vitis vinifera]
CL12766	1384	116	377	7.36897933774022	26.9038472695132	1.86827578043265	Up	2.02714e-40	8.44280455852534e-39	-	-	-	-
CL8376	1261	70	227	4.88054580546551	17.7795145719649	1.8651015326375	Up	6.41382e-25	1.64584958534923e-23	-	-	-	-
CL12277	606	108	350	15.6688300837986	57.04328779995	1.86415967196041	Up	1.555796e-37	5.98339280374468e-36	-	-	-	-
CL8701	852	69	223	7.12024496961349	25.850824368577	1.86021150543369	Up	2.0005e-24	5.02504694274597e-23	-	-	-	-
Unigene18943_Mpfb2	354	13	42	3.22868391400307	11.7180448836508	1.85971376692923	Up	1.118106e-05	6.7984515653929e-05	-	-	-	-
Unigene21935_Mpfb2	1609	74	239	4.0435341497932	14.6707050434484	1.85924950464336	Up	4.75746e-26	1.26759941002358e-24	GO:0005634//nucleus	GO:0016538//cyclin-dependent protein kinase regulator activity	GO:0051788//response to misfolded protein;GO:0010374//stomatal complex development;GO:0006275//regulation of DNA replication;GO:0043161//proteasomal ubiquitin-dependent protein catabolic process;GO:0045859//regulation of protein kinase activity;GO:0010389//regulation of G2/M transition of mitotic cell cycle;GO:0008283//cell proliferation;GO:0051510//regulation of unidimensional cell growth;GO:004…	gi|224054182|ref|XP_002298132.1|/2.08384e-163/predicted protein [Populus trichocarpa]
Unigene21598_Mpfb2	1166	201	648	15.1559424209641	54.8890335691908	1.85663437399725	Up	1.11705e-67	8.1154939630225e-66	GO:0009506//plasmodesma;GO:0009505//plant-type cell wall;GO:0046658//anchored to plasma membrane	GO:0001872//(1->3)-beta-D-glucan binding	GO:0010162//seed dormancy process;GO:0009069//serine family amino acid metabolic process;GO:0052543//callose deposition in cell wall;GO:0000096//sulfur amino acid metabolic process;GO:0008652//cellular amino acid biosynthetic process;GO:0009740//gibberellic acid mediated signaling pathway;GO:0009664//plant-type cell wall organization	gi|351722783|ref|NP_001236488.1|/4.65663e-71/uncharacterized protein LOC100500078 precursor [Glycine max]
Unigene25702_Mpfb2	277	18	58	5.71318353235978	20.6803246992537	1.85589205597682	Up	2.36666e-07	1.80440355559305e-06	-	-	-	-
Unigene16327_Mpfb2	311	27	87	7.63288668069289	27.6291797830865	1.85589205597681	Up	2.24928e-10	2.38262339240506e-09	-	-	-	-
CL8904	1487	123	396	7.27243055111074	26.3022769393425	1.85467817703192	Up	5.73786e-42	2.49555491376323e-40	-	-	-	-
CL8908	919	51	164	4.87910432605771	17.6253384570503	1.85296272493814	Up	2.83962e-18	5.20566280649087e-17	-	-	-	-
Unigene26460_Mpfb2	322	112	360	30.5807118543702	110.422037856585	1.85233423656363	Up	3.06862e-38	1.21425454623468e-36	-	-	-	-
Unigene11982_Mpfb2	216	28	90	11.3969782605408	41.1526576271068	1.85233423656362	Up	1.162214e-10	1.27073042453424e-09	-	-	-	gi|224085421|ref|XP_002307570.1|/3.71715e-06/hypothetical protein POPTRDRAFT_818640 [Populus trichocarpa]
CL3850	1166	122	392	9.19912923063495	33.2044770974117	1.85180856884387	Up	1.780372e-41	7.61146928174077e-40	-	-	-	-
CL7286	1352	699	2244	45.4554460505464	163.928811328807	1.85054437752492	Up	1.030496e-228	2.94728378126582e-226	-	-	-	-
CL2145	581	20	64	3.02649041588001	10.8796010525363	1.84590796740419	Up	6.23192e-08	5.10448129200652e-07	-	-	-	-
CL2905	544	26	83	4.20203715278341	15.06913492522	1.84243577549739	Up	7.11016e-10	7.18472764400716e-09	-	-	-	-
CL10141	756	78	249	9.07106432981815	32.5301960290463	1.84243577549739	Up	9.2998e-27	2.56562064835165e-25	-	-	-	-
CL5611	1178	116	370	8.65761239680175	31.0216977698394	1.84123652768029	Up	6.02184e-39	2.4188526912e-37	-	-	-	-
Unigene24190_Mpfb2	868	91	290	9.21737181900876	32.9979835350995	1.83995051210779	Up	7.54288e-31	2.38193713710692e-29	GO:0009507//chloroplast	GO:0046906//tetrapyrrole binding;GO:0019899//enzyme binding	GO:0006098//pentose-phosphate shunt;GO:0016117//carotenoid biosynthetic process;GO:0043085//positive regulation of catalytic activity;GO:0010207//photosystem II assembly;GO:0010019//chloroplast-nucleus signaling pathway;GO:0015995//chlorophyll biosynthetic process;GO:0009965//leaf morphogenesis;GO:0030154//cell differentiation;GO:0019344//cysteine biosynthetic process;GO:0045893//positive regulat…	gi|225433870|ref|XP_002265252.1|/6.00437e-88/PREDICTED: tetrapyrrole-binding protein, chloroplastic [Vitis vinifera]
CL12555	866	34	108	3.45180667871211	12.3172850542103	1.83526072320469	Up	2.22758e-12	2.80317773934837e-11	-	-	-	-
Unigene26763_Mpfb2	358	12	38	2.94702390775355	10.4835820547267	1.83080107501399	Up	3.62394e-05	0.000201454329757658	-	-	-	-
Unigene10452_Mpfb2	390	18	57	4.05782522682989	14.4350860599698	1.83080107501399	Up	3.87286e-07	2.86152175506867e-06	-	-	-	-
Unigene10204_Mpfb2	264	18	57	5.99451453963507	21.3245589522281	1.83080107501399	Up	3.87286e-07	2.86198970629599e-06	-	-	-	-
CL12569	2445	209	661	7.51541318425141	26.7012581021032	1.82898339171837	Up	1.261316e-67	9.14889385617977e-66	-	-	-	-
Unigene14170_Mpfb2	641	25	79	3.42899947665033	12.1724553605296	1.82776062069394	Up	2.2463e-09	2.16897544230769e-08	-	GO:0016740//transferase activity	GO:0006261//DNA-dependent DNA replication	gi|225453957|ref|XP_002274132.1|/2.48808e-86/PREDICTED: spindle and kinetochore-associated protein 1 homolog [Vitis vinifera]
Unigene4797_Mpfb2	2660	157	496	5.1892363959648	18.4165878343263	1.8274116237868	Up	4.03146e-51	2.14074789588719e-49	-	GO:0003777//microtubule motor activity;GO:0008017//microtubule binding;GO:0003779//actin binding;GO:0000166//nucleotide binding	GO:0048768//root hair cell tip growth;GO:0031110//regulation of microtubule polymerization or depolymerization	gi|359486877|ref|XP_002273191.2|/0/PREDICTED: armadillo repeat-containing kinesin-like protein 1-like [Vitis vinifera]
CL4466	1562	379	1197	21.332591648091	75.6871669853729	1.82698946106397	Up	8.4877e-121	1.23328191414791e-118	-	-	-	-
CL1294	1000	64	202	5.62685098120412	19.9508084176214	1.82604754504335	Up	9.49534e-22	2.10645517555228e-20	-	-	-	-
CL7764	949	135	426	12.5069955621469	44.3355923687608	1.82573008546657	Up	4.3122e-44	1.98032526219512e-42	-	-	-	-
Unigene11848_Mpfb2	248	13	41	4.60868590950438	16.3283125423682	1.82494834876855	Up	1.836926e-05	0.000107608049019964	-	-	-	-
CL5016	1639	130	410	6.97348447563811	24.7066596126132	1.82494834876854	Up	1.786166e-42	7.87463954868293e-41	-	-	-	-
Unigene9828_Mpfb2	327	13	41	3.49527249405837	12.3835520199	1.82494834876854	Up	1.836926e-05	0.000107622000536756	-	-	-	-
Unigene17993_Mpfb2	414	20	63	4.24732109088475	15.0296662638129	1.82318789090411	Up	1.01733e-07	8.11368255735969e-07	-	-	-	-
CL9071	839	27	85	2.82935370404707	10.0061289105242	1.82233949626579	Up	5.97066e-10	6.07539191038054e-09	-	-	-	-
Unigene20350_Mpfb2	2297	82	258	3.13861681309002	11.0934808892924	1.82151131309673	Up	2.91922e-27	8.21398708468244e-26	GO:0016023//cytoplasmic membrane-bounded vesicle;GO:0005886//plasma membrane	GO:0004872//receptor activity;GO:0005524//ATP binding;GO:0004713//protein tyrosine kinase activity;GO:0004683//calmodulin-dependent protein kinase activity	GO:0006468//protein phosphorylation;GO:0010942//positive regulation of cell death;GO:0007169//transmembrane receptor protein tyrosine kinase signaling pathway;GO:0031349//positive regulation of defense response;GO:0060862//negative regulation of floral organ abscission	gi|224133744|ref|XP_002321650.1|/0/predicted protein [Populus trichocarpa]
CL15012	974	41	129	3.70092547210872	13.0809679685342	1.82151131309673	Up	2.23634e-14	3.26836896054334e-13	-	-	-	-
CL2388	391	28	88	6.29602891119387	22.2287501044628	1.81991275887125	Up	3.08052e-10	3.22309836258393e-09	-	-	-	-
CL1862	2762	752	2363	23.937544905557	84.498534371777	1.81965112458776	Up	3.01808e-235	8.97263270526315e-233	-	-	-	-
Unigene22610_Mpfb2	481	36	113	6.58025712458902	23.2029121589841	1.81809002326443	Up	9.69396e-13	1.25375031036062e-11	-	GO:0005515//protein binding	GO:0010029//regulation of seed germination;GO:0009739//response to gibberellin stimulus;GO:0009735//response to cytokinin stimulus;GO:0006355//regulation of transcription, DNA-dependent;GO:0010229//inflorescence development;GO:0009737//response to abscisic acid stimulus;GO:0031347//regulation of defense response;GO:0008283//cell proliferation	gi|302399083|gb|ADL36836.1|/1.06807e-69/TCP domain class transcription factor [Malus x domestica]
CL4451	752	123	386	14.3804577519969	50.696571842755	1.8177785942204	Up	7.06788e-40	2.89302925108696e-38	-	-	-	-
Unigene16758_Mpfb2	584	29	91	4.36586789530499	15.389966482466	1.81764970736268	Up	1.590102e-10	1.71083617328571e-09	-	-	-	-
Unigene22575_Mpfb2	2379	167	524	6.17173782222762	21.7543430987178	1.81755477135496	Up	1.605282e-53	8.91168160909091e-52	GO:0005886//plasma membrane;GO:0016021//integral to membrane	GO:0004872//receptor activity;GO:0005524//ATP binding;GO:0032440//2-alkenal reductase [NAD(P)] activity;GO:0004674//protein serine/threonine kinase activity	GO:0006468//protein phosphorylation;GO:0007169//transmembrane receptor protein tyrosine kinase signaling pathway;GO:0055114//oxidation-reduction process	gi|224125098|ref|XP_002329893.1|/0/predicted protein [Populus trichocarpa]
Unigene22405_Mpfb2	406	15	47	3.24825911014708	11.4335462569893	1.81553431836068	Up	4.748e-06	3.03347054997879e-05	GO:0005829//cytosol	GO:0005516//calmodulin binding;GO:0004351//glutamate decarboxylase activity;GO:0016706//oxidoreductase activity, acting on paired donors, with incorporation or reduction of molecular oxygen, 2-oxoglutarate as one donor, and incorporation of one atom each of oxygen into both donors;GO:0016702//oxidoreductase activity, acting on single donors with incorporation of molecular oxygen, incorporation of…	GO:0055114//oxidation-reduction process;GO:0048767//root hair elongation;GO:0015706//nitrate transport;GO:0010359//regulation of anion channel activity;GO:0000041//transition metal ion transport;GO:0006536//glutamate metabolic process;GO:0010167//response to nitrate;GO:0046686//response to cadmium ion	gi|297807755|ref|XP_002871761.1|/6.45807e-43/hypothetical protein ARALYDRAFT_488599 [Arabidopsis lyrata subsp. lyrata]
Unigene19245_Mpfb2	330	15	47	3.99634302642338	14.0667266070838	1.81553431836068	Up	4.748e-06	3.0330417302799e-05	GO:0080008//CUL4-RING ubiquitin ligase complex	-	GO:0048235//pollen sperm cell differentiation	gi|225431423|ref|XP_002280019.1|/2.77595e-41/PREDICTED: uncharacterized protein LOC100262676 [Vitis vinifera]
Unigene19547_Mpfb2	257	15	47	5.13149104560201	18.0623337756329	1.81553431836067	Up	4.748e-06	3.03389949095023e-05	-	-	-	-
Unigene11862_Mpfb2	928	195	610	18.4744736889615	64.9218650496599	1.8131711809922	Up	8.09932e-62	5.33527946763848e-60	-	GO:0016787//hydrolase activity	-	gi|225451513|ref|XP_002272595.1|/4.80621e-62/PREDICTED: uncharacterized protein LOC100265200 [Vitis vinifera]
CL5288	310	16	50	4.53778304935816	15.9300610169446	1.81169225206628	Up	2.42004e-06	1.60751414905189e-05	-	-	-	-
Unigene17257_Mpfb2	339	16	50	4.14959511888209	14.5673124343741	1.81169225206628	Up	2.42004e-06	1.60704169816312e-05	-	-	-	gi|351726714|ref|NP_001236368.1|/2.05141e-12/uncharacterized protein LOC100500324 [Glycine max]
Unigene4355_Mpfb2	485	16	50	2.90043865010522	10.1821008561914	1.81169225206628	Up	2.42004e-06	1.60727788888889e-05	-	GO:0003899//DNA-directed RNA polymerase activity	GO:0032774//RNA biosynthetic process	gi|356545760|ref|XP_003541303.1|/1.18175e-23/PREDICTED: uncharacterized protein LOC100782982 [Glycine max]
CL2887	680	24	75	3.10304282051698	10.8933505483518	1.81169225206628	Up	7.0918e-09	6.48990178614824e-08	-	-	-	-
CL1155	1004	41	128	3.59034004963535	12.5917295050271	1.81028405767347	Up	3.6204e-14	5.17564870610566e-13	-	-	-	-
Unigene20677_Mpfb2	202	25	78	10.8811320026379	38.1375124148237	1.80938209137908	Up	3.65046e-09	3.45322664726816e-08	-	-	-	gi|359385915|gb|AEV43318.1|/5.61047e-10/expansin A5c [Glycine max]
Unigene11150_Mpfb2	1582	202	629	11.2261367948328	39.2693122338056	1.80654078641905	Up	2.2481e-63	1.52307932383808e-61	-	-	-	gi|212276059|ref|NP_001130763.1|/1.08865e-23/uncharacterized protein LOC100191867 precursor [Zea mays]
Unigene3490_Mpfb2	1935	442	1376	20.0829145162486	70.233869016929	1.80619825760222	Up	2.01062e-136	3.30392389745454e-134	GO:0046658//anchored to plasma membrane	GO:0043169//cation binding;GO:0042973//glucan endo-1,3-beta-D-glucosidase activity	GO:0031047//gene silencing by RNA;GO:0009908//flower development;GO:0016570//histone modification;GO:0006342//chromatin silencing;GO:0005975//carbohydrate metabolic process;GO:0043414//macromolecule methylation;GO:0022402//cell cycle process;GO:0009887//organ morphogenesis	gi|255539278|ref|XP_002510704.1|/0/Glucan endo-1,3-beta-glucosidase precursor, putative [Ricinus communis]
Unigene12259_Mpfb2	421	18	56	3.75903049516308	13.1375705108864	1.80526598290685	Up	6.31358e-07	4.52576723699239e-06	-	-	-	gi|224125464|ref|XP_002319593.1|/1.52349e-07/predicted protein [Populus trichocarpa]
Unigene3660_Mpfb2	744	28	87	3.30880014015699	11.5492942372848	1.80342463608268	Up	4.99616e-10	5.13467078098704e-09	-	GO:0004091//carboxylesterase activity	-	gi|192764525|gb|ACF05806.1|/5.82014e-77/PAE [Litchi chinensis]
Unigene2148_Mpfb2	1987	145	450	6.41587028399123	22.3678259875568	1.80170816349366	Up	1.148378e-45	5.49143422666667e-44	GO:0009536//plastid;GO:0005834//heterotrimeric G-protein complex	GO:0004871//signal transducer activity;GO:0005515//protein binding	GO:0031047//gene silencing by RNA;GO:0051788//response to misfolded protein;GO:0042127//regulation of cell proliferation;GO:0043161//proteasomal ubiquitin-dependent protein catabolic process;GO:0000911//cytokinesis by cell plate formation;GO:0051567//histone H3-K9 methylation;GO:0051510//regulation of unidimensional cell growth;GO:0051225//spindle assembly;GO:0006342//chromatin silencing;GO:00063…	gi|224101009|ref|XP_002312104.1|/0/predicted protein [Populus trichocarpa]
Unigene1461_Mpfb2	740	30	93	3.56430594248572	12.4125313275274	1.80010427779107	Up	1.330262e-10	1.44294790009602e-09	-	-	-	-
Unigene22437_Mpfb2	818	176	545	18.9166750590603	65.8040051054471	1.79851686331855	Up	8.15484e-55	4.63533414792453e-53	-	-	GO:0009607//response to biotic stimulus;GO:0006952//defense response	gi|14423877|sp|O65200.1|PYRC1_PYRCO/6.59268e-86/RecName: Full=Major allergen Pyr c 1; AltName: Allergen=Pyr c 1
CL2994	2397	167	517	6.12539185610325	21.3025521834435	1.79815224013244	Up	4.49962e-52	2.43221684425837e-50	-	-	-	-
Unigene10410_Mpfb2	875	42	130	4.22013823590309	14.6738619196084	1.79788645254125	Up	3.03256e-14	4.36984546683673e-13	GO:0009543//chloroplast thylakoid lumen	-	GO:0006098//pentose-phosphate shunt;GO:0009793//embryo development ending in seed dormancy;GO:0019288//isopentenyl diphosphate biosynthetic process, mevalonate-independent pathway;GO:0015995//chlorophyll biosynthetic process;GO:0016226//iron-sulfur cluster assembly;GO:0010228//vegetative to reproductive phase transition of meristem;GO:0006364//rRNA processing;GO:0048481//ovule development;GO:0010…	gi|255556928|ref|XP_002519497.1|/8.47875e-90/conserved hypothetical protein [Ricinus communis]
Unigene7384_Mpfb2	270	11	34	3.58190745331281	12.4372476384145	1.7958672849046	Up	0.0001176126	0.000593500366432161	GO:0005618//cell wall	GO:0005515//protein binding	-	gi|224099949|ref|XP_002311684.1|/1.47805e-26/predicted protein [Populus trichocarpa]
CL11558	2112	89	275	3.70494301408001	12.8602055084709	1.79539043973718	Up	2.06606e-28	6.01954773307544e-27	-	-	-	-
Unigene26447_Mpfb2	487	279	862	50.3686930106503	174.818517656999	1.79525880955146	Up	1.873884e-85	1.80552119565032e-83	-	-	-	-
Unigene23684_Mpfb2	247	45	139	16.0177311585391	55.5810792890803	1.79492403868538	Up	4.22894e-15	6.48021599389624e-14	GO:0030427//site of polarized growth;GO:0009524//phragmoplast;GO:0005730//nucleolus;GO:0005819//spindle;GO:0005886//plasma membrane	GO:0019901//protein kinase binding;GO:0005525//GTP binding;GO:0004767//sphingomyelin phosphodiesterase activity;GO:0003924//GTPase activity	GO:0000226//microtubule cytoskeleton organization;GO:0010119//regulation of stomatal movement;GO:0009825//multidimensional cell growth;GO:0043481//anthocyanin accumulation in tissues in response to UV light;GO:0006184//GTP catabolic process;GO:0048767//root hair elongation;GO:0010817//regulation of hormone levels;GO:0007264//small GTPase mediated signal transduction;GO:0007015//actin filament org…	gi|222875576|gb|ACM68951.1|/6.09217e-41/ROP2, partial [Eriobotrya japonica]
Unigene984_Mpfb2	1254	92	284	6.45023786720967	22.3681430930112	1.79402122573923	Up	2.92856e-29	8.75835194176043e-28	GO:0016021//integral to membrane	GO:0004872//receptor activity;GO:0005524//ATP binding;GO:0004709//MAP kinase kinase kinase activity	GO:0048519//negative regulation of biological process;GO:0009887//organ morphogenesis;GO:0010051//xylem and phloem pattern formation;GO:0000186//activation of MAPKK activity;GO:0048439//flower morphogenesis;GO:0009855//determination of bilateral symmetry;GO:0000165//MAPK cascade	gi|118484080|gb|ABK93925.1|/0/unknown [Populus trichocarpa]
Unigene25532_Mpfb2	446	47	145	9.26506432583358	32.1101454130789	1.79315630062885	Up	1.138382e-15	1.80436142399158e-14	-	-	-	-
Unigene16933_Mpfb2	329	12	37	3.20679197257074	11.1074650373468	1.79232692719935	Up	5.93454e-05	0.000316506465313348	-	-	-	gi|359485116|ref|XP_003633217.1|/2.89606e-22/PREDICTED: uncharacterized protein LOC100852762 [Vitis vinifera]
Unigene10911_Mpfb2	293	12	37	3.60080054257943	12.4722047688979	1.79232692719935	Up	5.93454e-05	0.000316581192373982	-	-	-	-
Unigene5055_Mpfb2	1047	36	111	3.02302165895637	10.4709340896478	1.79232692719935	Up	2.53584e-12	3.17078233978971e-11	GO:0016021//integral to membrane;GO:0005737//cytoplasm	GO:0016627//oxidoreductase activity, acting on the CH-CH group of donors	GO:0006629//lipid metabolic process	gi|296089043|emb|CBI38746.3|/5.63105e-158/unnamed protein product [Vitis vinifera]
Unigene19176_Mpfb2	1568	120	370	6.72853672816181	23.3058418194329	1.79232692719935	Up	1.392104e-37	5.37214241298036e-36	GO:0005886//plasma membrane	GO:0005381//iron ion transmembrane transporter activity;GO:0015086//cadmium ion transmembrane transporter activity;GO:0005384//manganese ion transmembrane transporter activity;GO:0015103//inorganic anion transmembrane transporter activity	GO:0055071//manganese ion homeostasis;GO:0070574//cadmium ion transmembrane transport;GO:0015692//lead ion transport;GO:0034755//iron ion transmembrane transport;GO:0071421//manganese ion transmembrane transport;GO:0006875//cellular metal ion homeostasis	gi|356550656|ref|XP_003543701.1|/0/PREDICTED: metal transporter Nramp6-like [Glycine max]
Unigene17837_Mpfb2	765	111	342	12.7569538176809	44.1543808893193	1.79127271082735	Up	7.77902e-35	2.76357024198113e-33	-	GO:0045551//cinnamyl-alcohol dehydrogenase activity;GO:0018456//aryl-alcohol dehydrogenase (NAD+) activity;GO:0008270//zinc ion binding;GO:0000166//nucleotide binding;GO:0046029//mannitol dehydrogenase activity	GO:0009626//plant-type hypersensitive response;GO:0009617//response to bacterium;GO:0009809//lignin biosynthetic process;GO:0055114//oxidation-reduction process	gi|327202268|gb|AEA36767.1|/2.07795e-99/cinnamyl alcohol dehydrogenase [Sinopodophyllum hexandrum]
Unigene19749_Mpfb2	489	25	77	4.49486434464797	15.5521699989557	1.79076641321173	Up	5.91528e-09	5.4663719411043e-08	-	-	-	gi|302399119|gb|ADL36854.1|/8.53163e-54/WRKY domain class transcription factor [Malus x domestica]
Unigene4982_Mpfb2	1866	193	594	9.09350079860326	31.4401011324777	1.78969814582424	Up	3.4209e-59	2.1292982107438e-57	GO:0009941//chloroplast envelope;GO:0009570//chloroplast stroma	GO:0003755//peptidyl-prolyl cis-trans isomerase activity	GO:0010103//stomatal complex morphogenesis;GO:0016117//carotenoid biosynthetic process;GO:0006457//protein folding;GO:0019252//starch biosynthetic process;GO:0019288//isopentenyl diphosphate biosynthetic process, mevalonate-independent pathway;GO:0009902//chloroplast relocation;GO:0000023//maltose metabolic process;GO:0015031//protein transport;GO:0016556//mRNA modification;GO:0034660//ncRNA meta…	gi|225460855|ref|XP_002277545.1|/0/PREDICTED: trigger factor isoform 1 [Vitis vinifera]
CL14338	2896	330	1015	10.0184566201083	34.6159785841271	1.78877786011828	Up	8.47372e-100	9.79332309667519e-98	-	-	-	-
CL5764	780	41	126	4.6214120638896	15.9545688031245	1.78756398117339	Up	9.43706e-14	1.31377481312384e-12	-	-	-	-
Unigene14584_Mpfb2	267	14	43	4.61001367842098	15.9061957569941	1.78674589493605	Up	1.52258e-05	9.06626269864277e-05	-	-	-	-
CL3741	862	43	132	4.38577784570362	15.1243177914935	1.7859654269479	Up	2.53468e-14	3.67821626589595e-13	-	-	-	-
CL11021	1377	218	669	13.9189986599321	47.9845367364435	1.78551413815609	Up	3.11574e-66	2.20339866760563e-64	-	-	-	-
CL5708	1532	15551	47674	892.452264285914	3073.49107004912	1.78403138428414	Up	0	0	-	-	-	-
Unigene15168_Mpfb2	439	16	49	3.20435705079961	11.0240376695849	1.78254590640677	Up	3.93836e-06	2.54025906423066e-05	-	-	-	-
CL13772	723	32	98	3.89132156376495	13.3874205724696	1.78254590640676	Up	5.72916e-11	6.45784512945872e-10	-	-	-	-
Unigene893_Mpfb2	737	65	199	7.7540984094782	26.6682622560464	1.78209286980675	Up	8.68828e-21	1.83550577335203e-19	GO:0005886//plasma membrane	GO:0000166//nucleotide binding	GO:0046686//response to cadmium ion;GO:0006979//response to oxidative stress	gi|255640090|gb|ACU20336.1|/1.3462e-15/unknown [Glycine max]
CL13929	570	35	107	5.39856864972983	18.540355225686	1.78002003174773	Up	7.9062e-12	9.50700563597658e-11	-	-	-	-
Unigene9710_Mpfb2	448	18	55	3.53248178228495	12.1253366222725	1.7792707743739	Up	1.025236e-06	7.18062455114693e-06	-	-	-	-
Unigene17838_Mpfb2	573	76	232	11.6612313092145	39.9891793486441	1.77788954397554	Up	6.59838e-24	1.62847730103768e-22	-	GO:0045551//cinnamyl-alcohol dehydrogenase activity;GO:0018456//aryl-alcohol dehydrogenase (NAD+) activity;GO:0008270//zinc ion binding;GO:0000166//nucleotide binding;GO:0046029//mannitol dehydrogenase activity	GO:0009626//plant-type hypersensitive response;GO:0009617//response to bacterium;GO:0009809//lignin biosynthetic process;GO:0055114//oxidation-reduction process	gi|327202268|gb|AEA36767.1|/1.94592e-86/cinnamyl alcohol dehydrogenase [Sinopodophyllum hexandrum]
Unigene25447_Mpfb2	291	21	64	6.34470954710516	21.7218151598749	1.77551863951279	Up	1.374508e-07	1.07778313399271e-06	-	-	-	-
Unigene6746_Mpfb2	310	23	70	6.52306313345236	22.3020854237224	1.77355712317951	Up	3.6185e-08	3.051248301922e-07	-	-	-	-
CL2470	1375	387	1177	24.7453560196136	84.5440198291282	1.77254491118559	Up	5.4691e-114	7.42171651351351e-112	-	-	-	-
CL1830	1441	218	663	13.3008057978671	45.4421296434784	1.77251679762722	Up	5.25868e-65	3.65591523876923e-63	-	-	-	-
Unigene13843_Mpfb2	341	31	94	7.99268605284676	27.2259224653235	1.76822860358232	Up	1.787962e-10	1.91369528228328e-09	GO:0031969//chloroplast membrane;GO:0016021//integral to membrane	-	-	gi|346683351|ref|YP_004842295.1|/6.09127e-57/hypothetical chloroplast RF1 [Pyrus pyrifolia]
CL243	610	31	94	4.46804253118155	15.2197369847136	1.76822860358232	Up	1.787962e-10	1.91324212214066e-09	-	-	-	-
CL5050	1906	65	197	2.99830562842887	10.2082772959581	1.76752006871948	Up	2.2374e-20	4.62938958791209e-19	-	-	-	-
Unigene18795_Mpfb2	942	33	100	3.07998411590592	10.4847535355686	1.76729813270782	Up	4.76578e-11	5.40293106924235e-10	-	-	-	-
CL14341	2638	373	1130	12.4313839555839	42.3070536333259	1.76691129933886	Up	4.93806e-109	6.46799980695652e-107	-	-	-	-
CL12755	1108	73	221	5.79253330364255	19.6997920626511	1.76591406280297	Up	1.201894e-22	2.78382306335213e-21	-	-	-	-
CL15155	897	43	130	4.21464939018564	14.313967870298	1.76393912061791	Up	6.55232e-14	9.22982507730673e-13	-	-	-	-
CL13475	1384	99	299	6.2890427106576	21.337534041338	1.76248111641005	Up	5.21752e-30	1.59955570746269e-28	-	-	-	-
CL13323	1002	251	758	22.0237586745608	74.7154837876574	1.76234654651187	Up	1.749066e-73	1.43185767163043e-71	-	-	-	-
CL15044	1800	153	462	7.47316145941172	25.3500370982978	1.76219726101496	Up	1.834666e-45	8.74543479683544e-44	-	-	-	-
CL12891	1160	63	190	4.77494089191621	16.1772516189316	1.76041174712258	Up	1.325422e-19	2.62005663858268e-18	-	-	-	-
CL3558	1134	706	2129	54.7365078363386	185.426472144149	1.76027192347267	Up	1.216322e-202	3.053576381e-200	-	-	-	-
CL6891	651	71	214	9.58876775310802	32.4669815012013	1.75955592918802	Up	7.10384e-22	1.58526136177778e-20	-	-	-	-
CL8236	1227	152	458	10.8914189733984	36.8663416982199	1.75911233694491	Up	5.61142e-45	2.6277145946114e-43	-	-	-	-
CL15191	2708	153	461	4.96738944864885	16.8136264396717	1.75907116002824	Up	2.93068e-45	1.38529810167364e-43	-	-	-	-
CL7033	2170	88	265	3.56540096735284	12.0613319128295	1.75825299310482	Up	1.081506e-26	2.98001064841463e-25	-	-	-	-
Unigene6130_Mpfb2	366	17	51	4.08369478656378	13.7625281244751	1.75279856301272	Up	3.25026e-06	2.12217886345904e-05	-	-	-	gi|224093616|ref|XP_002309943.1|/8.93888e-08/predicted protein [Populus trichocarpa]
Unigene9822_Mpfb2	721	29	87	3.53629244224427	11.9177183252981	1.75279856301271	Up	1.080912e-09	1.07446837589089e-08	-	GO:0016788//hydrolase activity, acting on ester bonds	GO:0006629//lipid metabolic process	gi|255576127|ref|XP_002528958.1|/3.93441e-89/zinc finger protein, putative [Ricinus communis]
Unigene17404_Mpfb2	244	16	48	5.76521616926652	19.4294514698472	1.75279856301271	Up	6.38074e-06	4.00805198582152e-05	-	-	-	gi|359493273|ref|XP_002272034.2|/2.86544e-06/PREDICTED: TMV resistance protein N-like [Vitis vinifera]
Unigene17816_Mpfb2	243	14	42	5.06532367135144	17.0707320527258	1.75279856301271	Up	2.47222e-05	0.000141845035017776	-	-	-	-
Unigene17153_Mpfb2	495	25	75	4.44038114047042	14.9646027734934	1.75279856301271	Up	1.539468e-08	1.34950571196896e-07	-	-	-	gi|225424146|ref|XP_002283977.1|/1.49882e-21/PREDICTED: uncharacterized protein LOC100250797 isoform 1 [Vitis vinifera]
Unigene23824_Mpfb2	247	13	39	4.62734455691128	15.5946913113247	1.75279856301271	Up	4.88158e-05	0.000265935766871609	-	-	-	-
Unigene21239_Mpfb2	217	15	45	6.07738801253325	20.4815070217859	1.75279856301271	Up	1.254764e-05	7.56322934453782e-05	GO:0009538//photosystem I reaction center	-	GO:0015979//photosynthesis	gi|217071650|gb|ACJ84185.1|/8.79955e-16/unknown [Medicago truncatula]
CL5514	669	23	69	3.02264509920812	10.1866668207009	1.75279856301271	Up	5.8341e-08	4.7942743207856e-07	-	-	-	-
CL8069	692	37	111	4.70090061200669	15.8425838032677	1.75279856301271	Up	5.461e-12	6.65346802372607e-11	-	-	-	-
CL13373	303	14	42	4.06228928098482	13.690389071988	1.75279856301271	Up	2.47222e-05	0.000141827027523169	-	-	-	-
CL8290	1419	91	273	5.63825140162058	19.0015653821567	1.75279856301271	Up	2.4452e-27	6.92765785579937e-26	-	-	-	-
Unigene4568_Mpfb2	802	49	147	5.37164312030474	18.1030643526724	1.75279856301271	Up	2.0401e-15	3.17787241985522e-14	-	-	GO:0050896//response to stimulus	gi|351721310|ref|NP_001237205.1|/6.96432e-48/uncharacterized protein LOC100306591 [Glycine max]
Unigene5722_Mpfb2	451	21	63	4.09381480755566	13.7966337765378	1.75279856301271	Up	2.21852e-07	1.69661026028093e-06	-	GO:0003700//sequence-specific DNA binding transcription factor activity;GO:0043565//sequence-specific DNA binding;GO:0046983//protein dimerization activity	GO:0006355//regulation of transcription, DNA-dependent	gi|302398643|gb|ADL36616.1|/1.19166e-31/BZIP domain class transcription factor [Malus x domestica]
CL831	530	30	90	4.97657810837628	16.7716491461416	1.75279856301271	Up	5.57228e-10	5.69567430264646e-09	-	-	-	-
Unigene6549_Mpfb2	1898	231	693	10.7004295365035	36.0616966098019	1.75279856301271	Up	7.75042e-67	5.53291831563981e-65	GO:0016021//integral to membrane;GO:0009941//chloroplast envelope;GO:0009534//chloroplast thylakoid	GO:0015120//phosphoglycerate transmembrane transporter activity;GO:0071917//triose-phosphate transmembrane transporter activity;GO:0015297//antiporter activity	GO:0019684//photosynthesis, light reaction;GO:0015713//phosphoglycerate transport;GO:0035436//triose phosphate transmembrane transport;GO:0009643//photosynthetic acclimation;GO:0019344//cysteine biosynthetic process;GO:0035304//regulation of protein dephosphorylation	gi|225423489|ref|XP_002267940.1|/0/PREDICTED: triose phosphate/phosphate translocator, chloroplastic [Vitis vinifera]
Unigene20480_Mpfb2	354	12	36	2.98032361292591	10.0440384717006	1.7527985630127	Up	9.66328e-05	0.000496276804091374	-	-	-	-
CL10019	1625	161	482	8.71079815359484	29.2956272880229	1.7498085204069	Up	6.59436e-47	3.2355324e-45	-	-	-	-
CL1107	3055	283	846	8.14442935597773	27.3506893767848	1.74769167257962	Up	7.17358e-81	6.62918009447853e-79	-	-	-	-
CL6861	763	77	230	8.87261479260971	29.7723027656133	1.74653957254103	Up	3.60744e-23	8.62065606345849e-22	-	-	-	-
Unigene6293_Mpfb2	946	46	137	4.27515765617385	14.3033761393158	1.74230618919507	Up	2.3401e-14	3.40679055734536e-13	-	-	-	gi|255554172|ref|XP_002518126.1|/7.47427e-127/conserved hypothetical protein [Ricinus communis]
CL11081	902	45	134	4.38623015095249	14.6726105242545	1.74207215641965	Up	4.5146e-14	6.40735739321608e-13	-	-	-	-
Unigene23622_Mpfb2	1018	129	384	11.1410820324062	37.2556869048543	1.74157130758946	Up	1.796234e-37	6.89049390713073e-36	-	-	-	gi|224119176|ref|XP_002318005.1|/3.45739e-72/predicted protein [Populus trichocarpa]
CL10261	824	122	363	13.0172144210198	43.5099457824459	1.74092446272442	Up	1.703566e-35	6.16352633899119e-34	-	-	-	-
Unigene20444_Mpfb2	979	35	104	3.14319114437794	10.492036101865	1.73899276348768	Up	3.2738e-11	3.75767711963424e-10	GO:0031227//intrinsic to endoplasmic reticulum membrane;GO:0005739//mitochondrion	GO:0001888//glucuronyl-galactosyl-proteoglycan 4-alpha-N-acetylglucosaminyltransferase activity	-	gi|255584380|ref|XP_002532924.1|/5.95796e-167/transferase, transferring glycosyl groups, putative [Ricinus communis]
Unigene20805_Mpfb2	1107	66	196	5.24181578533582	17.487091371085	1.73815178704831	Up	7.60308e-20	1.5270025872e-18	-	-	-	gi|224088529|ref|XP_002308465.1|/1.56449e-121/predicted protein [Populus trichocarpa]
Unigene4091_Mpfb2	1428	61	181	3.75566690578444	12.5187076142964	1.73694461181188	Up	2.00194e-18	3.71217343701272e-17	GO:0005783//endoplasmic reticulum	GO:0033772;GO:0009055//electron carrier activity;GO:0019825//oxygen binding;GO:0020037//heme binding	GO:0048437//floral organ development;GO:0010338//leaf formation;GO:0055114//oxidation-reduction process;GO:0010075//regulation of meristem growth;GO:0046622//positive regulation of organ growth;GO:0040009//regulation of growth rate;GO:0008284//positive regulation of cell proliferation	gi|147864456|emb|CAN80496.1|/0/hypothetical protein VITISV_000124 [Vitis vinifera]
CL3185	516	28	83	4.77082810906357	15.8868399211622	1.73552057158088	Up	3.36614e-09	3.1936279752257e-08	-	-	-	-
Unigene867_Mpfb2	231	24	71	9.13449834611058	30.3567656262294	1.73262068107508	Up	4.8123e-08	3.98648991200733e-07	-	-	-	-
Unigene19060_Mpfb2	610	23	68	3.31499929732825	11.0100224995801	1.73173694748489	Up	9.37514e-08	7.49961411683484e-07	-	-	-	-
CL3402	1291	66	195	4.49472507696882	14.918236847007	1.73077225668272	Up	1.211808e-19	2.40071861955283e-18	-	-	-	-
Unigene10425_Mpfb2	262	22	65	7.38255734652258	24.5031091214834	1.73077225668271	Up	1.82804e-07	1.41281511133915e-06	-	-	-	gi|388507326|gb|AFK41729.1|/2.90174e-11/unknown [Lotus japonicus]
Unigene3316_Mpfb2	473	21	62	3.90340481650656	12.9461214691617	1.72971494989967	Up	3.56788e-07	2.65484816927384e-06	-	-	-	gi|255573115|ref|XP_002527487.1|/2.17261e-40/conserved hypothetical protein [Ricinus communis]
Unigene11609_Mpfb2	446	265	782	52.2391924754446	173.173335951915	1.72901231014835	Up	8.64798e-74	7.13126949306569e-72	-	-	-	gi|359474355|ref|XP_002271658.2|/1.0827e-37/PREDICTED: uncharacterized protein LOC100262648 [Vitis vinifera]
CL5542	977	60	177	5.39935802955871	17.8931923848464	1.72855101676603	Up	6.14026e-18	1.10283071995231e-16	-	-	-	-
Unigene12233_Mpfb2	537	20	59	3.27447100861506	10.851427039103	1.72855101676603	Up	6.971e-07	4.98122262808349e-06	GO:0005886//plasma membrane;GO:0005774//vacuolar membrane	GO:0015238//drug transmembrane transporter activity;GO:0015297//antiporter activity	GO:0009624//response to nematode;GO:0006855//drug transmembrane transport	gi|356531168|ref|XP_003534150.1|/4.11599e-69/PREDICTED: MATE efflux family protein DTX1-like [Glycine max]
CL8041	1006	59	174	5.15631535616058	17.0828527088268	1.72813650877844	Up	1.181704e-17	2.09658508268551e-16	-	-	-	-
CL8012	754	39	115	4.54756275420592	15.0638375398959	1.72792389437368	Up	3.73984e-12	4.61369450614251e-11	-	-	-	-
CL14310	498	78	230	13.7705313922541	45.6149939963112	1.72792389437368	Up	7.60148e-23	1.78073239875583e-21	-	-	-	-
CL604	2720	785	2314	25.373839730269	84.0240438962869	1.72746036762006	Up	2.32694e-214	6.22201725798816e-212	-	-	-	-
Unigene708_Mpfb2	1187	129	380	9.55486226536609	31.6185541330425	1.72646441519925	Up	1.149886e-36	4.29794859007444e-35	-	GO:0030410//nicotianamine synthase activity	GO:0030418//nicotianamine biosynthetic process;GO:0010043//response to zinc ion	gi|89243481|gb|ABD64879.1|/9.59611e-173/nicotianamine synthase [Malus xiaojinensis]
CL5885	1849	69	203	3.28093494543574	10.8434693325724	1.72464752269856	Up	2.71426e-20	5.58791321822323e-19	-	-	-	-
Unigene22451_Mpfb2	291	17	50	5.13619344289465	16.9701680936523	1.72422941081594	Up	5.23818e-06	3.33016482864378e-05	-	-	-	-
CL13700	307	51	150	14.6055272822379	48.2571880969331	1.72422941081594	Up	2.23608e-15	3.46880257878476e-14	-	-	-	-
CL11212	1158	102	300	7.74420876622976	25.5871446386156	1.72422941081594	Up	3.0831e-29	9.20834143423662e-28	-	-	-	-
CL10250	2839	443	1302	13.7190416116669	45.2954647950628	1.72318690690217	Up	4.70472e-121	6.92513329250814e-119	-	-	-	-
Unigene3933_Mpfb2	410	15	44	3.21656877736516	10.5993186473719	1.72037708532033	Up	2.0251e-05	0.000117897763334192	-	-	-	-
Unigene3280_Mpfb2	2675	404	1185	13.2783165677948	43.7525825388754	1.72029592332538	Up	4.34228e-110	5.70416543372093e-108	GO:0005971//ribonucleoside-diphosphate reductase complex;GO:0009507//chloroplast;GO:0005739//mitochondrion	GO:0004748//ribonucleoside-diphosphate reductase activity, thioredoxin disulfide as acceptor;GO:0003723//RNA binding;GO:0005524//ATP binding;GO:0000175//3'-5'-exoribonuclease activity	GO:0007010//cytoskeleton organization;GO:0006399//tRNA metabolic process;GO:0006094//gluconeogenesis;GO:0006261//DNA-dependent DNA replication;GO:0009793//embryo development ending in seed dormancy;GO:0009902//chloroplast relocation;GO:0010498//proteasomal protein catabolic process;GO:0009202//deoxyribonucleoside triphosphate biosynthetic process;GO:0046686//response to cadmium ion;GO:0055114//ox…	gi|27261142|gb|AAN87547.1|AF118784_1/0/ribonucleotide reductase large subunit A [Glycine max]
CL14522	715	56	164	6.88600644552952	22.6541063524885	1.71803314485204	Up	1.341886e-16	2.25421882728625e-15	-	-	-	-
Unigene5716_Mpfb2	258	14	41	4.77082810906357	15.6954322112686	1.71803314485203	Up	3.99338e-05	0.000220850384065598	-	-	-	-
Unigene20510_Mpfb2	482	55	161	10.0323134065815	32.9904292678715	1.71739322688151	Up	2.584e-16	4.26629068322981e-15	GO:0009536//plastid	GO:0016787//hydrolase activity	-	gi|255566977|ref|XP_002524471.1|/5.72947e-31/dead box ATP-dependent RNA helicase, putative [Ricinus communis]
Unigene24767_Mpfb2	1104	40	117	3.18549081816356	10.4670890051554	1.71627268698759	Up	3.08598e-12	3.8300563092557e-11	-	GO:0003676//nucleic acid binding	GO:0009628//response to abiotic stimulus;GO:0009860//pollen tube growth;GO:0006351//transcription, DNA-dependent	gi|225446952|ref|XP_002264290.1|/2.91286e-35/PREDICTED: transcription initiation factor TFIID subunit 6 [Vitis vinifera]
CL7660	894	157	459	15.4400098582398	50.7089123512538	1.71556565681373	Up	1.451684e-43	6.5731611498998e-42	-	-	-	-
CL5022	220	13	38	5.19524593435039	17.0596471617825	1.71532385759405	Up	7.89292e-05	0.000411862773533487	-	-	-	-
CL618	2543	243	710	8.4012779470151	27.5753553270114	1.71469877307782	Up	2.14534e-66	1.52191160533752e-64	-	-	-	-
Unigene3520_Mpfb2	548	25	73	4.01092821995047	13.1568350661845	1.71380443139685	Up	3.95758e-08	3.31797926938775e-07	-	-	-	gi|356515224|ref|XP_003526301.1|/1.96724e-13/PREDICTED: uncharacterized protein LOC100775494 [Glycine max]
Unigene6591_Mpfb2	343	25	73	6.40813021729697	21.020249610114	1.71380443139684	Up	3.95758e-08	3.31736380300501e-07	-	GO:0046872//metal ion binding;GO:0051287//NAD binding;GO:0016619//malate dehydrogenase (oxaloacetate-decarboxylating) activity	GO:0051260//protein homooligomerization;GO:0006108//malate metabolic process;GO:0055114//oxidation-reduction process	gi|224142207|ref|XP_002324450.1|/5.367e-21/predicted protein [Populus trichocarpa]
CL63	404	98	286	21.3270187251703	69.9187727605102	1.71299755495474	Up	1.05126e-27	3.00667013544304e-26	-	-	-	-
Unigene12459_Mpfb2	212	12	35	4.97657810837628	16.3057700031933	1.71215657851537	Up	0.000156418	0.0007724153646596	-	-	-	-
Unigene21751_Mpfb2	300	12	35	3.51678186325257	11.5227441355899	1.71215657851537	Up	0.000156418	0.000772162224382783	GO:0009504//cell plate;GO:0005739//mitochondrion;GO:0009506//plasmodesma;GO:0005938//cell cortex;GO:0005773//vacuole;GO:0005886//plasma membrane	GO:0003924//GTPase activity;GO:0005525//GTP binding	GO:0042732//D-xylose metabolic process;GO:0006184//GTP catabolic process;GO:0010152//pollen maturation;GO:0046686//response to cadmium ion;GO:0050832//defense response to fungus;GO:0000266//mitochondrial fission	gi|307135835|gb|ADN33706.1|/3.31788e-10/dynamin [Cucumis melo subsp. melo]
CL9582	516	24	70	4.0892812363402	13.3985396925464	1.71215657851537	Up	7.70528e-08	6.23779824292368e-07	-	-	-	-
Unigene26927_Mpfb2	313	12	35	3.37071744081716	11.0441637082331	1.71215657851536	Up	0.000156418	0.000772584217072904	-	-	-	gi|147821704|emb|CAN65997.1|/1.90798e-18/hypothetical protein VITISV_007694 [Vitis vinifera]
CL15177	1078	59	172	4.81192323589754	15.7586429206583	1.71145776763181	Up	2.98982e-17	5.20442896687211e-16	-	-	-	-
Unigene5780_Mpfb2	881	117	341	11.6760351305491	38.2285300817528	1.71109927173233	Up	1.125306e-32	3.7779682640416e-31	-	-	-	gi|302321437|gb|ADL16641.1|/1.03904e-119/thaumatin-like protein [Fragaria chiloensis]
Unigene2105_Mpfb2	645	35	102	4.77082810906357	15.6188691273112	1.71097838731808	Up	8.34674e-11	9.27645926856862e-10	GO:0005786//signal recognition particle, endoplasmic reticulum targeting;GO:0009534//chloroplast thylakoid	GO:0005515//protein binding;GO:0017111//nucleoside-triphosphatase activity;GO:0005525//GTP binding;GO:0004872//receptor activity	GO:0035304//regulation of protein dephosphorylation;GO:0010207//photosystem II assembly;GO:0019288//isopentenyl diphosphate biosynthetic process, mevalonate-independent pathway;GO:0009902//chloroplast relocation;GO:0051607//defense response to virus;GO:0009772//photosynthetic electron transport in photosystem II;GO:0051301//cell division;GO:0035196//production of miRNAs involved in gene silencing…	gi|357514679|ref|XP_003627628.1|/1.2653e-37/Signal recognition 54 kDa protein [Medicago truncatula]
CL4994	1534	1819	5299	104.254012536774	341.175383727832	1.7104106466834	Up	0	0	-	-	-	-
Unigene2278_Mpfb2	1339	57	166	3.74265433542563	12.2443755030914	1.70998547947374	Up	1.10774e-16	1.86921817998506e-15	GO:0016021//integral to membrane	-	GO:0055085//transmembrane transport	gi|255549108|ref|XP_002515609.1|/0/conserved hypothetical protein [Ricinus communis]
Unigene2138_Mpfb2	1509	636	1852	37.0555544239337	121.21625753543	1.70982149026743	Up	1.664934e-169	3.43546586876712e-167	GO:0009706//chloroplast inner membrane;GO:0009535//chloroplast thylakoid membrane	GO:0046914//transition metal ion binding;GO:0003677//DNA binding;GO:0048529//magnesium-protoporphyrin IX monomethyl ester (oxidative) cyclase activity	GO:0006636//unsaturated fatty acid biosynthetic process;GO:0010207//photosystem II assembly;GO:0019288//isopentenyl diphosphate biosynthetic process, mevalonate-independent pathway;GO:0015995//chlorophyll biosynthetic process;GO:0019216//regulation of lipid metabolic process;GO:0009416//response to light stimulus;GO:0019344//cysteine biosynthetic process;GO:0055114//oxidation-reduction process;GO…	gi|225440242|ref|XP_002283892.1|/0/PREDICTED: magnesium-protoporphyrin IX monomethyl ester [oxidative] cyclase, chloroplastic [Vitis vinifera]
Unigene17748_Mpfb2	527	31	90	5.17173803419496	16.867123429706	1.70549284823435	Up	1.175668e-09	1.16430552820513e-08	-	-	-	-
CL13491	756	165	479	19.1887899284615	62.5781682647116	1.70539569378192	Up	5.06534e-45	2.37692262990654e-43	-	-	-	-
CL13849	1614	765	2219	41.6719040487642	135.788471783718	1.70421407690856	Up	9.2273e-202	2.30371524696132e-199	-	-	-	-
CL15360	359	30	87	7.34703731877279	23.9350276115318	1.70388896253177	Up	2.2803e-09	2.2008645173003e-08	-	-	-	-
CL11818	957	736	2133	67.616286607991	220.134467005941	1.70294235657512	Up	8.13462e-194	1.9046390838342e-191	-	-	-	-
CL9067	1797	74	214	3.62050442238022	11.7618280229728	1.69984968306376	Up	6.57368e-21	1.4018783648891e-19	-	-	-	-
Unigene24757_Mpfb2	632	64	185	8.90324522342424	28.9110442823345	1.69921752280787	Up	2.85512e-18	5.22983452290231e-17	GO:0000786//nucleosome;GO:0005730//nucleolus;GO:0009506//plasmodesma;GO:0009534//chloroplast thylakoid;GO:0009570//chloroplast stroma	GO:0003677//DNA binding	GO:0009062//fatty acid catabolic process;GO:0006334//nucleosome assembly;GO:0007020//microtubule nucleation	gi|357472685|ref|XP_003606627.1|/8.03978e-74/Histone H2B [Medicago truncatula]
CL4302	1356	254	734	16.4687056280633	53.4620366341529	1.6987876283626	Up	1.064424e-67	7.74561290434782e-66	-	-	-	-
CL12971	915	43	124	4.131738254641	13.3847332347836	1.69576761797633	Up	1.082672e-12	1.39347379686699e-11	-	-	-	-
CL5814	362	17	49	4.12881848586283	13.3689296600767	1.69508306515642	Up	8.40398e-06	5.18878879928952e-05	-	-	-	-
Unigene19802_Mpfb2	1436	84	242	5.14292612314095	16.6444732241112	1.69438187678739	Up	2.41648e-23	5.82080568869936e-22	GO:0005829//cytosol;GO:0005634//nucleus	GO:0003677//DNA binding;GO:0005524//ATP binding;GO:0005515//protein binding;GO:0008094//DNA-dependent ATPase activity	GO:0006268//DNA unwinding involved in replication;GO:0051567//histone H3-K9 methylation;GO:0006342//chromatin silencing;GO:0006270//DNA-dependent DNA replication initiation;GO:0008283//cell proliferation;GO:0006306//DNA methylation;GO:0010182//sugar mediated signaling pathway	gi|225437557|ref|XP_002276329.1|/0/PREDICTED: protein PROLIFERA [Vitis vinifera]
CL8363	1501	268	772	15.6978271044585	50.797897436045	1.69420390910187	Up	7.61106e-71	5.96076586377816e-69	-	-	-	-
Unigene17314_Mpfb2	1101	50	144	3.9927132870715	12.9176734567921	1.69390487395914	Up	1.728868e-14	2.54564405513196e-13	GO:0016021//integral to membrane	-	GO:0055085//transmembrane transport;GO:0048513//organ development	gi|359492309|ref|XP_002278449.2|/1.64332e-139/PREDICTED: probable auxin efflux carrier component 6-like [Vitis vinifera]
CL2350	1846	107	308	5.09609506186383	16.4788973553398	1.69315561658531	Up	2.98248e-29	8.91370957142857e-28	-	-	-	-
CL3572	1835	112	322	5.36620665782409	17.3312118878628	1.69139801834857	Up	1.822244e-30	5.68291125714286e-29	-	-	-	-
Unigene11800_Mpfb2	336	16	46	4.18664507530068	13.5215875060494	1.69139801834857	Up	1.651626e-05	9.73970081090957e-05	-	-	-	-
Unigene17315_Mpfb2	446	32	92	6.3081289026952	20.3733336414018	1.69139801834857	Up	9.64856e-10	9.62916912190813e-09	GO:0000323//lytic vacuole;GO:0009925//basal plasma membrane;GO:0016021//integral to membrane	GO:0010329//auxin efflux transmembrane transporter activity	GO:0009958//positive gravitropism;GO:0055085//transmembrane transport;GO:0009723//response to ethylene stimulus;GO:0010315//auxin efflux	gi|359492309|ref|XP_002278449.2|/2.26282e-27/PREDICTED: probable auxin efflux carrier component 6-like [Vitis vinifera]
Unigene20833_Mpfb2	241	16	46	5.83698234564743	18.8516738673552	1.69139801834857	Up	1.651626e-05	9.74097198042287e-05	GO:0005622//intracellular	-	GO:0007165//signal transduction	gi|388516575|gb|AFK46349.1|/3.84925e-35/unknown [Medicago truncatula]
Unigene1044_Mpfb2	320	24	69	6.59396599359858	21.2965003220278	1.69139801834857	Up	1.229624e-07	9.70576051283843e-07	-	-	-	gi|224075070|ref|XP_002304545.1|/6.49767e-27/predicted protein [Populus trichocarpa]
CL13400	1580	96	276	5.34194713405454	17.2528610203769	1.69139801834857	Up	2.42852e-26	6.58322677144571e-25	-	-	-	-
CL781	822	184	529	19.6802877992237	63.5613310503343	1.69139801834856	Up	5.50958e-49	2.82602055187287e-47	-	-	-	-
CL3421	1493	286	822	16.8419225199303	54.3777380889192	1.69095930919485	Up	4.0795e-75	3.4457668317757e-73	-	-	-	-
CL1570	1596	650	1867	35.8068328808611	115.536859834298	1.69004636660194	Up	4.3873e-168	8.89047980717489e-166	-	-	-	-
Unigene24835_Mpfb2	392	69	198	15.4756344747722	49.8870992459213	1.68866822559299	Up	2.72408e-19	5.30368165101249e-18	-	-	-	-
CL2294	1033	288	826	24.5119355425155	78.9748581606743	1.68790903226869	Up	2.77694e-75	2.35878085827068e-73	-	-	-	-
Unigene19871_Mpfb2	330	15	43	3.99634302642338	12.8695583852043	1.68721022138513	Up	3.25188e-05	0.000182386999280129	-	-	GO:0048453//sepal formation;GO:0048451//petal formation	gi|225428945|ref|XP_002263699.1|/2.89606e-22/PREDICTED: uncharacterized protein LOC100251578 [Vitis vinifera]
CL2377	1967	135	387	6.03413258183906	19.431920896826	1.68721022138513	Up	3.64408e-36	1.34536218235294e-34	-	-	-	-
CL13131	1036	43	123	3.64917036968776	11.7261240651756	1.68408581292869	Up	1.716258e-12	2.17853884162921e-11	-	-	-	-
CL2753	1566	382	1092	21.4465305198353	68.8715741437558	1.68316437517566	Up	1.520342e-98	1.72619936276382e-96	-	-	-	-
Unigene4776_Mpfb2	253	14	40	4.8651132495589	15.6152376766888	1.68240923512132	Up	6.4159e-05	0.00033997198065197	-	-	GO:0050896//response to stimulus;GO:0050794//regulation of cellular process	gi|224133498|ref|XP_002328057.1|/4.23101e-10/tir-nbs-lrr resistance protein [Populus trichocarpa]
Unigene11809_Mpfb2	271	14	40	4.54196919608266	14.5780632184585	1.68240923512131	Up	6.4159e-05	0.000340011850709511	-	-	-	-
CL3936	953	35	100	3.2289445229234	10.3637332953889	1.68240923512131	Up	2.10812e-10	2.23781617758985e-09	-	-	-	-
Unigene14594_Mpfb2	384	14	40	3.20540013577709	10.2881644067767	1.68240923512131	Up	6.4159e-05	0.000339812593881857	-	-	-	-
Unigene16258_Mpfb2	233	14	40	5.28271953707468	16.9556014257607	1.68240923512131	Up	6.4159e-05	0.000339892268581477	-	-	-	-
CL6446	1089	132	377	10.656914737129	34.1918499733758	1.68186265620177	Up	4.03288e-35	1.44292806270784e-33	-	-	-	-
CL13540	1850	118	337	5.60784134951086	17.9914970209751	1.68179779411157	Up	1.447748e-31	4.67970560600858e-30	-	-	-	-
CL175	1166	48	137	3.61932953336457	11.6046259243505	1.68090564453092	Up	1.017044e-13	1.41239094394591e-12	-	-	-	-
CL7864	1281	142	405	9.7459606670934	31.2259041479686	1.67986704055886	Up	1.51569e-37	5.83411545229983e-36	-	-	-	-
Unigene26408_Mpfb2	349	67	191	16.8785375958397	54.0526597600738	1.67917569986953	Up	1.589556e-18	2.96452522014032e-17	-	-	-	gi|86438848|emb|CAJ44366.1|/2.74668e-17/putative CC-NBS-LRR resistance protein [Malus x domestica]
CL10695	488	20	57	3.60326010579157	11.5362368102217	1.67879798156893	Up	1.783582e-06	1.20475765318386e-05	-	-	-	-
CL5426	1894	93	265	4.31706326930424	13.8189494460612	1.67852580063408	Up	4.26708e-25	1.10122831593375e-23	-	-	-	-
Unigene19944_Mpfb2	310	13	37	3.68694872760351	11.788245152539	1.67684970977941	Up	0.0001268856	0.000636526796003552	-	-	-	gi|224093740|ref|XP_002309970.1|/4.70467e-25/predicted protein [Populus trichocarpa]
CL5068	927	102	290	9.6739954167142	30.8977882507728	1.675319810335	Up	3.03006e-27	8.51526003358209e-26	-	-	-	-
CL13157	1352	107	304	6.95812979600639	22.2078247076458	1.67429658933399	Up	1.84689e-28	5.38793493931569e-27	-	-	-	-
Unigene20556_Mpfb2	1334	136	386	8.96331209524644	28.5785772306985	1.6728302583093	Up	1.173088e-35	4.26817017971015e-34	GO:0043231//intracellular membrane-bounded organelle;GO:0044444//cytoplasmic part	-	GO:0006355//regulation of transcription, DNA-dependent	gi|310897862|emb|CBI83256.1|/1.27724e-83/basic helix-loop-helix transcription factor [Humulus lupulus]
Unigene3683_Mpfb2	1967	105	298	4.69321423031927	14.9630812073751	1.6727590650876	Up	6.7808e-28	1.94922119083969e-26	GO:0009505//plant-type cell wall;GO:0005773//vacuole;GO:0005886//plasma membrane;GO:0048046//apoplast	GO:0004559//alpha-mannosidase activity;GO:0030246//carbohydrate binding;GO:0008270//zinc ion binding	GO:0006013//mannose metabolic process	gi|224122176|ref|XP_002318770.1|/0/predicted protein [Populus trichocarpa]
CL4774	755	30	85	3.49349191713832	11.119393584013	1.67033640282074	Up	5.75502e-09	5.32589798853164e-08	-	-	-	-
Unigene18478_Mpfb2	1155	60	170	4.56724917305529	14.5370426942507	1.67033640282074	Up	1.543252e-16	2.58288943066667e-15	GO:0009570//chloroplast stroma	GO:0004721//phosphoprotein phosphatase activity	GO:0046777//protein autophosphorylation;GO:0071482//cellular response to light stimulus;GO:0006364//rRNA processing;GO:0035970//peptidyl-threonine dephosphorylation;GO:0010027//thylakoid membrane organization;GO:0010155//regulation of proton transport;GO:0010207//photosystem II assembly	gi|356565976|ref|XP_003551211.1|/7.96436e-124/PREDICTED: probable protein phosphatase 2C 26-like [Glycine max]
CL11537	1029	72	204	6.15180500860509	19.5805064861336	1.67033640282074	Up	1.51087e-19	2.97882654581152e-18	-	-	-	-
Unigene1600_Mpfb2	529	35	99	5.81698323316825	18.4836889455588	1.6679096654262	Up	3.33816e-10	3.48137808077544e-09	-	GO:0004190//aspartic-type endopeptidase activity	GO:0006508//proteolysis	gi|118486628|gb|ABK95151.1|/3.07794e-53/unknown [Populus trichocarpa]
Unigene6064_Mpfb2	840	75	212	7.84995951618878	24.9267526198476	1.66693782635888	Up	3.36176e-20	6.87396256289593e-19	-	-	-	gi|261876231|emb|CAZ15549.1|/2.99315e-89/phloem protein 2 [Malus x domestica]
Unigene26850_Mpfb2	302	17	48	4.94911354927929	15.6979674127242	1.66533572176237	Up	1.342054e-05	8.06249377904812e-05	-	-	-	-
Unigene5565_Mpfb2	750	68	192	7.9713722233725	25.2841928460944	1.66533572176237	Up	2.05662e-18	3.80731672183531e-17	-	GO:0042802//identical protein binding;GO:0004252//serine-type endopeptidase activity	GO:0043086//negative regulation of catalytic activity;GO:0006508//proteolysis	gi|359492553|ref|XP_002283279.2|/1.34042e-50/PREDICTED: subtilisin-like protease-like [Vitis vinifera]
Unigene17145_Mpfb2	984	62	175	5.53964622768444	17.5651587432773	1.66485086373701	Up	6.57834e-17	1.12473933507378e-15	-	GO:0016491//oxidoreductase activity	GO:0008152//metabolic process	gi|297740339|emb|CBI30521.3|/1.55515e-114/unnamed protein product [Vitis vinifera]
CL12814	970	95	268	8.61067724249986	27.2880302945929	1.66406964441838	Up	4.53206e-25	1.16894554417808e-23	-	-	-	-
Unigene19646_Mpfb2	630	39	110	5.44263859789089	17.244923196121	1.66379355695397	Up	3.77472e-11	4.31509795294713e-10	-	-	-	gi|224059550|ref|XP_002299902.1|/1.24613e-58/predicted protein [Populus trichocarpa]
CL12751	1016	39	110	3.37486448491266	10.6932102495632	1.66379355695397	Up	3.77472e-11	4.31618982995951e-10	-	-	-	-
Unigene5812_Mpfb2	432	50	141	10.1758734469114	32.236248474567	1.66353122491562	Up	6.82946e-14	9.59926805412131e-13	GO:0005840//ribosome;GO:0009941//chloroplast envelope;GO:0009570//chloroplast stroma;GO:0016020//membrane	GO:0003723//RNA binding;GO:0003735//structural constituent of ribosome	GO:0006412//translation;GO:0034641//cellular nitrogen compound metabolic process;GO:0042254//ribosome biogenesis	gi|225461526|ref|XP_002285149.1|/6.27322e-22/PREDICTED: 30S ribosomal protein S20, chloroplastic [Vitis vinifera]
Unigene23629_Mpfb2	542	22	62	3.56869008263638	11.2979989943053	1.66260075404113	Up	7.432e-07	5.29806985328916e-06	GO:0009507//chloroplast	GO:0005515//protein binding;GO:0001053//plastid sigma factor activity	GO:0051234//establishment of localization;GO:0006399//tRNA metabolic process;GO:0010114//response to red light;GO:0006352//DNA-dependent transcription, initiation;GO:0006355//regulation of transcription, DNA-dependent;GO:0080005//photosystem stoichiometry adjustment;GO:0071482//cellular response to light stimulus;GO:0071461//cellular response to redox state;GO:0009637//response to blue light;GO:0…	gi|255565968|ref|XP_002523972.1|/1.22507e-44/RNA polymerase sigma factor rpoD1, putative [Ricinus communis]
CL3839	1043	43	121	3.62467929338113	11.4580362175569	1.66043454486405	Up	4.28686e-12	5.25838535667752e-11	-	-	-	-
CL2381	1575	80	225	4.4657547469874	14.1094826150081	1.65968915862123	Up	3.19644e-21	6.89140873854962e-20	-	-	-	-
Unigene21889_Mpfb2	387	16	45	3.63491665452463	11.4844625936112	1.65968915862123	Up	2.63788e-05	0.000150319242522068	GO:0080008//CUL4-RING ubiquitin ligase complex;GO:0005634//nucleus	GO:0005515//protein binding;GO:0000166//nucleotide binding	GO:0009788//negative regulation of abscisic acid mediated signaling pathway;GO:0009749//response to glucose stimulus;GO:0006281//DNA repair;GO:0009744//response to sucrose stimulus;GO:0010100//negative regulation of photomorphogenesis;GO:0009750//response to fructose stimulus;GO:0042732//D-xylose metabolic process;GO:0016567//protein ubiquitination;GO:0048608//reproductive structure development	gi|359492258|ref|XP_002285928.2|/4.7973e-17/PREDICTED: WD repeat-containing protein DWA2 [Vitis vinifera]
CL2019	1477	184	517	10.9527397230615	34.5715758860624	1.65829457654948	Up	1.266788e-46	6.18195280043196e-45	-	-	-	-
Unigene11142_Mpfb2	383	287	806	65.8822711980084	207.847783064949	1.65756516414384	Up	1.15657e-71	9.16916521578947e-70	-	-	-	-
CL15122	1900	161	452	7.45002473662717	23.4960015757292	1.65709814659212	Up	6.20136e-41	2.61411620373134e-39	-	-	-	-
Unigene19254_Mpfb2	398	15	42	3.31355075055205	10.422582635207	1.6532628894618	Up	5.19452e-05	0.000281389552001918	-	-	-	-
Unigene797_Mpfb2	225	15	42	5.86130310542096	18.4363906169439	1.6532628894618	Up	5.19452e-05	0.000281322104841802	-	-	-	gi|224140439|ref|XP_002323590.1|/3.53786e-06/predicted protein [Populus trichocarpa]
Unigene26569_Mpfb2	1300	55	154	3.71967312459407	11.7000171222913	1.6532628894618	Up	6.40368e-15	9.69108826255861e-14	-	-	-	-
CL11883	1161	80	224	6.05819442420771	19.055700896066	1.6532628894618	Up	5.02272e-21	1.07620528250356e-19	-	-	-	-
CL8877	272	15	42	4.84850440705778	15.2506907676925	1.65326288946179	Up	5.19452e-05	0.000281423287711306	-	-	-	-
Unigene13556_Mpfb2	342	15	42	3.85612046409274	12.1292043532525	1.65326288946179	Up	5.19452e-05	0.000281457031510791	-	-	-	-
CL205	1776	294	823	14.55424926515	45.7684286852823	1.65291233787682	Up	7.54618e-73	6.14422212648649e-71	-	-	-	-
CL12667	1086	562	1573	45.4979605697041	143.056641872793	1.65271269748631	Up	1.646496e-137	2.7154564870073e-135	-	-	-	-
Unigene1417_Mpfb2	1453	320	895	19.3628733007712	60.8368262787512	1.65165183955581	Up	5.59956e-79	5.04060790517928e-77	GO:0005774//vacuolar membrane;GO:0005886//plasma membrane	GO:0030794//(S)-coclaurine-N-methyltransferase activity	GO:0008610//lipid biosynthetic process;GO:0032259//methylation	gi|225429586|ref|XP_002280292.1|/0/PREDICTED: (S)-coclaurine N-methyltransferase [Vitis vinifera]
CL12754	818	83	232	8.92093198807957	28.0119801549793	1.6507776260722	Up	1.117694e-21	2.47222095770925e-20	-	-	-	-
CL9638	852	34	95	3.50852650676607	11.0126830269722	1.65022882937216	Up	1.020264e-09	1.0161937380648e-08	-	-	-	-
CL3600	1007	43	120	3.75426067824878	11.7695783481696	1.64846190319798	Up	6.7544e-12	8.17201021686747e-11	-	-	-	-
Unigene12784_Mpfb2	484	19	53	3.45138715918383	10.8153265499339	1.64782900341117	Up	5.5484e-06	3.50961152855543e-05	-	-	-	-
Unigene19274_Mpfb2	853	38	106	3.91669726856969	12.2734303638171	1.64782900341117	Up	1.150246e-10	1.25886332027125e-09	GO:0005739//mitochondrion	GO:0016301//kinase activity;GO:0016773//phosphotransferase activity, alcohol group as acceptor	GO:0008152//metabolic process	gi|225427804|ref|XP_002275430.1|/3.4956e-101/PREDICTED: pseudouridine kinase [Vitis vinifera]
Unigene18576_Mpfb2	387	19	53	4.31646352724799	13.5261448324754	1.64782900341117	Up	5.5484e-06	3.50912033030091e-05	-	-	-	-
Unigene499_Mpfb2	692	38	106	4.82795197989877	15.1289539022196	1.64782900341117	Up	1.150246e-10	1.25855851075061e-09	GO:0005618//cell wall;GO:0005886//plasma membrane	GO:0020037//heme binding;GO:0019825//oxygen binding	GO:0015671//oxygen transport	gi|37903668|gb|AAP57677.1|/2.07496e-84/non-symbiotic hemoglobin class 1 [Pyrus communis]
Unigene19175_Mpfb2	392	19	53	4.26140659450248	13.3536174749183	1.64782900341117	Up	5.5484e-06	3.51010286434271e-05	GO:0005886//plasma membrane	GO:0005381//iron ion transmembrane transporter activity;GO:0015086//cadmium ion transmembrane transporter activity;GO:0005384//manganese ion transmembrane transporter activity;GO:0015103//inorganic anion transmembrane transporter activity	GO:0055071//manganese ion homeostasis;GO:0070574//cadmium ion transmembrane transport;GO:0015692//lead ion transport;GO:0034755//iron ion transmembrane transport;GO:0071421//manganese ion transmembrane transport;GO:0006875//cellular metal ion homeostasis	gi|356550656|ref|XP_003543701.1|/1.12503e-34/PREDICTED: metal transporter Nramp6-like [Glycine max]
CL8154	910	123	343	11.8836310214304	37.2273272072905	1.64738632312513	Up	3.29308e-31	1.04944282172073e-29	-	-	-	-
CL1701	2975	136	379	4.01917927228866	12.5823386143248	1.6464272592123	Up	2.7566e-34	9.63402918793503e-33	-	-	-	-
CL7433	360	23	64	5.61708214269508	17.5584672542322	1.64427410623454	Up	6.03776e-07	4.33699470100143e-06	-	-	-	-
Unigene27228_Mpfb2	449	23	64	4.50367387833013	14.0780583775581	1.64427410623454	Up	6.03776e-07	4.3376842073132e-06	-	-	-	-
Unigene26780_Mpfb2	364	18	50	4.34766988588917	13.5668102067385	1.64176725062397	Up	1.08706e-05	6.62126355843106e-05	-	-	-	-
CL13294	467	22	61	4.14182018156085	12.9009616201465	1.63914178121714	Up	1.177286e-06	8.19223545642131e-06	-	-	-	-
CL10443	915	61	169	5.86130310542096	18.2420961022454	1.63797816101085	Up	4.90872e-16	7.95910111517761e-15	-	-	-	-
Unigene25978_Mpfb2	251	13	36	4.55360201417166	14.1656956931555	1.63732134559278	Up	0.000202758	0.000979415420844468	GO:0016023//cytoplasmic membrane-bounded vesicle	-	-	gi|356543018|ref|XP_003539960.1|/2.02156e-36/PREDICTED: uncharacterized protein LOC100786156 [Glycine max]
CL4948	1081	246	681	20.0075933940826	62.2200773596146	1.63683254496439	Up	9.17628e-60	5.759262735e-58	-	-	-	-
Unigene18462_Mpfb2	757	30	83	3.48426208380374	10.8290745037248	1.63598489802996	Up	1.436e-08	1.26420035067212e-07	-	GO:0004553//hydrolase activity, hydrolyzing O-glycosyl compounds	GO:0008152//metabolic process	gi|170286899|dbj|BAG13451.1|/8.91923e-87/beta-glucosidase [Rosa hybrid cultivar]
CL12570	2214	94	260	3.73280821076944	11.5985810114339	1.63561502364237	Up	8.24746e-24	2.02331416905537e-22	-	-	-	-
CL3805	1622	149	412	8.07645649853011	25.0873907901869	1.63516806901261	Up	8.86884e-37	3.32592540049792e-35	-	-	-	-
Unigene5577_Mpfb2	1567	63	174	3.53473607825323	10.9670388162602	1.63349963464036	Up	2.0847e-16	3.46853859720177e-15	GO:0016021//integral to membrane;GO:0016023//cytoplasmic membrane-bounded vesicle;GO:0005886//plasma membrane	GO:0005354//galactose transmembrane transporter activity;GO:0005524//ATP binding;GO:0004386//helicase activity;GO:0032440//2-alkenal reductase [NAD(P)] activity;GO:0005351//sugar:hydrogen symporter activity	GO:0055085//transmembrane transport;GO:0055114//oxidation-reduction process;GO:0015757//galactose transport	gi|255552117|ref|XP_002517103.1|/0/sugar transporter, putative [Ricinus communis]
Unigene2990_Mpfb2	494	50	138	8.8987395325217	27.5906077046514	1.632504329295	Up	2.65512e-13	3.58905826144182e-12	GO:0016023//cytoplasmic membrane-bounded vesicle;GO:0016021//integral to membrane;GO:0009570//chloroplast stroma	GO:0016161//beta-amylase activity;GO:0032440//2-alkenal reductase [NAD(P)] activity;GO:0043169//cation binding;GO:0004709//MAP kinase kinase kinase activity;GO:0004872//receptor activity;GO:0005524//ATP binding	GO:0048653//anther development;GO:0000186//activation of MAPKK activity;GO:0009825//multidimensional cell growth;GO:0005983//starch catabolic process;GO:0010075//regulation of meristem growth;GO:0043481//anthocyanin accumulation in tissues in response to UV light;GO:0009855//determination of bilateral symmetry;GO:0048767//root hair elongation;GO:0007169//transmembrane receptor protein tyrosine ki…	gi|225424960|ref|XP_002264952.1|/2.37631e-43/PREDICTED: leucine-rich repeat receptor-like serine/threonine-protein kinase BAM3 [Vitis vinifera]
Unigene4900_Mpfb2	1775	83	229	4.11116753028118	12.742253877103	1.63200041904157	Up	4.30012e-21	9.23565221863118e-20	GO:0009506//plasmodesma;GO:0016020//membrane	GO:0022857//transmembrane transporter activity	GO:0055085//transmembrane transport	gi|356575072|ref|XP_003555666.1|/0/PREDICTED: nucleobase-ascorbate transporter 1-like [Glycine max]
CL691	1303	87	240	5.87029973336481	18.1918118136712	1.63178316205135	Up	4.98916e-22	1.12110965310791e-20	-	-	-	-
Unigene18256_Mpfb2	731	62	171	7.4569246074439	23.1040365118531	1.63149226679058	Up	4.00404e-16	6.51561265970472e-15	GO:0009508//plastid chromosome;GO:0005739//mitochondrion;GO:0009507//chloroplast;GO:0016020//membrane;GO:0005634//nucleus	GO:0004672//protein kinase activity;GO:0003677//DNA binding;GO:0000166//nucleotide binding	GO:0016556//mRNA modification;GO:0016310//phosphorylation;GO:0042793//transcription from plastid promoter;GO:0045893//positive regulation of transcription, DNA-dependent;GO:0045036//protein targeting to chloroplast	gi|255562037|ref|XP_002522027.1|/3.88797e-100/pentatricopeptide repeat-containing protein, putative [Ricinus communis]
CL12532	3070	367	1012	10.5102519854535	32.5575162360642	1.63119338414266	Up	1.658106e-87	1.64316122881579e-85	-	-	-	-
CL14385	1411	69	190	4.29939667902955	13.29951231606	1.62916721384433	Up	1.020866e-17	1.8176482929078e-16	-	-	-	-
CL762	1157	838	2307	63.6789801513755	196.935207216737	1.62883191727518	Up	1.299148e-196	3.12272334957447e-194	-	-	-	-
Unigene1736_Mpfb2	894	156	429	15.3416658464038	47.3946043544398	1.62726768092886	Up	5.67418e-38	2.22192824974003e-36	GO:0009507//chloroplast	GO:0016984//ribulose-bisphosphate carboxylase activity;GO:0004497//monooxygenase activity	GO:0009853//photorespiration;GO:0055114//oxidation-reduction process;GO:0015979//photosynthesis;GO:0015977//carbon fixation	gi|132153|sp|P24007.1|RBS_PYRPY/7.09543e-100/RecName: Full=Ribulose bisphosphate carboxylase small chain, chloroplastic; Short=RuBisCO small subunit; Flags: Precursor
CL8206	1034	76	209	6.46217170230164	19.9634168914476	1.62726768092885	Up	2.61478e-19	5.09746736065574e-18	-	-	-	-
Unigene2656_Mpfb2	464	20	55	3.78963562850493	11.7072215663321	1.62726768092885	Up	4.4893e-06	2.87836233967083e-05	-	-	-	-
CL1421	1537	108	297	6.17782110005332	19.0849800628508	1.62726768092885	Up	8.68148e-27	2.39943363743119e-25	-	-	-	-
CL3708	1589	75	206	4.14975833454914	12.8042000823421	1.62551789897889	Up	5.01342e-19	9.62819534126647e-18	-	-	-	-
CL376	1166	106	291	7.99268605284676	24.6492419269051	1.62479095063664	Up	3.17754e-26	8.57252866029851e-25	-	-	-	-
Unigene16380_Mpfb2	780	137	376	15.442279335436	47.6104592855143	1.62439283100866	Up	2.10262e-33	7.2200072325228e-32	-	-	-	gi|147780240|emb|CAN65733.1|/3.41229e-12/hypothetical protein VITISV_037748 [Vitis vinifera]
Unigene1159_Mpfb2	911	35	96	3.37780914417783	10.407873015681	1.62351554606774	Up	1.305658e-09	1.28487324394599e-08	GO:0022626//cytosolic ribosome;GO:0005773//vacuole;GO:0005777//peroxisome;GO:0009506//plasmodesma;GO:0009570//chloroplast stroma;GO:0016020//membrane;GO:0005634//nucleus;GO:0048046//apoplast	GO:0052854//medium-chain-(S)-2-hydroxy-acid oxidase activity;GO:0008891//glycolate oxidase activity;GO:0052852//very-long-chain-(S)-2-hydroxy-acid oxidase activity;GO:0052853//long-chain-(S)-2-hydroxy-long-chain-acid oxidase activity;GO:0010181//FMN binding	GO:0009854;GO:0055114//oxidation-reduction process	gi|334878453|pdb|1GOX|A/5.64625e-84/Chain A, Refined Structure Of Spinach Glycolate Oxidase At 2 Angstroms Resolution
CL11560	878	132	362	13.2179728345484	40.7214452692829	1.62328783001631	Up	3.43474e-32	1.1329377070073e-30	-	-	-	-
CL15228	812	132	362	14.2923400846472	44.0313164364906	1.6232878300163	Up	3.43474e-32	1.13211134835886e-30	-	-	-	-
CL13299	2051	80	219	3.42933385007565	10.5459955381801	1.62069502700537	Up	4.72928e-20	9.6179763240324e-19	-	-	-	-
CL6324	1550	2341	6407	132.786876481843	408.255603742256	1.62036011834381	Up	0	0	-	-	-	-
CL9284	495	38	104	6.74937933351504	20.7509158459108	1.62034826698906	Up	2.8404e-10	2.98083686948444e-09	-	-	-	-
CL3197	681	72	197	9.29545866939007	28.5711843261323	1.61996288030562	Up	3.53444e-18	6.43763841837969e-17	-	-	-	-
Unigene5962_Mpfb2	1200	1121	3067	82.1315097647112	252.430401884673	1.61987795075315	Up	1.202678e-258	3.85445504553191e-256	-	-	-	gi|324022716|gb|ADY15314.1|/1.56932e-138/R2R3-MYB transcription factor [Prunus avium]
CL7731	591	34	93	5.05797729909423	15.5419173982576	1.61953203214925	Up	2.5245e-09	2.4251622130102e-08	-	-	-	-
Unigene1267_Mpfb2	1047	136	372	11.4203040449463	35.0917791112521	1.61953203214924	Up	6.26398e-33	2.11715027838444e-31	-	-	GO:0009628//response to abiotic stimulus;GO:0006950//response to stress	gi|225454410|ref|XP_002279584.1|/1.13808e-17/PREDICTED: uncharacterized protein LOC100256846 [Vitis vinifera]
CL4693	2820	494	1351	15.4015092238189	47.3168003865713	1.61928079003256	Up	5.54142e-115	7.56529390876133e-113	-	-	-	-
CL9161	346	49	134	12.4510340534231	38.2505626961779	1.61921540863412	Up	8.00466e-13	1.04212786153846e-11	-	-	-	-
Unigene23397_Mpfb2	808	64	175	6.96392448168827	21.3912329249813	1.61904717412388	Up	2.65744e-16	4.38273927591241e-15	GO:0010007//magnesium chelatase complex;GO:0005618//cell wall;GO:0009570//chloroplast stroma	GO:0016851//magnesium chelatase activity;GO:0016887//ATPase activity;GO:0005524//ATP binding	GO:0010103//stomatal complex morphogenesis;GO:0016117//carotenoid biosynthetic process;GO:0006655//phosphatidylglycerol biosynthetic process;GO:0006636//unsaturated fatty acid biosynthetic process;GO:0019288//isopentenyl diphosphate biosynthetic process, mevalonate-independent pathway;GO:0015979//photosynthesis;GO:0015995//chlorophyll biosynthetic process;GO:0019761//glucosinolate biosynthetic pr…	gi|255646022|gb|ACU23498.1|/2.71929e-92/unknown [Glycine max]
CL15036	388	15	41	3.39895154309205	10.4366533775962	1.61849747130113	Up	8.25266e-05	0.000429543253559088	-	-	-	-
Unigene24563_Mpfb2	295	15	41	4.47048541938887	13.7268525779909	1.61849747130112	Up	8.25266e-05	0.000429592734408478	GO:0009507//chloroplast	GO:0019843//rRNA binding	GO:0009553//embryo sac development;GO:0009555//pollen development;GO:0048868//pollen tube development;GO:0009793//embryo development ending in seed dormancy	gi|297736801|emb|CBI26002.3|/2.53822e-15/unnamed protein product [Vitis vinifera]
Unigene10248_Mpfb2	242	15	41	5.44955867239552	16.7331467376335	1.61849747130112	Up	8.25266e-05	0.000429493784106875	-	-	-	-
CL5396	1673	138	377	7.25218017227817	22.2563805266027	1.61773231878205	Up	2.6747e-33	9.12892887462236e-32	-	-	-	-
CL13811	2321	463	1261	17.5384532818391	53.6598031204981	1.61332023935954	Up	6.93196e-107	8.89910058068182e-105	-	-	-	-
CL8354	1509	217	591	12.643168726405	38.6818618809068	1.61329915002461	Up	4.73724e-51	2.51257204647887e-49	-	-	-	-
CL7676	1092	47	128	3.78408304882946	11.5770113764169	1.61324721061392	Up	2.96524e-12	3.68526486138614e-11	-	-	-	-
CL10968	627	47	128	6.59046042954031	20.1628332106016	1.61324721061392	Up	2.96524e-12	3.68627868940853e-11	-	-	-	-
Unigene17225_Mpfb2	607	36	98	5.2143388417254	15.9458073705033	1.61262090496445	Up	1.059328e-09	1.05440469145374e-08	-	-	GO:0031347//regulation of defense response;GO:0009627//systemic acquired resistance	gi|297733960|emb|CBI15207.3|/2.48368e-13/unnamed protein product [Vitis vinifera]
CL1996	2081	81	220	3.42214477322752	10.441423943831	1.60934577293158	Up	6.00598e-20	1.21488017108326e-18	-	-	-	-
Unigene1454_Mpfb2	335	21	57	5.51137456181374	16.8050255623529	1.60840865367754	Up	3.62386e-06	2.35082701033592e-05	-	GO:0004672//protein kinase activity	GO:0009987//cellular process;GO:0008152//metabolic process	gi|224053719|ref|XP_002297945.1|/2.96927e-27/predicted protein [Populus trichocarpa]
CL4733	310	35	95	9.92640042047098	30.2671159321947	1.60840865367754	Up	2.04662e-09	1.98507643657437e-08	-	-	-	-
Unigene26372_Mpfb2	208	21	57	8.87649268369039	27.0657863624433	1.60840865367754	Up	3.62386e-06	2.35048958719678e-05	-	-	-	gi|113205177|gb|ABI34283.1|/4.41819e-07/Leucine Rich Repeat family protein [Solanum demissum]
CL3628	2334	184	499	6.93110392928956	21.1158623711324	1.6071701115718	Up	3.8541e-43	1.72609439940535e-41	-	-	-	-
CL10874	1115	52	141	4.10028378675188	12.4897393192941	1.60694769654925	Up	2.7472e-13	3.70798150537634e-12	-	-	-	-
CL9961	1129	284	769	22.1161658362208	67.2731133007868	1.6049287307487	Up	2.0526e-65	1.42919786440678e-63	-	-	-	-
CL7716	4041	489	1324	10.639113654606	32.359981409526	1.60483281414653	Up	2.74518e-111	3.67017571065089e-109	-	-	-	-
CL196	535	34	92	5.58741043694334	16.9841248674116	1.60393517709823	Up	3.95522e-09	3.72436833882059e-08	-	-	-	-
Unigene3363_Mpfb2	1116	44	119	3.46636205159304	10.53154033898	1.6032222069622	Up	2.1163e-11	2.46287614473345e-10	-	-	-	-
CL10277	699	27	73	3.39603398811944	10.3146575340045	1.60277311900811	Up	1.646906e-07	1.27872912773196e-06	-	-	-	-
Unigene12234_Mpfb2	782	49	132	5.50902529729463	16.6715625783471	1.5975203375348	Up	1.952164e-12	2.46758990198601e-11	GO:0005886//plasma membrane;GO:0005774//vacuolar membrane	GO:0017153//sodium:dicarboxylate symporter activity;GO:0015238//drug transmembrane transporter activity;GO:0015297//antiporter activity	GO:0009624//response to nematode;GO:0006835//dicarboxylic acid transport;GO:0006855//drug transmembrane transport	gi|359490992|ref|XP_003634196.1|/3.56307e-118/PREDICTED: MATE efflux family protein 6 [Vitis vinifera]
CL10287	1095	55	148	4.4160502849062	13.3492456521903	1.59592971439585	Up	9.4138e-14	1.31094054915254e-12	-	-	-	-
CL1304	1567	158	425	8.86489365657158	26.7873074535092	1.59537434513952	Up	1.29351e-36	4.82280721039604e-35	-	-	-	-
Unigene1681_Mpfb2	372	32	86	7.56297174893027	22.8330874576206	1.59410081699366	Up	1.47858e-08	1.29991345564202e-07	-	-	-	-
Unigene21788_Mpfb2	376	32	86	7.48251460266505	22.5901822719012	1.59410081699365	Up	1.47858e-08	1.29966060338456e-07	GO:0043231//intracellular membrane-bounded organelle;GO:0044444//cytoplasmic part	GO:0005488//binding	GO:0009791//post-embryonic development;GO:0048608//reproductive structure development;GO:0006996//organelle organization;GO:0065007//biological regulation	gi|255548672|ref|XP_002515392.1|/1.31687e-27/dynamin, putative [Ricinus communis]
CL10625	324	19	51	5.15577587976844	15.5465595480181	1.59233389081946	Up	1.383408e-05	8.28120600238442e-05	-	-	-	-
Unigene19981_Mpfb2	422	22	59	4.58348347106378	13.808569478669	1.5910474930161	Up	2.91928e-06	1.91548343139248e-05	-	GO:0020037//heme binding;GO:0033772;GO:0009055//electron carrier activity	GO:0055114//oxidation-reduction process	gi|296082482|emb|CBI21487.3|/8.7877e-64/unnamed protein product [Vitis vinifera]
Unigene21100_Mpfb2	335	25	67	6.5611601926354	19.7532756610113	1.5900690629746	Up	6.20994e-07	4.45713117312579e-06	GO:0009506//plasmodesma;GO:0005886//plasma membrane	-	GO:0010102//lateral root morphogenesis;GO:0045595//regulation of cell differentiation;GO:0016049//cell growth;GO:0010090//trichome morphogenesis;GO:0071555//cell wall organization;GO:0010014//meristem initiation;GO:0009733//response to auxin stimulus;GO:0048589//developmental growth;GO:0007155//cell adhesion;GO:0048765//root hair cell differentiation;GO:0045010//actin nucleation	gi|359483669|ref|XP_002274947.2|/8.04866e-41/PREDICTED: uncharacterized protein LOC100253161 [Vitis vinifera]
Unigene16982_Mpfb2	478	25	67	4.59830264546623	13.8438229004995	1.5900690629746	Up	6.20994e-07	4.45783921620334e-06	GO:0016020//membrane	-	-	gi|225445158|ref|XP_002284070.1|/2.67687e-49/PREDICTED: transmembrane protein 234 homolog [Vitis vinifera]
Unigene4862_Mpfb2	1568	84	225	4.70997570971327	14.1724713766822	1.58929983072983	Up	5.01054e-20	1.01762378453933e-18	GO:0005829//cytosol;GO:0005634//nucleus;GO:0005739//mitochondrion	GO:0004069//L-aspartate:2-oxoglutarate aminotransferase activity;GO:0008270//zinc ion binding;GO:0080130//L-phenylalanine:2-oxoglutarate aminotransferase activity;GO:0030170//pyridoxal phosphate binding;GO:0003677//DNA binding;GO:0005507//copper ion binding;GO:0008060//ARF GTPase activator activity	GO:0009220//pyrimidine ribonucleotide biosynthetic process;GO:0006007//glucose catabolic process;GO:0032312//regulation of ARF GTPase activity;GO:0006520//cellular amino acid metabolic process;GO:0046686//response to cadmium ion	gi|225446660|ref|XP_002281764.1|/0/PREDICTED: aspartate aminotransferase, mitochondrial [Vitis vinifera]
Unigene678_Mpfb2	782	62	166	6.97060343739321	20.9657529394365	1.5886791832516	Up	3.70088e-15	5.68646944304658e-14	GO:0009507//chloroplast	-	GO:0009987//cellular process	gi|359475350|ref|XP_002282482.2|/8.98208e-37/PREDICTED: uncharacterized protein At4g06744-like [Vitis vinifera]
CL12288	2052	139	372	5.95556382787656	17.9050159500395	1.58805380067608	Up	4.75938e-32	1.55849002043478e-30	-	-	-	-
CL4554	1647	86	230	4.59082028293445	13.7925118458792	1.58706135853384	Up	2.1259e-20	4.40271746562786e-19	-	-	-	-
Unigene1603_Mpfb2	419	46	123	9.65226525713714	28.9934714356132	1.58678861157378	Up	1.388334e-11	1.63848067709585e-10	-	-	-	-
CL4859	645	39	104	5.31606560724226	15.9251214631409	1.5828735615704	Up	5.6154e-10	5.73456069152542e-09	-	-	-	-
Unigene332_Mpfb2	875	39	104	3.91869979048144	11.7390895356867	1.5828735615704	Up	5.6154e-10	5.73715375536966e-09	GO:0009570//chloroplast stroma	GO:0051536//iron-sulfur cluster binding;GO:0005506//iron ion binding	GO:0006098//pentose-phosphate shunt;GO:0016226//iron-sulfur cluster assembly;GO:0045893//positive regulation of transcription, DNA-dependent;GO:0009073//aromatic amino acid family biosynthetic process	gi|388490966|gb|AFK33549.1|/1.0156e-42/unknown [Lotus japonicus]
Unigene16774_Mpfb2	351	90	240	22.5434734823883	67.5325663624317	1.5828735615704	Up	3.82768e-21	8.22878361179829e-20	-	-	-	-
Unigene18157_Mpfb2	811	60	160	6.50452872364841	19.4853520700481	1.5828735615704	Up	1.360554e-14	2.01779043997374e-13	GO:0009535//chloroplast thylakoid membrane	GO:0003676//nucleic acid binding;GO:0000166//nucleotide binding	GO:0006098//pentose-phosphate shunt;GO:0019288//isopentenyl diphosphate biosynthetic process, mevalonate-independent pathway;GO:0010207//photosystem II assembly	gi|255558170|ref|XP_002520112.1|/8.608e-78/conserved hypothetical protein [Ricinus communis]
CL12123	1521	531	1416	30.6938062029441	91.9481865088493	1.5828735615704	Up	1.47375e-116	2.04914734615385e-114	-	-	-	-
Unigene12505_Mpfb2	287	39	104	11.9472554587849	35.789907120996	1.58287356157039	Up	5.6154e-10	5.73585693037975e-09	-	-	-	-
Unigene12069_Mpfb2	448	18	48	3.53248178228495	10.582111961256	1.58287356157039	Up	2.70768e-05	0.000154141284353742	GO:0009941//chloroplast envelope;GO:0009570//chloroplast stroma;GO:0009543//chloroplast thylakoid lumen	GO:0003746//translation elongation factor activity;GO:0032440//2-alkenal reductase [NAD(P)] activity;GO:0004252//serine-type endopeptidase activity	GO:0055114//oxidation-reduction process;GO:0006414//translational elongation;GO:0010027//thylakoid membrane organization;GO:0006508//proteolysis;GO:0000023//maltose metabolic process;GO:0019252//starch biosynthetic process;GO:0010206//photosystem II repair;GO:0046686//response to cadmium ion;GO:0019761//glucosinolate biosynthetic process	gi|388493422|gb|AFK34777.1|/3.31954e-66/unknown [Lotus japonicus]
Unigene18111_Mpfb2	869	39	104	3.94575640583574	11.8201419375441	1.58287356157039	Up	5.6154e-10	5.7332650384094e-09	-	-	-	gi|296082434|emb|CBI21439.3|/1.07472e-36/unnamed protein product [Vitis vinifera]
Unigene12436_Mpfb2	664	27	72	3.57504180375826	10.7096072860904	1.58287356157039	Up	2.5775e-07	1.95165294068365e-06	-	-	GO:0080167//response to karrikin	gi|356497661|ref|XP_003517678.1|/3.75587e-48/PREDICTED: putative gamma-glutamylcyclotransferase At3g02910-like [Glycine max]
CL13065	1999	1642	4375	72.2180567716449	216.159532308465	1.5816649521208	Up	0	0	-	-	-	-
CL2001	1055	98	261	8.16693418480456	24.4341466707296	1.58103221474623	Up	8.02072e-23	1.87505595488877e-21	-	-	-	-
CL2936	1234	192	511	13.6795404729436	40.8992052786741	1.58005304250802	Up	4.2628e-43	1.90159594471866e-41	-	-	-	-
Unigene10753_Mpfb2	372	88	234	20.7981723095582	62.1272379660838	1.57876916323766	Up	1.397998e-20	2.92202273922294e-19	-	GO:0008270//zinc ion binding;GO:0016491//oxidoreductase activity;GO:0000166//nucleotide binding	GO:0055114//oxidation-reduction process	gi|37932831|gb|AAP69750.1|/1.18987e-44/NAD-dependent sorbitol dehydrogenase 2 [Malus x domestica]
Unigene4625_Mpfb2	572	114	303	17.5224271158564	52.3185535427134	1.57812003159976	Up	3.55184e-26	9.54813193099346e-25	-	-	-	gi|224105973|ref|XP_002313999.1|/3.95867e-07/predicted protein [Populus trichocarpa]
CL9717	1165	58	154	4.37711047357617	13.0558130978358	1.57664160785889	Up	5.00198e-14	7.08794212041392e-13	-	-	-	-
Unigene18521_Mpfb2	1197	49	130	3.59904576648655	10.7265072511757	1.5754940312048	Up	4.72392e-12	5.78193989382449e-11	GO:0005739//mitochondrion	GO:0052381//tRNA dimethylallyltransferase activity;GO:0005524//ATP binding	GO:0006164//purine nucleotide biosynthetic process;GO:0008033//tRNA processing;GO:0009691//cytokinin biosynthetic process	gi|302142919|emb|CBI20214.3|/1.37612e-118/unnamed protein product [Vitis vinifera]
CL1073	2614	265	703	8.91303743077594	26.561883683418	1.57536839191353	Up	2.1517e-58	1.31396177432432e-56	-	-	-	-
CL9207	477	92	244	16.9572291100229	50.5220048352909	1.57501144379743	Up	2.5152e-21	5.46439292307692e-20	-	-	-	-
Unigene4917_Mpfb2	993	63	167	5.57797727555167	16.6102569757748	1.57426043126569	Up	4.6514e-15	7.10588622718053e-14	-	-	-	gi|224135571|ref|XP_002327251.1|/5.37532e-14/predicted protein [Populus trichocarpa]
CL3073	1672	103	273	5.41609647002116	16.1263285151198	1.57409267602818	Up	1.172328e-23	2.86049298012959e-22	-	-	-	-
CL1777	1759	205	543	10.2464508522851	30.4889956905319	1.57316435059047	Up	2.07956e-45	9.86078036096537e-44	-	-	-	-
Unigene23634_Mpfb2	808	96	254	10.4458867225324	31.0478466454014	1.57155824834257	Up	4.52664e-22	1.02022112199501e-20	-	-	-	gi|147766689|emb|CAN69700.1|/1.84527e-48/hypothetical protein VITISV_003292 [Vitis vinifera]
CL8545	1398	90	238	5.66005664686573	16.8143047472127	1.57080072926982	Up	9.17542e-21	1.93480193364442e-19	-	-	-	-
CL7502	623	28	74	3.95144029578941	11.7314799270853	1.56993450586289	Up	2.07496e-07	1.59329426406117e-06	-	-	-	-
Unigene3105_Mpfb2	689	39	103	4.97657810837628	14.7647851457486	1.56893437061252	Up	8.73274e-10	8.73641328005313e-09	GO:0005886//plasma membrane	-	GO:0007623//circadian rhythm	gi|224139682|ref|XP_002323226.1|/8.3097e-102/predicted protein [Populus trichocarpa]
CL14917	1133	64	169	4.96632919788537	14.7321429245848	1.56871549857374	Up	3.76218e-15	5.77672959633028e-14	-	-	-	-
Unigene20824_Mpfb2	758	61	161	7.07531971168889	20.9780829909157	1.56801560284329	Up	1.706846e-14	2.51403728468057e-13	-	-	-	gi|357128765|ref|XP_003566040.1|/4.08811e-15/PREDICTED: uncharacterized protein LOC100829785 [Brachypodium distachyon]
CL5739	635	36	95	4.98441523925562	14.776072344851	1.56776666918019	Up	4.0225e-09	3.78377919442132e-08	-	-	-	-
CL10041	1103	68	179	5.42024403221158	16.0282699153265	1.56418899830548	Up	6.71208e-16	1.07863507510669e-14	-	-	-	-
Unigene16709_Mpfb2	218	19	50	7.66271277543566	22.6528390607927	1.56376473862269	Up	2.16922e-05	0.000125608511763198	-	-	GO:0006629//lipid metabolic process	gi|194346322|gb|ACF49507.1|/2.16238e-22/omega-6 desaturase [Linum usitatissimum]
Unigene17721_Mpfb2	560	27	71	4.23897813874194	12.5221658208196	1.56269567963276	Up	4.01996e-07	2.96101014572127e-06	GO:0005737//cytoplasm	GO:0016788//hydrolase activity, acting on ester bonds	GO:0019478//D-amino acid catabolic process	gi|224116382|ref|XP_002331968.1|/3.0962e-33/predicted protein [Populus trichocarpa]
CL7144	1369	91	239	5.84417731110271	17.2426328815986	1.56090823007361	Up	1.147298e-20	2.40581203350348e-19	-	-	-	-
Unigene6772_Mpfb2	598	32	84	4.70472490067234	13.8735380896735	1.56015348507032	Up	3.58972e-08	3.02811008176218e-07	-	GO:0031624//ubiquitin conjugating enzyme binding;GO:0004842//ubiquitin-protein ligase activity;GO:0008270//zinc ion binding	GO:0051865//protein autoubiquitination;GO:0048437//floral organ development;GO:0046621//negative regulation of organ growth	gi|255582236|ref|XP_002531910.1|/2.03232e-60/protein binding protein, putative [Ricinus communis]
CL5207	869	53	139	5.3621817822896	15.7980743203715	1.55885668045186	Up	1.296304e-12	1.65710555745403e-11	-	-	-	-
CL9600	917	45	118	4.31448156614956	12.7093049509233	1.55862601532372	Up	6.43262e-11	7.21657560029791e-10	-	-	-	-
Unigene12455_Mpfb2	702	29	76	3.63200406105145	10.6926563407184	1.55778258060757	Up	1.668184e-07	1.29413848542489e-06	-	-	-	-
Unigene1421_Mpfb2	1358	87	228	5.63254827140968	16.582278537226	1.55778258060757	Up	9.8663e-20	1.96582112301587e-18	GO:0016023//cytoplasmic membrane-bounded vesicle;GO:0005634//nucleus	GO:0004842//ubiquitin-protein ligase activity;GO:0008270//zinc ion binding	GO:0007275//multicellular organismal development;GO:0016567//protein ubiquitination;GO:0006511//ubiquitin-dependent protein catabolic process	gi|255544023|ref|XP_002513074.1|/5.36303e-170/Ubiquitin ligase SINAT5, putative [Ricinus communis]
CL13542	1094	290	760	23.3059127135111	68.6128405044267	1.55778258060757	Up	5.52768e-62	3.64657418277372e-60	-	-	-	-
Unigene21802_Mpfb2	263	29	76	9.69455076371908	28.5408545672406	1.55778258060757	Up	1.668184e-07	1.29436069326923e-06	-	-	-	-
CL9228	793	50	131	5.54347708583319	16.3157573240383	1.55740287405428	Up	5.91098e-12	7.17848092502016e-11	-	-	-	-
CL1374	1092	121	317	9.74200104060352	28.6711922369074	1.55731185515637	Up	8.12564e-27	2.2540794718232e-25	-	-	-	-
Unigene20322_Mpfb2	274	26	68	8.34273069749698	24.5113639589191	1.5548591854008	Up	7.79148e-07	5.53686412517691e-06	GO:0005886//plasma membrane;GO:0005774//vacuolar membrane;GO:0005739//mitochondrion	GO:0004017//adenylate kinase activity;GO:0005507//copper ion binding;GO:0005524//ATP binding;GO:0046899//nucleoside triphosphate adenylate kinase activity	GO:0006163//purine nucleotide metabolic process;GO:0046686//response to cadmium ion;GO:0046939//nucleotide phosphorylation	gi|307136105|gb|ADN33951.1|/3.6168e-25/adenylate kinase [Cucumis melo subsp. melo]
Unigene1074_Mpfb2	1466	104	272	6.23713018039338	18.3250033417294	1.5548591854008	Up	3.4927e-23	8.35530017469561e-22	GO:0005622//intracellular	GO:0005488//binding	GO:0016558//protein import into peroxisome matrix;GO:0048573//photoperiodism, flowering;GO:0000956//nuclear-transcribed mRNA catabolic process;GO:0006635//fatty acid beta-oxidation	gi|297743763|emb|CBI36646.3|/1.73321e-145/unnamed protein product [Vitis vinifera]
Unigene20869_Mpfb2	1052	52	136	4.34583310097752	12.7682770432392	1.5548591854008	Up	2.48546e-12	3.11209343142145e-11	-	-	-	gi|224113553|ref|XP_002332551.1|/1.13237e-65/cc-nbs-lrr resistance protein [Populus trichocarpa]
CL5862	752	96	251	11.2237719039976	32.965905524693	1.55441711552117	Up	1.666012e-21	3.64931731788657e-20	-	-	-	-
Unigene6527_Mpfb2	942	57	149	5.31997256383749	15.6222827679972	1.55411456858897	Up	2.29762e-13	3.12544100481638e-12	-	-	-	gi|224099807|ref|XP_002311627.1|/3.01328e-19/predicted protein [Populus trichocarpa]
Unigene26457_Mpfb2	390	282	737	63.572595220335	186.643130284171	1.55380551898783	Up	6.08126e-60	3.84344137258741e-58	-	-	-	-
Unigene19938_Mpfb2	1629	119	311	6.4226065335644	18.8559506770243	1.55378906911422	Up	2.9483e-26	7.97311362657092e-25	-	-	GO:0048453//sepal formation;GO:0048451//petal formation;GO:0080188//RNA-directed DNA methylation	gi|359478631|ref|XP_002280898.2|/4.56463e-142/PREDICTED: uncharacterized protein LOC100260350 [Vitis vinifera]
CL5143	1386	165	431	10.4666126882517	30.713065692265	1.55305790713484	Up	9.70176e-36	3.53844094140436e-34	-	-	-	-
Unigene25163_Mpfb2	335	18	47	4.72403533869749	13.8567754636945	1.55249991252688	Up	4.24178e-05	0.000233132810046218	-	-	-	-
CL4150	1645	290	757	15.4994945340919	45.4505461257919	1.55207646226235	Up	2.01078e-61	1.31308002052023e-59	-	-	-	-
Unigene3018_Mpfb2	1115	59	154	4.65224506573771	13.6412755685907	1.55197955362461	Up	9.67896e-14	1.34620659722992e-12	-	GO:0032440//2-alkenal reductase [NAD(P)] activity;GO:0000166//nucleotide binding;GO:0008270//zinc ion binding	GO:0015824//proline transport;GO:0055114//oxidation-reduction process;GO:0006979//response to oxidative stress	gi|225445486|ref|XP_002285167.1|/7.01487e-154/PREDICTED: NADP-dependent alkenal double bond reductase P1 [Vitis vinifera]
Unigene6390_Mpfb2	301	51	133	14.8966673609536	43.6409578557226	1.55069315582125	Up	4.76538e-12	5.82952779696806e-11	GO:0005634//nucleus	GO:0003677//DNA binding	GO:0010103//stomatal complex morphogenesis	gi|255541558|ref|XP_002511843.1|/5.98448e-36/DNA binding protein, putative [Ricinus communis]
CL956	1681	140	365	7.32227038749792	21.4454063541616	1.55030569911397	Up	1.924176e-30	5.98840146446281e-29	-	-	-	-
CL14676	764	61	159	7.01975437363897	20.5547829195078	1.54998168001302	Up	4.07888e-14	5.8053703407874e-13	-	-	-	-
CL14814	873	43	112	4.33051604008765	12.6710588432604	1.54892622964706	Up	2.37422e-10	2.5061580840925e-09	-	-	-	-
Unigene26817_Mpfb2	341	15	39	3.86742873524843	11.2958614483789	1.54634768554529	Up	0.000204758	0.00098823125728933	-	-	-	-
CL12220	970	45	117	4.07874185171046	11.9130580017439	1.54634768554528	Up	9.95098e-11	1.09676789078049e-09	-	-	-	-
CL3802	1657	82	213	4.35087677710789	12.6959798304025	1.54499367789931	Up	2.4976e-18	4.59918689486553e-17	-	-	-	-
Unigene19375_Mpfb2	1429	218	566	13.412499058591	39.1195032334933	1.54430998034651	Up	4.90006e-46	2.37584561523605e-44	GO:0031965//nuclear membrane;GO:0005886//plasma membrane	GO:0008289//lipid binding;GO:0043565//sequence-specific DNA binding	GO:0009958//positive gravitropism;GO:0009414//response to water deprivation;GO:0009651//response to salt stress;GO:0045892//negative regulation of transcription, DNA-dependent	gi|356505439|ref|XP_003521498.1|/0/PREDICTED: extended synaptotagmin-2-like [Glycine max]
CL360	1777	236	612	11.6764282460271	34.0152073847465	1.54258085562237	Up	1.471496e-49	7.66960008581315e-48	-	-	-	-
CL3019	566	100	259	15.5334887952852	45.1952155141512	1.54078816020339	Up	7.08906e-22	1.582744725e-20	-	-	-	-
Unigene17378_Mpfb2	430	17	44	3.47588905088917	10.1063270823779	1.53980483967852	Up	8.30456e-05	0.000431796987504315	-	-	-	-
Unigene20053_Mpfb2	362	34	88	8.25763697172566	24.009506328301	1.53980483967851	Up	2.31774e-08	1.99232172075328e-07	GO:0005829//cytosol;GO:0000786//nucleosome;GO:0005739//mitochondrion;GO:0005730//nucleolus;GO:0009506//plasmodesma;GO:0005774//vacuolar membrane;GO:0009579//thylakoid;GO:0009507//chloroplast;GO:0005794//Golgi apparatus;GO:0005886//plasma membrane	GO:0003677//DNA binding;GO:0005515//protein binding	GO:0009414//response to water deprivation;GO:0006334//nucleosome assembly	gi|356557465|ref|XP_003547036.1|/4.14371e-37/PREDICTED: histone H4-like [Glycine max]
Unigene20826_Mpfb2	689	58	150	7.40106487912371	21.5021142899252	1.53867375765986	Up	2.85694e-13	3.84920279248658e-12	-	-	-	gi|302836776|ref|XP_002949948.1|/1.15211e-10/hypothetical protein VOLCADRAFT_104492 [Volvox carteri f. nagariensis]
CL10252	789	106	274	11.8117515052209	34.2990971553681	1.53794769068889	Up	5.39472e-23	1.27367817178683e-21	-	-	-	-
CL11843	787	89	230	9.94261708479921	28.8643799366747	1.53759268226953	Up	1.52548e-19	3.00631991801134e-18	-	-	-	-
Unigene3122_Mpfb2	509	24	62	4.14551889577907	12.0304822296925	1.53706987195727	Up	2.93098e-06	1.92260204993468e-05	-	GO:0046872//metal ion binding	-	gi|255540603|ref|XP_002511366.1|/2.02007e-11/ring finger protein, putative [Ricinus communis]
CL6233	1767	760	1962	37.8148587446513	109.665893737703	1.53608978017985	Up	6.84568e-154	1.2730429362963e-151	-	-	-	-
CL14146	835	114	294	12.0033871979279	34.7752278104031	1.53461839296318	Up	1.74266e-24	4.38957986287625e-23	-	-	-	-
Unigene21925_Mpfb2	320	26	67	7.14346315973179	20.6792104576212	1.53348553460824	Up	1.20966e-06	8.40457037822878e-06	-	-	-	-
Unigene2407_Mpfb2	2095	85	219	3.56714150807242	10.3245044624379	1.53323218575503	Up	1.309978e-18	2.45833039210963e-17	-	-	-	gi|307101700|gb|ADN32815.1|/0/sieve element occlusion a [Malus x domestica]
Unigene22736_Mpfb2	2050	403	1038	17.2836962303755	50.0095125271456	1.53279076212146	Up	4.67142e-82	4.38870682702703e-80	GO:0010369//chromocenter;GO:0005634//nucleus	GO:0042393//histone binding;GO:0008270//zinc ion binding;GO:0010429//methyl-CpNpN binding;GO:0004842//ubiquitin-protein ligase activity;GO:0010385//double-stranded methylated DNA binding;GO:0008327//methyl-CpG binding;GO:0003682//chromatin binding;GO:0010428//methyl-CpNpG binding	GO:0031047//gene silencing by RNA;GO:0007000//nucleolus organization;GO:0006275//regulation of DNA replication;GO:0000911//cytokinesis by cell plate formation;GO:0051567//histone H3-K9 methylation;GO:0006270//DNA-dependent DNA replication initiation;GO:0090309//positive regulation of methylation-dependent chromatin silencing;GO:0000724//double-strand break repair via homologous recombination;GO:0…	gi|255577358|ref|XP_002529559.1|/6.92489e-160/zinc finger protein, putative [Ricinus communis]
CL1684	671	35	90	4.58596740737109	13.2473532748958	1.53040614167627	Up	1.859644e-08	1.61606639838462e-07	-	-	-	-
CL14558	532	21	54	3.47050841768346	10.0251587001373	1.53040614167626	Up	1.385288e-05	8.28697106592534e-05	-	-	-	-
CL4018	850	35	90	3.62021662393647	10.4576165264177	1.53040614167626	Up	1.859644e-08	1.6157556761392e-07	-	-	-	-
Unigene14769_Mpfb2	448	21	54	4.12122874599911	11.904875956413	1.53040614167626	Up	1.385288e-05	8.28806824202304e-05	-	-	-	-
Unigene19073_Mpfb2	851	37	95	3.82258898179628	11.0256239000944	1.52823830499355	Up	7.75186e-09	7.05678488195004e-08	GO:0005874//microtubule	GO:0005524//ATP binding;GO:0003777//microtubule motor activity	GO:0007018//microtubule-based movement	gi|359479934|ref|XP_002269237.2|/3.70883e-127/PREDICTED: kinesin-4-like [Vitis vinifera]
Unigene10339_Mpfb2	434	23	59	4.65933080960883	13.4267657142819	1.52691715559639	Up	5.68886e-06	3.5914207116513e-05	GO:0005737//cytoplasm;GO:0005634//nucleus	GO:0031386//protein tag;GO:0016462//pyrophosphatase activity	GO:0009086//methionine biosynthetic process;GO:0010498//proteasomal protein catabolic process;GO:0016925//protein sumoylation;GO:0007010//cytoskeleton organization;GO:0009408//response to heat;GO:0006094//gluconeogenesis;GO:0000394//RNA splicing, via endonucleolytic cleavage and ligation	gi|125573115|gb|EAZ14630.1|/6.95196e-13/hypothetical protein OsJ_04554 [Oryza sativa Japonica Group]
CL3846	241	23	59	8.39066212186818	24.1793208298686	1.52691715559638	Up	5.68886e-06	3.59041752150838e-05	-	-	-	-
CL3747	950	101	259	9.34723600496079	26.9268336642206	1.52643286722631	Up	1.347382e-21	2.96574988787141e-20	-	-	-	-
Unigene1548_Mpfb2	1066	140	359	11.546657149516	33.2618478532038	1.52639307916964	Up	2.51816e-29	7.56100546445183e-28	-	GO:0004316//3-oxoacyl-[acyl-carrier-protein] reductase (NADPH) activity;GO:0000166//nucleotide binding;GO:0005515//protein binding	GO:0055114//oxidation-reduction process;GO:0046685//response to arsenic-containing substance	gi|255568942|ref|XP_002525441.1|/2.38003e-111/short-chain type dehydrogenase, putative [Ricinus communis]
Unigene20596_Mpfb2	774	39	100	4.43005467270189	12.7605139929013	1.52629003320403	Up	3.23506e-09	3.07249109583859e-08	-	-	-	gi|225437471|ref|XP_002269324.1|/1.65355e-43/PREDICTED: uncharacterized protein LOC100265757 [Vitis vinifera]
CL13316	1682	236	605	12.3359173562367	35.5253619943871	1.52598434509167	Up	2.91902e-48	1.46890417349666e-46	-	-	-	-
Unigene25325_Mpfb2	908	137	351	13.2653941427754	38.1795140804788	1.52513119963559	Up	1.126704e-28	3.30614461402597e-27	-	GO:0005488//binding	-	gi|224104191|ref|XP_002313352.1|/2.03916e-09/predicted protein [Populus trichocarpa]
Unigene1465_Mpfb2	1159	57	146	4.32391212694989	12.4416662920951	1.52477060700683	Up	8.4065e-13	1.09224073749281e-11	GO:0005886//plasma membrane;GO:0005774//vacuolar membrane;GO:0016021//integral to membrane	GO:0015171//amino acid transmembrane transporter activity	GO:0015837//amine transport;GO:0009744//response to sucrose stimulus;GO:0006865//amino acid transport;GO:0006661//phosphatidylinositol biosynthetic process;GO:0009750//response to fructose stimulus	gi|225448601|ref|XP_002278665.1|/3.82241e-150/PREDICTED: probable sodium-coupled neutral amino acid transporter 6 [Vitis vinifera]
CL10348	990	41	105	3.64111253518575	10.4752219414454	1.5245295753396	Up	1.351488e-09	1.32881617127937e-08	-	-	-	-
Unigene20185_Mpfb2	365	25	64	6.02188675214482	17.3179403055441	1.52397987251683	Up	2.34302e-06	1.5604823991157e-05	-	-	-	-
Unigene14174_Mpfb2	203	18	46	7.795821864353	22.3805586307024	1.52147301690625	Up	6.61084e-05	0.000349236905260697	-	-	-	-
Unigene26340_Mpfb2	222	18	46	7.12861188497144	20.4651054145612	1.52147301690625	Up	6.61084e-05	0.000349277737355314	GO:0005634//nucleus	GO:0003677//DNA binding;GO:0046983//protein dimerization activity	GO:0006355//regulation of transcription, DNA-dependent;GO:0010050//vegetative phase change;GO:0010158//abaxial cell fate specification;GO:0009734//auxin mediated signaling pathway	gi|359479063|ref|XP_002285019.2|/8.68414e-40/PREDICTED: auxin response factor 4-like [Vitis vinifera]
CL6214	1341	105	268	6.88408082851455	19.7385454032477	1.51967973508321	Up	3.70214e-22	8.3899701334002e-21	-	-	-	-
CL3694	2368	261	666	9.69045678113305	27.7780438982971	1.51930843279293	Up	1.276436e-52	6.93279644278846e-51	-	-	-	-
Unigene17825_Mpfb2	417	20	51	4.21676482404385	12.0793412315537	1.51833330937569	Up	2.69716e-05	0.000153581102872984	-	GO:0004185//serine-type carboxypeptidase activity	GO:0006508//proteolysis	gi|224141513|ref|XP_002324116.1|/9.54918e-34/predicted protein [Populus trichocarpa]
CL1724	1694	140	357	7.26607822986069	20.8144020394953	1.51833330937568	Up	5.89818e-29	1.74204481058824e-27	-	-	-	-
CL4854	1557	73	186	4.12211104716503	11.7986810306618	1.51717031451956	Up	8.3336e-16	1.33116666808059e-14	-	-	-	-
CL5615	1009	46	117	4.00822511669025	11.4525929253633	1.51463882581794	Up	1.897634e-10	2.02484493095632e-09	-	-	-	-
CL3190	1638	173	440	9.28576407726947	26.5306510709553	1.51456754817949	Up	3.48446e-35	1.24868566962728e-33	-	-	-	-
CL1059	4758	684	1739	12.6391277556997	36.0980941304105	1.51402576471224	Up	9.17996e-134	1.46068032549296e-131	-	-	-	-
Unigene20841_Mpfb2	1367	85	216	5.4668335474848	15.6060992786336	1.51333262831732	Up	4.7216e-18	8.52094178913738e-17	GO:0005829//cytosol;GO:0005634//nucleus	GO:0005515//protein binding;GO:0043565//sequence-specific DNA binding	GO:0010076//maintenance of floral meristem identity;GO:0016246//RNA interference;GO:0048645//organ formation;GO:0070918//production of small RNA involved in gene silencing by RNA;GO:0010154//fruit development;GO:0048457//floral whorl morphogenesis;GO:0010077//maintenance of inflorescence meristem identity;GO:0006342//chromatin silencing;GO:0010051//xylem and phloem pattern formation;GO:0010228//v…	gi|255566520|ref|XP_002524245.1|/2.18341e-78/bel1 homeotic protein, putative [Ricinus communis]
CL9963	468	26	66	4.88441925451747	13.9285918122515	1.51179046350891	Up	1.870952e-06	1.26113439630072e-05	-	-	-	-
CL13121	961	54	137	4.94032831986574	14.0801184472349	1.51098064308861	Up	5.86928e-12	7.12975521290323e-11	-	-	-	-
Unigene20790_Mpfb2	501	41	104	7.19501279407962	20.5024018836844	1.51072377581457	Up	2.07894e-09	2.014694824362e-08	-	-	-	-
Unigene23912_Mpfb2	879	56	142	5.60124528845689	15.9554331277793	1.51022825973863	Up	2.46532e-12	3.09030084549237e-11	-	-	-	gi|298204450|emb|CBI16930.3|/3.12291e-07/unnamed protein product [Vitis vinifera]
Unigene4268_Mpfb2	642	28	71	3.83449735868661	10.9227614636433	1.51022825973863	Up	7.72914e-07	5.49861630132242e-06	GO:0009536//plastid	-	-	gi|224055743|ref|XP_002298631.1|/2.75728e-77/predicted protein [Populus trichocarpa]
CL1749	985	45	114	4.01662903163365	11.4308295703314	1.50887298012662	Up	3.63418e-10	3.77528643724138e-09	-	-	-	-
CL5636	617	30	76	4.27485639779486	12.1657127247719	1.50887298012662	Up	3.1998e-07	2.39357328587982e-06	-	-	-	-
Unigene2906_Mpfb2	962	139	352	12.7035519488594	36.1390490263824	1.50832660820534	Up	2.6123e-28	7.59634650579151e-27	-	-	-	gi|332330344|gb|AEE43930.1|/4.61481e-55/TIR-NBS-LRR resistance protein muRdr1F [Rosa multiflora]
CL334	1063	47	119	3.88731767574955	11.0566312495783	1.50806497392187	Up	1.521468e-10	1.64011492013359e-09	-	-	-	-
CL4510	1750	96	243	4.82301512674639	13.7144171017878	1.50768606517618	Up	5.12902e-20	1.04075116650202e-18	-	-	-	-
Unigene10323_Mpfb2	361	17	43	4.14025565618378	11.7644162524028	1.50663797574331	Up	0.000129249	0.000647305005098083	-	-	-	-
CL2789	650	259	655	35.0325577916314	99.5261196766337	1.50637887102981	Up	3.78344e-51	2.01615412924528e-49	-	-	-	-
Unigene828_Mpfb2	987	70	177	6.23542883555421	17.7119037082016	1.50615859542959	Up	5.76604e-15	8.75542948790323e-14	-	-	-	-
Unigene2874_Mpfb2	1353	74	187	4.80860786919236	13.6506376519184	1.50527715655025	Up	1.025042e-15	1.62986006115412e-14	GO:0005829//cytosol;GO:0009536//plastid	GO:0004629//phospholipase C activity	GO:0006629//lipid metabolic process;GO:0035556//intracellular signal transduction	gi|255574752|ref|XP_002528284.1|/1.97241e-156/phospholipase C, putative [Ricinus communis]
Unigene2964_Mpfb2	1054	207	523	17.2669318238445	49.0083641874236	1.50501624103917	Up	3.92104e-41	1.65906251460674e-39	-	-	-	gi|388495366|gb|AFK35749.1|/1.53045e-62/unknown [Lotus japonicus]
Unigene4399_Mpfb2	3485	288	727	7.26566123828366	20.6034883867363	1.50372261476884	Up	1.95738e-56	1.15322092333768e-54	GO:0009506//plasmodesma	-	GO:0048856//anatomical structure development;GO:0007275//multicellular organismal development;GO:0050789//regulation of biological process	gi|356519134|ref|XP_003528229.1|/0/PREDICTED: uncharacterized protein LOC100805643 [Glycine max]
CL7491	826	1650	4165	175.626212904563	498.016907555157	1.50368653341128	Up	0	0	-	-	-	-
Unigene23911_Mpfb2	388	21	53	4.75853216032887	13.4912836344536	1.503439094076	Up	2.14652e-05	0.000124341869350083	GO:0030176//integral to endoplasmic reticulum membrane;GO:0030173//integral to Golgi membrane	GO:0005460//UDP-glucose transmembrane transporter activity;GO:0005459//UDP-galactose transmembrane transporter activity	GO:0015786//UDP-glucose transport;GO:0006457//protein folding;GO:0009553//embryo sac development;GO:0009408//response to heat;GO:0009627//systemic acquired resistance;GO:0009555//pollen development;GO:0030968//endoplasmic reticulum unfolded protein response;GO:0072334//UDP-galactose transmembrane transport;GO:0009644//response to high light intensity;GO:0042542//response to hydrogen peroxide	gi|297849840|ref|XP_002892801.1|/1.4182e-66/UDP-galactose transporter 3 [Arabidopsis lyrata subsp. lyrata]
CL6876	2104	109	275	4.55476738467836	12.909103628275	1.50293954592666	Up	2.37056e-22	5.40207946747352e-21	-	-	-	-
CL10251	1723	1103	2782	56.2827973761983	159.470728058425	1.50252569124241	Up	2.05456e-210	5.39787859534884e-208	-	-	-	-
Unigene6786_Mpfb2	1689	73	184	3.79995672021075	10.7596291344762	1.50157345946854	Up	1.95147e-15	3.04401028063514e-14	GO:0005829//cytosol;GO:0009506//plasmodesma;GO:0009505//plant-type cell wall;GO:0005774//vacuolar membrane;GO:0046658//anchored to plasma membrane;GO:0048046//apoplast	GO:0005507//copper ion binding;GO:0008447//L-ascorbate oxidase activity	GO:0009825//multidimensional cell growth;GO:0055114//oxidation-reduction process;GO:0048767//root hair elongation;GO:0030243//cellulose metabolic process;GO:0000271//polysaccharide biosynthetic process;GO:0009932//cell tip growth;GO:0071555//cell wall organization;GO:0009165//nucleotide biosynthetic process;GO:0043481//anthocyanin accumulation in tissues in response to UV light;GO:0010817//regula…	gi|224122632|ref|XP_002318885.1|/0/predicted protein [Populus trichocarpa]
Unigene2264_Mpfb2	1830	110	277	5.28478148849431	14.9498834920768	1.50021851481608	Up	1.905314e-22	4.36830209771689e-21	-	GO:0004674//protein serine/threonine kinase activity;GO:0000166//nucleotide binding	GO:0006468//protein phosphorylation;GO:0050794//regulation of cellular process	gi|359479671|ref|XP_003632328.1|/0/PREDICTED: serine/threonine-protein kinase Nek2-like [Vitis vinifera]
Unigene21755_Mpfb2	1316	85	214	5.67869411809401	16.0607940404879	1.499912112555	Up	1.102972e-17	1.95997647298466e-16	-	-	-	gi|147811750|emb|CAN59756.1|/5.92649e-134/hypothetical protein VITISV_034568 [Vitis vinifera]
CL9278	376	29	73	6.7810288586652	19.1753872773115	1.499679626044	Up	6.16942e-07	4.42945536034318e-06	-	-	-	-
Unigene21231_Mpfb2	502	91	229	15.9376070496008	45.0547821351751	1.4992452101898	Up	8.3223e-19	1.5748593580402e-17	-	-	-	gi|397603477|gb|EJK58439.1|/6.0708e-24/hypothetical protein THAOC_21441 [Thalassiosira oceanica]
CL13767	480	31	78	5.67813738337655	16.0495364745717	1.49904197076693	Up	2.5554e-07	1.93621681086519e-06	-	-	-	-
CL6491	1501	310	780	18.1579343372468	51.3243005182838	1.49904197076693	Up	3.78624e-60	2.40303931685393e-58	-	-	-	-
CL7466	788	35	88	3.90505600297716	11.0297478310215	1.49798466398388	Up	4.40716e-08	3.67173955088496e-07	-	-	-	-
CL2062	2629	214	538	7.15663102639836	20.211605754325	1.49783143844703	Up	5.6283e-42	2.45026251156069e-40	-	-	-	-
CL7911	1761	498	1251	24.8631085732507	70.1628275182428	1.4967002043893	Up	3.7674e-95	4.15231801463414e-93	-	-	-	-
CL11817	493	51	128	9.09512550841183	25.6431976126718	1.49541072032006	Up	4.09228e-11	4.66513725832492e-10	-	-	-	-
Unigene2822_Mpfb2	804	51	128	5.57698616374009	15.7240005261781	1.49541072032006	Up	4.09228e-11	4.66396067894073e-10	-	-	-	gi|2465015|emb|CAA04770.1|/1.2692e-49/ripening-induced protein [Fragaria vesca]
CL12350	501	312	783	54.7522924817766	154.359429566585	1.49530234072035	Up	3.72928e-60	2.37021707341772e-58	-	-	-	-
Unigene1791_Mpfb2	926	160	401	15.1912823466634	42.7703214906346	1.49336639385911	Up	1.410886e-31	4.56708649383954e-30	GO:0005834//heterotrimeric G-protein complex	GO:0004871//signal transducer activity	GO:0009737//response to abscisic acid stimulus;GO:0007186//G-protein coupled receptor signaling pathway	gi|363808182|ref|NP_001242228.1|/3.29519e-79/uncharacterized protein LOC100783447 [Glycine max]
CL14915	850	182	456	18.8251264444697	52.9852570671832	1.4929314362576	Up	1.145642e-35	4.17166932618856e-34	-	-	-	-
CL5316	2394	196	491	7.19809153297311	20.2565963858741	1.49270543249104	Up	2.86876e-38	1.1361647295355e-36	-	-	-	-
Unigene25395_Mpfb2	1641	117	293	6.26848686777196	17.6347037436816	1.4922281971304	Up	1.772302e-23	4.29429249747989e-22	GO:0044464//cell part	-	GO:0009987//cellular process	gi|89357137|gb|ABD72304.1|/0/apple fruit acidity-related protein [Malus x domestica]
CL10032	1060	350	876	29.0300389655283	81.622025844556	1.4914120100604	Up	7.80868e-67	5.56571672744479e-65	-	-	-	-
Unigene19636_Mpfb2	878	120	300	12.0163389404985	33.747054090566	1.48976415717892	Up	6.02988e-24	1.49142992512315e-22	-	-	-	gi|255536731|ref|XP_002509432.1|/5.39197e-60/conserved hypothetical protein [Ricinus communis]
CL6842	881	42	105	4.19139722635097	11.7712482656424	1.48976415717892	Up	2.55056e-09	2.44915545771356e-08	-	-	-	-
CL5991	461	32	80	6.10287525076369	17.1395016581443	1.48976415717892	Up	2.03918e-07	1.56768467199728e-06	-	-	-	-
Unigene17570_Mpfb2	694	44	110	5.57414992734558	15.6546132760176	1.48976415717892	Up	1.065676e-09	1.06002273308387e-08	GO:0005777//peroxisome;GO:0009507//chloroplast;GO:0005739//mitochondrion	GO:0016301//kinase activity;GO:0005515//protein binding	GO:0007005//mitochondrion organization;GO:0016310//phosphorylation;GO:0016559//peroxisome fission	gi|224139750|ref|XP_002323259.1|/3.96682e-67/predicted protein [Populus trichocarpa]
Unigene25133_Mpfb2	525	34	85	5.69383730240893	15.9907469636758	1.48976415717892	Up	8.46584e-08	6.81565729128808e-07	-	GO:0004872//receptor activity;GO:0005524//ATP binding;GO:0004674//protein serine/threonine kinase activity	GO:0006468//protein phosphorylation	gi|357514725|ref|XP_003627651.1|/8.55166e-40/Cysteine-rich receptor-like protein kinase [Medicago truncatula]
Unigene27327_Mpfb2	274	18	45	5.77573663672868	16.2207555610494	1.48976415717892	Up	0.000102482	0.000523934732209526	-	-	-	-
CL9041	866	1534	3835	155.737395445423	437.377668360151	1.48976415717891	Up	1.240116e-285	4.51932273580645e-283	-	-	-	-
CL1083	1257	132	330	9.23260155030509	25.9291207960768	1.48976415717891	Up	3.4978e-26	9.41967128724672e-25	-	-	-	-
CL11446	800	42	105	4.615776195519	12.9630871525386	1.48976415717891	Up	2.55056e-09	2.44863513575526e-08	-	-	-	-
Unigene18928_Mpfb2	657	32	80	4.28223057930298	12.0263474344056	1.48976415717891	Up	2.03918e-07	1.56741801360776e-06	-	-	-	gi|224084958|ref|XP_002307455.1|/1.48002e-49/predicted protein [Populus trichocarpa]
Unigene6609_Mpfb2	206	816	2038	348.263835001711	977.115917406334	1.48834905648587	Up	1.557204e-152	2.88395457196721e-150	-	GO:0004097//catechol oxidase activity	GO:0055114//oxidation-reduction process	gi|383281451|gb|AFH00996.1|/2.41496e-29/polyphenol oxidase II [Pyrus x bretschneideri]
CL321	2157	479	1196	19.5240903163883	54.7633697046117	1.48795589075348	Up	2.84666e-90	2.92358451681818e-88	-	-	-	-
CL12979	1931	206	514	9.3792991174266	26.2899629460378	1.48696008430221	Up	9.19774e-40	3.75123350956679e-38	-	-	-	-
CL11474	1564	176	439	9.89375971759036	27.7227877723272	1.48648157318962	Up	3.45134e-34	1.20341514861111e-32	-	-	-	-
Unigene22644_Mpfb2	1434	79	197	4.84354545322443	13.5683239373055	1.48610713357083	Up	3.40766e-16	5.57930245434783e-15	-	GO:0050342//tocopherol O-methyltransferase activity	GO:0032259//methylation;GO:0010189//vitamin E biosynthetic process	gi|359807465|ref|NP_001240883.1|/3.10704e-131/tocopherol O-methyltransferase, chloroplastic-like [Glycine max]
CL1676	1289	152	379	10.3675493253373	29.0399203860484	1.48596258701906	Up	1.004282e-29	3.04580532201342e-28	-	-	-	-
Unigene996_Mpfb2	953	71	177	6.55014460364462	18.3438079328384	1.48569449286987	Up	1.077862e-14	1.60644808436675e-13	-	-	GO:0043247//telomere maintenance in response to DNA damage;GO:0010332//response to gamma radiation;GO:0009560//embryo sac egg cell differentiation;GO:0045132//meiotic chromosome segregation;GO:0000724//double-strand break repair via homologous recombination;GO:0016444//somatic cell DNA recombination;GO:0006312//mitotic recombination;GO:0042138//meiotic DNA double-strand break formation;GO:0007062…	gi|297733736|emb|CBI14983.3|/8.82816e-67/unnamed protein product [Vitis vinifera]
Unigene25770_Mpfb2	989	67	167	5.95612701814769	16.6774369837658	1.48545116430783	Up	6.07534e-14	8.56594506271451e-13	GO:0009505//plant-type cell wall;GO:0005886//plasma membrane	GO:0030414//peptidase inhibitor activity	GO:0006952//defense response	gi|384236230|gb|AFH74424.1|/2.63639e-37/defensin [Malus x domestica]
CL3589	1071	191	476	15.6793962624006	43.8961681355806	1.48522499756375	Up	6.9327e-37	2.60200814202658e-35	-	-	-	-
CL14720	1303	61	152	4.11595728431326	11.5214808153251	1.48502623817226	Up	8.15636e-13	1.06157186647465e-11	-	-	-	-
Unigene358_Mpfb2	1042	55	137	4.64066704603867	12.9855986831024	1.48450843172742	Up	1.100078e-11	1.31026422619926e-10	-	-	-	gi|356569977|ref|XP_003553169.1|/2.31935e-63/PREDICTED: TMV resistance protein N-like [Glycine max]
CL6983	573	51	127	7.82529995749919	21.8906283503354	1.48409540709223	Up	6.25226e-11	7.02120718538767e-10	-	-	-	-
CL8869	437	43	107	8.65112243248631	24.1830720335035	1.4830382939906	Up	2.03824e-09	1.97737285015028e-08	-	-	-	-
Unigene20109_Mpfb2	938	41	102	3.84296525568645	10.740053930827	1.48270939964496	Up	4.88166e-09	4.55403248843931e-08	-	-	-	-
Unigene4238_Mpfb2	433	37	92	7.51275571249107	20.9850041664323	1.48194465271962	Up	2.80982e-08	2.3952642139219e-07	-	GO:0004105//choline-phosphate cytidylyltransferase activity	GO:0006657//CDP-choline pathway	gi|359473086|ref|XP_003631247.1|/1.06925e-37/PREDICTED: choline-phosphate cytidylyltransferase B-like isoform 1 [Vitis vinifera]
Unigene4807_Mpfb2	1195	74	184	5.44439033223202	15.2075427683099	1.48194465271961	Up	3.63966e-15	5.59430597755102e-14	-	-	-	gi|356559296|ref|XP_003547936.1|/1.0929e-107/PREDICTED: uncharacterized protein LOC100306471 [Glycine max]
CL11546	3454	609	1513	15.5017382362538	43.2639057254054	1.48073391660195	Up	6.915e-113	9.35574655688623e-111	-	-	-	-
Unigene18354_Mpfb2	465	27	67	5.10500593052793	14.2308545084705	1.47903775058586	Up	2.29392e-06	1.52935896842726e-05	GO:0005840//ribosome	GO:0003723//RNA binding	-	gi|357471515|ref|XP_003606042.1|/2.31429e-07/Ribosomal protein S4 [Medicago truncatula]
CL10632	2259	4148	10291	161.438813288753	449.935723389701	1.47873144204718	Up	0	0	-	-	-	-
Unigene19811_Mpfb2	321	699	1734	191.450975265853	533.523052900211	1.47857560013795	Up	8.13238e-129	1.24574277905085e-126	-	-	-	-
Unigene22059_Mpfb2	2159	188	466	7.65580118447758	21.3178009681131	1.4774333552682	Up	7.09642e-36	2.59660018931174e-34	GO:0005618//cell wall	GO:0030599//pectinesterase activity;GO:0045330;GO:0004857//enzyme inhibitor activity	GO:0042545//cell wall modification;GO:0043086//negative regulation of catalytic activity	gi|255564232|ref|XP_002523113.1|/0/Pectinesterase-3 precursor, putative [Ricinus communis]
Unigene19847_Mpfb2	502	23	57	4.02818639715185	11.2145090904148	1.47716412039929	Up	1.35535e-05	8.13048070489845e-05	GO:0005622//intracellular	GO:0043394//proteoglycan binding	GO:0006810//transport;GO:0009625//response to insect;GO:0050794//regulation of cellular process;GO:0006950//response to stress	gi|224115456|ref|XP_002332139.1|/5.61149e-43/predicted protein [Populus trichocarpa]
CL5321	1393	92	228	5.80660322001502	16.165638372974	1.47716412039928	Up	2.35642e-18	4.34452318971848e-17	-	-	-	-
Unigene11107_Mpfb2	425	42	104	8.68851989744754	24.1687137499432	1.47595835765389	Up	3.89758e-09	3.67468688963071e-08	-	-	-	-
Unigene3079_Mpfb2	1980	84	208	3.72992015799516	10.3754579229554	1.47595835765388	Up	7.3999e-17	1.25996262660136e-15	GO:0016020//membrane	-	GO:0055085//transmembrane transport	gi|255582642|ref|XP_002532101.1|/0/oligopeptide transporter, putative [Ricinus communis]
Unigene12816_Mpfb2	380	19	47	4.39597732906572	12.2158415272043	1.4744974005256	Up	8.1174e-05	0.000422844021440922	-	-	-	-
CL6256	1225	53	131	3.80386609698748	10.5619555575203	1.4733386092658	Up	3.99622e-11	4.56138382369285e-10	-	-	-	-
CL4249	1940	223	551	10.1062159214604	28.0516878588072	1.4728446709424	Up	6.33222e-42	2.74876743112392e-40	-	-	-	-
CL12050	1496	66	163	3.87880352564622	10.7613099356445	1.47217009716418	Up	1.758502e-13	2.40657016589946e-12	-	-	-	-
CL5515	1161	49	121	3.71064408482722	10.2934812876071	1.47198945545094	Up	2.27528e-10	2.40847102178496e-09	-	-	-	-
CL9831	632	145	358	20.1714149593205	55.9467775841933	1.47174274954088	Up	8.68324e-28	2.49134560228571e-26	-	-	-	-
Unigene22378_Mpfb2	347	30	74	7.60111353728943	21.0625705895509	1.47039883231198	Up	7.5398e-07	5.37152801828788e-06	-	-	-	-
CL14011	697	118	291	14.8845143423172	41.2353171976634	1.470068355838	Up	7.57158e-23	1.77464797002075e-21	-	-	-	-
CL13020	489	28	69	5.03424806600573	13.9363601289343	1.46900559701212	Up	1.824124e-06	1.23177434901375e-05	-	-	-	-
Unigene5649_Mpfb2	1673	80	197	4.20416241871198	11.6299919462619	1.46795978686057	Up	6.30752e-16	1.01615159101604e-14	-	-	GO:0010158//abaxial cell fate specification;GO:0010154//fruit development;GO:0010159//specification of organ position;GO:0010450//inflorescence meristem growth;GO:0009909//regulation of flower development;GO:0009933//meristem structural organization;GO:0010093//specification of floral organ identity	gi|224074691|ref|XP_002304427.1|/9.82322e-39/predicted protein [Populus trichocarpa]
Unigene4101_Mpfb2	545	26	64	4.19432699287004	11.5982535991259	1.46739634415047	Up	4.42352e-06	2.84062022566435e-05	GO:0016021//integral to membrane	GO:0004674//protein serine/threonine kinase activity;GO:0005524//ATP binding	GO:0009560//embryo sac egg cell differentiation;GO:0006468//protein phosphorylation;GO:0007169//transmembrane receptor protein tyrosine kinase signaling pathway	gi|224079061|ref|XP_002305735.1|/7.51346e-58/predicted protein [Populus trichocarpa]
CL13221	576	37	91	5.64760976303582	15.6037160169447	1.4661773368613	Up	4.2916e-08	3.57810170479705e-07	-	-	-	-
CL2881	852	98	241	10.1128116959728	27.9374379947401	1.4660155544063	Up	4.10014e-19	7.91800113076923e-18	-	-	-	-
CL428	941	120	295	11.2118444099444	30.9628922422865	1.46551661093224	Up	4.86014e-23	1.15047075149293e-21	-	-	-	-
CL4464	1011	72	177	6.26133269421823	17.2914430860484	1.46551661093224	Up	1.994982e-14	2.92319201031128e-13	-	-	-	-
CL7235	745	59	145	6.96275603798329	19.222986381521	1.46510210294464	Up	4.49562e-12	5.50847538449024e-11	-	-	-	-
CL6315	676	35	86	4.55204753009764	12.5649534530101	1.46481780004868	Up	1.032014e-07	8.22208756100141e-07	-	-	-	-
Unigene2083_Mpfb2	519	22	54	3.72684012483414	10.2762705750926	1.46329194581773	Up	2.62374e-05	0.000149702256136364	-	-	-	gi|224127548|ref|XP_002329305.1|/6.46702e-21/predicted protein [Populus trichocarpa]
CL2412	810	44	108	4.77587660441708	13.1688504406742	1.46329194581773	Up	2.48076e-09	2.38517156680851e-08	-	-	-	-
Unigene12293_Mpfb2	219	33	81	13.2481508547186	36.5300303320071	1.46329194581772	Up	2.48554e-07	1.88644721296607e-06	-	-	-	-
CL496	3174	141	346	3.90568874227011	10.7665932241807	1.46291293752949	Up	1.106012e-26	3.04567801755027e-25	-	-	-	-
CL1227	1374	454	1114	29.0505634264314	80.0769617407808	1.46282109234067	Up	3.92326e-82	3.69350408625e-80	-	-	-	-
Unigene17316_Mpfb2	733	42	103	5.03768206877927	13.8784951779274	1.46201916669601	Up	5.94058e-09	5.48750755560098e-08	-	GO:0016597//amino acid binding	GO:0008152//metabolic process	gi|224100729|ref|XP_002311991.1|/8.96325e-97/predicted protein [Populus trichocarpa]
Unigene3487_Mpfb2	422	20	49	4.16680315551253	11.4681339738099	1.46061781151941	Up	6.42402e-05	0.000340202788913629	-	-	-	-
CL14029	1232	156	382	11.1326698593223	30.6239906757561	1.45986267146505	Up	3.322e-29	9.90223337730871e-28	-	-	-	-
Unigene26738_Mpfb2	203	29	71	12.5599352259021	34.5439057126059	1.45960218666866	Up	1.449588e-06	9.93259016406368e-06	-	-	-	-
Unigene21413_Mpfb2	1094	56	137	4.50045211019525	12.3683673014559	1.45851322319448	Up	2.03572e-11	2.3715429512761e-10	GO:0005622//intracellular	GO:0008270//zinc ion binding	-	gi|255564031|ref|XP_002523014.1|/3.26498e-131/conserved hypothetical protein [Ricinus communis]
CL662	3282	1077	2633	28.8511126350017	79.2357934421735	1.45752533379341	Up	1.81628e-190	4.14524630909091e-188	-	-	-	-
Unigene18515_Mpfb2	432	18	44	3.6633144408881	10.0595385310706	1.45734267948655	Up	0.0001579946	0.000779434277227074	GO:0009536//plastid;GO:0016020//membrane	GO:0003824//catalytic activity	-	gi|255586628|ref|XP_002533945.1|/5.49152e-34/catalytic, putative [Ricinus communis]
Unigene4607_Mpfb2	2017	90	220	3.92303380878448	10.7727333798277	1.45734267948654	Up	1.94472e-17	3.41281367300971e-16	GO:0016023//cytoplasmic membrane-bounded vesicle;GO:0009506//plasmodesma;GO:0005794//Golgi apparatus;GO:0005886//plasma membrane	-	-	gi|255557871|ref|XP_002519965.1|/0/Extensin-3 precursor, putative [Ricinus communis]
CL11301	1589	185	452	10.2360705585545	28.0946526078574	1.45663356419043	Up	3.78158e-34	1.31653173050847e-32	-	-	-	-
CL13435	1153	199	486	15.1743189676336	41.6309278892085	1.45602394535369	Up	1.431698e-36	5.32924225057661e-35	-	-	-	-
CL15384	519	43	105	7.28427842581217	19.9816372293467	1.45581682525558	Up	4.734e-09	4.42267368203432e-08	-	-	-	-
CL13708	1131	86	210	6.68530592925998	18.3385848311776	1.45581682525558	Up	1.08975e-16	1.84023590246637e-15	-	-	-	-
CL14382	1220	514	1255	37.0415138875374	101.599839977742	1.4556831619358	Up	1.249094e-91	1.31881562537383e-89	-	-	-	-
Unigene685_Mpfb2	310	25	61	7.09028601462213	19.4346744406724	1.45471721007972	Up	8.53018e-06	5.26095679022792e-05	GO:0005634//nucleus	GO:0003743//translation initiation factor activity;GO:0003677//DNA binding;GO:0035197//siRNA binding	GO:0006413//translational initiation;GO:0006281//DNA repair;GO:0006342//chromatin silencing;GO:0030422//production of siRNA involved in RNA interference;GO:0006306//DNA methylation	gi|224129054|ref|XP_002320489.1|/2.39949e-45/argonaute protein group [Populus trichocarpa]
CL4298	1450	114	278	6.91229538639299	18.9358987371074	1.45388712085032	Up	1.463166e-21	3.21277980437318e-20	-	-	-	-
Unigene5152_Mpfb2	2502	228	556	8.01185316568332	21.9480840677903	1.45388712085032	Up	1.655284e-41	7.09010698350711e-40	GO:0009507//chloroplast	-	GO:0016556//mRNA modification;GO:0009902//chloroplast relocation;GO:0010103//stomatal complex morphogenesis;GO:0019288//isopentenyl diphosphate biosynthetic process, mevalonate-independent pathway;GO:0010027//thylakoid membrane organization;GO:0048255//mRNA stabilization;GO:0034660//ncRNA metabolic process;GO:0042793//transcription from plastid promoter	gi|359474892|ref|XP_002276432.2|/0/PREDICTED: pentatricopeptide repeat-containing protein At4g34830, chloroplastic-like [Vitis vinifera]
CL6526	2296	343	836	13.1343225075744	35.9619739821547	1.45313042819963	Up	1.727512e-61	1.13137014156522e-59	-	-	-	-
CL2602	3197	348	848	9.5702227745691	26.1976505482289	1.45281302100603	Up	2.51394e-62	1.66817084669604e-60	-	-	-	-
CL5686	1103	448	1091	35.7098430357469	97.6918574168781	1.45191652655756	Up	1.355656e-79	1.232610442334e-77	-	-	-	-
CL7401	1049	44	107	3.68775981847267	10.0743588928894	1.4498714300554	Up	3.77084e-09	3.55965090369751e-08	-	-	-	-
CL15428	3457	549	1335	13.962346275135	38.1409068664305	1.44979774986127	Up	9.04788e-97	1.00705578650246e-94	-	-	-	-
CL6266	2393	102	248	3.74751097003513	10.2357132551834	1.44960703070693	Up	2.5415e-19	4.95888788860104e-18	-	-	-	-
CL8127	1894	434	1055	20.1462952567531	55.0150628890361	1.44931211344162	Up	7.9654e-77	6.94881198069498e-75	-	-	-	-
Unigene12276_Mpfb2	334	56	136	14.7410018220168	40.2162498487655	1.44794398148429	Up	3.0868e-11	3.54934873282443e-10	-	-	-	-
CL7517	391	28	68	6.29602891119387	17.1767614443576	1.44794398148429	Up	2.78652e-06	1.83263065463542e-05	-	-	-	-
CL15241	1072	98	238	8.03742123597837	21.9276101087718	1.44794398148429	Up	1.420024e-18	2.65602088311258e-17	-	-	-	-
Unigene16326_Mpfb2	216	28	68	11.3969782605408	31.0931190960363	1.44794398148429	Up	2.78652e-06	1.83236397380675e-05	-	-	-	-
CL14919	1136	2156	5235	166.861392983551	455.14259720684	1.44766842135722	Up	0	0	-	-	-	-
CL304	791	82	199	9.11428927897317	24.8476729237752	1.44690867821712	Up	9.24436e-16	1.47300205937941e-14	-	-	-	-
Unigene2031_Mpfb2	893	516	1252	50.8023359865154	138.472010792755	1.44662765380091	Up	1.411658e-90	1.45975774283753e-88	-	-	-	gi|292698381|dbj|BAI99733.1|/5.98272e-65/flowering locus C-like protein [Pyrus pyrifolia var. culta]
CL11168	1193	80	194	5.89569465759023	16.060919858492	1.44582080959132	Up	2.19026e-15	3.40356461966988e-14	-	-	-	-
Unigene15870_Mpfb2	973	66	160	5.96371025114774	16.2411310676352	1.44537003782047	Up	6.13158e-13	8.06872360570763e-12	-	-	-	-
Unigene24812_Mpfb2	498	33	80	5.82599405056902	15.8660848682821	1.44537003782046	Up	3.78684e-07	2.80438401769911e-06	-	-	-	-
CL13225	776	52	126	5.89151600802622	16.0368088485014	1.44467626765038	Up	1.7542e-10	1.87933958748222e-09	-	-	-	-
Unigene9940_Mpfb2	1164	78	189	5.89151600802622	16.0368088485014	1.44467626765038	Up	5.1909e-15	7.89537462470549e-14	-	GO:0046983//protein dimerization activity;GO:0047763//caffeate O-methyltransferase activity	GO:0032259//methylation	gi|224069629|ref|XP_002326388.1|/1.72495e-158/beta-alanine n-methyltransferase related [Populus trichocarpa]
Unigene5954_Mpfb2	727	71	172	8.58636562210911	23.3670110983077	1.44435369748897	Up	8.6769e-14	1.21205698330757e-12	GO:0005886//plasma membrane	GO:0003824//catalytic activity;GO:0050662//coenzyme binding;GO:0000166//nucleotide binding	GO:0044237//cellular metabolic process	gi|225455496|ref|XP_002263014.1|/3.77876e-55/PREDICTED: dihydroflavonol-4-reductase [Vitis vinifera]
Unigene25560_Mpfb2	434	19	46	3.84901240793773	10.468325811135	1.44347050490498	Up	0.0001247116	0.000626246526547394	-	-	-	-
CL4301	1552	100	242	5.66491923848675	15.4004275449895	1.44284310979143	Up	9.06774e-19	1.71305226948161e-17	-	-	-	-
CL13519	738	31	75	3.69309748512296	10.037233567587	1.44245844240056	Up	9.13856e-07	6.43945716263839e-06	-	-	-	-
Unigene3083_Mpfb2	486	55	133	9.94974292586891	27.0286590834825	1.44175878426808	Up	5.86274e-11	6.60018330493274e-10	-	-	-	-
Unigene19895_Mpfb2	382	177	428	40.7375909552163	110.659711818231	1.44169749860971	Up	5.9926e-32	1.95664451878613e-30	GO:0005829//cytosol;GO:0000786//nucleosome;GO:0005739//mitochondrion;GO:0005730//nucleolus;GO:0009506//plasmodesma;GO:0005774//vacuolar membrane;GO:0009579//thylakoid;GO:0009507//chloroplast;GO:0005794//Golgi apparatus;GO:0005886//plasma membrane	GO:0003677//DNA binding;GO:0005515//protein binding	GO:0009414//response to water deprivation;GO:0006334//nucleosome assembly	gi|195617694|gb|ACG30677.1|/1.13574e-39/histone H4 [Zea mays]
Unigene18263_Mpfb2	674	36	87	4.69599952066368	12.7487758346289	1.44085455669797	Up	1.249196e-07	9.84477119707011e-07	GO:0009535//chloroplast thylakoid membrane	-	GO:0009965//leaf morphogenesis;GO:0030154//cell differentiation;GO:0045893//positive regulation of transcription, DNA-dependent	gi|225426288|ref|XP_002267043.1|/2.12646e-38/PREDICTED: uncharacterized protein LOC100264984 [Vitis vinifera]
Unigene14962_Mpfb2	2030	108	261	4.6774931186118	12.6985343535072	1.44085455669797	Up	4.38938e-20	8.93878741865705e-19	-	GO:0004713//protein tyrosine kinase activity;GO:0005524//ATP binding	GO:0006468//protein phosphorylation	gi|359492647|ref|XP_002281968.2|/0/PREDICTED: proline-rich receptor-like protein kinase PERK13-like [Vitis vinifera]
Unigene1663_Mpfb2	768	185	447	21.1785366113843	57.4851186228648	1.44058562295856	Up	2.94522e-33	1.00446450249057e-31	GO:0005840//ribosome;GO:0009941//chloroplast envelope;GO:0009570//chloroplast stroma;GO:0016020//membrane	GO:0003735//structural constituent of ribosome	GO:0006412//translation;GO:0019288//isopentenyl diphosphate biosynthetic process, mevalonate-independent pathway;GO:0019243//methylglyoxal catabolic process to D-lactate	gi|255575833|ref|XP_002528814.1|/1.16488e-49/50S ribosomal protein L28, chloroplast precursor, putative [Ricinus communis]
CL2983	896	58	140	5.69122064923687	15.4322466101651	1.43913808410895	Up	1.96146e-11	2.28798182601962e-10	-	-	-	-
CL2379	319	29	70	7.99268605284676	21.6728729823008	1.43913808410895	Up	2.20974e-06	1.47737743541944e-05	-	-	-	-
CL14266	828	75	181	7.96372704540891	21.5902348710329	1.43886325887888	Up	2.32874e-14	3.39353214640439e-13	-	-	-	-
Unigene26690_Mpfb2	969	92	222	8.3473666516831	22.6275913144711	1.43868997258465	Up	2.83418e-17	4.93540501040463e-16	GO:0016021//integral to membrane;GO:0009507//chloroplast	GO:0048038//quinone binding;GO:0008137//NADH dehydrogenase (ubiquinone) activity	GO:0042773//ATP synthesis coupled electron transport	gi|346683340|ref|YP_004842284.1|/0/NADH-plastoquinone oxidoreductase subunit 5 [Pyrus pyrifolia]
Unigene25035_Mpfb2	411	34	82	7.27314983884352	19.7052141630526	1.4379252256593	Up	3.00704e-07	2.25722808239203e-06	-	-	-	-
Unigene21878_Mpfb2	777	51	123	5.77078104973878	15.6348320869008	1.4379252256593	Up	3.33376e-10	3.47759188919668e-09	GO:0009508//plastid chromosome;GO:0016021//integral to membrane;GO:0009507//chloroplast;GO:0005634//nucleus	GO:0004674//protein serine/threonine kinase activity;GO:0003677//DNA binding;GO:0005524//ATP binding	GO:0016556//mRNA modification;GO:0006468//protein phosphorylation;GO:0042793//transcription from plastid promoter;GO:0045893//positive regulation of transcription, DNA-dependent;GO:0045036//protein targeting to chloroplast	gi|356574857|ref|XP_003555560.1|/9.82812e-137/PREDICTED: uncharacterized protein LOC100807191 [Glycine max]
Unigene12525_Mpfb2	533	102	246	16.8251289892947	45.5844822946414	1.4379252256593	Up	5.78586e-19	1.10459327224335e-17	GO:0009524//phragmoplast;GO:0009574//preprophase band;GO:0005819//spindle	GO:0008017//microtubule binding;GO:0051015//actin filament binding	GO:0009556//microsporogenesis;GO:0030036//actin cytoskeleton organization	gi|302841035|ref|XP_002952063.1|/6.37703e-14/hypothetical protein VOLCADRAFT_92578 [Volvox carteri f. nagariensis]
Unigene20054_Mpfb2	239	22	53	8.09301265602057	21.9021675739246	1.43632489821745	Up	4.01498e-05	0.000221936307302752	-	-	-	gi|325180895|emb|CCA15305.1|/1.74545e-11/AlNc14C10G1266 [Albugo laibachii Nc14]
CL4769	787	49	118	5.47402513657485	14.8086818805548	1.43576926753818	Up	7.95832e-10	7.99707632821881e-09	-	-	-	-
Unigene12228_Mpfb2	299	32	77	9.40944980134468	25.434819831068	1.43462260298646	Up	7.25054e-07	5.17279210704136e-06	-	-	-	-
Unigene17747_Mpfb2	524	37	89	6.20805958684853	16.7752054754771	1.434116127629	Up	9.92286e-08	7.92093482670906e-07	-	-	-	gi|224088529|ref|XP_002308465.1|/2.52605e-44/predicted protein [Populus trichocarpa]
CL10445	790	153	368	17.0274564897989	46.0076293876718	1.43401017565591	Up	1.732364e-27	4.93281643327032e-26	-	-	-	-
CL14692	966	130	312	11.8318230388932	31.8996998252356	1.43087046812535	Up	1.788614e-23	4.33149400032154e-22	-	-	-	-
CL13311	211	20	48	8.33360631102506	22.4681808466479	1.43087046812535	Up	9.83812e-05	0.000504625203950057	-	-	-	-
CL5911	1517	75	180	4.34671456400697	11.7191483816151	1.43087046812535	Up	3.51246e-14	5.0261100360988e-13	-	-	-	-
CL2885	1218	83	199	5.99123346982684	16.1367071286586	1.42942125148828	Up	1.678978e-15	2.63168008470343e-14	-	-	-	-
Unigene2040_Mpfb2	4428	821	1964	16.3012528778815	43.8069482816465	1.42617686482844	Up	4.91458e-138	8.1648880742647e-136	GO:0016021//integral to membrane;GO:0009506//plasmodesma;GO:0005886//plasma membrane	GO:0015408;GO:0010329//auxin efflux transmembrane transporter activity;GO:0008559//xenobiotic-transporting ATPase activity;GO:0005516//calmodulin binding;GO:0005524//ATP binding	GO:0010048//vernalization response;GO:0010541//acropetal auxin transport;GO:0007155//cell adhesion;GO:0009793//embryo development ending in seed dormancy;GO:0045010//actin nucleation;GO:0009958//positive gravitropism;GO:0009624//response to nematode;GO:0043481//anthocyanin accumulation in tissues in response to UV light;GO:0009640//photomorphogenesis;GO:0010540//basipetal auxin transport;GO:00100…	gi|255556910|ref|XP_002519488.1|/0/multidrug resistance protein 1, 2, putative [Ricinus communis]
Unigene869_Mpfb2	1367	74	177	4.75936097075147	12.7883313533248	1.42598824674561	Up	6.63846e-14	9.34533859626168e-13	GO:0009707//chloroplast outer membrane;GO:0010319//stromule;GO:0005739//mitochondrion	GO:0009703//nitrate reductase (NADH) activity;GO:0020037//heme binding	GO:0055114//oxidation-reduction process	gi|50844679|gb|AAT84461.1|/7.81993e-52/cytochrome b5 isoform Cb5-D [Vernicia fordii]
CL3087	1836	120	287	5.74637559354996	15.438970900627	1.42585239335872	Up	1.303396e-21	2.87312984604878e-20	-	-	-	-
Unigene10050_Mpfb2	447	23	55	4.52382454445242	12.1524626549846	1.4256338197592	Up	3.17148e-05	0.000178231575326452	-	-	GO:0006979//response to oxidative stress	gi|225433467|ref|XP_002263384.1|/1.72076e-30/PREDICTED: uncharacterized protein LOC100245254 [Vitis vinifera]
CL12551	279	23	55	7.24784792605817	19.4700745762656	1.4256338197592	Up	3.17148e-05	0.000178165104077573	-	-	-	-
Unigene10065_Mpfb2	227	23	55	8.90814789149881	23.9301797655423	1.4256338197592	Up	3.17148e-05	0.000178209412733151	-	-	-	gi|33772185|gb|AAQ54529.1|/3.7901e-11/retroelement polyprotein-like [Malus x domestica]
CL2366	714	49	117	6.03369437322746	16.1844065289798	1.42349093775975	Up	1.202454e-09	1.18952919890543e-08	-	-	-	-
CL5613	1002	44	105	3.86073857243297	10.3497701816676	1.42264996132038	Up	8.64574e-09	7.82793718413144e-08	-	-	-	-
CL8186	2043	259	618	11.1459434970927	29.8764668587983	1.42249080250938	Up	1.643928e-44	7.60362972282497e-43	-	-	-	-
Unigene21877_Mpfb2	645	70	167	9.54165621812714	25.5720700417743	1.42225733782064	Up	3.7351e-13	4.99069881431106e-12	GO:0009508//plastid chromosome;GO:0016021//integral to membrane;GO:0009507//chloroplast;GO:0005634//nucleus	GO:0004674//protein serine/threonine kinase activity;GO:0003677//DNA binding;GO:0005524//ATP binding	GO:0016556//mRNA modification;GO:0006468//protein phosphorylation;GO:0042793//transcription from plastid promoter;GO:0045893//positive regulation of transcription, DNA-dependent;GO:0045036//protein targeting to chloroplast	gi|224144652|ref|XP_002325363.1|/2.97002e-87/predicted protein [Populus trichocarpa]
Unigene20561_Mpfb2	624	52	124	7.3266288817762	19.6266520990817	1.42159265453734	Up	4.00652e-10	4.14208721757035e-09	-	GO:0004871//signal transducer activity	GO:0006949//syncytium formation	gi|388503074|gb|AFK39603.1|/1.58174e-42/unknown [Lotus japonicus]
CL11375	450	300	715	58.6130310542096	156.928801084701	1.42081680346143	Up	3.88452e-51	2.06758038021201e-49	-	-	-	-
Unigene26133_Mpfb2	501	34	81	5.96659597557822	15.9682168517157	1.42022322392584	Up	4.55838e-07	3.33099343175938e-06	-	GO:0016772//transferase activity, transferring phosphorus-containing groups	-	gi|359488516|ref|XP_003633769.1|/4.85683e-15/PREDICTED: receptor-like protein kinase FERONIA-like [Vitis vinifera]
Unigene20031_Mpfb2	860	89	212	9.09865075085695	24.3470606984558	1.42002308588836	Up	2.86656e-16	4.71901565901639e-15	GO:0015030//Cajal body;GO:0005719//nuclear euchromatin;GO:0005737//cytoplasm;GO:0005730//nucleolus	GO:0035197//siRNA binding;GO:0003743//translation initiation factor activity;GO:0003677//DNA binding	GO:0006413//translational initiation;GO:0051567//histone H3-K9 methylation;GO:0009816//defense response to bacterium, incompatible interaction;GO:0010529//negative regulation of transposition;GO:0030422//production of siRNA involved in RNA interference;GO:0006342//chromatin silencing;GO:0006306//DNA methylation;GO:0048481//ovule development;GO:0006281//DNA repair	gi|359485642|ref|XP_002271447.2|/2.46589e-102/PREDICTED: protein argonaute 16-like [Vitis vinifera]
CL4471	428	21	50	4.31380952852243	11.5381283066655	1.41937482928753	Up	7.7572e-05	0.000405436167938931	-	-	-	-
CL9906	804	79	188	8.63886092030328	23.0946257728241	1.41864416579209	Up	1.416764e-14	2.09908683265574e-13	-	-	-	-
CL6051	1197	72	171	5.28839377932718	14.1094826150081	1.41576357573514	Up	2.36826e-13	3.21765788153939e-12	-	-	-	-
CL13678	2427	432	1026	15.6494619378359	41.752906526983	1.41576357573514	Up	3.18618e-72	2.57107657178571e-70	-	-	-	-
Unigene24407_Mpfb2	254	24	57	8.3073587320927	22.1641085172764	1.41576357573514	Up	2.50408e-05	0.000143418087604563	-	-	-	-
CL9178	1376	1454	3453	92.903358088104	247.849058348372	1.41565912722535	Up	1.751296e-238	5.24101423470198e-236	-	-	-	-
CL9357	1994	395	938	17.4163595283948	46.4608138666714	1.41557133174246	Up	3.59522e-66	2.5385061965625e-64	-	-	-	-
CL14945	378	35	83	8.14069875752911	21.6867973526976	1.41359247669352	Up	3.61238e-07	2.68398289740217e-06	-	-	-	-
CL11588	1487	81	192	4.78916158243878	12.7526191221055	1.41294856012809	Up	8.98726e-15	1.34746281400133e-13	-	-	-	-
CL7572	2277	552	1308	21.313829474258	56.7353635586358	1.41245843101147	Up	3.00716e-91	3.15291306821346e-89	-	-	-	-
Unigene5235_Mpfb2	457	46	109	8.84966989658744	23.5569698801994	1.41245843101147	Up	5.45264e-09	5.05642004843013e-08	GO:0015934//large ribosomal subunit;GO:0009507//chloroplast	GO:0003735//structural constituent of ribosome	GO:0006412//translation	gi|313183869|ref|YP_004021712.1|/4.15389e-22/ribosomal protein L32 [Prunus persica]
Unigene23168_Mpfb2	270	19	45	6.18693105572212	16.4610630508427	1.41176164517764	Up	0.0001905446	0.000926460074176888	-	-	-	-
Unigene16165_Mpfb2	254	19	45	6.57665899624005	17.4979804083761	1.41176164517764	Up	0.0001905446	0.0009265597685785	-	-	-	-
CL14151	1165	90	213	6.79206797623888	18.0577155184352	1.41069258618772	Up	3.42878e-16	5.60981677842143e-15	-	-	-	-
Unigene22787_Mpfb2	889	71	168	7.02169607117359	18.6645124356012	1.41040636556563	Up	4.47006e-13	5.93412283607521e-12	-	-	GO:0016571//histone methylation;GO:0009909//regulation of flower development;GO:0010048//vernalization response	gi|255549052|ref|XP_002515582.1|/1.98246e-118/conserved hypothetical protein [Ricinus communis]
CL15187	485	41	97	7.43237404089462	19.7532756610113	1.4101968998606	Up	3.9363e-08	3.30320261281337e-07	-	-	-	-
Unigene5377_Mpfb2	627	41	97	5.74912505555644	15.279647042409	1.4101968998606	Up	3.9363e-08	3.30197625208836e-07	GO:0005874//microtubule	GO:0005524//ATP binding;GO:0003777//microtubule motor activity	GO:0007018//microtubule-based movement;GO:0000910//cytokinesis	gi|224123256|ref|XP_002330271.1|/1.50418e-28/predicted protein [Populus trichocarpa]
CL6637	1645	309	731	16.5149786587393	43.889496985408	1.41010063033962	Up	1.151932e-51	6.19698275571429e-50	-	-	-	-
Unigene1396_Mpfb2	2732	146	345	4.69848235756658	12.472328153457	1.40846405507707	Up	3.22728e-25	8.38146873103448e-24	GO:0016023//cytoplasmic membrane-bounded vesicle;GO:0016021//integral to membrane	GO:0004386//helicase activity;GO:0004722//protein serine/threonine phosphatase activity;GO:0003723//RNA binding;GO:0016891//endoribonuclease activity, producing 5'-phosphomonoesters	-	gi|224098772|ref|XP_002311262.1|/0/predicted protein [Populus trichocarpa]
CL2372	1019	1907	4504	164.536384033922	436.549330604489	1.40773804605903	Up	8e-308	3.25686486486486e-305	-	-	-	-
CL2512	1350	533	1258	34.7119395021041	92.0356325242673	1.40676054641167	Up	2.64204e-87	2.61249771466083e-85	-	-	-	-
CL835	1076	89	210	7.27215580458827	19.2759660260798	1.40634814899128	Up	6.45502e-16	1.03917313423584e-14	-	-	-	-
Unigene16680_Mpfb2	1088	103	243	8.32326589878252	22.0590348604124	1.40614803871412	Up	3.53156e-18	6.43498648548387e-17	-	-	GO:0009987//cellular process	gi|359497375|ref|XP_002280134.2|/7.70082e-49/PREDICTED: desiccation-related protein PCC3-06-like [Vitis vinifera]
CL3417	576	28	66	4.27386684770278	11.3169808474544	1.40487525959241	Up	6.42648e-06	4.03510080200083e-05	-	-	-	-
Unigene3336_Mpfb2	404	28	66	6.09343392147723	16.1351014062716	1.40487525959241	Up	6.42648e-06	4.03566154419122e-05	GO:0005801//cis-Golgi network	-	GO:0010264//myo-inositol hexakisphosphate biosynthetic process;GO:0006888//ER to Golgi vesicle-mediated transport	gi|388507408|gb|AFK41770.1|/3.2322e-26/unknown [Lotus japonicus]
CL5608	1506	73	172	4.26170444916066	11.2800910149201	1.40427625811363	Up	2.82916e-13	3.81291116134805e-12	-	-	-	-
CL13089	2742	356	838	11.4147916057432	30.1846188984818	1.40290906502451	Up	1.58611e-58	9.71202232926829e-57	-	-	-	-
CL14988	1589	356	838	19.6975195613266	52.0869886844791	1.40290906502451	Up	1.58611e-58	9.72520010719132e-57	-	-	-	-
CL1347	1098	119	280	9.52862116864883	25.1863259794315	1.40230131592858	Up	1.237498e-20	2.59254970431154e-19	-	-	-	-
CL4239	490	37	87	6.63882290511966	17.5360712500814	1.40132619251133	Up	2.2665e-07	1.73066692294694e-06	-	-	-	-
CL9628	1266	57	134	3.9584629977369	10.4539452550376	1.40103523858459	Up	1.269734e-10	1.38060658628489e-09	-	-	-	-
Unigene19763_Mpfb2	314	20	47	5.59997111982894	14.7835024851517	1.40049681908183	Up	0.0001498622	0.000743944079512249	GO:0030176//integral to endoplasmic reticulum membrane;GO:0005886//plasma membrane	GO:0005388//calcium-transporting ATPase activity;GO:0046872//metal ion binding;GO:0016758//transferase activity, transferring hexosyl groups;GO:0005524//ATP binding	GO:0030026//cellular manganese ion homeostasis;GO:0006828//manganese ion transport;GO:0006754//ATP biosynthetic process;GO:0006816//calcium ion transport;GO:0046686//response to cadmium ion;GO:0010042//response to manganese ion	gi|359489590|ref|XP_002264585.2|/1.65604e-46/PREDICTED: calcium-transporting ATPase, endoplasmic reticulum-type-like [Vitis vinifera]
CL12269	1652	1912	4493	101.756763355613	268.618243174708	1.40043260083425	Up	1e-304	3.96394736842105e-302	-	-	-	-
CL9151	1833	203	477	9.73686195090388	25.7018889533616	1.40034560111189	Up	5.83322e-34	2.02145228972393e-32	-	-	-	-
CL13100	2693	118	277	3.85239751080397	10.1590370555145	1.3989351789789	Up	2.32272e-20	4.80152763403477e-19	-	-	-	-
CL10223	483	121	284	22.0253936570166	58.073812502352	1.39871994452165	Up	7.8523e-21	1.66278155904405e-19	-	-	-	-
Unigene1268_Mpfb2	1239	75	176	5.32200645165341	14.0297680239628	1.39844899043297	Up	1.78934e-13	2.44803164577657e-12	-	-	-	gi|297803538|ref|XP_002869653.1|/1.4947e-06/predicted protein [Arabidopsis lyrata subsp. lyrata]
Unigene10222_Mpfb2	394	26	61	5.8017974901375	15.2912413111889	1.39813368171335	Up	1.559406e-05	9.2599208586071e-05	-	-	-	-
Unigene26871_Mpfb2	478	26	61	4.78223475128488	12.6040775661264	1.39813368171334	Up	1.559406e-05	9.25748787887546e-05	GO:0000932//cytoplasmic mRNA processing body	GO:0050072//m7G(5')pppN diphosphatase activity;GO:0042803//protein homodimerization activity	GO:0031087//deadenylation-independent decapping of nuclear-transcribed mRNA;GO:0022402//cell cycle process;GO:0006396//RNA processing	gi|255579371|ref|XP_002530530.1|/2.07351e-09/conserved hypothetical protein [Ricinus communis]
Unigene20455_Mpfb2	807	55	129	5.99203849067198	15.7879340785034	1.39770360419015	Up	3.02196e-10	3.16475899049826e-09	-	GO:0008936//nicotinamidase activity;GO:0008908//isochorismatase activity	GO:0019674//NAD metabolic process	gi|357438895|ref|XP_003589724.1|/2.55109e-82/Isochorismatase [Medicago truncatula]
Unigene12330_Mpfb2	255	67	157	23.1004298860708	60.8091035054661	1.39636762072541	Up	3.7718e-12	4.65058308867667e-11	GO:0046658//anchored to plasma membrane	-	GO:0006869//lipid transport	gi|255547702|ref|XP_002514908.1|/7.93519e-17/lipid binding protein, putative [Ricinus communis]
Unigene2652_Mpfb2	1573	102	239	5.70107676496762	15.0064618022304	1.3962775283008	Up	9.92764e-18	1.76900679794953e-16	GO:0016023//cytoplasmic membrane-bounded vesicle	GO:0004560//alpha-L-fucosidase activity;GO:0043169//cation binding	GO:0005975//carbohydrate metabolic process;GO:0007155//cell adhesion	gi|255539645|ref|XP_002510887.1|/0/alpha-l-fucosidase, putative [Ricinus communis]
CL5469	1773	184	431	9.1241943434641	24.009198561466	1.39581816532364	Up	1.06184e-30	3.34146850696379e-29	-	-	-	-
CL6155	1666	275	644	14.5125301979961	38.1786000170806	1.39546513199415	Up	4.98364e-45	2.34101567525988e-43	-	-	-	-
CL562	1527	497	1163	28.6155957111416	75.2228539415721	1.39436940220249	Up	8.5761e-80	7.81341497782258e-78	-	-	-	-
CL2303	650	50	117	6.76304204471649	17.7779480949101	1.39434459210023	Up	2.16208e-09	2.09212490620985e-08	-	-	-	-
CL7804	1850	156	365	7.41375636037029	19.48633950343	1.39418649719668	Up	3.34038e-26	9.00109909481216e-25	-	-	-	-
CL3771	1379	215	503	13.7075435206545	36.0257347987261	1.39405780250762	Up	1.730374e-35	6.25550965488e-34	-	-	-	-
CL14248	2130	118	276	4.87066032703995	12.7978969071341	1.39371746970789	Up	3.4697e-20	7.0850552779033e-19	-	-	-	-
CL2217	1831	101	236	4.84974014457277	12.7301284980848	1.3922676289016	Up	1.863876e-17	3.27221027832168e-16	-	-	-	-
Unigene21355_Mpfb2	1592	110	257	6.07484304267876	15.9440698645725	1.39210089796077	Up	7.16376e-19	1.35903925541562e-17	GO:0009941//chloroplast envelope	GO:0004028//3-chloroallyl aldehyde dehydrogenase activity;GO:0004030//aldehyde dehydrogenase [NAD(P)+] activity;GO:0004029//aldehyde dehydrogenase (NAD) activity	GO:0009414//response to water deprivation;GO:0009737//response to abscisic acid stimulus;GO:0006081//cellular aldehyde metabolic process;GO:0055114//oxidation-reduction process	gi|356526936|ref|XP_003532071.1|/8.33701e-173/PREDICTED: aldehyde dehydrogenase family 3 member I1, chloroplastic-like [Glycine max]
CL8761	1415	125	292	7.76674439764261	20.3814717067678	1.39187633650948	Up	3.15742e-21	6.81053233317422e-20	-	-	-	-
CL4732	2871	735	1716	22.5081388844535	59.0327778375049	1.39106946006737	Up	2.01008e-116	2.78630383803681e-114	-	-	-	-
CL1596	2765	147	343	4.67420374229773	12.2520317391083	1.39022848362801	Up	1.280136e-24	3.23535043087248e-23	-	-	-	-
Unigene26468_Mpfb2	291	24	56	7.25109662526304	19.0065882648906	1.390228483628	Up	3.79454e-05	0.00021042025777396	-	-	-	-
CL6194	899	42	98	4.10747603605696	10.7665239976591	1.390228483628	Up	4.69366e-08	3.89606542505511e-07	-	-	-	-
Unigene12271_Mpfb2	537	36	84	5.89404781550711	15.4494893438077	1.390228483628	Up	4.31076e-07	3.1623203512987e-06	-	-	-	-
CL6848	635	48	112	6.64588698567416	17.4202116065611	1.390228483628	Up	5.15816e-09	4.79613358518519e-08	-	-	-	-
Unigene887_Mpfb2	599	27	63	3.96298457044322	10.3877826931862	1.390228483628	Up	1.230066e-05	7.42723843853554e-05	-	-	-	-
CL6347	1158	103	240	7.82013238158496	20.4697157108925	1.38822613071685	Up	1.17971e-17	2.09386941044776e-16	-	-	-	-
Unigene5437_Mpfb2	1758	267	622	13.352968678732	34.9446457939392	1.38791090073461	Up	3.33012e-43	1.49290468928571e-41	GO:0016023//cytoplasmic membrane-bounded vesicle;GO:0005783//endoplasmic reticulum	GO:0051777//ent-kaurenoate oxidase activity;GO:0009055//electron carrier activity;GO:0020037//heme binding;GO:0019825//oxygen binding	GO:0032940//secretion by cell;GO:0009686//gibberellin biosynthetic process;GO:0022900//electron transport chain	gi|333394171|gb|AEF32085.1|/0/ent-kaurenoic acid oxidase [Castanea mollissima]
CL13715	753	40	93	4.67036104017606	12.198237957995	1.38506677851222	Up	1.124244e-07	8.90819956443977e-07	-	-	-	-
Unigene2650_Mpfb2	1416	80	186	4.96720602154319	12.9735496926133	1.38506677851222	Up	5.67658e-14	8.01371364011246e-13	GO:0016020//membrane	-	GO:0009793//embryo development ending in seed dormancy	gi|225445298|ref|XP_002281302.1|/1.75197e-150/PREDICTED: probable serine incorporator-like [Vitis vinifera]
Unigene26801_Mpfb2	248	111	258	39.3510873811528	102.748893559292	1.3846474513647	Up	8.5031e-19	1.6083992712432e-17	GO:0016021//integral to membrane;GO:0009507//chloroplast	GO:0008137//NADH dehydrogenase (ubiquinone) activity	GO:0042773//ATP synthesis coupled electron transport	gi|357471531|ref|XP_003606050.1|/3.60485e-09/A subunit of NADH dehydrogenase [Medicago truncatula]
Unigene5144_Mpfb2	1300	335	778	22.6561908498002	59.1078787087183	1.38344512193261	Up	2.37814e-53	1.31537048298654e-51	-	GO:0047787//delta4-3-oxosteroid 5beta-reductase activity;GO:0050662//coenzyme binding;GO:0000166//nucleotide binding	GO:0044237//cellular metabolic process;GO:0055114//oxidation-reduction process	gi|225429341|ref|XP_002272271.1|/0/PREDICTED: uncharacterized protein C757.02c-like isoform 1 [Vitis vinifera]
CL2699	528	7837	18178	1304.97251242	3400.33186520703	1.38165613863692	Up	0	0	-	-	-	-
CL7921	748	47	109	5.52435653652644	14.3924267850951	1.38143153539084	Up	9.75524e-09	8.76923692778994e-08	-	-	-	-
CL7268	599	47	109	6.89852869669746	17.9725129136079	1.38143153539084	Up	9.75524e-09	8.77098170234779e-08	-	-	-	-
Unigene21816_Mpfb2	325	22	51	5.95147699935051	15.4987239801781	1.38082978562576	Up	9.26354e-05	0.000477974547910482	GO:0005634//nucleus	GO:0004872//receptor activity	GO:0019375//galactolipid biosynthetic process;GO:0045892//negative regulation of transcription, DNA-dependent;GO:0080040//positive regulation of cellular response to phosphate starvation;GO:0006817//phosphate ion transport	gi|225445503|ref|XP_002285199.1|/2.4521e-26/PREDICTED: SPX domain-containing protein 2 isoform 1 [Vitis vinifera]
CL5025	1938	162	375	7.34931194332968	19.1111413128979	1.37873284479017	Up	1.889058e-26	5.14865150554885e-25	-	-	-	-
CL6958	2370	283	655	10.4984099926211	27.2961931602582	1.37852891588448	Up	5.91758e-45	2.76821451987578e-43	-	-	-	-
CL12925	1487	437	1010	25.8378223645154	67.0840901735756	1.37648617043011	Up	3.26468e-68	2.39492896948052e-66	-	-	-	-
Unigene6219_Mpfb2	644	74	171	10.1025565947473	26.2252339909389	1.3762352115485	Up	7.51508e-13	9.80649581634421e-12	GO:0009535//chloroplast thylakoid membrane	GO:0003700//sequence-specific DNA binding transcription factor activity;GO:0000166//nucleotide binding;GO:0005515//protein binding;GO:0016168//chlorophyll binding	GO:0009827//plant-type cell wall modification;GO:0043481//anthocyanin accumulation in tissues in response to UV light;GO:0010114//response to red light;GO:0010155//regulation of proton transport;GO:0048481//ovule development;GO:0010093//specification of floral organ identity;GO:0048443//stamen development;GO:0048441//petal development;GO:0006098//pentose-phosphate shunt;GO:0006364//rRNA processin…	gi|224060552|ref|XP_002300234.1|/2.30593e-39/stress enhanced protein 1 [Populus trichocarpa]
Unigene1243_Mpfb2	1614	168	388	9.15147696757176	23.7430946606951	1.37543148169992	Up	3.22886e-27	9.05704249162011e-26	GO:0005886//plasma membrane	GO:0035091//phosphatidylinositol binding	GO:0032502//developmental process;GO:0009733//response to auxin stimulus;GO:0007165//signal transduction	gi|225432774|ref|XP_002283288.1|/0/PREDICTED: uncharacterized protein LOC100256307 [Vitis vinifera]
CL6567	1340	68	157	4.46158893099207	11.5718816372342	1.37499396993284	Up	6.6902e-12	8.09867259040986e-11	-	-	-	-
CL3434	1259	107	247	7.47211396679955	19.3767239407061	1.37473630747509	Up	7.02634e-18	1.25747832974257e-16	-	-	-	-
CL10172	2852	185	427	5.70305614219606	14.7872522918159	1.37454686139573	Up	9.19658e-30	2.79666388707941e-28	-	-	-	-
CL3410	1042	251	579	21.178316882831	54.880741879681	1.37371204633002	Up	9.87944e-40	4.02562681839495e-38	-	-	-	-
CL14566	1581	131	302	7.2849213169843	18.8661899102638	1.37281780007919	Up	1.776294e-21	3.8852347321394e-20	-	-	-	-
Unigene24251_Mpfb2	409	59	136	12.6827707782336	32.8416319058378	1.37265585418005	Up	1.790038e-10	1.91501011321023e-09	-	-	-	-
Unigene6433_Mpfb2	2050	128	295	5.48961071336987	14.2127227317032	1.37240720654076	Up	5.25108e-21	1.12353718806818e-19	GO:0043231//intracellular membrane-bounded organelle;GO:0044444//cytoplasmic part	GO:0008168//methyltransferase activity	GO:0006694//steroid biosynthetic process;GO:0007389//pattern specification process;GO:0010228//vegetative to reproductive phase transition of meristem;GO:0044281//small molecule metabolic process;GO:0065007//biological regulation;GO:0044249//cellular biosynthetic process	gi|224068324|ref|XP_002302705.1|/1.39853e-122/predicted protein [Populus trichocarpa]
CL8076	1479	119	274	7.07398650654254	18.2974899632085	1.37105038194413	Up	1.358884e-19	2.68385529178322e-18	-	-	-	-
Unigene4005_Mpfb2	1920	801	1844	36.6789358393921	94.8568758304812	1.37080057031218	Up	3.14894e-122	4.65024345294118e-120	GO:0005886//plasma membrane	-	-	gi|225426118|ref|XP_002272569.1|/3.30704e-118/PREDICTED: probable membrane-associated kinase regulator 2-like [Vitis vinifera]
Unigene18250_Mpfb2	1755	120	276	6.01159292863688	15.5324902633593	1.36946992346121	Up	1.080088e-19	2.14824368978873e-18	GO:0043232;GO:0071944//cell periphery;GO:0044446//intracellular organelle part;GO:0009507//chloroplast;GO:0016020//membrane;GO:0005634//nucleus	GO:0016491//oxidoreductase activity;GO:0000166//nucleotide binding	GO:0051707//response to other organism;GO:0009266//response to temperature stimulus;GO:0006950//response to stress	gi|115464309|ref|NP_001055754.1|/1.62128e-140/Os05g0460000 [Oryza sativa Japonica Group]
Unigene20925_Mpfb2	875	60	138	6.02876890843299	15.5768688069689	1.36946992346121	Up	1.418802e-10	1.53383357842105e-09	-	-	-	gi|224059382|ref|XP_002299837.1|/1.45974e-57/predicted protein [Populus trichocarpa]
Unigene1584_Mpfb2	1040	70	161	5.91766178912693	15.2897951029943	1.3694699234612	Up	4.21018e-12	5.1699408701087e-11	GO:0005634//nucleus	GO:0003676//nucleic acid binding;GO:0004535//poly(A)-specific ribonuclease activity	GO:0009451//RNA modification;GO:0009693//ethylene biosynthetic process;GO:0000289//nuclear-transcribed mRNA poly(A) tail shortening;GO:0042742//defense response to bacterium;GO:0009611//response to wounding;GO:0002679//respiratory burst involved in defense response;GO:0010228//vegetative to reproductive phase transition of meristem;GO:0010200//response to chitin;GO:0009738//abscisic acid mediated…	gi|224131812|ref|XP_002328114.1|/3.39422e-131/predicted protein [Populus trichocarpa]
CL14492	851	67	154	6.92198545352299	17.8731166380478	1.36853341252868	Up	1.257206e-11	1.48956166581017e-10	-	-	-	-
CL9391	1433	111	255	6.81023703456099	17.5753150507951	1.36777363280031	Up	2.802e-18	5.14086796589525e-17	-	-	-	-
CL5587	1635	74	170	3.97923330092799	10.2692870408927	1.36777363280031	Up	1.119562e-12	1.43931400335704e-11	-	-	-	-
Unigene5328_Mpfb2	1059	101	232	8.38515033495066	21.6372046900596	1.36760557466734	Up	9.18196e-17	1.55576899302587e-15	-	-	GO:0010103//stomatal complex morphogenesis;GO:0016226//iron-sulfur cluster assembly;GO:0010027//thylakoid membrane organization;GO:0010228//vegetative to reproductive phase transition of meristem;GO:0048481//ovule development;GO:0045893//positive regulation of transcription, DNA-dependent;GO:0009793//embryo development ending in seed dormancy	gi|224132470|ref|XP_002328286.1|/3.61483e-136/predicted protein [Populus trichocarpa]
Unigene22293_Mpfb2	1632	91	209	4.90237667824731	12.6483903589196	1.36740055417374	Up	3.02306e-15	4.66242519931741e-14	GO:0016020//membrane	GO:0005215//transporter activity	GO:0006857//oligopeptide transport	gi|356495939|ref|XP_003516828.1|/3.87355e-141/PREDICTED: probable nitrite transporter At1g68570-like [Glycine max]
Unigene4334_Mpfb2	386	27	62	6.14981284377069	15.8640296759417	1.36714487051496	Up	1.852412e-05	0.000108374735717245	-	-	-	-
Unigene10293_Mpfb2	240	27	62	9.89094899039787	25.5146477288062	1.36714487051496	Up	1.852412e-05	0.000108388768442315	-	-	-	gi|359482160|ref|XP_003632720.1|/5.81053e-07/PREDICTED: uncharacterized protein LOC100257143 [Vitis vinifera]
CL6678	1745	494	1134	24.8895449920741	64.1839959873547	1.36667375564911	Up	1.502196e-75	1.28080632158491e-73	-	-	-	-
Unigene19548_Mpfb2	561	34	78	5.32845736856451	13.7322237215586	1.36577543990346	Up	1.555892e-06	1.06095071054776e-05	-	-	-	-
Unigene3550_Mpfb2	1925	85	195	3.882161797097	10.0049058542784	1.36577543990346	Up	2.67046e-14	3.86904190253286e-13	GO:0005773//vacuole	GO:0032440//2-alkenal reductase [NAD(P)] activity;GO:0016805//dipeptidase activity	GO:0006508//proteolysis;GO:0055114//oxidation-reduction process	gi|359484536|ref|XP_003633117.1|/6.27586e-109/PREDICTED: probable glutamate carboxypeptidase 2-like isoform 2 [Vitis vinifera]
CL14211	964	75	172	6.84021368630558	17.6222168760059	1.36528212649777	Up	8.88104e-13	1.15157910060258e-11	-	-	-	-
Unigene17671_Mpfb2	1749	127	291	6.38409514912917	16.4328279512701	1.36402671842767	Up	1.456622e-20	3.04174175406654e-19	GO:0009506//plasmodesma;GO:0005792//microsome;GO:0005737//cytoplasm;GO:0005886//plasma membrane	GO:0005509//calcium ion binding;GO:0003924//GTPase activity;GO:0005525//GTP binding	GO:0006184//GTP catabolic process;GO:0006897//endocytosis	gi|225469630|ref|XP_002264320.1|/0/PREDICTED: EH domain-containing protein 1-like [Vitis vinifera]
CL7437	1157	148	339	11.2464069957083	28.9384634791825	1.36352415979895	Up	1.100322e-23	2.68770004637838e-22	-	-	-	-
CL10599	417	31	71	6.53598547726797	16.8163377929472	1.36338687140936	Up	4.75286e-06	3.03528816478236e-05	-	-	-	-
CL9227	985	76	174	6.78364014231461	17.4470556599795	1.3628520446967	Up	7.04422e-13	9.22135740382387e-12	-	-	-	-
Unigene18763_Mpfb2	873	45	103	4.5319353907894	11.6528487576412	1.36248349314509	Up	3.4812e-08	2.94150985041137e-07	-	GO:0004568//chitinase activity;GO:0008061//chitin binding	GO:0009627//systemic acquired resistance;GO:0042742//defense response to bacterium;GO:0009817//defense response to fungus, incompatible interaction;GO:0015706//nitrate transport;GO:0010167//response to nitrate;GO:0009723//response to ethylene stimulus;GO:0080027//response to herbivore;GO:0016998//cell wall macromolecule catabolic process;GO:0009615//response to virus;GO:0009651//response to salt …	gi|384236234|gb|AFH74426.1|/6.05435e-80/pathogenesis-related protein 4 [Malus x domestica]
CL5373	904	361	826	35.1094649511665	90.2445005309475	1.36197900682383	Up	3.09844e-55	1.77234690075949e-53	-	-	-	-
Unigene5050_Mpfb2	1414	87	199	5.40947705273999	13.899935843498	1.36151718698647	Up	1.681812e-14	2.47878025009785e-13	-	-	-	gi|224126385|ref|XP_002319825.1|/7.41785e-53/predicted protein [Populus trichocarpa]
Unigene20241_Mpfb2	430	21	48	4.29374529815721	11.0250840898668	1.36048114023396	Up	0.0001780432	0.00086894850035641	GO:0009507//chloroplast	GO:0004672//protein kinase activity;GO:0005524//ATP binding	GO:0006468//protein phosphorylation	gi|225454753|ref|XP_002273880.1|/4.93244e-59/PREDICTED: uncharacterized protein LOC100264883 [Vitis vinifera]
Unigene20084_Mpfb2	424	35	80	7.25750974138208	18.6351657179352	1.36048114023395	Up	1.227594e-06	8.51346612430939e-06	-	-	-	gi|359484332|ref|XP_002280341.2|/6.9684e-45/PREDICTED: uncharacterized protein LOC100245766 [Vitis vinifera]
Unigene22660_Mpfb2	415	35	80	7.41490151890603	19.0393018419386	1.36048114023395	Up	1.227594e-06	8.51477287275518e-06	-	GO:0016740//transferase activity	GO:0016556//mRNA modification	gi|224125166|ref|XP_002319516.1|/7.31155e-34/predicted protein [Populus trichocarpa]
CL11424	1199	91	208	6.67279294320234	17.1337837259814	1.36048114023395	Up	4.49134e-15	6.870655492891e-14	-	-	-	-
Unigene23023_Mpfb2	1363	123	281	7.93404565627415	20.361960604344	1.35974787717324	Up	8.04096e-20	1.61136559396896e-18	GO:0005829//cytosol	GO:0008094//DNA-dependent ATPase activity;GO:0003677//DNA binding;GO:0005524//ATP binding	GO:0007000//nucleolus organization;GO:0006275//regulation of DNA replication;GO:0000911//cytokinesis by cell plate formation;GO:0051567//histone H3-K9 methylation;GO:0006270//DNA-dependent DNA replication initiation;GO:0006268//DNA unwinding involved in replication;GO:0008283//cell proliferation;GO:0006342//chromatin silencing;GO:0006306//DNA methylation;GO:0051726//regulation of cell cycle;GO:00…	gi|297744756|emb|CBI38018.3|/0/unnamed protein product [Vitis vinifera]
CL6957	755	53	121	6.1718357202777	15.8287838078302	1.35877884500295	Up	2.40204e-09	2.31292958789687e-08	-	-	-	-
CL2752	1513	195	445	11.3313361423373	29.0489347956048	1.3581672743957	Up	2.05098e-30	6.37864660839642e-29	-	-	-	-
Unigene18392_Mpfb2	548	32	73	5.13398812153661	13.1568350661845	1.35766062117157	Up	3.74594e-06	2.42479992350666e-05	-	GO:0005515//protein binding	GO:0044238//primary metabolic process;GO:0051726//regulation of cell cycle;GO:0044260	gi|159025723|emb|CAN88862.1|/2.91251e-41/D5-type cyclin [Populus trichocarpa]
Unigene5447_Mpfb2	2549	114	260	3.93206289143579	10.0742480813318	1.35731386115527	Up	2.08346e-18	3.85542481326781e-17	-	-	-	gi|224083904|ref|XP_002307167.1|/3.16177e-159/predicted protein [Populus trichocarpa]
CL14022	1147	346	789	26.5215022817217	67.9395575263204	1.35708932466829	Up	1.473068e-52	7.99117285138055e-51	-	-	-	-
Unigene26692_Mpfb2	442	25	57	4.97282503287977	12.7368406411498	1.35686988668157	Up	4.49746e-05	0.000246167296438954	-	-	-	-
Unigene17357_Mpfb2	734	61	139	7.30666531534084	18.7037146926469	1.35603979745217	Up	1.673558e-10	1.79677862822523e-09	GO:0030096;GO:0016021//integral to membrane;GO:0009539//photosystem II reaction center;GO:0009535//chloroplast thylakoid membrane;GO:0009654//oxygen evolving complex	GO:0009055//electron carrier activity;GO:0020037//heme binding	GO:0009767//photosynthetic electron transport chain;GO:0006354//DNA-dependent transcription, elongation;GO:0009769//photosynthesis, light harvesting in photosystem II	gi|224159|prf||1011228A/5.53312e-62/cytochrome b559
Unigene21572_Mpfb2	670	97	221	12.7286507737127	32.5781635901753	1.35582577949586	Up	7.56042e-16	1.21022961168969e-14	GO:0005634//nucleus	GO:0003746//translation elongation factor activity;GO:0008270//zinc ion binding	GO:0006414//translational elongation;GO:0032786//positive regulation of DNA-dependent transcription, elongation;GO:0000394//RNA splicing, via endonucleolytic cleavage and ligation;GO:0006366//transcription from RNA polymerase II promoter	gi|255544187|ref|XP_002513156.1|/1.04046e-53/suppressor of ty, putative [Ricinus communis]
Unigene20583_Mpfb2	569	36	82	5.56257236718333	14.2334675237515	1.35546306546732	Up	9.68458e-07	6.80934317130854e-06	-	-	-	gi|255539270|ref|XP_002510700.1|/5.78967e-91/hypothetical protein RCOM_1601660 [Ricinus communis]
Unigene19424_Mpfb2	1267	135	307	9.36790748893247	23.9315533856766	1.3531153106109	Up	2.31082e-21	5.03246481831325e-20	GO:0009941//chloroplast envelope;GO:0048046//apoplast;GO:0009534//chloroplast thylakoid;GO:0010287//plastoglobule	GO:0005515//protein binding;GO:0000166//nucleotide binding;GO:0050662//coenzyme binding;GO:0003824//catalytic activity;GO:0008266//poly(U) RNA binding;GO:0003729//mRNA binding	GO:0006098//pentose-phosphate shunt;GO:0010218//response to far red light;GO:0010114//response to red light;GO:0010207//photosystem II assembly;GO:0045727//positive regulation of translation;GO:0015995//chlorophyll biosynthetic process;GO:0009965//leaf morphogenesis;GO:0009637//response to blue light;GO:0030154//cell differentiation;GO:0032544//plastid translation;GO:0045893//positive regulation …	gi|356500206|ref|XP_003518924.1|/4.42609e-179/PREDICTED: uncharacterized protein At3g63140, chloroplastic-like [Glycine max]
CL13558	1790	391	889	19.2047724655273	49.0521286665894	1.35285087381397	Up	1.013448e-58	6.22237794456522e-57	-	-	-	-
CL9820	1166	183	416	13.7986938459524	35.237404266641	1.35257594214861	Up	2.28154e-28	6.64307416623711e-27	-	-	-	-
Unigene10373_Mpfb2	725	44	100	5.33580696493494	13.6229487317319	1.35226063342898	Up	6.56778e-08	5.36596294377147e-07	-	-	-	-
Unigene21952_Mpfb2	1196	393	893	28.8899513431911	73.7444613933238	1.35196692515417	Up	6.41444e-59	3.95986515245902e-57	GO:0005840//ribosome;GO:0009941//chloroplast envelope;GO:0009579//thylakoid;GO:0009570//chloroplast stroma	GO:0003735//structural constituent of ribosome	GO:0006412//translation;GO:0045036//protein targeting to chloroplast;GO:0009793//embryo development ending in seed dormancy	gi|255582683|ref|XP_002532120.1|/7.34777e-96/50S ribosomal protein L13, putative [Ricinus communis]
Unigene1378_Mpfb2	672	103	234	13.4757638361241	34.3918638740821	1.35170025469174	Up	1.273728e-16	2.14051671967274e-15	GO:0009512//cytochrome b6f complex;GO:0009535//chloroplast thylakoid membrane	GO:0009496//plastoquinol--plastocyanin reductase activity	GO:0006364//rRNA processing;GO:0009657//plastid organization;GO:0010207//photosystem II assembly	gi|225428637|ref|XP_002284808.1|/7.56315e-36/PREDICTED: uncharacterized protein LOC100255593 [Vitis vinifera]
CL3266	3496	174	395	4.37585843968784	11.1592446883573	1.35060140950729	Up	5.83302e-27	1.623080916133e-25	-	-	-	-
CL1896	1368	602	1366	38.6897419897305	98.6219830151367	1.34995815382194	Up	5.81774e-89	5.89457069192825e-87	-	-	-	-
CL224	4130	1135	2573	24.1619092905065	61.5316928278232	1.34859522184708	Up	1.321944e-165	2.6549923296e-163	-	-	-	-
CL14275	647	45	102	6.11496073594922	15.5705882335638	1.34840830793338	Up	5.18832e-08	4.28463071052632e-07	-	-	-	-
CL14565	1569	169	383	9.46998302883501	24.109319879437	1.34815720793433	Up	4.02418e-26	1.07794113823355e-24	-	-	-	-
CL5951	612	38	86	5.45905681387246	13.8789355134556	1.34617330355006	Up	6.02572e-07	4.32972270758467e-06	-	-	-	-
Unigene19001_Mpfb2	1051	65	147	5.43746006449613	13.8141366420964	1.34514059409947	Up	6.57632e-11	7.36864181700967e-10	-	GO:0080030//methyl indole-3-acetate esterase activity;GO:0004091//carboxylesterase activity;GO:0050253//retinyl-palmitate esterase activity;GO:0080031//methyl salicylate esterase activity;GO:0080032//methyl jasmonate esterase activity	GO:0010363//regulation of plant-type hypersensitive response;GO:0009814//defense response, incompatible interaction	gi|296086977|emb|CBI33233.3|/2.10605e-112/unnamed protein product [Vitis vinifera]
Unigene3597_Mpfb2	1548	130	294	7.38342445450315	18.757955569565	1.34514059409947	Up	2.36868e-20	4.89206035283364e-19	GO:0016021//integral to membrane;GO:0005739//mitochondrion	GO:0032440//2-alkenal reductase [NAD(P)] activity;GO:0005385//zinc ion transmembrane transporter activity	GO:0071577//zinc ion transmembrane transport;GO:0055114//oxidation-reduction process	gi|225461880|ref|XP_002265513.1|/1.06044e-132/PREDICTED: zinc transporter 2 [Vitis vinifera]
Unigene21649_Mpfb2	1112	92	208	7.27391932147565	18.474286589435	1.34471382437563	Up	7.82686e-15	1.17778213966034e-13	GO:0005634//nucleus	GO:0003677//DNA binding;GO:0005524//ATP binding;GO:0008094//DNA-dependent ATPase activity	GO:0000911//cytokinesis by cell plate formation;GO:0006268//DNA unwinding involved in replication;GO:0051322//anaphase;GO:0016458//gene silencing;GO:0051726//regulation of cell cycle;GO:0009909//regulation of flower development;GO:0051567//histone H3-K9 methylation;GO:0006270//DNA-dependent DNA replication initiation;GO:0008283//cell proliferation;GO:0006275//regulation of DNA replication;GO:0006…	gi|357476415|ref|XP_003608493.1|/9.53035e-119/DNA replication licensing factor MCM3-like protein [Medicago truncatula]
CL6680	929	46	104	4.35338981995744	11.0567312634293	1.34471382437563	Up	4.09824e-08	3.4251038905123e-07	-	-	-	-
Unigene22337_Mpfb2	1207	288	651	20.9783176598331	53.2700184561654	1.34442479401488	Up	4.56188e-43	2.03300587100592e-41	GO:0071944//cell periphery	GO:0000166//nucleotide binding;GO:0016616//oxidoreductase activity, acting on the CH-OH group of donors, NAD or NADP as acceptor	GO:0050896//response to stimulus;GO:0055114//oxidation-reduction process	gi|147800243|emb|CAN77657.1|/9.71505e-104/hypothetical protein VITISV_002460 [Vitis vinifera]
CL8381	1159	54	122	4.09633780447884	10.3964608742165	1.34368589769098	Up	2.8252e-09	2.69854074825618e-08	-	-	-	-
Unigene19472_Mpfb2	334	35	79	9.21312613876049	23.3609098386211	1.34233379352369	Up	1.832978e-06	1.23719854879761e-05	GO:0030126//COPI vesicle coat	GO:0005198//structural molecule activity	GO:0016192//vesicle-mediated transport;GO:0006886//intracellular protein transport	gi|359475304|ref|XP_003631645.1|/8.98178e-08/PREDICTED: coatomer subunit gamma-2-like [Vitis vinifera]
CL8746	1957	156	352	7.00840534833165	17.7648263481757	1.3418654620666	Up	5.65056e-24	1.4006755668678e-22	-	-	-	-
Unigene26656_Mpfb2	847	43	97	4.46344805548585	11.3109075508742	1.34148414977658	Up	1.237924e-07	9.76104478031757e-07	GO:0016021//integral to membrane	GO:0004671//protein C-terminal S-isoprenylcysteine carboxyl O-methyltransferase activity	GO:0006481//C-terminal protein methylation	gi|224059468|ref|XP_002299861.1|/1.22131e-138/predicted protein [Populus trichocarpa]
Unigene21779_Mpfb2	693	51	115	6.47026966182833	16.3898030376356	1.34090077126443	Up	8.4914e-09	7.69899427367576e-08	GO:0005829//cytosol;GO:0009506//plasmodesma;GO:0005783//endoplasmic reticulum;GO:0005886//plasma membrane	-	GO:0010162//seed dormancy process;GO:0009944//polarity specification of adaxial/abaxial axis;GO:0009845//seed germination;GO:0010075//regulation of meristem growth;GO:0010014//meristem initiation;GO:0009909//regulation of flower development;GO:0009640//photomorphogenesis;GO:0010228//vegetative to reproductive phase transition of meristem;GO:0016567//protein ubiquitination;GO:0019915//lipid storag…	gi|224123728|ref|XP_002319150.1|/2.3576e-104/predicted protein [Populus trichocarpa]
CL6542	1420	165	372	10.2160036520541	25.8740089644232	1.34067265915377	Up	3.25478e-25	8.44803293624354e-24	-	-	-	-
CL12461	710	55	124	6.81066910136942	17.2493393096155	1.34067265915377	Up	2.23372e-09	2.15913525304813e-08	-	-	-	-
Unigene15066_Mpfb2	222	59	133	23.3660056229619	59.1708482638401	1.34047544843091	Up	5.8901e-10	6.00017423128945e-09	-	-	-	-
Unigene21607_Mpfb2	1257	59	133	4.12669311718182	10.4502214117522	1.3404754484309	Up	5.8901e-10	6.00152714543405e-09	GO:0005618//cell wall;GO:0048046//apoplast	GO:0009044//xylan 1,4-beta-xylosidase activity;GO:0008422//beta-glucosidase activity	GO:0045493//xylan catabolic process	gi|224054312|ref|XP_002298197.1|/0/predicted protein [Populus trichocarpa]
CL6481	673	36	81	4.70297723168992	11.8871866905046	1.33776106373387	Up	1.44423e-06	9.90338535204856e-06	-	-	-	-
CL13501	797	36	81	3.97127186565535	10.0377373183307	1.33776106373387	Up	1.44423e-06	9.90488837001062e-06	-	-	-	-
Unigene9913_Mpfb2	636	44	99	6.08248435468213	15.3740117172965	1.33776106373387	Up	9.7705e-08	7.80344864793213e-07	-	-	-	gi|359474892|ref|XP_002276432.2|/2.51382e-14/PREDICTED: pentatricopeptide repeat-containing protein At4g34830, chloroplastic-like [Vitis vinifera]
Unigene6377_Mpfb2	447	40	90	7.86752094687377	19.8858479808838	1.33776106373386	Up	3.74808e-07	2.77886771320755e-06	-	-	-	gi|356501037|ref|XP_003519335.1|/3.17218e-13/PREDICTED: uncharacterized protein LOC100795617 isoform 2 [Glycine max]
Unigene4939_Mpfb2	1832	511	1149	24.5234106457705	61.9446335548634	1.33681966400005	Up	5.02242e-74	4.14914327934186e-72	-	GO:0004014//adenosylmethionine decarboxylase activity;GO:0008792//arginine decarboxylase activity	GO:0006597//spermine biosynthetic process;GO:0008295//spermidine biosynthetic process	gi|27597160|dbj|BAC55114.1|/0/S-adenosylmethionine decarboxylase [Malus x domestica]
CL547	3385	564	1268	14.6489288838586	36.997272582219	1.33662374003216	Up	1.750336e-81	1.6274883437037e-79	-	-	-	-
CL11138	1433	109	245	6.68753006096529	16.8860870095874	1.3362896765172	Up	4.69048e-17	8.09000384427481e-16	-	-	-	-
Unigene1143_Mpfb2	712	65	146	8.02636310082224	20.252656225475	1.33529280814311	Up	9.74254e-11	1.07536795324866e-09	-	-	-	-
Unigene18372_Mpfb2	880	49	110	4.89552020736864	12.345797288132	1.334485931701	Up	2.0189e-08	1.74573425373134e-07	-	-	-	gi|224074191|ref|XP_002304294.1|/8.12345e-48/predicted protein [Populus trichocarpa]
Unigene2334_Mpfb2	567	41	92	6.35749807730845	16.0255851923548	1.33384601373048	Up	2.95578e-07	2.22244163760399e-06	-	-	-	-
Unigene23659_Mpfb2	652	37	83	4.98929942255925	12.5730205511038	1.33342212800953	Up	1.137884e-06	7.93026528007403e-06	GO:0005618//cell wall;GO:0005773//vacuole	GO:0016298//lipase activity;GO:0004091//carboxylesterase activity	GO:0010363//regulation of plant-type hypersensitive response;GO:0009963//positive regulation of flavonoid biosynthetic process;GO:0006612//protein targeting to membrane	gi|297851314|ref|XP_002893538.1|/1.26156e-69/predicted protein [Arabidopsis lyrata subsp. lyrata]
Unigene5159_Mpfb2	880	75	168	7.49314317454384	18.8553994946017	1.33133479457444	Up	4.29034e-12	5.26122589579376e-11	-	-	-	gi|359495554|ref|XP_003635020.1|/4.28749e-65/PREDICTED: uncharacterized protein LOC100853520 [Vitis vinifera]
Unigene2320_Mpfb2	1048	63	141	5.28523991853321	13.2882245620353	1.33010749119044	Up	2.30394e-10	2.43595565418811e-09	GO:0009536//plastid	GO:0003677//DNA binding	GO:0006655//phosphatidylglycerol biosynthetic process;GO:0010103//stomatal complex morphogenesis;GO:0016226//iron-sulfur cluster assembly;GO:0019288//isopentenyl diphosphate biosynthetic process, mevalonate-independent pathway;GO:0010027//thylakoid membrane organization;GO:0000023//maltose metabolic process;GO:0019252//starch biosynthetic process;GO:0043085//positive regulation of catalytic activ…	gi|255584347|ref|XP_002532909.1|/9.73971e-110/conserved hypothetical protein [Ricinus communis]
Unigene23545_Mpfb2	807	42	94	4.57573848378588	11.5043860727079	1.33010749119043	Up	2.33086e-07	1.77800865192438e-06	-	-	-	-
CL14167	6612	687	1537	9.13501640976451	22.958851097228	1.32957122316423	Up	1.38333e-97	1.54730939034653e-95	-	-	-	-
Unigene18600_Mpfb2	330	38	85	10.1240690002726	25.4398247149388	1.32929948498567	Up	8.96492e-07	6.32301810332449e-06	-	-	-	-
CL7810	2523	136	304	4.7392224871418	11.9005069380647	1.3283007344848	Up	1.285562e-20	2.69074855108847e-19	-	-	-	-
Unigene2946_Mpfb2	577	34	76	5.18070118503412	13.0090896900941	1.3283007344848	Up	3.46542e-06	2.25160121322789e-05	GO:0005730//nucleolus;GO:0009524//phragmoplast;GO:0005886//plasma membrane;GO:0005618//cell wall;GO:0005819//spindle;GO:0009507//chloroplast;GO:0015629//actin cytoskeleton	GO:0003779//actin binding	GO:0009826//unidimensional cell growth;GO:0008154//actin polymerization or depolymerization	gi|28881453|emb|CAD46559.1|/2.19068e-69/profilin [Malus x domestica]
CL13281	573	34	76	5.21686663833279	13.0999035797282	1.3283007344848	Up	3.46542e-06	2.25095392238034e-05	-	-	-	-
CL13606	399	51	114	11.2378367810703	28.2189652300161	1.3283007344848	Up	1.258904e-08	1.11743494119034e-07	-	-	-	-
CL9423	472	30	67	5.58810677423608	14.0198037000822	1.32703465714081	Up	1.347924e-05	8.09237911996812e-05	-	-	-	-
Unigene2244_Mpfb2	530	43	96	7.13309528867268	17.8897590892178	1.32653380831062	Up	1.838004e-07	1.42027296094391e-06	GO:0016023//cytoplasmic membrane-bounded vesicle	GO:0051082//unfolded protein binding;GO:0031072//heat shock protein binding	-	gi|359494138|ref|XP_003634726.1|/3.77126e-43/PREDICTED: uncharacterized protein LOC100853072 [Vitis vinifera]
Unigene18557_Mpfb2	383	142	317	32.5968031711401	81.7465846545767	1.32642797292628	Up	2.17342e-21	4.74009055888031e-20	GO:0005622//intracellular	-	GO:0010363//regulation of plant-type hypersensitive response;GO:0009750//response to fructose stimulus;GO:0009651//response to salt stress;GO:0009963//positive regulation of flavonoid biosynthetic process;GO:0006612//protein targeting to membrane;GO:0006816//calcium ion transport;GO:0006833//water transport;GO:0007030//Golgi organization	gi|225444657|ref|XP_002276822.1|/3.32756e-15/PREDICTED: uncharacterized protein LOC100264520 [Vitis vinifera]
Unigene4468_Mpfb2	1693	254	567	13.1905285479349	33.0776943289823	1.32635630046162	Up	5.53434e-37	2.08235878651124e-35	GO:0005773//vacuole;GO:0016020//membrane	GO:0005516//calmodulin binding;GO:0003755//peptidyl-prolyl cis-trans isomerase activity;GO:0005528//FK506 binding	GO:0034976//response to endoplasmic reticulum stress;GO:0000413//protein peptidyl-prolyl isomerization;GO:0006457//protein folding;GO:0006499//N-terminal protein myristoylation;GO:0070370//cellular heat acclimation;GO:0009644//response to high light intensity;GO:0042542//response to hydrogen peroxide	gi|224131530|ref|XP_002321107.1|/0/predicted protein [Populus trichocarpa]
Unigene3973_Mpfb2	1072	112	250	9.18562426968956	23.0332038957687	1.32626542489604	Up	3.44522e-17	5.9810236872839e-16	GO:0005777//peroxisome	GO:0016491//oxidoreductase activity;GO:0005509//calcium ion binding	GO:0000272//polysaccharide catabolic process	gi|28301674|emb|CAB63264.3|/3.3448e-89/calcium-binding protein [Lotus japonicus]
CL4236	2291	121	270	4.64350289669971	11.6398612581254	1.3257884220678	Up	1.962128e-18	3.64283492982744e-17	-	-	-	-
CL4323	412	52	116	11.0966418015251	27.8080094256955	1.32537733927804	Up	9.94032e-09	8.92495768885357e-08	-	-	-	-
Unigene14539_Mpfb2	200	26	58	11.4295410555709	28.6422497084663	1.32537733927803	Up	5.28454e-05	0.000285035901241346	-	-	-	gi|86438847|emb|CAJ44364.1|/2.13356e-17/putative CC-NBS-LRR resistance protein [Malus x domestica]
Unigene2092_Mpfb2	920	48	107	4.58710677815553	11.4869592159142	1.32434054797155	Up	3.78944e-08	3.18647197915891e-07	GO:0005739//mitochondrion;GO:0016021//integral to membrane;GO:0031969//chloroplast membrane	GO:0052670//geraniol kinase activity;GO:0052669//CTP:2-trans,-6-trans-farnesol kinase activity;GO:0016301//kinase activity;GO:0052671//geranylgeraniol kinase activity	GO:0048440//carpel development;GO:0016487//farnesol metabolic process;GO:0010189//vitamin E biosynthetic process;GO:0009737//response to abscisic acid stimulus;GO:0016310//phosphorylation	gi|359478755|ref|XP_002278580.2|/1.28775e-59/PREDICTED: probable phytol kinase 2, chloroplastic-like [Vitis vinifera]
CL4900	1396	83	185	5.22730828527872	13.0886676120598	1.32417809146095	Up	4.4791e-13	5.94437738325991e-12	-	-	-	-
CL13749	2028	215	479	9.32085922829516	23.3279562170227	1.32352505843828	Up	2.10758e-31	6.75936356422995e-30	-	-	-	-
CL14429	1575	115	256	6.41952244879438	16.053455775298	1.32234601134718	Up	1.714748e-17	3.01626108882834e-16	-	-	-	-
Unigene23631_Mpfb2	1472	239	532	14.2749807288955	35.6954573765557	1.32225168981199	Up	1.206208e-34	4.2617148797498e-33	GO:0005886//plasma membrane;GO:0016021//integral to membrane	GO:0042936//dipeptide transporter activity;GO:0042937//tripeptide transporter activity	GO:0042939//tripeptide transport;GO:0006807//nitrogen compound metabolic process;GO:0009860//pollen tube growth;GO:0042938//dipeptide transport	gi|356539537|ref|XP_003538254.1|/0/PREDICTED: peptide transporter PTR1-like [Glycine max]
CL3595	1454	213	474	12.8795484331637	32.197567618017	1.32186969096397	Up	4.91442e-31	1.56282706108374e-29	-	-	-	-
CL2935	1481	161	358	9.55776299769859	23.8746545801554	1.32073496144119	Up	8.3586e-24	2.04946703960933e-22	-	-	-	-
CL5301	1749	206	458	10.355303942682	25.8633512085282	1.32053932320528	Up	5.34676e-30	1.63695621707317e-28	-	-	-	-
CL7364	1437	126	280	7.7090207858355	19.2446666147639	1.3198391557366	Up	6.13894e-19	1.16953018406408e-17	-	-	-	-
Unigene26983_Mpfb2	520	27	60	4.56505338018363	11.3961205736603	1.3198391557366	Up	4.14574e-05	0.000228382110032915	-	-	-	-
CL7104	1288	113	251	7.71343848112463	19.2471746541686	1.31920065382714	Up	4.01782e-17	6.94572563045142e-16	-	-	-	-
CL10760	1416	118	262	7.3266288817762	18.274569997122	1.31861601446716	Up	8.5315e-18	1.52503937302215e-16	-	-	-	-
CL1147	1526	141	313	8.1236278295972	20.2581103600804	1.31830355682538	Up	5.9258e-21	1.26670282024598e-19	-	-	-	-
Unigene10394_Mpfb2	748	41	91	4.81911953186349	12.0156957563638	1.31807869787217	Up	4.38376e-07	3.21274295556276e-06	-	-	-	-
CL4959	858	142	315	14.5507874295415	36.2603836434647	1.31729696117415	Up	4.69758e-21	1.00797218717949e-19	-	-	-	-
CL8321	746	55	122	6.4820041045205	16.1521422965374	1.31721368632978	Up	4.89242e-09	4.56030460767327e-08	-	-	-	-
CL2313	1220	277	614	19.9620609860853	49.7070133436923	1.31618874161255	Up	1.864084e-39	7.55480644627803e-38	-	-	-	-
CL12525	1975	434	962	19.3200421348306	48.1079776858047	1.31617791361712	Up	7.83676e-61	5.03033164261364e-59	-	-	-	-
CL7358	494	33	73	5.87316809146432	14.5950316118808	1.31326650181312	Up	6.54364e-06	4.106952055e-05	-	-	-	-
CL8063	1772	138	305	6.84700757800304	16.9998563109719	1.31197703796363	Up	2.56538e-20	5.28863854105839e-19	-	-	-	-
CL7436	1553	324	716	18.3425196988705	45.5355614078689	1.31180183667119	Up	1.6888e-45	8.05862546990496e-44	-	-	-	-
CL10751	1243	91	201	6.43658788326598	15.9710716325956	1.31109311327179	Up	6.89354e-14	9.68632397574627e-13	-	-	-	-
Unigene14275_Mpfb2	323	24	53	6.53272172740416	16.2062478333374	1.3107940161336	Up	0.0001282568	0.000642620748996563	GO:0005829//cytosol;GO:0005634//nucleus	GO:0016787//hydrolase activity;GO:0016829//lyase activity	-	gi|334184756|ref|NP_001189696.1|/8.19125e-22/cytokinin riboside 5'-monophosphate phosphoribohydrolase LOG3 [Arabidopsis thaliana]
Unigene23988_Mpfb2	272	87	192	28.1213255609351	69.7174435094515	1.30985506716398	Up	2.58522e-13	3.49770977784431e-12	-	-	-	-
CL88	2768	150	331	4.76442629595273	11.810574862346	1.30970477860289	Up	7.31816e-22	1.6322819952616e-20	-	-	-	-
CL2805	2969	905	1997	26.7993228885448	66.431949301178	1.30968069776496	Up	2.41924e-123	3.5961525118421e-121	-	-	-	-
CL10097	1806	310	684	15.0913950388746	37.4065353049051	1.30956417190321	Up	1.972032e-43	8.92033574054054e-42	-	-	-	-
Unigene20055_Mpfb2	333	39	86	10.2968838338476	25.5072328355401	1.30869859813141	Up	1.046232e-06	7.32086990523382e-06	GO:0000786//nucleosome;GO:0005634//nucleus	GO:0003677//DNA binding	GO:0006334//nucleosome assembly	gi|356557465|ref|XP_003547036.1|/2.69807e-12/PREDICTED: histone H4-like [Glycine max]
CL11996	2023	264	582	11.4734356388863	28.4142521866252	1.30831728584138	Up	3.72204e-37	1.41221885440806e-35	-	-	-	-
CL937	489	44	97	7.91096124658043	19.5916946740091	1.30831728584138	Up	2.14354e-07	1.64260520705443e-06	-	-	-	-
CL1771	2009	176	388	7.70225992947304	19.0748406084429	1.30831728584138	Up	2.57438e-25	6.71284811425274e-24	-	-	-	-
Unigene20825_Mpfb2	528	172	379	28.6404583560342	70.8948056394249	1.30762534576055	Up	9.54908e-25	2.42695937075366e-23	GO:0009941//chloroplast envelope;GO:0048046//apoplast;GO:0009295//nucleoid;GO:0005730//nucleolus;GO:0005829//cytosol;GO:0009570//chloroplast stroma;GO:0009535//chloroplast thylakoid membrane	GO:0016779//nucleotidyltransferase activity;GO:0005515//protein binding;GO:0000166//nucleotide binding;GO:0003746//translation elongation factor activity	GO:0000038//very long-chain fatty acid metabolic process;GO:0042335//cuticle development	gi|388507162|gb|AFK41647.1|/2.14145e-38/unknown [Medicago truncatula]
Unigene2472_Mpfb2	1188	79	174	5.84650183495272	14.4657826810436	1.30699880996318	Up	3.6475e-12	4.5071609926169e-11	-	GO:0005488//binding	GO:0007346//regulation of mitotic cell cycle	gi|356556710|ref|XP_003546666.1|/2.03366e-114/PREDICTED: RNA exonuclease 4-like [Glycine max]
CL3730	1584	189	416	10.4904004443614	25.9386448073885	1.30603335621157	Up	5.86642e-27	1.63137017464615e-25	-	-	-	-
CL11259	1788	754	1659	37.0756924621426	91.6406161119063	1.30551351997875	Up	2.71056e-102	3.24900519469496e-100	-	-	-	-
Unigene26428_Mpfb2	338	30	66	7.80351005159595	19.2857425092714	1.30533958604149	Up	2.00292e-05	0.000116696688860237	GO:0043231//intracellular membrane-bounded organelle;GO:0044444//cytoplasmic part	GO:0005524//ATP binding;GO:0004709//MAP kinase kinase kinase activity	GO:0012501//programmed cell death;GO:0042742//defense response to bacterium;GO:0045087//innate immune response;GO:0000186//activation of MAPKK activity;GO:0010033//response to organic substance;GO:0000165//MAPK cascade	gi|359475759|ref|XP_002269246.2|/5.22294e-24/PREDICTED: cysteine-rich receptor-like protein kinase 10-like [Vitis vinifera]
CL12799	1031	231	508	19.6987538897028	48.6647140436165	1.30477170764766	Up	1.635102e-32	5.44499810449521e-31	-	-	-	-
Unigene12254_Mpfb2	1962	101	222	4.52592976794738	11.1754006033244	1.30404044588986	Up	4.5208e-15	6.91104300405954e-14	GO:0016023//cytoplasmic membrane-bounded vesicle	GO:0005524//ATP binding;GO:0017111//nucleoside-triphosphatase activity	-	gi|225450283|ref|XP_002267624.1|/0/PREDICTED: ATPase family gene 2 protein-like [Vitis vinifera]
CL4553	1519	101	222	5.84586846919865	14.4345859010681	1.30404044588986	Up	4.5208e-15	6.91338176649746e-14	-	-	-	-
CL7448	1072	76	167	6.23310218300363	15.3861802023735	1.30361284132202	Up	1.084846e-11	1.29246258618508e-10	-	-	-	-
CL5913	708	76	167	9.43769144093205	23.2965892329723	1.30361284132202	Up	1.084846e-11	1.29280342547468e-10	-	-	-	-
CL4167	2007	337	740	14.7627738903353	36.416103610235	1.30261274162601	Up	1.787668e-46	8.69568667944026e-45	-	-	-	-
Unigene19929_Mpfb2	559	36	79	5.66208171185567	13.9580391522352	1.30169180902635	Up	3.17828e-06	2.07788331770833e-05	-	-	-	gi|255540135|ref|XP_002511132.1|/6.94578e-09/zinc finger protein, putative [Ricinus communis]
Unigene24542_Mpfb2	264	36	79	11.9890290792701	29.5550904776494	1.30169180902635	Up	3.17828e-06	2.07818398090001e-05	-	-	-	-
Unigene16879_Mpfb2	796	140	307	15.4632368359096	38.0920579643873	1.30064789071676	Up	3.45794e-20	7.06423375497287e-19	GO:0043234//protein complex;GO:0009507//chloroplast	-	GO:0080153//negative regulation of reductive pentose-phosphate cycle;GO:0034605//cellular response to heat;GO:0071454//cellular response to anoxia;GO:0009416//response to light stimulus;GO:0070417//cellular response to cold	gi|255539356|ref|XP_002510743.1|/4.2924e-34/conserved hypothetical protein [Ricinus communis]
Unigene11659_Mpfb2	378	26	57	6.04737621987877	14.8933427602863	1.30028635831521	Up	7.86408e-05	0.000410500070601825	-	-	-	-
Unigene12326_Mpfb2	1568	125	274	7.00889242516856	17.2589206987152	1.30008386058999	Up	3.59086e-18	6.53776682272361e-17	GO:0005622//intracellular	GO:0003887//DNA-directed DNA polymerase activity;GO:0003677//DNA binding	GO:0010224//response to UV-B;GO:0007062//sister chromatid cohesion;GO:0007131//reciprocal meiotic recombination;GO:0006302//double-strand break repair;GO:0042138//meiotic DNA double-strand break formation;GO:0006289//nucleotide-excision repair;GO:0045132//meiotic chromosome segregation;GO:0033044//regulation of chromosome organization	gi|224108111|ref|XP_002314725.1|/0/predicted protein [Populus trichocarpa]
Unigene5836_Mpfb2	724	214	469	25.9872692933719	63.9798776589384	1.29981318840579	Up	5.64672e-30	1.72762105673663e-28	-	-	GO:0006810//transport	gi|223667948|gb|ACN11576.1|/1.08898e-30/lipid transfer protein 3 precursor [Prunus dulcis]
Unigene19868_Mpfb2	753	47	103	5.48767422220687	13.509876448102	1.29974773779714	Up	1.04824e-07	8.34400517174564e-07	-	-	-	gi|359488974|ref|XP_002277161.2|/5.27104e-47/PREDICTED: ribosome assembly protein C18.05c [Vitis vinifera]
CL8481	1970	94	206	4.19514587748404	10.3278547872292	1.29974773779713	Up	5.01004e-14	7.09713785454545e-13	-	-	-	-
CL12927	2810	319	699	9.98090226314565	24.5685759555994	1.29957209390212	Up	7.67638e-44	3.50746143397371e-42	-	-	-	-
CL5086	917	105	230	10.067123654349	24.7723740568844	1.29908059556981	Up	1.772526e-15	2.7715805333564e-14	-	-	-	-
CL4394	1977	205	449	9.11659435972152	22.431008527552	1.29892759752726	Up	9.75686e-29	2.86672787087126e-27	-	-	-	-
Unigene2036_Mpfb2	1507	116	254	6.76752979657098	16.6467552020467	1.29853975393615	Up	6.30328e-17	1.08016276040956e-15	-	-	-	gi|255561524|ref|XP_002521772.1|/2.96798e-148/conserved hypothetical protein [Ricinus communis]
Unigene27439_Mpfb2	414	32	70	6.7957137454156	16.6996291820144	1.29711907923653	Up	1.233906e-05	7.44644474278846e-05	GO:0005743//mitochondrial inner membrane;GO:0070469//respiratory chain;GO:0005886//plasma membrane;GO:0016021//integral to membrane	GO:0005507//copper ion binding;GO:0009055//electron carrier activity;GO:0020037//heme binding;GO:0004129//cytochrome-c oxidase activity	GO:0009060//aerobic respiration;GO:0006810//transport;GO:0022900//electron transport chain	gi|50261306|ref|YP_052915.1|/1.02087e-48/cytochrome c oxidase subunit 1 [Saprolegnia ferax]
CL9179	1029	208	455	17.7718811359703	43.6722080940725	1.29711907923652	Up	4.85922e-29	1.44367713727811e-27	-	-	-	-
CL4877	2591	663	1450	22.4973598546551	55.2725775925634	1.29680818708127	Up	9.8164e-89	9.85762888e-87	-	-	-	-
CL13720	856	70	153	7.18968254753739	17.6533363091982	1.29594088803924	Up	9.6151e-11	1.06182002419355e-09	-	-	-	-
CL4197	515	124	271	21.1689782059864	51.9722107197481	1.29578879325855	Up	6.63804e-18	1.18939884837431e-16	-	-	-	-
CL12960	660	38	83	5.06203450013628	12.4206203019995	1.29494798019489	Up	1.964486e-06	1.32043965274431e-05	-	-	-	-
CL12315	671	87	190	11.3994046983224	27.9666346914467	1.29474817477378	Up	5.56606e-13	7.33308120524781e-12	-	-	-	-
Unigene1466_Mpfb2	483	302	659	54.9724701191655	134.755783236091	1.29356597797452	Up	3.81692e-41	1.61652106729147e-39	GO:0009536//plastid	GO:0005488//binding;GO:0003909//DNA ligase activity	GO:0006281//DNA repair	gi|21322711|emb|CAD22154.1|/4.11555e-21/pherophorin-dz1 protein [Volvox carteri f. nagariensis]
Unigene10167_Mpfb2	613	33	72	4.73302616179996	11.6006186589952	1.29336694437541	Up	9.68652e-06	5.93524274277966e-05	-	-	-	gi|224128682|ref|XP_002329064.1|/5.12359e-14/predicted protein [Populus trichocarpa]
CL13211	2475	132	288	4.68904248433677	11.4928149300429	1.29336694437541	Up	7.0009e-19	1.32925911806723e-17	-	-	-	-
Unigene21199_Mpfb2	683	33	72	4.24794295341636	10.411682632451	1.29336694437541	Up	9.68652e-06	5.93604763059398e-05	GO:0005739//mitochondrion;GO:0009941//chloroplast envelope;GO:0009570//chloroplast stroma	GO:0005507//copper ion binding;GO:0051087//chaperone binding;GO:0005524//ATP binding	GO:0009684//indoleacetic acid biosynthetic process;GO:0034976//response to endoplasmic reticulum stress;GO:0006457//protein folding;GO:0009408//response to heat;GO:0006569//tryptophan catabolic process;GO:0009644//response to high light intensity;GO:0042542//response to hydrogen peroxide	gi|224099491|ref|XP_002311504.1|/3.60522e-41/predicted protein [Populus trichocarpa]
CL12857	2368	628	1370	23.3165013737607	57.1410212322328	1.29317549124782	Up	1.389916e-83	1.32229292892632e-81	-	-	-	-
CL7521	1614	116	253	6.31887695379955	15.4819663638038	1.2928486418583	Up	9.22314e-17	1.56216069512744e-15	-	-	-	-
CL6165	753	72	157	8.40664987231691	20.5927242946797	1.29253180974087	Up	5.99664e-11	6.74588411650485e-10	-	-	-	-
CL10268	717	39	85	4.78223475128488	11.7087059357459	1.29182477956701	Up	1.544626e-06	1.05406379211719e-05	-	-	-	-
Unigene10300_Mpfb2	687	39	85	4.99106596313138	12.2200031381802	1.29182477956701	Up	1.544626e-06	1.05422299220662e-05	GO:0005634//nucleus	GO:0003700//sequence-specific DNA binding transcription factor activity;GO:0003677//DNA binding	GO:0006355//regulation of transcription, DNA-dependent	gi|356538793|ref|XP_003537885.1|/8.19933e-33/PREDICTED: dnaJ homolog subfamily C member 2-like [Glycine max]
CL368	2173	546	1190	22.0911516030362	54.0874322057143	1.29182477956701	Up	9.95156e-73	8.08814828848921e-71	-	-	-	-
CL9549	620	67	146	9.50098325959365	23.2578890847391	1.2915714307138	Up	2.86556e-10	3.00654262456466e-09	-	-	-	-
Unigene22247_Mpfb2	1382	542	1181	34.4807483698064	84.40165902914	1.29148027033484	Up	3.6592e-72	2.9422702633452e-70	GO:0043231//intracellular membrane-bounded organelle	-	GO:0080090//regulation of primary metabolic process;GO:0010468//regulation of gene expression;GO:0009733//response to auxin stimulus;GO:0006351//transcription, DNA-dependent;GO:2000112	gi|302398573|gb|ADL36581.1|/1.10465e-178/ARF domain class transcription factor [Malus x domestica]
Unigene22477_Mpfb2	575	28	61	4.28129965961183	10.4778244810582	1.29121847779684	Up	4.82572e-05	0.000263146447544347	-	-	-	gi|303290963|ref|XP_003064768.1|/2.60108e-06/predicted protein [Micromonas pusilla CCMP1545]
CL8270	759	112	244	12.9736353321571	31.7509832759338	1.29121847779683	Up	3.44074e-16	5.62734708143323e-15	-	-	-	-
Unigene17524_Mpfb2	717	34	74	4.16912773188938	10.1934616381788	1.28982658667017	Up	7.60508e-06	4.734343024108e-05	-	-	-	-
CL6111	535	34	74	5.58741043694334	13.6611439150919	1.28982658667017	Up	7.60508e-06	4.73564778999587e-05	-	-	-	-
CL8097	833	57	124	6.01610342753292	14.702318019	1.28914235851369	Up	6.59882e-09	6.05962359235928e-08	-	-	-	-
Unigene20773_Mpfb2	1219	109	237	7.86155092482631	19.2023229354375	1.28839498641288	Up	1.01592e-15	1.61649327042254e-14	GO:0009543//chloroplast thylakoid lumen;GO:0009535//chloroplast thylakoid membrane;GO:0005634//nucleus	GO:0005515//protein binding;GO:0020037//heme binding;GO:0016688//L-ascorbate peroxidase activity	GO:0010103//stomatal complex morphogenesis;GO:0019684//photosynthesis, light reaction;GO:0006098//pentose-phosphate shunt;GO:0010218//response to far red light;GO:0019760//glucosinolate metabolic process;GO:0019252//starch biosynthetic process;GO:0010114//response to red light;GO:0019288//isopentenyl diphosphate biosynthetic process, mevalonate-independent pathway;GO:0015995//chlorophyll biosynth…	gi|302141995|emb|CBI19198.3|/3.68027e-151/unnamed protein product [Vitis vinifera]
CL9668	576	46	100	7.02135267836886	17.1469406779612	1.28813029600927	Up	1.958888e-07	1.50903835376747e-06	-	-	-	-
CL46	2108	276	600	11.511287882563	28.1118723828434	1.28813029600927	Up	2.233e-37	8.54420296359018e-36	-	-	-	-
CL9531	2524	253	550	8.8128547088243	21.5219921029243	1.28813029600927	Up	2.1091e-34	7.39969875e-33	-	-	-	-
CL2229	3363	1594	3464	41.6722442017886	101.732600192898	1.28762336302781	Up	5.57198e-207	1.43881259554286e-204	-	-	-	-
CL10328	1037	52	113	4.40869471767439	10.7623922357487	1.28757530656566	Up	3.18312e-08	2.70024422151305e-07	-	-	-	-
Unigene902_Mpfb2	1082	82	178	6.66303402926782	16.2480733256008	1.28601748863987	Up	3.8704e-12	4.76825260632497e-11	GO:0009543//chloroplast thylakoid lumen;GO:0009535//chloroplast thylakoid membrane	GO:0005528//FK506 binding;GO:0003755//peptidyl-prolyl cis-trans isomerase activity	GO:0042631//cellular response to water deprivation;GO:0000413//protein peptidyl-prolyl isomerization	gi|225441076|ref|XP_002264435.1|/1.73602e-93/PREDICTED: probable FKBP-type peptidyl-prolyl cis-trans isomerase 1, chloroplastic isoform 1 [Vitis vinifera]
Unigene20577_Mpfb2	587	41	89	6.14088826206795	14.9748001178024	1.28601748863987	Up	9.55142e-07	6.71989908734236e-06	-	-	-	-
CL11085	716	141	306	17.3137654580521	42.2102119571889	1.28567255258542	Up	8.54436e-20	1.7084561240708e-18	-	-	-	-
CL6314	682	53	115	6.83245743227223	16.654154699533	1.28540565867273	Up	2.50822e-08	2.14747922660099e-07	-	-	-	-
Unigene22600_Mpfb2	891	155	336	15.2946461505092	37.2452335695835	1.28402907979608	Up	1.52433e-21	3.34383244514563e-20	GO:0005777//peroxisome	GO:0004364//glutathione transferase activity	GO:0009407//toxin catabolic process;GO:0010583//response to cyclopentenone	gi|255537437|ref|XP_002509785.1|/6.01382e-75/glutathione-s-transferase theta, gst, putative [Ricinus communis]
CL14955	846	54	117	5.61188595199879	13.6591799783589	1.2833132797115	Up	1.976474e-08	1.71199700184014e-07	-	-	-	-
Unigene22702_Mpfb2	426	30	65	6.19151736488129	15.0699873000673	1.28331327971149	Up	2.96356e-05	0.000167379468616423	-	-	-	-
CL7718	2938	540	1170	16.1594809918005	39.3317435728101	1.28331327971149	Up	8.04996e-71	6.28272266735751e-69	-	-	-	-
CL10558	1223	244	528	17.5407762598861	42.6399409199262	1.28149284408712	Up	7.69802e-33	2.59214475245902e-31	-	-	-	-
Unigene27168_Mpfb2	214	37	80	15.2010431005076	36.9220105813295	1.28031079154997	Up	3.68314e-06	2.38688388727951e-05	-	-	-	-
CL8100	860	74	160	7.56517028722938	18.3751401497779	1.28031079154996	Up	5.47294e-11	6.1782834289283e-10	-	-	-	-
CL14452	866	56	121	5.68532864729054	13.799921218143	1.27934437750855	Up	1.227388e-08	1.09096058874902e-07	-	-	-	-
Unigene2366_Mpfb2	479	25	54	4.58870284871161	11.1344142556849	1.2788673746803	Up	0.000148941	0.000739614818571429	-	-	-	gi|224121120|ref|XP_002318501.1|/1.92729e-31/predicted protein [Populus trichocarpa]
CL1323	506	50	108	8.68770223135517	21.0805708635298	1.2788673746803	Up	7.52746e-08	6.10149578367713e-07	-	-	-	-
Unigene12509_Mpfb2	758	44	95	5.10350930023461	12.3783719511614	1.2782600519852	Up	4.64702e-07	3.38973667118644e-06	GO:0005622//intracellular;GO:0005886//plasma membrane	GO:0004672//protein kinase activity;GO:0005524//ATP binding	GO:0010363//regulation of plant-type hypersensitive response;GO:0006468//protein phosphorylation;GO:0034976//response to endoplasmic reticulum stress;GO:0009693//ethylene biosynthetic process;GO:0009867//jasmonic acid mediated signaling pathway;GO:0009627//systemic acquired resistance;GO:0010200//response to chitin;GO:0006612//protein targeting to membrane;GO:0009863//salicylic acid mediated sign…	gi|255541374|ref|XP_002511751.1|/6.42167e-69/ATP binding protein, putative [Ricinus communis]
CL3121	1426	114	246	7.02863135362541	17.0382391746451	1.27746055346606	Up	4.58762e-16	7.44647845474138e-15	-	-	-	-
CL13277	1177	57	123	4.25778602815201	10.3213802306898	1.27746055346605	Up	9.6727e-09	8.70369654121864e-08	-	-	-	-
CL11555	1925	300	647	13.7017475191659	33.1957645524008	1.27663927378818	Up	1.22669e-39	4.98945944284428e-38	-	-	-	-
Unigene21770_Mpfb2	1679	275	593	14.4001639725202	34.8829436181646	1.27643654842554	Up	1.839412e-36	6.83000730221857e-35	GO:0009507//chloroplast	GO:0008146//sulfotransferase activity;GO:0046507//UDPsulfoquinovose synthase activity;GO:0050662//coenzyme binding;GO:0008270//zinc ion binding;GO:0000166//nucleotide binding	GO:0019375//galactolipid biosynthetic process;GO:0046506//sulfolipid biosynthetic process;GO:0016036//cellular response to phosphate starvation	gi|225429530|ref|XP_002279085.1|/0/PREDICTED: UDP-sulfoquinovose synthase, chloroplastic [Vitis vinifera]
Unigene3829_Mpfb2	3252	500	1078	13.5177654645317	32.7399003114547	1.27619324038198	Up	7.6377e-65	5.27737041743119e-63	-	GO:0004842//ubiquitin-protein ligase activity	GO:0055062//phosphate ion homeostasis;GO:0016036//cellular response to phosphate starvation;GO:0006817//phosphate ion transport;GO:0009640//photomorphogenesis;GO:0006301//postreplication repair	gi|359496174|ref|XP_002267490.2|/0/PREDICTED: probable ubiquitin-conjugating enzyme E2 24-like [Vitis vinifera]
CL2755	2101	144	310	6.02589943251274	14.5728592453915	1.27403546612348	Up	8.99128e-20	1.79702322830606e-18	-	-	-	-
Unigene19374_Mpfb2	738	72	155	8.57751673964043	20.7436160396799	1.27403546612348	Up	1.283908e-10	1.39568242992543e-09	GO:0031965//nuclear membrane;GO:0005886//plasma membrane	GO:0008289//lipid binding;GO:0043565//sequence-specific DNA binding	GO:0009958//positive gravitropism;GO:0009414//response to water deprivation;GO:0009651//response to salt stress;GO:0045892//negative regulation of transcription, DNA-dependent	gi|255541372|ref|XP_002511750.1|/3.98802e-68/calcium lipid binding protein, putative [Ricinus communis]
CL460	826	433	932	46.0885758713186	111.44099828125	1.27379899221911	Up	3.82538e-56	2.24208945291829e-54	-	-	-	-
Unigene21912_Mpfb2	1136	92	198	7.12024496961349	17.2145624158461	1.27363072631415	Up	3.6637e-13	4.89964306895531e-12	-	GO:0008967//phosphoglycolate phosphatase activity	GO:0008152//metabolic process	gi|255637161|gb|ACU18911.1|/2.58388e-127/unknown [Glycine max]
CL5996	652	33	71	4.44991570120149	10.7552344473298	1.27318906243779	Up	1.428238e-05	8.53373621340738e-05	-	-	-	-
CL1397	2176	403	867	16.2828939670357	39.3522288559209	1.27308821698542	Up	2.62558e-52	1.42092616311377e-50	-	-	-	-
CL8211	2388	133	286	4.89669166470469	11.8288041018619	1.27242496356876	Up	2.50666e-18	4.61211151221498e-17	-	-	-	-
CL4223	834	60	129	6.32514723606578	15.2768139104943	1.27217272210629	Up	4.73512e-09	4.42280565688301e-08	-	-	-	-
CL10799	936	114	245	10.7081499041344	25.8523105606184	1.27158398712939	Up	6.68322e-16	1.07476166754448e-14	-	-	-	-
CL6157	2762	161	346	5.12492650238654	12.3726165436457	1.27154741181366	Up	7.94636e-22	1.76890670955665e-20	-	-	-	-
Unigene13269_Mpfb2	521	27	58	4.55629128156524	10.9951054543057	1.27092955525566	Up	9.109e-05	0.000471076448844129	-	-	-	-
CL3776	629	642	1379	89.7366437284639	216.53233017913	1.27081331668323	Up	6.61856e-82	6.20510597178423e-80	-	-	-	-
CL13535	919	61	131	5.83579144881412	14.0787764504487	1.27052172626612	Up	3.7321e-09	3.52823989330544e-08	-	-	-	-
Unigene3876_Mpfb2	1027	95	204	8.13277207908945	19.6186379495925	1.2704057959321	Up	1.806224e-13	2.46963559261725e-12	GO:0009507//chloroplast;GO:0005739//mitochondrion	GO:0003899//DNA-directed RNA polymerase activity;GO:0005515//protein binding;GO:0001053//plastid sigma factor activity;GO:0003677//DNA binding;GO:0003700//sequence-specific DNA binding transcription factor activity	GO:0009750//response to fructose stimulus;GO:0006399//tRNA metabolic process;GO:0006098//pentose-phosphate shunt;GO:0010218//response to far red light;GO:0016117//carotenoid biosynthetic process;GO:0006833//water transport;GO:0010114//response to red light;GO:0019288//isopentenyl diphosphate biosynthetic process, mevalonate-independent pathway;GO:0006352//DNA-dependent transcription, initiation;G…	gi|296090195|emb|CBI40014.3|/4.79066e-146/unnamed protein product [Vitis vinifera]
Unigene21234_Mpfb2	473	34	73	6.31979827434395	15.243013987884	1.27019777992124	Up	1.12017e-05	6.80825314458642e-05	GO:0009536//plastid	GO:0003964//RNA-directed DNA polymerase activity;GO:0003723//RNA binding;GO:0008173//RNA methyltransferase activity	GO:0006278//RNA-dependent DNA replication;GO:0001510//RNA methylation;GO:0006396//RNA processing	gi|359495860|ref|XP_002266337.2|/4.53017e-38/PREDICTED: uncharacterized tRNA/rRNA methyltransferase YsgA-like [Vitis vinifera]
CL8101	531	41	88	6.78851489610902	16.3680626946233	1.26971567631077	Up	1.403032e-06	9.64429769516276e-06	-	-	-	-
CL12636	483	41	88	7.46314991684035	17.9947024655175	1.26971567631077	Up	1.403032e-06	9.64576495481515e-06	-	-	-	-
Unigene22963_Mpfb2	375	104	223	24.3830209185512	58.7330729654068	1.26829624407077	Up	1.488318e-14	2.20293488706191e-13	-	-	-	-
Unigene5631_Mpfb2	773	160	343	18.1980950232992	43.8251846812863	1.26797273357701	Up	1.459478e-21	3.20779918978599e-20	GO:0005829//cytosol;GO:0009506//plasmodesma;GO:0005774//vacuolar membrane;GO:0005886//plasma membrane	GO:0016655//oxidoreductase activity, acting on NADH or NADPH, quinone or similar compound as acceptor;GO:0010181//FMN binding	GO:0055114//oxidation-reduction process;GO:0009733//response to auxin stimulus;GO:0006970//response to osmotic stress;GO:0045892//negative regulation of transcription, DNA-dependent;GO:0046686//response to cadmium ion	gi|255587934|ref|XP_002534445.1|/4.72264e-107/Minor allergen Alt a, putative [Ricinus communis]
Unigene1176_Mpfb2	815	49	105	5.28596046930602	12.7245027264183	1.26737173584247	Up	1.40063e-07	1.09750423218311e-06	-	-	-	-
Unigene4151_Mpfb2	1514	77	165	4.4714696742148	10.7638391151481	1.26737173584246	Up	3.9281e-11	4.48703010364004e-10	GO:0009517//PSII associated light-harvesting complex II;GO:0009941//chloroplast envelope	-	GO:0042744//hydrogen peroxide catabolic process;GO:0010117//photoprotection;GO:0032928//regulation of superoxide anion generation;GO:0016122//xanthophyll metabolic process;GO:0009688//abscisic acid biosynthetic process	gi|372477763|gb|AEX97076.1|/8.07385e-53/neoxanthin synthase, partial [Malus x domestica]
CL5045	669	445	953	58.4816117020701	140.694108407651	1.26650694034773	Up	7.17608e-57	4.26684051473684e-55	-	-	-	-
CL13485	1832	99	212	4.75111086875007	11.4292970527685	1.26639989677514	Up	7.0349e-14	9.86960869605713e-13	-	-	-	-
CL1533	3069	2160	4624	61.8788597639749	148.809297257276	1.2659461477414	Up	2.0596e-268	6.74429452173913e-266	-	-	-	-
CL9378	1189	57	122	4.21481425999573	10.1341447882396	1.2656833856897	Up	1.414424e-08	1.24593384280702e-07	-	-	-	-
CL4737	1531	114	244	6.54658936007174	15.7406899454172	1.2656833856897	Up	9.72386e-16	1.54776861408947e-14	-	-	-	-
CL570	3490	1368	2927	34.4624469121026	82.8335785956733	1.26519057781441	Up	1.662064e-170	3.44527569247706e-168	-	-	-	-
CL4953	576	43	92	6.56343837325784	15.7751854237243	1.26513326364647	Up	8.66516e-07	6.1201924857768e-06	-	-	-	-
CL14126	572	72	154	11.0667960731724	26.5909480052075	1.26469760154415	Up	1.8732e-10	2.00018985822306e-09	-	-	-	-
CL6191	4741	512	1095	9.49479178435625	22.8114710491535	1.26455121678009	Up	6.3461e-65	4.39837289723926e-63	-	-	-	-
CL15098	890	58	124	5.72958842889464	13.7607088874461	1.26405137755086	Up	1.114142e-08	9.94606140616357e-08	-	-	-	-
CL10449	1434	87	186	5.33403106874083	12.810701788522	1.26405137755086	Up	2.53128e-12	3.16595659894824e-11	-	-	-	-
Unigene12519_Mpfb2	407	29	62	6.26453771709611	15.045492518215	1.26405137755086	Up	5.57732e-05	0.000299043086710963	-	GO:0020037//heme binding;GO:0016705//oxidoreductase activity, acting on paired donors, with incorporation or reduction of molecular oxygen;GO:0004497//monooxygenase activity;GO:0009055//electron carrier activity;GO:0050616	GO:0055114//oxidation-reduction process	gi|373501790|gb|AEY75214.1|/5.84108e-44/cytochrome P450 CYP749A20 [Panax ginseng]
CL8789	1896	256	547	11.8709936312323	28.4943085088955	1.26323308508411	Up	3.0361e-33	1.03467815158371e-31	-	-	-	-
CL11771	964	66	141	6.01938804394891	14.4461196483537	1.2629932953319	Up	1.135772e-09	1.1267706017124e-08	-	-	-	-
Unigene10938_Mpfb2	410	44	94	9.43526841360447	22.6439989284763	1.26299329533189	Up	6.81082e-07	4.87138564387464e-06	-	-	-	gi|255586223|ref|XP_002533766.1|/1.03672e-08/conserved hypothetical protein [Ricinus communis]
CL3490	1918	133	284	6.09661089432472	14.6244272359937	1.26230074629504	Up	5.29662e-18	9.53961583021124e-17	-	-	-	-
Unigene3625_Mpfb2	1666	170	363	8.97138230421575	21.5199251649072	1.2622708641496	Up	1.403772e-22	3.24310086441718e-21	-	GO:0008253//5'-nucleotidase activity;GO:0003993//acid phosphatase activity	-	gi|225442198|ref|XP_002276942.1|/2.48501e-159/PREDICTED: 5'-nucleotidase surE [Vitis vinifera]
CL2964	325	45	96	12.1734756804897	29.1740686685705	1.26094546668303	Up	5.35386e-07	3.87593046363345e-06	-	-	-	-
Unigene5339_Mpfb2	1301	98	209	6.62268682933805	15.8663897507739	1.26048535025723	Up	1.29531e-13	1.78783639554062e-12	-	GO:0016787//hydrolase activity	-	gi|82697951|gb|ABB89010.1|/0/CXE carboxylesterase [Malus pumila]
CL11359	1093	593	1264	47.7001748606765	114.21839174528	1.25972851592265	Up	3.15898e-74	2.61928710495413e-72	-	-	-	-
Unigene5551_Mpfb2	376	61	130	14.2635434613303	34.1479499458971	1.25946653775712	Up	5.4469e-09	5.05213391009852e-08	GO:0005829//cytosol	-	-	gi|224116288|ref|XP_002331945.1|/1.18672e-28/predicted protein [Populus trichocarpa]
CL11917	1923	285	607	13.0301980112712	31.1758666828753	1.25857065949514	Up	1.666674e-36	6.19369501529605e-35	-	-	-	-
CL12697	642	31	66	4.24533636140303	10.1535529098656	1.25803387126313	Up	3.41854e-05	0.000191070382263451	-	-	-	-
CL6822	1492	163	347	9.60515153669855	22.9704646594199	1.25789976063874	Up	1.52204e-21	3.34043057600777e-20	-	-	-	-
Unigene22352_Mpfb2	553	47	100	7.47236652680249	17.8601045759596	1.25710340038864	Up	3.30928e-07	2.47219464242024e-06	-	-	-	-
CL793	1203	63	134	4.60426553168978	11.001408722259	1.25664532924941	Up	3.3811e-09	3.20580209609736e-08	-	-	-	-
CL8694	426	95	202	19.6064716554574	46.8328836094399	1.2561919367124	Up	3.82192e-13	5.09766065171192e-12	-	-	-	-
Unigene4654_Mpfb2	1508	144	306	8.39550046930323	20.0414534226441	1.2552989035419	Up	4.00042e-19	7.73203504619333e-18	GO:0031977//thylakoid lumen;GO:0010319//stromule;GO:0009570//chloroplast stroma	GO:0046872//metal ion binding;GO:0004462//lactoylglutathione lyase activity	GO:0005975//carbohydrate metabolic process;GO:0019243//methylglyoxal catabolic process to D-lactate;GO:0009409//response to cold	gi|359484559|ref|XP_003633121.1|/1.01772e-156/PREDICTED: probable lactoylglutathione lyase, chloroplast-like isoform 2 [Vitis vinifera]
CL4092	1223	88	187	6.32618160192614	15.1016457424739	1.2552989035419	Up	2.90568e-12	3.61621518920408e-11	-	-	-	-
CL9948	1207	96	204	6.9927725532777	16.6929090093053	1.25529890354189	Up	3.01768e-13	4.05971841381363e-12	-	-	-	-
CL12272	696	144	306	18.1902510168237	43.4231490823955	1.25529890354189	Up	4.00042e-19	7.73534357637998e-18	-	-	-	-
CL12700	945	73	155	6.79166867771	16.19977633575	1.25413590868578	Up	2.1507e-10	2.28140803521127e-09	-	-	-	-
Unigene3025_Mpfb2	3410	870	1847	22.4310866644409	53.4960412696302	1.2539326225379	Up	7.81336e-107	1.00022075082153e-104	-	-	-	gi|225436136|ref|XP_002274971.1|/0/PREDICTED: uncharacterized protein LOC100252988 [Vitis vinifera]
CL6609	1221	106	225	7.63265514956537	18.2001925623568	1.25369679894539	Up	1.961546e-14	2.87793188941558e-13	-	-	-	-
CL9397	408	41	87	8.83505247508306	21.0604777268135	1.2532275535222	Up	2.05412e-06	1.37822759732739e-05	-	-	-	-
Unigene1214_Mpfb2	719	41	87	5.0134929204922	11.9508691412238	1.2532275535222	Up	2.05412e-06	1.37802299109264e-05	GO:0016020//membrane;GO:0016023//cytoplasmic membrane-bounded vesicle;GO:0009536//plastid	GO:0008270//zinc ion binding	-	gi|356495512|ref|XP_003516621.1|/7.6943e-63/PREDICTED: uncharacterized protein LOC100810145 [Glycine max]
CL14200	1761	107	227	5.34207352879082	12.731384369817	1.25291756318132	Up	1.549336e-14	2.28875268074534e-13	-	-	-	-
CL3958	1525	173	367	9.97382397283107	23.7686956314463	1.25284408749804	Up	1.459848e-22	3.36920690868233e-21	-	-	-	-
CL9845	688	33	70	4.21707127497583	10.0489047694098	1.25272495987807	Up	2.09742e-05	0.000121872588890318	-	-	-	-
CL80	2947	1200	2544	35.8002904301246	85.2601514788135	1.25190032708003	Up	4.807e-146	8.55210720472441e-144	-	-	-	-
CL188	1502	545	1155	31.9015665025408	75.9488461666712	1.25140077893069	Up	2.68926e-67	1.94439952224e-65	-	-	-	-
CL9576	801	42	89	4.61001367842098	10.9740420338952	1.2512520704792	Up	1.613054e-06	1.09727980138492e-05	-	-	-	-
CL7222	539	136	288	22.1837816976971	52.7731297808093	1.25029822248353	Up	5.50304e-18	9.89955710828025e-17	-	-	-	-
Unigene26449_Mpfb2	336	409	866	107.021114737374	254.558582179104	1.25010224407653	Up	7.98282e-51	4.2290228954279e-49	-	-	-	-
Unigene21574_Mpfb2	444	43	91	8.51473086260477	20.2426586165769	1.24936594778816	Up	1.266862e-06	8.76293080024491e-06	-	-	-	gi|341833958|gb|AEK94314.1|/7.97381e-57/hypothetical protein [Pyrus x bretschneideri]
CL802	1386	69	146	4.37694712417799	10.4039619282383	1.24913616439341	Up	8.09578e-10	8.12797605909798e-09	-	-	-	-
CL9924	736	700	1481	83.6191339767936	198.740497649169	1.24898087574807	Up	1.623708e-85	1.57117218012848e-83	-	-	-	-
CL10448	1264	139	294	9.66836785981226	22.972559510828	1.24856733440441	Up	2.71778e-18	4.99242928536585e-17	-	-	-	-
CL2179	1189	148	313	10.943728254024	25.9998960550737	1.24840154359522	Up	2.26394e-19	4.43071393070593e-18	-	-	-	-
CL7858	475	122	258	22.5814414377271	53.6457381109569	1.24832598015192	Up	3.11392e-16	5.10761999564428e-15	-	-	-	-
CL4684	640	166	351	22.8041323945284	54.1671856016793	1.24812385124919	Up	1.578976e-21	3.46034657924345e-20	-	-	-	-
Unigene22003_Mpfb2	520	36	76	6.08673784024484	14.4350860599698	1.24583857429283	Up	1.009666e-05	6.17482702314251e-05	-	-	-	-
Unigene10227_Mpfb2	578	81	171	12.3209053167586	29.2198108826378	1.24583857429283	Up	3.21722e-11	3.69461129809403e-10	-	-	-	-
CL7229	508	27	57	4.67288928680214	11.0820542586382	1.24583857429283	Up	0.000134053	0.000670250167846869	-	-	-	-
Unigene6789_Mpfb2	2204	109	230	4.3481082474425	10.3068362115077	1.245141788459	Up	1.40057e-14	2.075774277796e-13	GO:0016020//membrane;GO:0009536//plastid	GO:0004222//metalloendopeptidase activity;GO:0003723//RNA binding	GO:0006457//protein folding;GO:0009644//response to high light intensity;GO:0042542//response to hydrogen peroxide;GO:0006508//proteolysis;GO:0009408//response to heat	gi|225429195|ref|XP_002271890.1|/0/PREDICTED: uncharacterized protein LOC100241185 [Vitis vinifera]
CL10559	1152	192	405	14.6532577635524	34.7225548728714	1.24465165934239	Up	1.697486e-24	4.28056332890625e-23	-	-	-	-
CL3687	1151	92	194	7.02745289789828	16.6469829636672	1.24418694842167	Up	1.635446e-12	2.07771069142536e-11	-	-	-	-
CL7556	1589	223	470	12.3386147813928	29.2134662072854	1.24345310893625	Up	3.94982e-28	1.14269152355954e-26	-	-	-	-
CL1146	1938	177	373	8.02980378993428	19.0092152258958	1.2432623324638	Up	1.194772e-22	2.76874625169231e-21	-	-	-	-
Unigene22490_Mpfb2	508	233	491	40.3253038453666	95.4612042279186	1.24322913195197	Up	2.63224e-29	7.89305198142004e-28	GO:0005773//vacuole	GO:0004185//serine-type carboxypeptidase activity	GO:0006508//proteolysis	gi|224132038|ref|XP_002321240.1|/2.35326e-60/predicted protein [Populus trichocarpa]
Unigene11509_Mpfb2	742	140	295	16.5885936945876	39.2669563342205	1.24312418959579	Up	3.10752e-18	5.67835508613021e-17	GO:0016023//cytoplasmic membrane-bounded vesicle	GO:0005507//copper ion binding;GO:0009055//electron carrier activity	-	gi|351723415|ref|NP_001237022.1|/1.88215e-65/uncharacterized protein LOC100305555 precursor [Glycine max]
CL7080	1159	150	316	11.3787161235523	26.9285380020689	1.24279811997278	Up	2.04614e-19	4.0114108659436e-18	-	-	-	-
Unigene16019_Mpfb2	781	47	99	5.29093302089856	12.519681756979	1.24260383069353	Up	4.82626e-07	3.51310990882732e-06	-	-	-	gi|113205226|gb|ABI34306.1|/3.53209e-33/Polyprotein, putative [Solanum demissum]
CL2118	1397	282	594	17.7475391094708	41.9951529801027	1.24260383069352	Up	4.42338e-35	1.58139334509494e-33	-	-	-	-
CL15186	2357	285	600	10.6309167482709	25.1420564204641	1.24183664373534	Up	2.19358e-35	7.90475969856459e-34	-	-	-	-
CL6416	2215	358	753	14.2100215242034	33.5761096450146	1.24052633969922	Up	6.62638e-44	3.03383470942249e-42	-	-	-	-
CL1526	1702	107	225	5.52725704124597	13.0566598816908	1.24015026710745	Up	3.25092e-14	4.66663989453621e-13	-	-	-	-
CL108	1579	78	164	4.34308083175587	10.2581925535334	1.23998584804739	Up	9.51294e-11	1.0513089891416e-09	-	-	-	-
Unigene26509_Mpfb2	519	39	82	6.60667113038779	15.604707169585	1.23998584804739	Up	4.86928e-06	3.10393417858654e-05	-	-	-	gi|224136562|ref|XP_002326891.1|/5.07681e-50/predicted protein [Populus trichocarpa]
CL2959	594	49	103	7.25262252943502	17.1261565074424	1.23962674535956	Up	2.98104e-07	2.23919907845745e-06	-	-	-	-
Unigene21963_Mpfb2	800	49	103	5.38507222810551	12.716171206776	1.23962674535956	Up	2.98104e-07	2.2388269330231e-06	GO:0005829//cytosol;GO:0009506//plasmodesma;GO:0005783//endoplasmic reticulum;GO:0005886//plasma membrane	-	GO:0009987//cellular process;GO:0009944//polarity specification of adaxial/abaxial axis;GO:0048316//seed development;GO:0009628//response to abiotic stimulus;GO:0010075//regulation of meristem growth;GO:0010014//meristem initiation;GO:0009855//determination of bilateral symmetry	gi|255569512|ref|XP_002525723.1|/6.19805e-81/conserved hypothetical protein [Ricinus communis]
Unigene19569_Mpfb2	1464	306	643	18.376626539537	43.3789489413601	1.23912314692685	Up	1.122436e-37	4.33890165988024e-36	GO:0009506//plasmodesma;GO:0005886//plasma membrane;GO:0016021//integral to membrane;GO:0005829//cytosol;GO:0005739//mitochondrion	GO:0005249//voltage-gated potassium channel activity;GO:0047681//aryl-alcohol dehydrogenase (NADP+) activity	GO:0055085//transmembrane transport;GO:0006813//potassium ion transport;GO:0055114//oxidation-reduction process	gi|255554204|ref|XP_002518142.1|/0/potassium channel beta, putative [Ricinus communis]
CL7848	384	100	210	22.8957152555506	54.0128631355777	1.23822539018295	Up	2.46144e-13	3.34124398197657e-12	-	-	-	-
Unigene3754_Mpfb2	491	40	84	7.16248851986268	16.8968956774434	1.23822539018295	Up	3.81992e-06	2.46950450472103e-05	GO:0005834//heterotrimeric G-protein complex	GO:0004871//signal transducer activity	GO:0007186//G-protein coupled receptor signaling pathway	gi|255558646|ref|XP_002520348.1|/1.37161e-27/conserved hypothetical protein [Ricinus communis]
CL8988	2403	151	317	5.52469893207593	13.0291060851864	1.23777035310589	Up	2.33622e-19	4.56623899567474e-18	-	-	-	-
Unigene12327_Mpfb2	347	51	107	12.921893013392	30.4553385551615	1.23687770672121	Up	1.842116e-07	1.42296375938462e-06	-	-	-	-
CL5040	2556	398	835	13.6901328401264	32.2652292193748	1.23684382910932	Up	2.80418e-48	1.41426439754464e-46	-	-	-	-
Unigene10319_Mpfb2	414	52	109	11.0430348363004	26.0037082977081	1.23558066892738	Up	1.448312e-07	1.13114018264777e-06	-	-	-	gi|302143276|emb|CBI21837.3|/1.53971e-12/unnamed protein product [Vitis vinifera]
CL7904	1943	330	691	14.9322956108254	35.1248416926371	1.234055748434	Up	4.10766e-40	1.69516938575342e-38	-	-	-	-
Unigene26976_Mpfb2	485	32	67	5.80087730021043	13.6440151472964	1.23392525274932	Up	3.91918e-05	0.000216959236824697	-	-	-	gi|225441014|ref|XP_002277536.1|/2.92428e-06/PREDICTED: uncharacterized protein LOC100254577 [Vitis vinifera]
CL902	1977	333	697	14.8089069355476	34.8205188055763	1.23347254108872	Up	2.0371e-40	8.47647439226519e-39	-	-	-	-
CL5972	1457	209	437	12.6116576770725	29.623134742148	1.23196639971128	Up	6.55488e-26	1.73933336652965e-24	-	-	-	-
CL1725	2039	220	460	9.4861698125989	22.2817724474379	1.23196639971127	Up	3.44904e-27	9.66265769125852e-26	-	-	-	-
Unigene3893_Mpfb2	829	89	186	9.43888980185402	22.1598870503504	1.23126144243319	Up	6.97498e-12	8.42309917744522e-11	-	-	-	gi|124360901|gb|ABN08873.1|/1.55026e-82/nucleic acid binding , related [Medicago truncatula]
CL7512	2005	145	303	6.35827144852398	14.925791833632	1.23110095574958	Up	1.996222e-18	3.70309014605911e-17	-	-	-	-
CL12877	1554	458	957	25.9119384390232	60.8233101917239	1.23100738868063	Up	1.11635e-54	6.31373468710889e-53	-	-	-	-
CL9840	1275	112	234	7.72312879773115	18.1265353124574	1.23084585981735	Up	1.44087e-14	2.13340348722149e-13	-	-	-	-
CL9862	1863	147	307	6.93729111511176	16.275511615487	1.23025856282537	Up	1.246378e-18	2.34286919475874e-17	-	-	-	-
Unigene5311_Mpfb2	1406	80	167	5.00253465612031	11.7311416621226	1.22961225987824	Up	8.5573e-11	9.48946821349693e-10	-	-	-	gi|255559505|ref|XP_002520772.1|/1.55747e-111/ankyrin repeat-containing protein, putative [Ricinus communis]
CL4682	1644	127	265	6.79183845244947	15.9203711988077	1.22899992496995	Up	2.89008e-16	4.75427102730251e-15	-	-	-	-
Unigene20740_Mpfb2	476	35	73	6.4646725427437	15.1469445719939	1.2283776042266	Up	1.880596e-05	0.000109909793900673	-	-	-	-
Unigene19727_Mpfb2	686	96	200	12.3036100172102	28.7948624796083	1.22672975134512	Up	1.325376e-12	1.69187616e-11	GO:0009941//chloroplast envelope;GO:0005773//vacuole;GO:0005794//Golgi apparatus;GO:0005886//plasma membrane;GO:0005829//cytosol;GO:0009535//chloroplast thylakoid membrane	GO:0003960//NADPH:quinone reductase activity;GO:0008270//zinc ion binding;GO:0000166//nucleotide binding	GO:0055114//oxidation-reduction process	gi|359494786|ref|XP_003634840.1|/4.1631e-37/PREDICTED: putative quinone-oxidoreductase homolog, chloroplastic [Vitis vinifera]
CL6363	1586	132	275	7.31738975329981	17.1253178019486	1.22672975134512	Up	8.88276e-17	1.50676817432432e-15	-	-	-	-
Unigene21272_Mpfb2	1123	72	150	5.63687208713681	13.19230342454	1.22672975134512	Up	8.32076e-10	8.34272961260262e-09	-	-	-	gi|147856240|emb|CAN81787.1|/1.92245e-42/hypothetical protein VITISV_026006 [Vitis vinifera]
CL591	3136	306	637	8.57888432840631	20.0619205932146	1.22559778185521	Up	9.97632e-37	3.73504494183927e-35	-	-	-	-
Unigene5922_Mpfb2	540	87	181	14.1648158381006	33.1050268022504	1.22473845352604	Up	1.61993e-11	1.90285980686249e-10	-	-	-	gi|43429923|gb|AAS46614.1|/2.77094e-30/dehydrin 2 [Prunus persica]
Unigene6718_Mpfb2	730	88	183	10.5985206837749	24.7592427805826	1.2241042819383	Up	1.277328e-11	1.51300589756225e-10	GO:0016023//cytoplasmic membrane-bounded vesicle;GO:0016020//membrane	-	GO:0006944//cellular membrane fusion;GO:0006891//intra-Golgi vesicle-mediated transport	gi|225441700|ref|XP_002282874.1|/7.96222e-45/PREDICTED: protein cornichon homolog 1-like [Vitis vinifera]
CL5685	2300	232	482	8.86840643776736	20.6979975404509	1.22274440339394	Up	4.27822e-28	1.23690648483685e-26	-	-	-	-
CL5115	1995	168	349	7.40375129105805	17.2779278338169	1.22260186572245	Up	8.88682e-21	1.8756959784213e-19	-	-	-	-
Unigene5580_Mpfb2	1585	79	164	4.38210989269643	10.2193602788828	1.22160731873253	Up	1.568408e-10	1.68829893072892e-09	GO:0005618//cell wall;GO:0010318//pyrophosphate-dependent phosphofructokinase complex, beta-subunit complex;GO:0005945//6-phosphofructokinase complex;GO:0009536//plastid;GO:0016020//membrane	GO:0003872//6-phosphofructokinase activity;GO:0047334//diphosphate-fructose-6-phosphate 1-phosphotransferase activity;GO:0005524//ATP binding	GO:0019375//galactolipid biosynthetic process;GO:0006096//glycolysis;GO:0016310//phosphorylation;GO:0015979//photosynthesis;GO:0046686//response to cadmium ion;GO:0016036//cellular response to phosphate starvation;GO:0009793//embryo development ending in seed dormancy	gi|224115922|ref|XP_002317160.1|/0/predicted protein [Populus trichocarpa]
CL7872	909	145	301	14.0245701367333	32.704818338638	1.22154664903632	Up	4.141e-18	7.49710132211539e-17	-	-	-	-
CL13693	1250	148	307	10.4096743152276	24.2570225117218	1.22047754203278	Up	2.04166e-18	3.78427291796555e-17	-	-	-	-
Unigene23058_Mpfb2	304	27	56	7.80864393978779	18.1938065298788	1.22030348218569	Up	0.0001963016	0.00095148267750724	-	-	-	-
Unigene23123_Mpfb2	554	41	85	6.50668124518753	15.1536862020393	1.21967499381117	Up	4.35838e-06	2.80038154158965e-05	-	-	-	gi|147783375|emb|CAN59884.1|/6.1027e-10/hypothetical protein VITISV_026166 [Vitis vinifera]
Unigene26835_Mpfb2	1443	124	257	7.55511003193554	17.5904083329172	1.21926430109856	Up	1.217828e-15	1.92286615974843e-14	GO:0009506//plasmodesma	GO:0003896//DNA primase activity	GO:0051726//regulation of cell cycle;GO:0051567//histone H3-K9 methylation;GO:0006269//DNA replication, synthesis of RNA primer;GO:0006270//DNA-dependent DNA replication initiation;GO:0008283//cell proliferation;GO:0006275//regulation of DNA replication;GO:0006306//DNA methylation	gi|225433446|ref|XP_002285679.1|/0/PREDICTED: probable DNA primase large subunit [Vitis vinifera]
Unigene5007_Mpfb2	416	111	230	23.4593020926103	54.6064110821225	1.21891024688583	Up	3.79302e-14	5.40702778485804e-13	-	-	-	-
CL6362	1589	167	346	9.24012855826274	21.5060836334484	1.21875999745423	Up	1.616756e-20	3.37146224660821e-19	-	-	-	-
Unigene11373_Mpfb2	532	28	58	4.62734455691128	10.7677630482956	1.21846213536152	Up	0.0001532354	0.000758107564112109	-	-	-	-
Unigene1770_Mpfb2	720	127	263	15.508031133093	36.0771631864303	1.21807036481169	Up	5.99448e-16	9.68828886695279e-15	GO:0005840//ribosome;GO:0009295//nucleoid;GO:0009941//chloroplast envelope;GO:0009570//chloroplast stroma	GO:0003735//structural constituent of ribosome	GO:0006412//translation;GO:0006354//DNA-dependent transcription, elongation;GO:0042254//ribosome biogenesis;GO:0042793//transcription from plastid promoter;GO:0045893//positive regulation of transcription, DNA-dependent	gi|330318596|gb|AEC10965.1|/6.49105e-60/50S ribosomal protein L29 [Camellia sinensis]
CL14504	1471	200	414	11.9537112958959	27.7969276806889	1.21746683001616	Up	3.33702e-24	8.31293256780596e-23	-	-	-	-
CL9116	1398	347	718	21.8226628495823	50.7255075987342	1.21688424353635	Up	9.7309e-41	4.0829121643454e-39	-	-	-	-
CL10309	1216	217	449	15.6895901382773	36.4688354103374	1.21685646458822	Up	4.28486e-26	1.14573099727811e-24	-	-	-	-
CL6893	902	932	1928	90.8437000152827	211.110396199721	1.21653925386723	Up	2.56336e-106	3.22662047465181e-104	-	-	-	-
Unigene22836_Mpfb2	993	321	664	28.4211223087633	66.0431774366137	1.21644600651617	Up	8.80716e-38	3.43684588290155e-36	-	GO:0043531//ADP binding;GO:0016787//hydrolase activity	GO:0006952//defense response	gi|255577491|ref|XP_002529624.1|/4.05208e-18/leucine-rich repeat containing protein, putative [Ricinus communis]
Unigene3127_Mpfb2	622	44	91	6.21938914723124	14.4497434497751	1.21619908385295	Up	2.10394e-06	1.40914398488217e-05	-	-	-	-
CL3416	2271	166	343	6.42652784346023	14.9171588545285	1.21486139711744	Up	2.93916e-20	6.04541198179335e-19	-	-	-	-
CL14131	1191	630	1301	46.5065611639194	107.888377980586	1.21403329062207	Up	4.02618e-72	3.2201601419469e-70	-	-	-	-
Unigene2719_Mpfb2	1867	123	254	5.79223579512676	13.4368827474474	1.21400624372448	Up	2.21852e-15	3.4427438282967e-14	GO:0009941//chloroplast envelope	GO:0046510//UDP-sulfoquinovose:DAG sulfoquinovosyltransferase activity	GO:0019288//isopentenyl diphosphate biosynthetic process, mevalonate-independent pathway;GO:0015995//chlorophyll biosynthetic process;GO:0046506//sulfolipid biosynthetic process;GO:0016117//carotenoid biosynthetic process;GO:0019375//galactolipid biosynthetic process;GO:0006636//unsaturated fatty acid biosynthetic process;GO:0019761//glucosinolate biosynthetic process;GO:0016036//cellular respons…	gi|359481678|ref|XP_002278868.2|/0/PREDICTED: GDP-mannose-dependent alpha-mannosyltransferase [Vitis vinifera]
Unigene4256_Mpfb2	507	108	223	18.7284241238303	43.4416220158335	1.21384846004839	Up	1.110688e-13	1.54101565956402e-12	-	-	GO:0019288//isopentenyl diphosphate biosynthetic process, mevalonate-independent pathway	gi|225440057|ref|XP_002282270.1|/5.61417e-54/PREDICTED: uncharacterized protein LOC100249954 isoform 1 [Vitis vinifera]
CL12121	1152	110	227	8.39509559370189	19.4617776694859	1.21302483605781	Up	6.91538e-14	9.71399150823749e-13	-	-	-	-
Unigene19266_Mpfb2	418	63	130	13.2510321402459	30.7168162192759	1.2129239518201	Up	1.49423e-08	1.31265084506221e-07	-	-	GO:0009750//response to fructose stimulus;GO:0007030//Golgi organization;GO:0009651//response to salt stress;GO:0006816//calcium ion transport;GO:0009744//response to sucrose stimulus;GO:0009749//response to glucose stimulus	gi|356513831|ref|XP_003525612.1|/1.13156e-10/PREDICTED: uncharacterized protein LOC100776740 [Glycine max]
CL10637	1077	63	130	5.14292612314095	11.9216612624488	1.2129239518201	Up	1.49423e-08	1.31239571370262e-07	-	-	-	-
CL3126	1476	632	1304	37.6457679128663	87.2570171475566	1.21278346834553	Up	3.61344e-72	2.91065490481283e-70	-	-	-	-
Unigene20723_Mpfb2	378	32	66	7.44292457831233	17.244923196121	1.21223018165001	Up	5.71218e-05	0.000305657432824156	GO:0031225//anchored to membrane	-	GO:0010200//response to chitin	gi|224141209|ref|XP_002323967.1|/5.17155e-16/predicted protein [Populus trichocarpa]
CL13059	442	32	66	6.36521604208611	14.747920742384	1.21223018165001	Up	5.71218e-05	0.000305693631004263	-	-	-	-
Unigene25681_Mpfb2	1351	128	264	8.32990522754126	19.3000176702701	1.21223018165001	Up	6.80372e-16	1.0925845880597e-14	GO:0009506//plasmodesma;GO:0009536//plastid;GO:0005886//plasma membrane	-	GO:0010102//lateral root morphogenesis;GO:0045595//regulation of cell differentiation;GO:0016049//cell growth;GO:0010090//trichome morphogenesis;GO:0071555//cell wall organization;GO:0010014//meristem initiation;GO:0009733//response to auxin stimulus;GO:0048589//developmental growth;GO:0007155//cell adhesion;GO:0048765//root hair cell differentiation;GO:0045010//actin nucleation	gi|359483669|ref|XP_002274947.2|/0/PREDICTED: uncharacterized protein LOC100253161 [Vitis vinifera]
CL1272	1553	257	530	14.5494677858324	33.7064909862716	1.21206006254824	Up	2.49992e-30	7.75352675909403e-29	-	-	-	-
Unigene6483_Mpfb2	1180	65	134	4.84302587100461	11.2158429600657	1.21155743972087	Up	9.25182e-09	8.34825267531949e-08	-	-	-	gi|332319699|sp|P0CV94.1|NES1_FRAAN/5.99367e-159/RecName: Full=(3S,6E)-nerolidol synthase 1; Short=FaNES1
Unigene900_Mpfb2	816	374	771	40.2964588497691	93.3197030308804	1.21152865231895	Up	2.51074e-43	1.13231367125749e-41	GO:0009507//chloroplast	-	GO:0009793//embryo development ending in seed dormancy;GO:0050832//defense response to fungus	gi|255556231|ref|XP_002519150.1|/7.10551e-72/conserved hypothetical protein [Ricinus communis]
CL14162	1572	534	1100	29.8658001745686	69.1113334195687	1.21042793901602	Up	5.58482e-61	3.600177332097e-59	-	-	-	-
CL12191	1123	67	138	5.2454226366412	12.1369191505768	1.21027132861195	Up	5.73034e-09	5.30414449528882e-08	-	-	-	-
CL2360	1042	220	453	18.5626681841547	42.9377825069007	1.20984358881313	Up	4.35682e-26	1.16359538404255e-24	-	-	-	-
Unigene26137_Mpfb2	532	34	70	5.61891839053513	12.9955760927706	1.20965623798618	Up	3.4948e-05	0.000194971008888889	-	-	-	-
CL2555	1628	325	669	17.5515065349676	40.5864294140557	1.20940255501719	Up	1.015268e-37	3.9448792478074e-36	-	-	-	-
Unigene24253_Mpfb2	763	297	611	34.2229427714946	79.0907695208249	1.20854551130952	Up	1.472396e-34	5.18597839781762e-33	-	-	-	-
Unigene5919_Mpfb2	575	35	72	5.35162457451479	12.3672682399375	1.2084780467889	Up	2.73484e-05	0.000155452433660377	-	-	-	gi|225431279|ref|XP_002275676.1|/3.24491e-49/PREDICTED: uncharacterized protein LOC100267751 [Vitis vinifera]
CL2301	657	53	109	7.09244439697057	16.3858983793777	1.20809993250528	Up	2.38776e-07	1.81987665103727e-06	-	-	-	-
CL7670	1595	127	261	7.0004905428382	16.1617709953729	1.20705737208928	Up	1.237398e-15	1.95240147423184e-14	-	-	-	-
[truncated: 1,286 more rows]
