# Supplementary material for: Transcriptomic analysis of ‘Suli’ pear (Pyrus pyrifolia white pear group) buds during the dormancy by RNA-Seq
Source: BMC Genomics. 2012 Dec 12;13:700. doi: 10.1186/1471-2164-13-700 (PMC3562153; doi:10.1186/1471-2164-13-700)
Supplement: Additional file 12 — Differentially-expressed genes between the Jan. 15 and Feb. 15 libraries. Genelength: length of all exon in gene. Expression: unique reads of aligned reads. RPKM: Reads Per Kb per Million reads. log2 Ratio: log2 (Feb. 15-RPKM/Jan. 15-RPKM). Up-Down-Regulation (Feb. 15/Jan. 15): Feb. 15 is a up/down regulation relative to Jan. 15. P-value: pvalue for hypothesis testing. FDR: false discovery rate. We used FDR ≤ 0.001 and the absolute value of log2 Ratio ≥ 1 as the threshold to judge the significance of gene expression difference. [file 1471-2164-13-700-S12.xls]

GeneID	Gene_length	Jan_15-Expression	Feb_15-Expression	Jan_15-RPKM	Feb_15-RPKM	log2 Ratio(Feb_15/Jan_15)	Up-Down-Regulation(Feb_15/Jan_15)	P-value	FDR	GO Component	GO Function	GO Process	Blast nr
Unigene5293_Mpfb2	504	0	462	0.001	90.535846779635	16.4662015057966	Up	1.423108e-145	2.21686390265734e-143	-	GO:0005488//binding;GO:0016740//transferase activity	GO:0032502//developmental process;GO:0009987//cellular process	gi|255549234|ref|XP_002515671.1|/2.27823e-44/phd finger protein, putative [Ricinus communis]
CL11223	385	0	179	0.001	45.9199525106626	15.4868335295625	Up	7.44874e-57	3.84537965793743e-55	-	-	-	-
CL14989	265	0	94	0.001	35.0341115497181	15.0964726901075	Up	3.30434e-30	8.92752914978775e-29	-	-	-	-
CL14965	387	0	136	0.001	34.7085980606916	15.0830054729864	Up	2.25078e-43	8.71214166463944e-42	-	-	-	-
Unigene29368_Mpfb2	382	0	103	0.001	26.6307250403686	14.7008040870279	Up	4.9847e-33	1.46489679683377e-31	-	GO:0003824//catalytic activity	-	gi|326525425|dbj|BAJ88759.1|/4.67117e-09/predicted protein [Hordeum vulgare subsp. vulgare]
Unigene6707_Mpfb2	798	0	178	0.001	22.0305956620301	14.4272208826245	Up	1.533122e-56	7.86002892336018e-55	-	-	-	gi|1087015|gb|AAB35283.1|/2.47213e-70/arabinogalactan-protein [Pyrus communis]
Unigene11749_Mpfb2	320	0	70	0.001	21.6051452542311	14.3990873099381	Up	1.10394e-22	2.14678022173723e-21	-	-	-	-
Unigene12245_Mpfb2	301	0	57	0.001	18.7032676524525	14.1910027252855	Up	1.313316e-18	2.09416086012885e-17	-	-	-	-
Unigene9831_Mpfb2	669	0	125	0.001	18.4541065592407	14.1716542719011	Up	6.32072e-40	2.24383041784861e-38	-	-	-	-
Unigene26529_Mpfb2	240	0	42	0.001	17.2841162033849	14.0771592150507	Up	6.61884e-14	8.03494713024523e-13	-	-	-	gi|1087015|gb|AAB35283.1|/2.19269e-30/arabinogalactan-protein [Pyrus communis]
Unigene18811_Mpfb2	340	0	51	0.001	14.8149567457585	13.8547667937143	Up	9.98468e-17	1.43820712369867e-15	-	-	-	gi|297733924|emb|CBI15171.3|/1.01225e-43/unnamed protein product [Vitis vinifera]
Unigene33877_Mpfb2	210	0	30	0.001	14.1094826150081	13.7843774658229	Up	3.8257e-10	3.49697551087403e-09	-	-	-	-
Unigene17638_Mpfb2	394	0	56	0.001	14.0378608758456	13.7770354904817	Up	2.7031e-18	4.23894794790567e-17	-	-	-	gi|225465425|ref|XP_002264858.1|/3.6275e-25/PREDICTED: uncharacterized protein LOC100241465 [Vitis vinifera]
Unigene29508_Mpfb2	221	0	31	0.001	13.8541073640577	13.7580261388759	Up	1.858734e-10	1.74631626250527e-09	-	-	-	gi|255544800|ref|XP_002513461.1|/1.26964e-06/conserved hypothetical protein [Ricinus communis]
Unigene26513_Mpfb2	359	0	50	0.001	13.7557629951332	13.7477485438321	Up	2.05508e-16	2.90660076698413e-15	-	-	-	-
CL2897	2768	0	379	0.001	13.5232866248614	13.7231581984148	Up	1.490226e-119	1.77996109254692e-117	-	-	-	-
Unigene32551_Mpfb2	273	0	37	0.001	13.385919403982	13.7084286125896	Up	2.44486e-12	2.65991215433455e-11	-	-	-	-
CL13294	467	0	61	0.001	12.9009616201465	13.6551909857337	Up	7.318e-20	1.24060706240487e-18	-	-	-	-
CL6690	219	0	28	0.001	12.6276648061259	13.6243002503369	Up	1.620688e-09	1.39823570441518e-08	-	-	-	-
Unigene11304_Mpfb2	238	0	30	0.001	12.4495434838306	13.603805220181	Up	3.8257e-10	3.49769313359327e-09	-	GO:0005524//ATP binding;GO:0004709//MAP kinase kinase kinase activity	GO:0010413//glucuronoxylan metabolic process;GO:0000186//activation of MAPKK activity;GO:0045492//xylan biosynthetic process;GO:0000165//MAPK cascade	gi|359480130|ref|XP_002268160.2|/2.4243e-29/PREDICTED: probable LRR receptor-like serine/threonine-protein kinase At5g48740-like [Vitis vinifera]
Unigene29513_Mpfb2	201	0	25	0.001	12.2843754110767	13.5845368864763	Up	1.41313e-08	1.10919252572234e-07	-	-	-	-
Unigene15732_Mpfb2	274	0	34	0.001	12.2556819794595	13.5811631461703	Up	2.13174e-11	2.15310089503514e-10	GO:0010598//NAD(P)H dehydrogenase complex (plastoquinone);GO:0009535//chloroplast thylakoid membrane	GO:0016757//transferase activity, transferring glycosyl groups	GO:0006098//pentose-phosphate shunt;GO:0009773//photosynthetic electron transport in photosystem I;GO:0016117//carotenoid biosynthetic process;GO:0010207//photosystem II assembly	gi|341833960|gb|AEK94315.1|/1.616e-41/hypothetical protein [Pyrus x bretschneideri]
CL7628	262	0	28	0.001	10.5551854677159	13.3656643084006	Up	1.620688e-09	1.39877744626114e-08	-	-	-	-
Unigene15488_Mpfb2	274	0	29	0.001	10.4533758060096	13.3516813000475	Up	7.87418e-10	6.98964868220761e-09	-	-	-	gi|356574054|ref|XP_003555167.1|/3.28647e-10/PREDICTED: probable peptide/nitrate transporter At1g59740-like [Glycine max]
Unigene14426_Mpfb2	252	0	26	0.001	10.1901818886169	13.3148921825216	Up	6.86574e-09	5.58281526701953e-08	-	-	-	-
Unigene9840_Mpfb2	206	0	21	0.001	10.0684172058553	13.297549283476	Up	2.53606e-07	1.73718550307503e-06	-	-	-	-
Unigene6089_Mpfb2	702	1	1199	0.132950956172747	168.690723059491	10.309270768234	Up	0	0	-	-	-	gi|383932364|gb|AFH57279.1|/5.60081e-45/GASA-like protein [Gossypium hirsutum]
CL14705	1606	1	325	0.0581143033831061	19.986969457748	8.42595073273564	Up	2.13218e-100	2.11095296355555e-98	-	-	-	-
Unigene18866_Mpfb2	916	1	122	0.101890361608372	13.154473966394	7.0123921623827	Up	3.54042e-37	1.16580038314856e-35	GO:0035061//interchromatin granule;GO:0016607//nuclear speck;GO:0005773//vacuole;GO:0009506//plasmodesma	GO:0004683//calmodulin-dependent protein kinase activity;GO:0003677//DNA binding;GO:0003723//RNA binding;GO:0005516//calmodulin binding;GO:0005524//ATP binding	GO:0009611//response to wounding;GO:0009268//response to pH;GO:0006355//regulation of transcription, DNA-dependent;GO:0010118//stomatal movement;GO:0009753//response to jasmonic acid stimulus;GO:0050832//defense response to fungus;GO:0042742//defense response to bacterium;GO:0000956//nuclear-transcribed mRNA catabolic process;GO:0000398//nuclear mRNA splicing, via spliceosome;GO:0006468//protein …	gi|225439649|ref|XP_002269923.1|/1.29795e-128/PREDICTED: CBL-interacting serine/threonine-protein kinase 14 isoform 1 [Vitis vinifera]
Unigene1629_Mpfb2	537	3	314	0.521405425884181	57.7516625470907	6.79131307299029	Up	2.58556e-93	2.35566194519427e-91	GO:0005739//mitochondrion	GO:0005516//calmodulin binding	GO:0009734//auxin mediated signaling pathway	gi|225427810|ref|XP_002270504.1|/3.63708e-49/PREDICTED: auxin-induced protein 15A [Vitis vinifera]
CL1039	1407	2	163	0.132667478654255	11.4420182400314	6.4303829790509	Up	2.82942e-48	1.23222209032258e-46	-	-	-	-
Unigene17639_Mpfb2	710	1	79	0.131452917229956	10.989498431126	6.38543557299692	Up	7.01628e-24	1.44316392686981e-22	-	-	-	gi|225465417|ref|XP_002264098.1|/3.17689e-19/PREDICTED: uncharacterized protein LOC100256767 [Vitis vinifera]
CL7075	980	2	145	0.190472594353609	14.6133927084012	6.26156391483476	Up	9.88984e-43	3.77883492006861e-41	-	-	-	-
Unigene20279_Mpfb2	541	4	261	0.690067070116587	47.6488442469865	6.1095608213897	Up	2.11664e-75	1.51122668717949e-73	GO:0005576//extracellular region;GO:0016020//membrane	-	GO:0009664//plant-type cell wall organization	gi|29467499|dbj|BAC67188.1|/1.99603e-87/expansin [Pyrus communis]
Unigene21029_Mpfb2	599	1	62	0.155812305898612	10.2228972536118	6.03585113520669	Up	1.187218e-18	1.89716414404591e-17	GO:0016021//integral to membrane	-	-	gi|15214248|sp|Q9Y068.1|RIC1_PHYIN/3.17935e-13/RecName: Full=Protein Ric1
Unigene11644_Mpfb2	394	1	61	0.236882160490529	15.2912413111889	6.0123921623827	Up	2.40594e-18	3.79029133239038e-17	-	-	-	-
Unigene19740_Mpfb2	525	1	61	0.177774421396702	11.4757125268732	6.0123921623827	Up	2.40594e-18	3.78895153340403e-17	GO:0016020//membrane	-	GO:0019761//glucosinolate biosynthetic process;GO:0016556//mRNA modification	gi|255587617|ref|XP_002534331.1|/1.75341e-37/conserved hypothetical protein [Ricinus communis]
CL12006	548	7	415	1.19219160334467	74.7957061981722	5.9712674289965	Up	3.40624e-118	4.04679478613333e-116	-	-	-	-
Unigene11659_Mpfb2	378	1	57	0.24690891860653	14.8933427602863	5.91454483898456	Up	4.0477e-17	5.97129570860927e-16	-	-	-	-
Unigene12261_Mpfb2	693	5	279	0.673387959835992	39.7630873695681	5.88384804176164	Up	1.84146e-79	1.38348610320405e-77	-	-	-	gi|297741442|emb|CBI32573.3|/2.87671e-18/unnamed protein product [Vitis vinifera]
Unigene13082_Mpfb2	424	1	55	0.220121630267143	12.8116764310804	5.86301453834447	Up	1.657524e-16	2.35328264015296e-15	-	-	-	-
Unigene20824_Mpfb2	758	3	161	0.369386165830878	20.9780829909157	5.82760920221328	Up	3.32794e-46	1.37794036133829e-44	-	-	-	gi|357128765|ref|XP_003566040.1|/4.08811e-15/PREDICTED: uncharacterized protein LOC100829785 [Brachypodium distachyon]
Unigene19782_Mpfb2	258	1	52	0.36175027609794	19.9064018289261	5.78209454296091	Up	1.370422e-15	1.83790008862131e-14	-	-	-	-
CL6900	1315	12	541	0.851694946615377	40.6331640023084	5.57617710792548	Up	1.31542e-149	2.11568923610108e-147	-	-	-	-
Unigene2169_Mpfb2	544	27	1205	4.63226548400413	218.774790179399	5.56158475377368	Up	0	0	GO:0009506//plasmodesma	-	GO:0009739//response to gibberellin stimulus;GO:0009751//response to salicylic acid stimulus;GO:0010286//heat acclimation	gi|357521744|ref|XP_003616284.1|/1.2471e-36/GASA5-like protein [Medicago truncatula]
Unigene13501_Mpfb2	567	2	89	0.329211891475374	15.5030117621693	5.55738825578621	Up	1.378944e-25	3.0763501796695e-24	-	-	-	gi|224107491|ref|XP_002314499.1|/1.50336e-22/predicted protein [Populus trichocarpa]
Unigene21795_Mpfb2	695	2	86	0.268580061102931	12.2214511283955	5.50791957952192	Up	1.125588e-24	2.40053597778842e-23	GO:0005739//mitochondrion;GO:0016021//integral to membrane;GO:0045263//proton-transporting ATP synthase complex, coupling factor F(o)	GO:0015078//hydrogen ion transmembrane transporter activity;GO:0008289//lipid binding;GO:0016787//hydrolase activity	GO:0015986//ATP synthesis coupled proton transport;GO:0015991//ATP hydrolysis coupled proton transport	gi|84508525|ref|YP_448689.1|/2.27877e-22/ATP synthase F0 subunit c [Dictyota dichotoma]
Unigene27215_Mpfb2	235	1	42	0.397155622269227	17.6518633566484	5.47397224759858	Up	1.529498e-12	1.69045385502357e-11	GO:0016020//membrane	GO:0015297//antiporter activity;GO:0015238//drug transmembrane transporter activity	GO:0006855//drug transmembrane transport;GO:0009636//response to toxin	gi|302142981|emb|CBI20276.3|/4.45648e-23/unnamed protein product [Vitis vinifera]
Unigene12671_Mpfb2	443	2	82	0.42136149540979	18.2818126885206	5.4392068294379	Up	1.843426e-23	3.7229517294651e-22	GO:0010598//NAD(P)H dehydrogenase complex (plastoquinone);GO:0009535//chloroplast thylakoid membrane	-	GO:0006098//pentose-phosphate shunt;GO:0009773//photosynthetic electron transport in photosystem I;GO:0016117//carotenoid biosynthetic process;GO:0010207//photosystem II assembly	gi|341833960|gb|AEK94315.1|/2.24556e-67/hypothetical protein [Pyrus x bretschneideri]
CL4574	2027	11	449	0.506486079706933	21.8777029397979	5.43279484092367	Up	5.10574e-123	6.26641676253443e-121	-	-	-	-
Unigene16404_Mpfb2	241	1	40	0.3872679304285	16.3927598846567	5.40358291970719	Up	6.1911e-12	6.51608521615875e-11	GO:0016020//membrane	GO:0030570//pectate lyase activity	-	gi|297814998|ref|XP_002875382.1|/1.36589e-40/predicted protein [Arabidopsis lyrata subsp. lyrata]
Unigene27092_Mpfb2	939	8	315	0.795157156406973	33.1324911246994	5.3808628432071	Up	2.3825e-86	1.97295799256506e-84	-	GO:0004027//alcohol sulfotransferase activity;GO:0080131//hydroxyjasmonate sulfotransferase activity	GO:0009695//jasmonic acid biosynthetic process;GO:0009611//response to wounding;GO:0009867//jasmonic acid mediated signaling pathway	gi|255603809|ref|XP_002538120.1|/1.18904e-100/Flavonol 4'-sulfotransferase, putative [Ricinus communis]
CL3693	374	1	39	0.249549655703926	10.299167791169	5.36705704368207	Up	1.244602e-11	1.2814769656575e-10	-	-	-	-
Unigene26707_Mpfb2	239	6	227	2.34305199748791	93.807396967564	5.32324081138958	Up	2.70162e-62	1.52938467903431e-60	-	-	-	-
CL900	1973	59	2174	2.79095930195785	108.82823438175	5.28514800048529	Up	0	0	-	-	-	-
CL4488	541	2	72	0.345033535058294	13.1445087577894	5.25157982626213	Up	1.961018e-20	3.44236697935382e-19	-	-	-	-
Unigene17086_Mpfb2	615	4	143	0.607034609647275	22.9651904026391	5.24152616159821	Up	1.980156e-39	6.95192357068558e-38	GO:0016023//cytoplasmic membrane-bounded vesicle;GO:0005739//mitochondrion	GO:0003993//acid phosphatase activity	-	gi|255549796|ref|XP_002515949.1|/3.08671e-75/Stem 28 kDa glycoprotein precursor, putative [Ricinus communis]
CL2638	1153	12	425	0.971360671985448	36.4056468166947	5.22801135512373	Up	1.772352e-114	2.04035726883721e-112	-	-	-	-
Unigene6757_Mpfb2	643	3	104	0.435450565629557	15.9746552779562	5.19713204223975	Up	6.90286e-29	1.77356527520185e-27	GO:0005576//extracellular region;GO:0016020//membrane	-	GO:0009664//plant-type cell wall organization;GO:0006949//syncytium formation	gi|20135550|gb|AAM08928.1|/1.11559e-126/expansin 1 [Malus x domestica]
CL8434	1466	6	198	0.381984602591822	13.339524491406	5.12604894417828	Up	1.498872e-53	7.28219687502726e-52	-	-	-	-
Unigene28209_Mpfb2	311	1	33	0.300101515219513	10.4800337108259	5.12604894417827	Up	8.10874e-10	7.17641208740564e-09	GO:0016020//membrane	-	-	gi|297744123|emb|CBI37093.3|/1.78363e-32/unnamed protein product [Vitis vinifera]
Unigene9779_Mpfb2	290	1	32	0.32183300425265	10.8983589853855	5.08165482481981	Up	1.622536e-09	1.39955902946757e-08	-	-	-	-
Unigene31955_Mpfb2	264	1	31	0.353528678913896	11.5975671494574	5.0358511352067	Up	3.24398e-09	2.73102413000756e-08	-	-	-	gi|224111146|ref|XP_002332978.1|/1.29951e-19/predicted protein [Populus trichocarpa]
Unigene7659_Mpfb2	279	1	30	0.334521760692718	10.620040677963	4.98854542042833	Up	6.48018e-09	5.28666873026918e-08	-	-	-	-
CL12859	877	147	4364	15.6439463754737	491.466904131432	4.97341786630706	Up	0	0	-	-	-	-
Unigene10121_Mpfb2	573	8	234	1.30305858615384	40.3339136533738	4.95201954440322	Up	5.7735e-62	3.24364403530895e-60	GO:0009506//plasmodesma	-	-	gi|224056885|ref|XP_002299072.1|/8.14026e-53/predicted protein [Populus trichocarpa]
Unigene13497_Mpfb2	258	1	29	0.36175027609794	11.1016471738242	4.93963581994739	Up	1.293286e-08	1.02196661709826e-07	GO:0030117//membrane coat	-	GO:0016192//vesicle-mediated transport;GO:0000910//cytokinesis;GO:0051726//regulation of cell cycle;GO:0009909//regulation of flower development;GO:0051567//histone H3-K9 methylation;GO:0007017//microtubule-based process;GO:0006270//DNA-dependent DNA replication initiation;GO:0006346//methylation-dependent chromatin silencing;GO:0006886//intracellular protein transport;GO:0031048//chromatin silen…	gi|297736029|emb|CBI24067.3|/3.77576e-35/unnamed protein product [Vitis vinifera]
CL10202	734	4	111	0.508618916802553	14.9360599344159	4.87607069116993	Up	8.00946e-30	2.13291967674836e-28	-	-	-	-
Unigene2656_Mpfb2	464	2	55	0.402291255315812	11.7072215663321	4.86301453834448	Up	2.51302e-15	3.32225718219585e-14	-	-	-	-
Unigene29063_Mpfb2	262	1	27	0.356227371119345	10.1782145581547	4.83654232698329	Up	5.13576e-08	3.80396308428928e-07	GO:0005739//mitochondrion	-	GO:0006626//protein targeting to mitochondrion;GO:0015992//proton transport	gi|225442337|ref|XP_002280940.1|/5.11018e-16/PREDICTED: uncharacterized protein LOC100260060 [Vitis vinifera]
Unigene6546_Mpfb2	687	13	351	1.76609960121178	50.4614247235441	4.83654232698328	Up	4.28736e-91	3.78238540039604e-89	-	-	-	gi|356575865|ref|XP_003556057.1|/6.24895e-49/PREDICTED: uncharacterized protein LOC100809523 [Glycine max]
CL11511	1549	42	1125	2.53061716707377	71.7315529975393	4.82504668814546	Up	3.53766e-288	1.25087165333333e-285	-	-	-	-
CL7983	918	4	107	0.406673512998991	11.5119852708508	4.82312181122097	Up	1.248368e-28	3.17269202144894e-27	-	-	-	-
CL3441	992	26	682	2.4461903750655	67.9018850847262	4.7948430357029	Up	9.96114e-175	1.89653294564103e-172	-	-	-	-
Unigene3170_Mpfb2	519	4	102	0.71931846807914	19.4107333085082	4.75408016679132	Up	3.83798e-27	9.18311949301826e-26	-	GO:0003824//catalytic activity	-	gi|488731|emb|CAA55883.1|/8.91443e-10/chitinase [Beta vulgaris subsp. vulgaris]
Unigene21441_Mpfb2	558	4	101	0.669043521385437	17.8770684745711	4.73986630757161	Up	7.60686e-27	1.80458374185304e-25	GO:0005739//mitochondrion	GO:0005516//calmodulin binding	GO:0009734//auxin mediated signaling pathway	gi|224069236|ref|XP_002326308.1|/3.59683e-42/SAUR family protein [Populus trichocarpa]
Unigene27363_Mpfb2	205	2	50	0.910551914470912	24.0893605622089	4.72551101459455	Up	7.76294e-14	9.37275075555556e-13	-	-	-	-
Unigene19642_Mpfb2	242	1	25	0.38566764972425	10.2031382546546	4.72551101459455	Up	2.03036e-07	1.40788480498054e-06	-	GO:0000166//nucleotide binding;GO:0003777//microtubule motor activity	GO:0009957//epidermal cell fate specification;GO:0006346//methylation-dependent chromatin silencing;GO:0031048//chromatin silencing by small RNA;GO:0000911//cytokinesis by cell plate formation;GO:0051567//histone H3-K9 methylation;GO:0051225//spindle assembly;GO:0051322//anaphase;GO:0016572//histone phosphorylation;GO:0009909//regulation of flower development	gi|296084023|emb|CBI24411.3|/1.57004e-20/unnamed protein product [Vitis vinifera]
CL7328	553	57	1411	9.62007153760633	252.006075566789	4.71126708325234	Up	0	0	-	-	-	-
Unigene5439_Mpfb2	490	3	74	0.571417783060827	14.9157387644371	4.70614568972761	Up	6.60342e-20	1.12460079449541e-18	GO:0009536//plastid	GO:0046872//metal ion binding;GO:0016491//oxidoreductase activity	GO:0009743//response to carbohydrate stimulus	gi|356526179|ref|XP_003531697.1|/7.77041e-31/PREDICTED: uncharacterized protein LOC100778751 [Glycine max]
CL485	1489	23	567	1.4416562379887	37.6094939549812	4.70529779370504	Up	5.67438e-144	8.68745628041237e-142	-	-	-	-
Unigene11150_Mpfb2	1582	26	629	1.5338943439096	39.2693122338056	4.67813131355801	Up	5.26086e-159	9.30086645714286e-157	-	-	-	gi|212276059|ref|NP_001130763.1|/1.08865e-23/uncharacterized protein LOC100191867 precursor [Zea mays]
CL6075	507	14	338	2.57720315042556	65.8442522033709	4.6751793390444	Up	4.11084e-86	3.37908014169742e-84	-	-	-	-
Unigene6629_Mpfb2	1722	16	381	0.867192299496106	21.8524913671466	4.65530201231314	Up	1.218776e-96	1.14796846410148e-94	GO:0022626//cytosolic ribosome;GO:0009505//plant-type cell wall;GO:0016023//cytoplasmic membrane-bounded vesicle	GO:0080079//cellobiose glucosidase activity;GO:0043169//cation binding;GO:0047668//amygdalin beta-glucosidase activity;GO:0004567//beta-mannosidase activity;GO:0080082//esculin beta-glucosidase activity;GO:0080081//4-methylumbelliferyl-beta-D-glucopyranoside beta-glucosidase activity;GO:0080083//beta-gentiobiose beta-glucosidase activity	GO:0005975//carbohydrate metabolic process	gi|356520639|ref|XP_003528968.1|/0/PREDICTED: beta-glucosidase 44-like [Glycine max]
CL8442	561	18	428	2.99459586844712	75.3511763182961	4.65319680977865	Up	2.38586e-108	2.59889571442543e-106	-	-	-	-
Unigene10521_Mpfb2	639	5	116	0.730293984610864	17.9294207877724	4.61770772506003	Up	3.24948e-30	8.7846379223301e-29	-	-	-	-
CL4276	590	11	251	1.74008014163721	42.0175609399477	4.59376676013329	Up	1.166546e-63	6.76718195208333e-62	-	-	-	-
Unigene11905_Mpfb2	338	35	797	9.66451181409585	232.889951210444	4.59080772186533	Up	8.56674e-199	1.88012512551724e-196	-	-	-	-
Unigene21518_Mpfb2	626	3	68	0.447275900478922	10.7286161737122	4.584155165349	Up	3.94846e-18	6.14861202097169e-17	GO:0022626//cytosolic ribosome	-	-	gi|145346330|ref|XP_001417642.1|/1.18622e-37/Ribosomal protein L27, component of cytosolic 80S ribosome and 60S large subunit [Ostreococcus lucimarinus CCE9901]
CL9714	713	24	532	3.14159566563596	73.6938474870827	4.55197475959985	Up	1.524266e-132	2.12881187561128e-130	-	-	-	-
Unigene12187_Mpfb2	208	1	22	0.448709477083021	10.4464438591887	4.54108644345712	Up	1.58028e-06	9.85231382031906e-06	-	-	-	-
Unigene29417_Mpfb2	203	1	22	0.459761434646643	10.7037454320751	4.54108644345712	Up	1.58028e-06	9.85369273058082e-06	GO:0009506//plasmodesma;GO:0005874//microtubule	GO:0005524//ATP binding;GO:0003777//microtubule motor activity	GO:0051322//anaphase;GO:0007018//microtubule-based movement;GO:0000911//cytokinesis by cell plate formation;GO:0008283//cell proliferation	gi|359492491|ref|XP_002283825.2|/2.34627e-24/PREDICTED: chromosome-associated kinesin KIF4-like [Vitis vinifera]
CL816	1011	5	109	0.461580470985502	10.6484028044027	4.52791105470938	Up	3.77454e-28	9.37887931288344e-27	-	-	-	-
CL7182	1672	30	649	1.6746095316974	38.3369494736732	4.51683889721044	Up	1.417124e-160	2.54579469548387e-158	-	-	-	-
Unigene16403_Mpfb2	235	2	43	0.794311244538455	18.072145817521	4.50791957952192	Up	9.17544e-12	9.54211491316527e-11	GO:0005576//extracellular region;GO:0016020//membrane	GO:0046872//metal ion binding;GO:0030570//pectate lyase activity	GO:0045490//pectin catabolic process	gi|255572022|ref|XP_002526952.1|/5.78855e-31/Pectate lyase precursor, putative [Ricinus communis]
Unigene12297_Mpfb2	1187	17	364	1.33667793678649	30.2872465905986	4.50198662376818	Up	1.481446e-90	1.28657665091618e-88	GO:0009504//cell plate;GO:0009506//plasmodesma;GO:0012505//endomembrane system;GO:0009524//phragmoplast;GO:0005886//plasma membrane	GO:0005484//SNAP receptor activity	GO:0000911//cytokinesis by cell plate formation;GO:0016192//vesicle-mediated transport;GO:0051329//interphase of mitotic cell cycle;GO:0051322//anaphase;GO:0051225//spindle assembly;GO:0006084//acetyl-CoA metabolic process;GO:0006944//cellular membrane fusion;GO:0010583//response to cyclopentenone;GO:0006886//intracellular protein transport;GO:0008283//cell proliferation;GO:0016126//sterol biosyn…	gi|356559528|ref|XP_003548051.1|/3.94141e-134/PREDICTED: syntaxin-related protein KNOLLE-like [Glycine max]
Unigene26537_Mpfb2	801	14	297	1.63126341731056	36.6212413940097	4.48861902356298	Up	5.05576e-74	3.51944093e-72	-	-	-	gi|225444740|ref|XP_002278959.1|/3.19775e-85/PREDICTED: uncharacterized protein LOC100256155 [Vitis vinifera]
CL10076	261	2	42	0.715184453894777	15.8934401870206	4.47397224759858	Up	1.80813e-11	1.83959369171044e-10	-	-	-	-
Unigene28200_Mpfb2	203	1	21	0.459761434646643	10.2172115487989	4.47397224759857	Up	3.1222e-06	1.87770321814255e-05	-	-	-	-
CL711	1312	15	314	1.0670530247706	23.6376850516675	4.46938497810293	Up	5.72122e-78	4.22006280529801e-76	-	-	-	-
Unigene23066_Mpfb2	346	2	41	0.539488851059355	11.7035303771888	4.43920682943791	Up	3.5597e-11	3.53525979491752e-10	-	-	-	-
Unigene28045_Mpfb2	495	3	61	0.565645886262233	12.1712102557746	4.42742966166155	Up	4.5458e-16	6.3072090189972e-15	-	-	-	-
Unigene10460_Mpfb2	269	3	60	1.04087254163496	22.0296754583769	4.40358291970719	Up	8.93104e-16	1.21457782075702e-14	-	-	-	-
Unigene19006_Mpfb2	452	4	80	0.825943108259013	17.4807749212489	4.40358291970718	Up	1.19941e-20	2.12808101632816e-19	GO:0009536//plastid	GO:0000166//nucleotide binding	GO:0000911//cytokinesis by cell plate formation;GO:0051322//anaphase;GO:0051225//spindle assembly;GO:0008283//cell proliferation	gi|356529192|ref|XP_003533180.1|/4.63993e-39/PREDICTED: kinesin-related protein 3-like [Glycine max]
CL13520	2639	128	2550	4.52688181805925	95.4354924887813	4.39793635656604	Up	0	0	-	-	-	-
CL8905	306	6	119	1.83003080849546	38.409147118633	4.3915100874066	Up	4.58494e-30	1.23127333863773e-28	-	-	-	-
CL4129	660	10	194	1.41411471565558	29.0313293805772	4.35963957211959	Up	5.79182e-48	2.49793963833495e-46	-	-	-	-
Unigene26881_Mpfb2	546	3	58	0.512810830952024	10.4916665598778	4.35467331922624	Up	3.4397e-15	4.49796050484297e-14	-	GO:0005515//protein binding	-	gi|224078183|ref|XP_002305500.1|/8.63647e-38/predicted protein [Populus trichocarpa]
CL3830	2528	18	335	0.664544415426753	13.0881078845704	4.29974710872265	Up	4.71862e-81	3.63081102314335e-79	-	-	-	-
Unigene14574_Mpfb2	288	22	404	7.12949502476356	138.547280677926	4.28043468893431	Up	3.8214e-97	3.62236197446808e-95	-	-	-	-
CL1248	1706	16	292	0.875325404297946	16.9049135199745	4.27147938369984	Up	1.565442e-70	1.01964286526316e-68	-	-	-	-
CL2208	1968	29	528	1.37531278748211	26.4982966184298	4.2680679490507	Up	3.10084e-126	3.9812283481268e-124	-	-	-	-
CL6174	961	15	272	1.4567883126941	27.9546877200576	4.26222707046164	Up	1.04647e-65	6.27487637146702e-64	-	-	-	-
CL13829	1214	15	271	1.15319074835175	22.0475193745225	4.25691327056518	Up	2.0421e-65	1.21793359036145e-63	-	-	-	-
Unigene3669_Mpfb2	1649	248	4459	14.0365249641301	267.070515986808	4.24996299874685	Up	0	0	-	GO:0003700//sequence-specific DNA binding transcription factor activity;GO:0003677//DNA binding	GO:0016572//histone phosphorylation;GO:0051322//anaphase;GO:0010583//response to cyclopentenone;GO:0000911//cytokinesis by cell plate formation;GO:0042127//regulation of cell proliferation;GO:0006084//acetyl-CoA metabolic process;GO:0000226//microtubule cytoskeleton organization;GO:0051329//interphase of mitotic cell cycle	gi|225426010|ref|XP_002273198.1|/0/PREDICTED: high mobility group B protein 13-like [Vitis vinifera]
CL12932	783	31	557	3.69511967845635	70.2590966997655	4.24899203177298	Up	1.116646e-132	1.56442806893082e-130	-	-	-	-
CL6429	1654	20	353	1.12855587948329	21.0789187071855	4.22325110320364	Up	2.60768e-84	2.09328575423423e-82	-	-	-	-
CL9544	674	29	508	4.01575009757387	74.4411278619713	4.21235851646441	Up	1.95169e-120	2.34371139838275e-118	-	-	-	-
Unigene2626_Mpfb2	1035	12	210	1.08210517371905	20.0395550184172	4.21093784176479	Up	1.1997e-50	5.54450564315353e-49	GO:0016020//membrane	GO:0022857//transmembrane transporter activity	GO:0055085//transmembrane transport	gi|49333379|gb|AAT64019.1|/4.22552e-150/putative permease [Gossypium hirsutum]
Unigene22827_Mpfb2	204	2	35	0.91501540424773	16.9452119641028	4.21093784176478	Up	2.02548e-09	1.73070933947066e-08	GO:0005886//plasma membrane;GO:0009507//chloroplast;GO:0048046//apoplast	GO:0042277//peptide binding;GO:0003755//peptidyl-prolyl cis-trans isomerase activity	GO:0006457//protein folding;GO:0046686//response to cadmium ion;GO:0000413//protein peptidyl-prolyl isomerization	gi|1928939|gb|AAB51386.1|/8.08273e-17/stress responsive cyclophilin [Solanum commersonii]
CL6423	751	6	103	0.745658358721186	13.5458548141422	4.18319285128188	Up	2.0836e-25	4.6114529160457e-24	-	-	-	-
Unigene5083_Mpfb2	944	6	103	0.593209139194503	10.7764162769288	4.18319285128188	Up	2.0836e-25	4.61374489065606e-24	-	GO:0008270//zinc ion binding;GO:0016874//ligase activity	-	gi|255569333|ref|XP_002525634.1|/1.90954e-114/ubiquitin-protein ligase, putative [Ricinus communis]
Unigene21787_Mpfb2	2067	86	1466	3.88317132368703	70.0491101089563	4.17305945825153	Up	0	0	-	GO:0048038//quinone binding;GO:0005507//copper ion binding;GO:0008131//primary amine oxidase activity	GO:0009684//indoleacetic acid biosynthetic process;GO:0009805//coumarin biosynthetic process;GO:0055114//oxidation-reduction process;GO:0009611//response to wounding;GO:0006569//tryptophan catabolic process	gi|225432636|ref|XP_002278244.1|/0/PREDICTED: primary amine oxidase [Vitis vinifera]
CL7129	1000	25	424	2.33328928083171	41.8769444013439	4.16571908960829	Up	5.15972e-100	5.0970253977827e-98	-	-	-	-
CL2614	809	10	169	1.15366589905153	20.6322842194741	4.16060616621464	Up	1.058884e-40	3.85419934379085e-39	-	-	-	-
Unigene22557_Mpfb2	1172	13	218	1.03524780378199	18.3712205379712	4.14939943145565	Up	5.28594e-52	2.4999914955414e-50	-	-	-	gi|294845998|gb|ADF43157.1|/2.97319e-33/SAD1p [Chlamydomonas reinhardtii]
Unigene20826_Mpfb2	689	9	150	1.21913518301802	21.5021142899252	4.14054851387339	Up	3.67996e-36	1.18632111374819e-34	-	-	-	gi|302836776|ref|XP_002949948.1|/1.15211e-10/hypothetical protein VOLCADRAFT_104492 [Volvox carteri f. nagariensis]
Unigene23850_Mpfb2	857	17	282	1.85138472691431	32.4995550548727	4.13374333596827	Up	1.135654e-66	6.9119750010929e-65	GO:0005886//plasma membrane;GO:0016021//integral to membrane;GO:0005634//nucleus;GO:0005829//cytosol	GO:0005215//transporter activity	GO:0052541//plant-type cell wall cellulose metabolic process;GO:0006810//transport;GO:0052546//cell wall pectin metabolic process;GO:0016126//sterol biosynthetic process	gi|297740886|emb|CBI31068.3|/5.63705e-107/unnamed protein product [Vitis vinifera]
Unigene14672_Mpfb2	235	2	33	0.794311244538455	13.8693212087951	4.12604894417827	Up	7.71198e-09	6.23451520522591e-08	-	-	-	-
Unigene11617_Mpfb2	291	6	98	1.92436229346945	33.2615294635585	4.11140216821387	Up	5.79906e-24	1.19888501679814e-22	-	-	-	-
Unigene12216_Mpfb2	1797	34	555	1.76587280018427	30.5038063212611	4.11053594480694	Up	3.30204e-129	4.39141749492537e-127	-	GO:0016740//transferase activity	-	gi|255547852|ref|XP_002514983.1|/2.88417e-92/Anthranilate N-benzoyltransferase protein, putative [Ricinus communis]
Unigene12025_Mpfb2	535	17	275	2.96567609526274	50.767764549328	4.0974797919815	Up	1.178042e-64	6.91490476732543e-63	-	-	-	-
Unigene960_Mpfb2	1003	8	128	0.744419311930356	12.6042835723302	4.08165482481982	Up	9.38854e-31	2.59316946112833e-29	-	GO:0004091//carboxylesterase activity	GO:0042538//hyperosmotic salinity response;GO:0006629//lipid metabolic process;GO:0010226//response to lithium ion;GO:0010103//stomatal complex morphogenesis;GO:0009751//response to salicylic acid stimulus	gi|296085157|emb|CBI28652.3|/1.71835e-100/unnamed protein product [Vitis vinifera]
Unigene11944_Mpfb2	276	2	32	0.676315733574409	11.4511742962384	4.08165482481982	Up	1.501494e-08	1.17420678757241e-07	GO:0022626//cytosolic ribosome;GO:0016020//membrane;GO:0044446//intracellular organelle part;GO:0005739//mitochondrion	-	-	gi|388513751|gb|AFK44937.1|/5.21757e-16/unknown [Lotus japonicus]
Unigene13520_Mpfb2	489	12	192	2.29034530633788	38.7794368805129	4.08165482481982	Up	1.878906e-45	7.6446593709589e-44	-	-	GO:0006869//lipid transport	gi|388499066|gb|AFK37599.1|/2.2147e-30/unknown [Lotus japonicus]
Unigene11929_Mpfb2	257	2	32	0.726315729441778	12.2977591663883	4.08165482481981	Up	1.501494e-08	1.173588784e-07	-	-	-	-
CL13264	1116	16	254	1.33808704277087	22.4790861016885	4.07033951159199	Up	1.49464e-59	8.0714183369697e-58	-	-	-	-
CL14909	403	16	252	3.70547181075011	61.7596211733851	4.05893474831974	Up	5.60762e-59	3.00638611600481e-57	-	-	-	-
Unigene1916_Mpfb2	682	38	594	5.20029282531408	86.0223294915007	4.048046432177	Up	1.155882e-136	1.69397548894737e-134	GO:0000786//nucleosome;GO:0005730//nucleolus	GO:0003677//DNA binding	GO:0009651//response to salt stress;GO:0006816//calcium ion transport;GO:0007030//Golgi organization;GO:0006334//nucleosome assembly	gi|118484989|gb|ABK94359.1|/1.15172e-63/unknown [Populus trichocarpa]
Unigene3999_Mpfb2	245	2	31	0.761890377414436	12.49697031615	4.0358511352067	Up	2.91872e-08	2.21864551168743e-07	GO:0009570//chloroplast stroma;GO:0009534//chloroplast thylakoid	GO:0016209//antioxidant activity;GO:0016491//oxidoreductase activity	-	gi|342160856|gb|AEL16464.1|/1.51939e-07/peroxiredoxin Q [Vitis vinifera]
CL4554	1647	15	230	0.850014309956908	13.7925118458792	4.02025428015568	Up	1.3672e-53	6.6497264628821e-52	-	-	-	-
CL9144	626	17	257	2.53456343604723	40.5478581859417	3.99981653276336	Up	1.714268e-59	9.24625519806295e-58	-	-	-	-
CL3672	934	10	149	0.999267357957906	15.7560924705068	3.97889525039461	Up	5.92156e-35	1.84358728944794e-33	-	-	-	-
Unigene15864_Mpfb2	251	3	44	1.11551678764863	17.3136280694123	3.95612394273596	Up	3.90844e-11	3.86266235314996e-10	-	-	GO:0006950//response to stress;GO:0042221//response to chemical stimulus;GO:0009628//response to abiotic stimulus	gi|224141799|ref|XP_002324250.1|/4.39252e-07/predicted protein [Populus trichocarpa]
CL5942	1652	14	203	0.790945518926004	12.1365464866383	3.93963581994739	Up	8.81216e-47	3.68292075347092e-45	-	-	-	-
Unigene16405_Mpfb2	525	4	58	0.711097685586807	10.9113332222729	3.93963581994739	Up	2.8313e-14	3.50876432823366e-13	GO:0005576//extracellular region;GO:0016020//membrane	GO:0046872//metal ion binding;GO:0030570//pectate lyase activity	GO:0045490//pectin catabolic process	gi|296081331|emb|CBI17713.3|/2.2142e-96/unnamed protein product [Vitis vinifera]
Unigene17874_Mpfb2	223	2	29	0.837054450522587	12.8440581652315	3.93963581994739	Up	1.09723e-07	7.84903515735389e-07	-	-	-	-
Unigene2817_Mpfb2	932	66	950	6.60931727617566	100.673883465454	3.92904440867967	Up	8.71328e-213	2.12127896480874e-210	GO:0005874//microtubule;GO:0005737//cytoplasm	GO:0003924//GTPase activity;GO:0005198//structural molecule activity;GO:0005525//GTP binding	GO:0051258//protein polymerization;GO:0006184//GTP catabolic process;GO:0007018//microtubule-based movement	gi|302761312|ref|XP_002964078.1|/1.01403e-152/hypothetical protein SELMODRAFT_405729 [Selaginella moellendorffii]
CL4242	1871	27	387	1.3468479012818	20.4289622683361	3.92295707880076	Up	1.475466e-87	1.23561957203008e-85	-	-	-	-
Unigene9777_Mpfb2	325	4	57	1.14869626133253	17.3221032719637	3.91454483898456	Up	5.46348e-14	6.67239476315789e-13	-	-	-	gi|301101934|ref|XP_002900055.1|/7.41739e-07/conserved hypothetical protein [Phytophthora infestans T30-4]
CL8967	510	6	85	1.09801848509728	16.4610630508427	3.90608326023636	Up	3.08382e-20	5.33140662165308e-19	-	-	-	-
CL10652	1195	54	764	4.21749359547824	63.1443623640695	3.9041961506921	Up	1.215266e-170	2.2653778590795e-168	-	-	-	-
CL11304	635	6	83	0.881873114015135	12.9096211012908	3.87173175544558	Up	1.142508e-19	1.91573264644336e-18	-	-	-	-
CL4522	1090	12	163	1.02750353651305	14.7696510676369	3.84542047832974	Up	3.55654e-37	1.17024350132939e-35	-	-	-	-
Unigene28530_Mpfb2	386	3	40	0.725374905958045	10.2348578554463	3.81862041898603	Up	5.40314e-10	4.86796144145602e-09	-	-	-	gi|147806086|emb|CAN63337.1|/1.3037e-11/hypothetical protein VITISV_033711 [Vitis vinifera]
CL2058	707	11	146	1.45211779853742	20.3958857603087	3.81204776506254	Up	3.16344e-33	9.35219501526211e-32	-	-	-	-
CL4974	874	18	237	1.92216050594832	26.7821872520576	3.80047307227577	Up	6.2688e-53	2.99986656928034e-51	-	-	-	-
Unigene21068_Mpfb2	877	13	171	1.38347825089223	19.2577544927761	3.79906762156463	Up	1.404486e-38	4.83559971190108e-37	-	GO:0016798//hydrolase activity, acting on glycosyl bonds	GO:0006281//DNA repair	gi|224109118|ref|XP_002315089.1|/1.04501e-79/predicted protein [Populus trichocarpa]
CL4466	1562	91	1197	5.43737066723907	75.6871669853729	3.79906762156463	Up	9.22682e-261	2.83498816993103e-258	-	-	-	-
Unigene12282_Mpfb2	501	24	315	4.47097347225238	62.0986210900055	3.79590034248594	Up	8.64776e-70	5.56755785433526e-68	-	-	-	-
CL6108	1226	11	144	0.8373958267259	11.6006186589952	3.79214820762483	Up	1.160656e-32	3.38634879580878e-31	-	-	-	-
Unigene20947_Mpfb2	1706	45	589	2.46185269958797	34.0992947372088	3.79192555232061	Up	5.29978e-129	7.02725590952381e-127	GO:0044424//intracellular part	GO:0005488//binding	GO:0050896//response to stimulus;GO:0051726//regulation of cell cycle;GO:0016043//cellular component organization	gi|307136021|gb|ADN33876.1|/6.5122e-163/mitotic B-type cyclin [Cucumis melo subsp. melo]
Unigene26659_Mpfb2	230	3	39	1.21736832043394	16.7473424082487	3.78209454296091	Up	1.038006e-09	9.08908083962264e-09	-	-	-	-
CL1164	2677	37	479	1.28997689041126	17.6724300366537	3.77608330492704	Up	7.14554e-105	7.45545897142857e-103	-	-	-	-
CL9967	574	16	207	2.60157689848832	35.6178402598374	3.77514178231914	Up	3.54158e-46	1.46367784935065e-44	-	-	-	-
Unigene21739_Mpfb2	468	7	90	1.39598503981384	18.9935342894339	3.76615299909189	Up	8.38778e-21	1.49716496217949e-19	-	-	-	gi|302843366|ref|XP_002953225.1|/3.53238e-11/hypothetical protein VOLCADRAFT_63308 [Volvox carteri f. nagariensis]
Unigene20531_Mpfb2	500	7	90	1.30664199726576	17.7779480949101	3.76615299909188	Up	8.38778e-21	1.49776502829659e-19	GO:0022625//cytosolic large ribosomal subunit	GO:0003735//structural constituent of ribosome	GO:0006412//translation	gi|348687313|gb|EGZ27127.1|/1.65769e-39/hypothetical protein PHYSODRAFT_284054 [Phytophthora sojae]
Unigene20569_Mpfb2	383	4	51	0.974742258310898	13.1516587299161	3.75408016679131	Up	2.75534e-12	2.98530903891051e-11	GO:0005730//nucleolus;GO:0022625//cytosolic large ribosomal subunit	GO:0003735//structural constituent of ribosome	GO:0009793//embryo development ending in seed dormancy;GO:0016567//protein ubiquitination;GO:0006412//translation	gi|326532606|dbj|BAK05232.1|/9.33412e-26/predicted protein [Hordeum vulgare subsp. vulgare]
Unigene10254_Mpfb2	250	3	38	1.11997885479922	15.0124895023686	3.74461983754225	Up	1.990902e-09	1.70279642741409e-08	-	-	-	-
CL1181	1512	21	264	1.29627182268428	17.244923196121	3.73373152139952	Up	5.49508e-58	2.87681320987074e-56	-	-	-	-
Unigene3939_Mpfb2	1063	9	113	0.790201449764267	10.4991540437172	3.7319087857927	Up	1.302444e-25	2.9115145553437e-24	-	GO:0003700//sequence-specific DNA binding transcription factor activity	GO:0048443//stamen development;GO:0006355//regulation of transcription, DNA-dependent	gi|359483135|ref|XP_002272047.2|/9.84413e-134/PREDICTED: tubby-like protein 8-like [Vitis vinifera]
Unigene19925_Mpfb2	201	2	25	0.928672350579786	12.2843754110767	3.72551101459455	Up	1.514214e-06	9.47223562594777e-06	-	GO:0004091//carboxylesterase activity	GO:0006629//lipid metabolic process	gi|255562023|ref|XP_002522020.1|/1.91937e-26/zinc finger protein, putative [Ricinus communis]
CL6327	744	454	5666	56.9523297579353	752.164381016733	3.723221223907	Up	0	0	-	-	-	-
Unigene4905_Mpfb2	633	12	149	1.76931888593874	23.2483260149343	3.71586084456082	Up	3.13446e-33	9.27883467906977e-32	GO:0000786//nucleosome;GO:0005730//nucleolus	GO:0003677//DNA binding	GO:0001510//RNA methylation;GO:0006334//nucleosome assembly;GO:0008283//cell proliferation	gi|388514875|gb|AFK45499.1|/5.4053e-62/unknown [Lotus japonicus]
Unigene19005_Mpfb2	387	5	62	1.2058342536598	15.8230373511977	3.71392304031933	Up	1.435864e-14	1.81014750786644e-13	-	-	-	gi|302143839|emb|CBI22700.3|/1.25981e-14/unnamed protein product [Vitis vinifera]
Unigene11967_Mpfb2	301	3	37	0.930214995680416	12.1407175989604	3.70614568972761	Up	3.8121e-09	3.18702719459561e-08	GO:0009707//chloroplast outer membrane	-	GO:0009902//chloroplast relocation;GO:0006364//rRNA processing;GO:0010027//thylakoid membrane organization;GO:0042793//transcription from plastid promoter;GO:0010207//photosystem II assembly;GO:0045893//positive regulation of transcription, DNA-dependent;GO:0035304//regulation of protein dephosphorylation	gi|225444169|ref|XP_002268607.1|/2.34787e-40/PREDICTED: protein CHUP1, chloroplastic-like [Vitis vinifera]
Unigene18119_Mpfb2	305	3	37	0.91801545475346	11.9814950730724	3.70614568972761	Up	3.8121e-09	3.1864292532833e-08	-	-	-	-
Unigene26454_Mpfb2	713	20	246	2.61799638802997	34.0764783492901	3.7022412352717	Up	8.93742e-54	4.35645444026258e-52	-	-	-	gi|296082283|emb|CBI21288.3|/9.6702e-08/unnamed protein product [Vitis vinifera]
CL7870	592	11	135	1.73420149251006	22.5227382959166	3.69903880323335	Up	3.93184e-30	1.05971769921355e-28	-	-	-	-
CL5521	893	10	122	1.0451463743927	13.4932790069618	3.69046406749535	Up	2.59664e-27	6.24989223554835e-26	-	-	-	-
Unigene22477_Mpfb2	575	5	61	0.811578880289291	10.4778244810582	3.69046406749535	Up	2.74138e-14	3.4011128309663e-13	-	-	-	gi|303290963|ref|XP_003064768.1|/2.60108e-06/predicted protein [Micromonas pusilla CCMP1545]
Unigene6574_Mpfb2	815	7	85	0.801620857218257	10.3007879213862	3.68369083889991	Up	2.13088e-19	3.52524937838841e-18	GO:0043036//starch grain;GO:0009570//chloroplast stroma	GO:0008138//protein tyrosine/serine/threonine phosphatase activity	GO:0006470//protein dephosphorylation;GO:0005983//starch catabolic process;GO:0000023//maltose metabolic process;GO:0019252//starch biosynthetic process;GO:0043085//positive regulation of catalytic activity	gi|225452450|ref|XP_002274298.1|/3.36842e-114/PREDICTED: uncharacterized protein LOC100252584 [Vitis vinifera]
Unigene5645_Mpfb2	392	80	971	19.0472594353609	244.648350342372	3.68305421535165	Up	1.187258e-206	2.7265318771134e-204	-	-	GO:0006869//lipid transport	gi|359490972|ref|XP_002279379.2|/1.20199e-36/PREDICTED: non-specific lipid-transfer protein 2-like [Vitis vinifera]
Unigene16636_Mpfb2	410	7	83	1.5934658503241	19.9941692666334	3.64933933410914	Up	7.72706e-19	1.24640107574222e-17	GO:0009506//plasmodesma;GO:0005874//microtubule	GO:0005524//ATP binding;GO:0003777//microtubule motor activity	GO:0051322//anaphase;GO:0007018//microtubule-based movement;GO:0000911//cytokinesis by cell plate formation;GO:0008283//cell proliferation	gi|224113909|ref|XP_002332472.1|/1.69306e-43/predicted protein [Populus trichocarpa]
CL8922	1169	14	166	1.1177433680631	14.0249946951577	3.64933933410913	Up	2.40548e-36	7.78844076744186e-35	-	-	-	-
CL10754	1107	26	307	2.19206942372627	27.3904951577708	3.6433099520489	Up	7.02972e-66	4.22655985748988e-64	-	-	-	-
Unigene18451_Mpfb2	273	5	59	1.70936943650675	21.3451147252686	3.6423697792943	Up	9.95804e-14	1.19389289041981e-12	GO:0005874//microtubule;GO:0005737//cytoplasm	GO:0003924//GTPase activity;GO:0005198//structural molecule activity;GO:0005525//GTP binding	GO:0051258//protein polymerization;GO:0006184//GTP catabolic process;GO:0007018//microtubule-based movement	gi|134035502|gb|ABO47739.1|/8.3655e-22/alpha-tubulin [Gossypium hirsutum]
Unigene15134_Mpfb2	424	6	70	1.32072978160286	16.3057700031933	3.62597534104363	Up	5.24154e-16	7.24096403348837e-15	-	-	-	-
Unigene12459_Mpfb2	212	3	35	1.32072978160286	16.3057700031933	3.62597534104363	Up	1.390056e-08	1.09262129343684e-07	-	-	-	-
Unigene13891_Mpfb2	285	3	35	0.982437591929142	12.1292043532525	3.62597534104362	Up	1.390056e-08	1.09300696985528e-07	GO:0005886//plasma membrane;GO:0009536//plastid	GO:0008353//RNA polymerase II carboxy-terminal domain kinase activity;GO:0005524//ATP binding	GO:0006468//protein phosphorylation	gi|255547313|ref|XP_002514714.1|/1.96048e-31/ATP binding protein, putative [Ricinus communis]
Unigene979_Mpfb2	1068	10	116	0.873891116416371	10.7274343477402	3.61770772506003	Up	1.228532e-25	2.75043003336683e-24	-	GO:0005488//binding	-	gi|302398655|gb|ADL36622.1|/3.77343e-133/C2H2L domain class transcription factor [Malus x domestica]
CL6094	817	8	92	0.91389543435269	11.121795353813	3.60521678087684	Up	1.50072e-20	2.65107364948454e-19	-	-	-	-
Unigene13938_Mpfb2	414	5	57	1.12719288929068	13.5982694767831	3.5926167440972	Up	3.59968e-13	4.15689329600829e-12	-	-	-	-
Unigene16758_Mpfb2	584	8	91	1.27851467442833	15.389966482466	3.58944946501852	Up	2.84678e-20	4.9330899478802e-19	-	-	-	-
CL2386	1110	23	261	1.93389742195061	23.2234457095673	3.58599886533269	Up	1.62437e-55	8.15884241713641e-54	-	-	-	-
Unigene11409_Mpfb2	269	3	34	1.04087254163496	12.4834827597469	3.58415516534901	Up	2.64672e-08	2.02258438147513e-07	-	-	-	-
Unigene13490_Mpfb2	267	3	34	1.04866933969965	12.5769919939023	3.584155165349	Up	2.64672e-08	2.02327847357584e-07	-	-	-	-
Unigene25211_Mpfb2	240	7	79	2.722170827637	32.5105995254144	3.57808065093932	Up	1.005202e-17	1.53526772382585e-16	-	-	-	-
Unigene20964_Mpfb2	323	29	327	8.37961475468974	99.9894913490818	3.57682065519033	Up	5.09722e-69	3.24880322517883e-67	GO:0000786//nucleosome;GO:0016021//integral to membrane;GO:0009536//plastid;GO:0005634//nucleus	GO:0003677//DNA binding;GO:0005515//protein binding	GO:0016192//vesicle-mediated transport;GO:0006334//nucleosome assembly;GO:0008283//cell proliferation	gi|388503164|gb|AFK39648.1|/4.77994e-38/unknown [Medicago truncatula]
Unigene21844_Mpfb2	636	12	135	1.76097304213714	20.9645614326771	3.5735079211495	Up	2.5118e-29	6.54802303101229e-28	GO:0005886//plasma membrane	-	-	gi|224131788|ref|XP_002328108.1|/1.96885e-51/predicted protein [Populus trichocarpa]
Unigene11982_Mpfb2	216	8	90	3.45672486049142	41.1526576271068	3.57350792114949	Up	5.39564e-20	9.2314344577573e-19	-	-	-	gi|224085421|ref|XP_002307570.1|/3.71715e-06/hypothetical protein POPTRDRAFT_818640 [Populus trichocarpa]
Unigene20172_Mpfb2	671	13	146	1.80821225936288	21.4901508681643	3.57103966555874	Up	1.382536e-31	3.93828285626598e-30	GO:0009507//chloroplast	-	-	gi|225443796|ref|XP_002272922.1|/9.69336e-68/PREDICTED: uncharacterized protein LOC100265230 [Vitis vinifera]
CL1302	450	5	56	1.03701745814743	12.2909270779626	3.56708165199006	Up	6.8308e-13	7.75352360764331e-12	-	-	-	-
CL12350	501	71	783	13.2266298554133	154.359429566585	3.54477620260618	Up	9.74938e-162	1.76566820227642e-159	-	-	-	-
CL6683	753	12	142	1.59768738202457	18.6252665595193	3.54320402294204	Up	2.84258e-31	8.02043218239392e-30	-	-	-	-
Unigene17491_Mpfb2	263	3	33	1.06461868326922	12.392739483144	3.54108644345712	Up	5.029e-08	3.73295581472842e-07	-	-	-	-
Unigene10329_Mpfb2	301	3	33	0.930214995680416	10.828207588262	3.54108644345712	Up	5.029e-08	3.73171232511659e-07	GO:0009507//chloroplast;GO:0016020//membrane	-	GO:0010207//photosystem II assembly;GO:0016556//mRNA modification	gi|42572949|ref|NP_974571.1|/6.37906e-46/uncharacterized protein [Arabidopsis thaliana]
Unigene15534_Mpfb2	400	4	44	0.933315712332685	10.8643016135562	3.54108644345712	Up	2.51524e-10	2.33213262185224e-09	GO:0005874//microtubule	GO:0003777//microtubule motor activity;GO:0005524//ATP binding	GO:0000226//microtubule cytoskeleton organization;GO:0006275//regulation of DNA replication;GO:0007131//reciprocal meiotic recombination;GO:0000911//cytokinesis by cell plate formation;GO:0051567//histone H3-K9 methylation;GO:0006270//DNA-dependent DNA replication initiation;GO:0008283//cell proliferation;GO:0006342//chromatin silencing;GO:0010564//regulation of cell cycle process;GO:0006306//DNA…	gi|356505390|ref|XP_003521474.1|/1.21865e-65/PREDICTED: 125 kDa kinesin-related protein-like [Glycine max]
Unigene22474_Mpfb2	325	10	110	2.87174065333134	33.4286203494037	3.54108644345712	Up	5.6769e-24	1.17417478551532e-22	GO:0005773//vacuole;GO:0009986//cell surface;GO:0009898//internal side of plasma membrane	GO:0009882//blue light photoreceptor activity;GO:0042802//identical protein binding;GO:0000155//two-component sensor activity;GO:0005524//ATP binding;GO:0004697//protein kinase C activity;GO:0010181//FMN binding	GO:0010155//regulation of proton transport;GO:0010218//response to far red light;GO:0009744//response to sucrose stimulus;GO:0010119//regulation of stomatal movement;GO:0010114//response to red light;GO:0023014//signal transduction by phosphorylation;GO:0006355//regulation of transcription, DNA-dependent;GO:0009638//phototropism;GO:0010362//negative regulation of anion channel activity by blue li…	gi|228481103|gb|ACQ42250.1|/2.46632e-18/blue light photoreceptor [Fragaria x ananassa]
Unigene10189_Mpfb2	214	2	22	0.872257675077275	10.1535529098656	3.54108644345712	Up	1.057e-05	5.91378425216627e-05	-	-	-	gi|224078165|ref|XP_002305497.1|/6.3405e-06/predicted protein [Populus trichocarpa]
Unigene15512_Mpfb2	485	7	77	1.34705360542862	15.6804353185347	3.54108644345711	Up	3.60488e-17	5.32862023092236e-16	-	-	-	gi|224127638|ref|XP_002329327.1|/3.11709e-16/predicted protein [Populus trichocarpa]
CL7153	1170	20	220	1.59541147407297	18.5714557496687	3.54108644345711	Up	1.517714e-46	6.32527540954163e-45	-	-	-	-
CL1635	1160	25	274	2.01145627657906	23.3292997030909	3.53583071800562	Up	1.573102e-57	8.18748134392523e-56	-	-	-	-
Unigene19408_Mpfb2	679	11	120	1.51199894486886	17.4550300391852	3.52911380179104	Up	5.85738e-26	1.33550662108495e-24	-	-	-	-
CL8526	1182	15	163	1.18441080245265	13.6200673973978	3.52349238344237	Up	1.017168e-34	3.14919171202224e-33	-	-	-	-
Unigene10383_Mpfb2	200	5	54	2.33328928083171	26.6669221423652	3.51461423209592	Up	2.44976e-12	2.66329203318692e-11	-	-	-	-
Unigene22213_Mpfb2	228	4	43	1.63739598654857	18.6269923996378	3.50791957952192	Up	4.76336e-10	4.31335802276423e-09	-	-	-	gi|255544950|ref|XP_002513536.1|/6.2618e-06/ubiquitin-conjugating enzyme E2 C, putative [Ricinus communis]
Unigene26912_Mpfb2	356	10	107	2.62167334924911	29.6854002209018	3.50119371633361	Up	3.82208e-23	7.56133695204263e-22	GO:0016020//membrane	GO:0015297//antiporter activity;GO:0015238//drug transmembrane transporter activity	GO:0006855//drug transmembrane transport;GO:0009636//response to toxin;GO:0009723//response to ethylene stimulus	gi|302142981|emb|CBI20276.3|/6.45307e-27/unnamed protein product [Vitis vinifera]
Unigene26453_Mpfb2	306	43	459	13.1152207942175	148.149567457585	3.49774041353153	Up	1.96829e-94	1.81932066556017e-92	GO:0009505//plant-type cell wall;GO:0005576//extracellular region;GO:0016020//membrane	GO:0005199//structural constituent of cell wall	GO:0009831//plant-type cell wall modification involved in multidimensional cell growth;GO:0009828//plant-type cell wall loosening;GO:0009826//unidimensional cell growth;GO:0006949//syncytium formation	gi|148716918|gb|ABR04073.1|/4.29416e-18/expansin 1 [Pyrus pyrifolia]
Unigene26588_Mpfb2	434	22	233	4.73109347265416	53.0243459564012	3.4864093508368	Up	1.42725e-48	6.25239351032448e-47	GO:0048046//apoplast;GO:0009535//chloroplast thylakoid membrane	GO:0008289//lipid binding	GO:0006869//lipid transport	gi|359474355|ref|XP_002271658.2|/1.99476e-60/PREDICTED: uncharacterized protein LOC100262648 [Vitis vinifera]
CL5015	546	7	74	1.19655860555472	13.385919403982	3.48375326839117	Up	2.4295e-16	3.42095714285714e-15	-	-	-	-
CL9639	548	52	548	8.85628048198898	98.7663783050563	3.47924718963925	Up	6.57378e-112	7.35866951155779e-110	-	-	-	-
CL10963	1805	18	189	0.93073035024866	10.341742659089	3.47397224759858	Up	1.468732e-39	5.17681551139241e-38	-	-	-	-
CL5961	1750	27	282	1.43997281331328	15.9154963897291	3.46631867505515	Up	3.51266e-58	1.84765086564345e-56	-	-	-	-
CL3930	1912	33	344	1.61084824827294	17.7696831260143	3.46352546016346	Up	1.399634e-70	9.14318093372434e-69	-	-	-	-
Unigene18083_Mpfb2	753	10	104	1.23946309738736	13.6410402971127	3.46016644807355	Up	2.55572e-22	4.88260880960549e-21	GO:0005623//cell	-	GO:0016556//mRNA modification;GO:0009902//chloroplast relocation;GO:0010103//stomatal complex morphogenesis;GO:0006098//pentose-phosphate shunt;GO:0000023//maltose metabolic process;GO:0019252//starch biosynthetic process;GO:0043085//positive regulation of catalytic activity	gi|225456989|ref|XP_002278890.1|/3.18303e-60/PREDICTED: uncharacterized protein LOC100257111 [Vitis vinifera]
Unigene18231_Mpfb2	208	10	104	4.48709477083021	49.3831891525282	3.46016644807355	Up	2.55572e-22	4.88051596399486e-21	GO:0000786//nucleosome;GO:0005634//nucleus	GO:0003677//DNA binding	GO:0006334//nucleosome assembly	gi|308804339|ref|XP_003079482.1|/4.12572e-13/Histones H3 and H4 (ISS) [Ostreococcus tauri]
Unigene17193_Mpfb2	740	10	104	1.26123744909822	13.8806801942241	3.46016644807355	Up	2.55572e-22	4.8784249117395e-21	GO:0016020//membrane;GO:0005634//nucleus	GO:0005484//SNAP receptor activity;GO:0016779//nucleotidyltransferase activity	GO:0006944//cellular membrane fusion;GO:0009409//response to cold;GO:0009058//biosynthetic process;GO:0016192//vesicle-mediated transport;GO:0006886//intracellular protein transport	gi|225428446|ref|XP_002284067.1|/2.41628e-97/PREDICTED: syntaxin-112-like [Vitis vinifera]
CL1746	596	8	83	1.25277276823179	13.754378186778	3.45669425616675	Up	4.62362e-18	7.17990652631579e-17	-	-	-	-
Unigene21175_Mpfb2	1194	25	258	1.95417862716224	21.3414787292333	3.44902589046835	Up	3.92778e-53	1.88974572958963e-51	GO:0009506//plasmodesma;GO:0005886//plasma membrane	-	GO:0045787//positive regulation of cell cycle;GO:0031507//heterochromatin assembly	gi|224143225|ref|XP_002324886.1|/3.68719e-172/predicted protein [Populus trichocarpa]
CL11427	1935	22	227	1.06113414322062	11.5865467055544	3.44877169347344	Up	6.30936e-47	2.63938597859155e-45	-	-	-	-
CL9336	4418	229	2357	4.8376934840241	52.6917957593974	3.44518707997304	Up	0	0	-	-	-	-
Unigene6124_Mpfb2	591	7	72	1.10545008228914	12.0324521792962	3.44422490420452	Up	8.62152e-16	1.1735593004583e-14	-	-	GO:0051225//spindle assembly;GO:0010583//response to cyclopentenone;GO:0051322//anaphase;GO:0000911//cytokinesis by cell plate formation;GO:0051329//interphase of mitotic cell cycle	gi|359477401|ref|XP_003631973.1|/1.64091e-22/PREDICTED: protein FAM179B-like [Vitis vinifera]
CL5763	868	23	236	2.47307158797831	26.8535314285637	3.44073591812465	Up	1.246898e-48	5.47308371389163e-47	-	-	-	-
Unigene2662_Mpfb2	1033	52	532	4.69820106885766	50.8651628831462	3.43649754217992	Up	1.57687e-107	1.69692541642512e-105	GO:0005576//extracellular region;GO:0016020//membrane	-	GO:0009664//plant-type cell wall organization;GO:0006949//syncytium formation	gi|29467501|dbj|BAC67189.1|/4.20631e-150/expansin [Pyrus communis]
Unigene11510_Mpfb2	292	5	51	1.59814334303542	17.2502921012256	3.43215207190395	Up	1.645812e-11	1.67982167752577e-10	-	-	-	-
Unigene19436_Mpfb2	901	22	224	2.27890628982453	24.5545712989263	3.42957812824013	Up	4.17364e-46	1.72329943725672e-44	GO:0009506//plasmodesma;GO:0005874//microtubule	GO:0005524//ATP binding;GO:0003777//microtubule motor activity	GO:0051322//anaphase;GO:0007018//microtubule-based movement;GO:0000911//cytokinesis by cell plate formation;GO:0008283//cell proliferation	gi|359492491|ref|XP_002283825.2|/1.38917e-143/PREDICTED: chromosome-associated kinesin KIF4-like [Vitis vinifera]
CL9561	1478	45	455	2.84162429329978	30.4050758652237	3.4195244635762	Up	8.2983e-92	7.43874973038229e-90	-	-	-	-
CL5348	1786	39	394	2.03803543006577	21.7883275768153	3.41830442541395	Up	1.08035e-79	8.15792427118644e-78	-	-	-	-
Unigene6085_Mpfb2	632	10	101	1.47676536761501	15.7838674190043	3.41793821268425	Up	1.696618e-21	3.14424813377704e-20	-	-	-	gi|225426785|ref|XP_002282926.1|/7.71535e-42/PREDICTED: elicitor-responsive protein 3 [Vitis vinifera]
Unigene1966_Mpfb2	1944	105	1051	5.04105708821666	53.396843414925	3.40495626111587	Up	5.17696e-209	1.22033821121693e-206	GO:0009505//plant-type cell wall;GO:0005737//cytoplasm;GO:0005886//plasma membrane;GO:0048046//apoplast	GO:0045330;GO:0030599//pectinesterase activity;GO:0004857//enzyme inhibitor activity	GO:0009684//indoleacetic acid biosynthetic process;GO:0007047//cellular cell wall organization;GO:0042545//cell wall modification;GO:0006546//glycine catabolic process;GO:0043086//negative regulation of catalytic activity;GO:0045490//pectin catabolic process;GO:0006569//tryptophan catabolic process;GO:0009624//response to nematode	gi|225441977|ref|XP_002265171.1|/0/PREDICTED: pectinesterase 3-like [Vitis vinifera]
CL6269	2304	29	288	1.17474633930763	12.345797288132	3.39359883113456	Up	2.61626e-58	1.38431847410926e-56	-	-	-	-
CL9489	2015	199	1944	9.2173611292409	95.2862726675085	3.36984270788195	Up	0	0	-	-	-	-
Unigene27393_Mpfb2	243	4	39	1.53632216021841	15.8513940489597	3.36705704368207	Up	6.01492e-09	4.92604257058824e-08	-	-	-	-
CL4180	1034	19	185	1.71499018707166	17.6709671048699	3.36510877189255	Up	1.022976e-37	3.43189960481928e-36	-	-	-	-
CL13672	519	11	107	1.97812578721764	20.362239843239	3.36369019258367	Up	2.146e-22	4.12283708495041e-21	-	-	-	-
Unigene18964_Mpfb2	481	7	68	1.35825571441347	13.9628143965568	3.36176274401255	Up	1.070608e-14	1.36007207345309e-13	GO:0009506//plasmodesma;GO:0005634//nucleus;GO:0008278//cohesin complex	GO:0005215//transporter activity;GO:0005524//ATP binding	GO:0031048//chromatin silencing by small RNA;GO:0006346//methylation-dependent chromatin silencing;GO:0006275//regulation of DNA replication;GO:0007131//reciprocal meiotic recombination;GO:0000911//cytokinesis by cell plate formation;GO:0051567//histone H3-K9 methylation;GO:0006270//DNA-dependent DNA replication initiation;GO:0010389//regulation of G2/M transition of mitotic cell cycle;GO:0008283…	gi|224140989|ref|XP_002323859.1|/2.91539e-59/condensin complex components subunit [Populus trichocarpa]
CL3128	1717	23	223	1.25021906718997	12.8275494245938	3.35899276868311	Up	4.34256e-45	1.75881575563636e-43	-	-	-	-
CL13321	1371	437	4216	29.7490128584525	303.719220229116	3.35182450695643	Up	0	0	-	-	-	-
CL7363	1895	210	2004	10.3428126432646	104.447399537379	3.3360761003489	Up	0	0	-	-	-	-
CL4863	546	15	143	2.56405415476012	25.8673847941814	3.33463556598969	Up	2.99916e-29	7.80938493980129e-28	-	-	-	-
CL15349	282	4	38	1.32385207423076	13.3089445942984	3.32958233826341	Up	1.128164e-08	8.96414526984127e-08	-	-	-	-
Unigene5911_Mpfb2	1197	40	380	3.11884949818775	31.354405811129	3.32958233826341	Up	3.77498e-75	2.67381413290938e-73	GO:0005886//plasma membrane;GO:0016021//integral to membrane	-	GO:0051716//cellular response to stimulus;GO:0008643//carbohydrate transport	gi|225456416|ref|XP_002284244.1|/2.54056e-88/PREDICTED: bidirectional sugar transporter SWEET10 [Vitis vinifera]
CL3707	448	6	57	1.24997640044556	12.5662579539915	3.3295823382634	Up	2.00832e-12	2.20109895793358e-11	-	-	-	-
CL9071	839	9	85	1.00117299296712	10.0061289105242	3.32112075951522	Up	7.15192e-18	1.10062984400691e-16	-	-	-	-
CL2969	450	11	103	2.28143840792434	22.606526589824	3.30872373336574	Up	2.60942e-21	4.7861210308769e-20	-	-	-	-
Unigene30490_Mpfb2	241	3	28	1.1618037912855	11.4749319192597	3.30404724615627	Up	1.20227e-06	7.62253209620037e-06	-	-	GO:0044260;GO:0051726//regulation of cell cycle;GO:0044238//primary metabolic process	gi|356515492|ref|XP_003526434.1|/4.02392e-08/PREDICTED: cyclin-A2-2-like [Glycine max]
Unigene12271_Mpfb2	537	9	84	1.56421627765254	15.4494893438077	3.30404724615627	Up	1.334206e-17	2.02319760762423e-16	-	-	-	-
CL14043	771	20	186	2.42105243147259	23.8269083848774	3.29888554104049	Up	2.92808e-37	9.67743472997033e-36	-	-	-	-
Unigene10410_Mpfb2	875	14	130	1.4933051397323	14.6738619196084	3.29666771579067	Up	1.867536e-26	4.34477618130548e-25	GO:0009543//chloroplast thylakoid lumen	-	GO:0006098//pentose-phosphate shunt;GO:0009793//embryo development ending in seed dormancy;GO:0019288//isopentenyl diphosphate biosynthetic process, mevalonate-independent pathway;GO:0015995//chlorophyll biosynthetic process;GO:0016226//iron-sulfur cluster assembly;GO:0010228//vegetative to reproductive phase transition of meristem;GO:0006364//rRNA processing;GO:0048481//ovule development;GO:0010…	gi|255556928|ref|XP_002519497.1|/8.47875e-90/conserved hypothetical protein [Ricinus communis]
Unigene22396_Mpfb2	790	25	232	2.95353073523001	29.0048098313583	3.29577963017267	Up	4.5509e-46	1.87733052592593e-44	GO:0005840//ribosome;GO:0009941//chloroplast envelope;GO:0009570//chloroplast stroma	GO:0003735//structural constituent of ribosome	GO:0006412//translation;GO:0010075//regulation of meristem growth;GO:0009926//auxin polar transport;GO:0008361//regulation of cell size;GO:0010015//root morphogenesis;GO:0042254//ribosome biogenesis;GO:0048653//anther development;GO:0009664//plant-type cell wall organization;GO:0009832//plant-type cell wall biogenesis;GO:0007389//pattern specification process	gi|255537691|ref|XP_002509912.1|/4.52239e-60/50S ribosomal protein L18, chloroplast precursor, putative [Ricinus communis]
CL3438	651	12	111	1.72039762641969	16.8403502179128	3.29110819044877	Up	9.33764e-23	1.81981862327209e-21	-	-	-	-
Unigene12155_Mpfb2	253	4	37	1.47559796416235	14.4440948509371	3.29110819044877	Up	2.11134e-08	1.63079784466019e-07	-	-	-	-
Unigene24889_Mpfb2	289	9	83	2.90651951937514	28.3654304474729	3.28676925472443	Up	2.4863e-17	3.7009568192449e-16	-	GO:0016301//kinase activity;GO:0016773//phosphotransferase activity, alcohol group as acceptor	GO:0016310//phosphorylation	gi|359492147|ref|XP_002281978.2|/2.23855e-11/PREDICTED: uncharacterized sugar kinase slr0537-like isoform 1 [Vitis vinifera]
CL11250	825	24	221	2.71510025405872	26.4574177035363	3.28459488349009	Up	8.01506e-44	3.13234169403509e-42	-	-	-	-
Unigene10090_Mpfb2	294	6	55	1.90472594353609	18.4767034244153	3.27805203762332	Up	7.00096e-12	7.33380601739948e-11	-	GO:0005516//calmodulin binding	GO:0000911//cytokinesis by cell plate formation;GO:0048453//sepal formation;GO:0048451//petal formation;GO:0051726//regulation of cell cycle;GO:0051567//histone H3-K9 methylation;GO:0000226//microtubule cytoskeleton organization;GO:0006270//DNA-dependent DNA replication initiation;GO:0006346//methylation-dependent chromatin silencing;GO:0031048//chromatin silencing by small RNA;GO:0008283//cell p…	gi|296087024|emb|CBI33287.3|/1.8209e-21/unnamed protein product [Vitis vinifera]
CL241	1289	57	521	4.12715249053243	39.9203127206628	3.27390437293358	Up	7.2938e-101	7.25342360714285e-99	-	-	-	-
Unigene5814_Mpfb2	573	8	73	1.30305858615384	12.5828021226337	3.27147938369983	Up	2.44644e-15	3.23615780522565e-14	GO:0005872//minus-end kinesin complex;GO:0009524//phragmoplast;GO:0005876//spindle microtubule;GO:0005634//nucleus	GO:0003700//sequence-specific DNA binding transcription factor activity;GO:0008569//minus-end-directed microtubule motor activity;GO:0005524//ATP binding;GO:0016887//ATPase activity;GO:0043565//sequence-specific DNA binding;GO:0008017//microtubule binding	GO:0006346//methylation-dependent chromatin silencing;GO:0000911//cytokinesis by cell plate formation;GO:0048439//flower morphogenesis;GO:0010051//xylem and phloem pattern formation;GO:0000280//nuclear division;GO:0007018//microtubule-based movement;GO:0010094//specification of carpel identity;GO:0010332//response to gamma radiation;GO:0006306//DNA methylation;GO:0009736//cytokinin mediated signa…	gi|255555065|ref|XP_002518570.1|/9.54912e-78/kinesin, putative [Ricinus communis]
CL4080	370	8	73	2.01797991855716	19.48633950343	3.27147938369983	Up	2.44644e-15	3.23519723597507e-14	-	-	-	-
CL7255	908	149	1353	15.315423032772	147.170605558085	3.2644324283342	Up	2.08494e-258	6.31892835918367e-256	-	-	-	-
CL13491	756	53	479	6.54308634307305	62.5781682647116	3.2576162159928	Up	1.918928e-92	1.73411927496957e-90	-	-	-	-
Unigene26150_Mpfb2	219	3	27	1.27851467442833	12.1766767773357	3.25157982626214	Up	2.25004e-06	1.37470902468459e-05	-	-	-	-
Unigene17267_Mpfb2	805	13	117	1.50721792053725	14.354864921356	3.25157982626213	Up	1.15533e-23	2.35463230375114e-22	-	-	-	gi|242079503|ref|XP_002444520.1|/1.21002e-07/hypothetical protein SORBIDRAFT_07g023145 [Sorghum bicolor]
Unigene21239_Mpfb2	217	5	45	2.15049703302462	20.4815070217859	3.25157982626213	Up	7.10438e-10	6.33408720752451e-09	GO:0009538//photosystem I reaction center	-	GO:0015979//photosynthesis	gi|217071650|gb|ACJ84185.1|/8.79955e-16/unknown [Medicago truncatula]
Unigene16017_Mpfb2	227	3	27	1.2334568885454	11.7475427939935	3.25157982626213	Up	2.25004e-06	1.37452052762923e-05	-	-	-	-
Unigene17513_Mpfb2	264	4	36	1.41411471565558	13.468142496144	3.25157982626213	Up	3.94222e-08	2.95779362478949e-07	-	-	-	gi|209970622|gb|ACJ03072.1|/2.44993e-21/HB06p [Malus floribunda]
Unigene5028_Mpfb2	671	8	72	1.11274600576177	10.5978826199166	3.25157982626213	Up	4.55074e-15	5.90747577156177e-14	-	-	-	gi|302142381|emb|CBI19584.3|/8.96577e-31/unnamed protein product [Vitis vinifera]
CL586	873	25	224	2.67272540759646	25.3421176865208	3.2451535571027	Up	6.4341e-44	2.51891057293497e-42	-	-	-	-
CL11587	1332	47	420	3.2932311170898	31.1425517178106	3.24131149080831	Up	6.91784e-81	5.29559463367698e-79	-	-	-	-
CL7614	773	9	80	1.08665477503159	10.2216174183758	3.23365791826486	Up	1.598124e-16	2.27257007494414e-15	-	-	-	-
CL1219	1251	73	648	5.44620679458721	51.1595628630508	3.23168026882443	Up	1.540414e-123	1.90106716144044e-121	-	-	-	-
Unigene27188_Mpfb2	439	7	62	1.48820273037102	13.9487823574339	3.22849621314909	Up	4.50566e-13	5.16562440349974e-12	-	-	-	-
CL1085	1617	33	292	1.90472594353609	17.8353633055513	3.22708526434138	Up	1.702436e-56	8.7180377783908e-55	-	-	-	-
Unigene2279_Mpfb2	2412	28	247	1.08345107567642	10.1141357551198	3.22266713434689	Up	5.74336e-48	2.47943967751938e-46	GO:0005658//alpha DNA polymerase:primase complex	GO:0003887//DNA-directed DNA polymerase activity;GO:0000166//nucleotide binding;GO:0003677//DNA binding;GO:0001882//nucleoside binding	GO:0006275//regulation of DNA replication;GO:0007155//cell adhesion;GO:0000911//cytokinesis by cell plate formation;GO:0051567//histone H3-K9 methylation;GO:0009910//negative regulation of flower development;GO:0045010//actin nucleation;GO:0006270//DNA-dependent DNA replication initiation;GO:0000731//DNA synthesis involved in DNA repair;GO:0000724//double-strand break repair via homologous recomb…	gi|359480801|ref|XP_002277947.2|/0/PREDICTED: DNA polymerase alpha catalytic subunit-like [Vitis vinifera]
Unigene13138_Mpfb2	303	5	44	1.54012493784271	14.3423123611303	3.21915834856976	Up	1.321932e-09	1.14804511625731e-08	-	-	-	gi|224125040|ref|XP_002329876.1|/2.12623e-25/predicted protein [Populus trichocarpa]
Unigene20684_Mpfb2	945	29	255	2.86414345583575	26.6512449394597	3.21802726655111	Up	2.0909e-49	9.39997747729566e-48	GO:0009535//chloroplast thylakoid membrane;GO:0009543//chloroplast thylakoid lumen	GO:0005515//protein binding	GO:0006098//pentose-phosphate shunt;GO:0042742//defense response to bacterium;GO:0009409//response to cold;GO:0019288//isopentenyl diphosphate biosynthetic process, mevalonate-independent pathway;GO:0015995//chlorophyll biosynthetic process;GO:0016117//carotenoid biosynthetic process;GO:0006636//unsaturated fatty acid biosynthetic process;GO:0015979//photosynthesis;GO:0043085//positive regulation…	gi|224098455|ref|XP_002311180.1|/7.11436e-85/predicted protein [Populus trichocarpa]
CL10401	1450	52	457	3.34706324422756	31.1284378520074	3.2172654617368	Up	2.9109e-87	2.43314102814259e-85	-	-	-	-
CL7893	325	4	35	1.14869626133253	10.636379202083	3.21093784176479	Up	7.34294e-08	5.34983913131643e-07	-	-	-	-
Unigene27146_Mpfb2	932	12	105	1.20169405021376	11.1271134356555	3.21093784176478	Up	3.82676e-21	6.9559286625867e-20	GO:0016021//integral to membrane;GO:0005783//endoplasmic reticulum	GO:0009672//auxin:hydrogen symporter activity	GO:0080162//intracellular auxin transport;GO:0009926//auxin polar transport;GO:0055085//transmembrane transport;GO:0010252//auxin homeostasis	gi|224128940|ref|XP_002329004.1|/2.52091e-119/auxin efflux carrier component [Populus trichocarpa]
Unigene22017_Mpfb2	253	9	78	3.32009541936528	30.4497134695431	3.19713204223976	Up	5.49238e-16	7.5710555e-15	-	-	-	gi|356500623|ref|XP_003519131.1|/1.18959e-12/PREDICTED: thioredoxin H2-like [Glycine max]
CL8083	3335	83	715	2.32279472634521	21.1748007460616	3.18841482513865	Up	2.0325e-134	2.89303322683706e-132	-	-	-	-
Unigene25959_Mpfb2	739	31	267	3.91512680410192	35.6841989275373	3.1881544461205	Up	3.2306e-51	1.50869697274633e-49	-	-	GO:0045893//positive regulation of transcription, DNA-dependent;GO:0031347//regulation of defense response;GO:0009658//chloroplast organization	gi|359490781|ref|XP_002269666.2|/4.80398e-29/PREDICTED: uncharacterized protein LOC100267499 [Vitis vinifera]
Unigene26906_Mpfb2	297	5	43	1.57123857295065	14.2995093168937	3.18599148463455	Up	2.45468e-09	2.08385867682927e-08	-	-	-	-
CL804	969	27	232	2.60057009628302	23.6468521844923	3.18474831778392	Up	1.164394e-44	4.65673981041293e-43	-	-	-	-
Unigene6659_Mpfb2	317	48	410	14.1322252971511	127.742003486035	3.1761724236041	Up	1.601584e-77	1.17165468584565e-75	-	-	-	-
Unigene20508_Mpfb2	792	12	102	1.41411471565558	12.7199123574694	3.16911766607016	Up	2.41972e-20	4.2127145541227e-19	-	-	-	gi|212274991|ref|NP_001130552.1|/1.43224e-21/uncharacterized protein LOC100191651 precursor [Zea mays]
Unigene2105_Mpfb2	645	12	102	1.73640132527011	15.6188691273112	3.16911766607016	Up	2.41972e-20	4.21436143236904e-19	GO:0005786//signal recognition particle, endoplasmic reticulum targeting;GO:0009534//chloroplast thylakoid	GO:0005515//protein binding;GO:0017111//nucleoside-triphosphatase activity;GO:0005525//GTP binding;GO:0004872//receptor activity	GO:0035304//regulation of protein dephosphorylation;GO:0010207//photosystem II assembly;GO:0019288//isopentenyl diphosphate biosynthetic process, mevalonate-independent pathway;GO:0009902//chloroplast relocation;GO:0051607//defense response to virus;GO:0009772//photosynthetic electron transport in photosystem II;GO:0051301//cell division;GO:0035196//production of miRNAs involved in gene silencing…	gi|357514679|ref|XP_003627628.1|/1.2653e-37/Signal recognition 54 kDa protein [Medicago truncatula]
CL2343	914	12	102	1.22535979737333	11.0220684760566	3.16911766607015	Up	2.41972e-20	4.21600959874853e-19	-	-	-	-
CL5516	626	28	236	4.17457507113661	37.2346090734717	3.15694295212405	Up	4.88536e-45	1.97149056811594e-43	-	-	-	-
CL6841	975	73	615	6.98790225643959	62.2987924693432	3.1562728661664	Up	9.35726e-115	1.08001204020725e-112	-	-	-	-
CL4948	1081	81	681	6.99339247908857	62.2200773596146	3.15331580994727	Up	9.03898e-127	1.1706530144186e-124	-	-	-	-
CL14066	809	37	311	4.26856382649065	37.9682863447126	3.15297222932147	Up	8.68602e-59	4.64004272230216e-57	-	-	-	-
Unigene13436_Mpfb2	391	5	42	1.1934983533666	10.6091761862209	3.15204415271122	Up	4.5482e-09	3.77832195413015e-08	GO:0009536//plastid;GO:0005886//plasma membrane	GO:0005524//ATP binding;GO:0015408	GO:0006200//ATP catabolic process;GO:0010583//response to cyclopentenone;GO:0009407//toxin catabolic process	gi|4741190|emb|CAB41856.1|/6.57414e-59/ABC-type transport-like protein [Arabidopsis thaliana]
Unigene11528_Mpfb2	401	5	42	1.16373530216045	10.3446082015271	3.15204415271122	Up	4.5482e-09	3.77691344641193e-08	GO:0016021//integral to membrane;GO:0005783//endoplasmic reticulum;GO:0005739//mitochondrion	GO:0009672//auxin:hydrogen symporter activity	GO:0080162//intracellular auxin transport;GO:0009926//auxin polar transport;GO:0055085//transmembrane transport;GO:0010252//auxin homeostasis	gi|255543120|ref|XP_002512623.1|/8.79441e-40/conserved hypothetical protein [Ricinus communis]
Unigene22006_Mpfb2	300	5	42	1.55552618722114	13.8272929627079	3.15204415271122	Up	4.5482e-09	3.77620958628401e-08	GO:0005886//plasma membrane	-	-	gi|359488656|ref|XP_002267994.2|/4.03707e-24/PREDICTED: uncharacterized protein LOC100261110 [Vitis vinifera]
CL9423	472	8	67	1.58189103785201	14.0198037000822	3.14774401527759	Up	9.9333e-14	1.19156807108239e-12	-	-	-	-
Unigene21100_Mpfb2	335	8	67	2.22881364139149	19.7532756610113	3.14774401527759	Up	9.9333e-14	1.19124732597577e-12	GO:0009506//plasmodesma;GO:0005886//plasma membrane	-	GO:0010102//lateral root morphogenesis;GO:0045595//regulation of cell differentiation;GO:0016049//cell growth;GO:0010090//trichome morphogenesis;GO:0071555//cell wall organization;GO:0010014//meristem initiation;GO:0009733//response to auxin stimulus;GO:0048589//developmental growth;GO:0007155//cell adhesion;GO:0048765//root hair cell differentiation;GO:0045010//actin nucleation	gi|359483669|ref|XP_002274947.2|/8.04866e-41/PREDICTED: uncharacterized protein LOC100253161 [Vitis vinifera]
Unigene17963_Mpfb2	768	16	134	1.94440773402643	17.232675381351	3.14774401527759	Up	3.91602e-26	9.02568665494051e-25	GO:0016023//cytoplasmic membrane-bounded vesicle	GO:0005524//ATP binding;GO:0004709//MAP kinase kinase kinase activity	GO:0010413//glucuronoxylan metabolic process;GO:0000186//activation of MAPKK activity;GO:0045492//xylan biosynthetic process;GO:0000165//MAPK cascade	gi|224065352|ref|XP_002301786.1|/1.90769e-100/predicted protein [Populus trichocarpa]
CL4380	1738	47	393	2.5239262646511	22.3332489493022	3.14545147540079	Up	1.06879e-73	7.39390249689441e-72	-	-	-	-
CL9982	976	84	701	8.03263522909278	70.9377368768899	3.14260803605168	Up	5.10762e-130	6.8747639347432e-128	-	-	-	-
Unigene28295_Mpfb2	425	6	50	1.31762218211673	11.6195739182419	3.14054851387339	Up	1.542148e-10	1.45655666092856e-09	-	-	-	-
Unigene18795_Mpfb2	942	12	100	1.18893721316266	10.4847535355686	3.14054851387338	Up	8.2339e-20	1.39216968804554e-18	-	-	-	-
CL12555	866	13	108	1.40105130026846	12.3172850542103	3.1361026088422	Up	2.92338e-21	5.34876491827515e-20	-	-	-	-
Unigene10313_Mpfb2	311	7	58	2.10071060653659	18.4194531887243	3.13228089788978	Up	5.29214e-12	5.60169687051556e-11	-	-	-	gi|297733842|emb|CBI15089.3|/5.2137e-16/unnamed protein product [Vitis vinifera]
Unigene5841_Mpfb2	240	4	33	1.55552618722114	13.5803770169452	3.12604894417827	Up	2.52786e-07	1.73263413415385e-06	-	-	-	-
CL4890	2612	159	1311	5.68136287369437	49.5722518981351	3.12522383975722	Up	2.77904e-240	7.69017329689441e-238	-	-	-	-
CL1742	1124	22	181	1.82677452591807	15.904550243074	3.12206909326572	Up	1.556274e-34	4.77514595371901e-33	-	-	-	-
Unigene19375_Mpfb2	1429	69	566	4.50656292169036	39.1195032334933	3.11778861087353	Up	1.62211e-104	1.68065685395349e-102	GO:0031965//nuclear membrane;GO:0005886//plasma membrane	GO:0008289//lipid binding;GO:0043565//sequence-specific DNA binding	GO:0009958//positive gravitropism;GO:0009414//response to water deprivation;GO:0009651//response to salt stress;GO:0045892//negative regulation of transcription, DNA-dependent	gi|356505439|ref|XP_003521498.1|/0/PREDICTED: extended synaptotagmin-2-like [Glycine max]
Unigene6404_Mpfb2	242	5	41	1.92833824862125	16.7331467376335	3.11727873455054	Up	8.40834e-09	6.77411145895118e-08	-	-	-	-
CL2932	2071	1838	14965	82.8312061452184	713.683655883712	3.10703843191625	Up	0	0	-	-	-	-
CL10312	869	29	236	3.11463241169711	26.8226297813502	3.10631687905409	Up	2.31418e-44	9.1972655985727e-43	-	-	-	-
CL14877	1217	92	745	7.05546799791347	60.4609300224051	3.09918948411233	Up	3.1528e-136	4.60536215081967e-134	-	-	-	-
Unigene1523_Mpfb2	573	21	169	3.42052878865382	29.1300487496589	3.09021683832324	Up	4.907e-32	1.41316524886878e-30	GO:0005874//microtubule;GO:0044444//cytoplasmic part	-	GO:0000278//mitotic cell cycle;GO:0000226//microtubule cytoskeleton organization;GO:0051276//chromosome organization;GO:0006259//DNA metabolic process;GO:0050896//response to stimulus;GO:0000279//M phase;GO:0051258//protein polymerization;GO:0034645//cellular macromolecule biosynthetic process;GO:0050794//regulation of cellular process;GO:0051704;GO:0000280//nuclear division	gi|255544435|ref|XP_002513279.1|/4.68564e-48/Protein regulator of cytokinesis, putative [Ricinus communis]
Unigene27310_Mpfb2	237	3	24	1.18141229409201	10.0016585625374	3.08165482481982	Up	1.44645e-05	7.93623650246305e-05	-	-	-	gi|255571990|ref|XP_002526936.1|/2.97039e-19/conserved hypothetical protein [Ricinus communis]
Unigene10307_Mpfb2	308	4	32	1.21209832770478	10.261441901824	3.08165482481982	Up	4.67072e-07	3.11092715562864e-06	-	-	-	-
Unigene14197_Mpfb2	692	19	151	2.56257204253194	21.5516230116525	3.07213205070131	Up	1.27438e-28	3.2369542622577e-27	-	GO:0008168//methyltransferase activity	GO:0032776//DNA methylation on cytosine;GO:0045814//negative regulation of gene expression, epigenetic	gi|255579031|ref|XP_002530367.1|/5.28885e-80/protein with unknown function [Ricinus communis]
CL5739	635	12	95	1.76374622803027	14.776072344851	3.06654793242962	Up	1.727136e-18	2.74224387284391e-17	-	-	-	-
CL6340	695	24	190	3.22296073323517	27.0008803999435	3.06654793242961	Up	1.415006e-35	4.50617207376698e-34	-	-	-	-
Unigene11609_Mpfb2	446	99	782	20.717097650434	173.173335951915	3.06332300204756	Up	2.73074e-141	4.12406537220339e-139	-	-	-	gi|359474355|ref|XP_002271658.2|/1.0827e-37/PREDICTED: uncharacterized protein LOC100262648 [Vitis vinifera]
CL14564	441	19	150	4.02108810302064	33.5940062262096	3.06254600187211	Up	2.33354e-28	5.85052752279122e-27	-	-	-	-
Unigene18179_Mpfb2	416	6	47	1.34612843124906	11.1587013950424	3.0512811757763	Up	9.6388e-10	8.46997667850099e-09	-	-	-	-
CL300	928	42	329	4.22405818081603	35.0152354120297	3.0512811757763	Up	3.46078e-60	1.89649041279213e-58	-	-	-	-
CL3589	1071	61	476	5.31580377705824	43.8961681355806	3.04573525056488	Up	3.40802e-86	2.80654541663586e-84	-	-	-	-
CL5835	733	10	78	1.27328200863941	10.5099283871683	3.04512894879469	Up	2.54628e-15	3.36323351793656e-14	-	-	-	-
Unigene6307_Mpfb2	1084	34	265	2.92737400547152	24.1449172055719	3.04404053302004	Up	1.126492e-48	4.95923632252964e-47	GO:0005874//microtubule;GO:0045298//tubulin complex;GO:0016020//membrane;GO:0005794//Golgi apparatus	GO:0005515//protein binding;GO:0003924//GTPase activity;GO:0005200//structural constituent of cytoskeleton;GO:0005525//GTP binding	GO:0010498//proteasomal protein catabolic process;GO:0009651//response to salt stress;GO:0007010//cytoskeleton organization;GO:0051258//protein polymerization;GO:0006184//GTP catabolic process;GO:0007018//microtubule-based movement;GO:0006094//gluconeogenesis	gi|356575969|ref|XP_003556108.1|/0/PREDICTED: tubulin beta-1 chain-like [Glycine max]
CL11892	1263	34	265	2.51248885346883	20.7229534844338	3.04404053302004	Up	1.126492e-48	4.95434072892399e-47	-	-	-	-
CL7249	1194	53	413	4.14285868958394	34.1629097487339	3.04373234167607	Up	5.8637e-75	4.13353737974683e-73	-	-	-	-
CL11344	591	14	109	2.21090016457827	18.2157956603234	3.04248422753914	Up	7.29326e-21	1.30651113598713e-19	-	-	-	-
CL1452	729	14	109	1.79237585358815	14.767538045612	3.04248422753914	Up	7.29326e-21	1.30598601093248e-19	-	-	-	-
CL6607	1945	157	1221	7.53370523579596	62.001926946259	3.0408815609156	Up	5.47876e-218	1.37903794079096e-215	-	-	-	-
CL12267	702	12	93	1.59541147407297	13.0844347327211	3.03585113520669	Up	5.79002e-18	8.96306362195969e-17	-	-	-	-
Unigene6680_Mpfb2	1056	15	116	1.32573254592711	10.8493370107827	3.03274522433887	Up	4.75068e-22	8.98354394567063e-21	GO:0005829//cytosol	GO:0008094//DNA-dependent ATPase activity;GO:0003677//DNA binding;GO:0005524//ATP binding	GO:0007000//nucleolus organization;GO:0006275//regulation of DNA replication;GO:0000911//cytokinesis by cell plate formation;GO:0051567//histone H3-K9 methylation;GO:0006270//DNA-dependent DNA replication initiation;GO:0006268//DNA unwinding involved in replication;GO:0008283//cell proliferation;GO:0006342//chromatin silencing;GO:0006306//DNA methylation;GO:0051726//regulation of cell cycle;GO:00…	gi|225427718|ref|XP_002274534.1|/8.23359e-132/PREDICTED: DNA replication licensing factor MCM4 [Vitis vinifera]
Unigene10300_Mpfb2	687	11	85	1.49439197025612	12.2200031381802	3.03161414232022	Up	1.639254e-16	2.32882794030612e-15	GO:0005634//nucleus	GO:0003700//sequence-specific DNA binding transcription factor activity;GO:0003677//DNA binding	GO:0006355//regulation of transcription, DNA-dependent	gi|356538793|ref|XP_003537885.1|/8.19933e-33/PREDICTED: dnaJ homolog subfamily C member 2-like [Glycine max]
CL4451	752	50	386	6.20555659795668	50.696571842755	3.03025567231317	Up	7.31376e-70	4.72921096545718e-68	-	-	-	-
Unigene11576_Mpfb2	261	7	54	2.50314558863172	20.4344230975979	3.02918740492569	Up	6.04872e-11	5.88004742395811e-10	-	-	-	-
Unigene3018_Mpfb2	1115	20	154	1.67410890104517	13.6412755685907	3.02651327062736	Up	9.36168e-29	2.39426846934558e-27	-	GO:0032440//2-alkenal reductase [NAD(P)] activity;GO:0000166//nucleotide binding;GO:0008270//zinc ion binding	GO:0015824//proline transport;GO:0055114//oxidation-reduction process;GO:0006979//response to oxidative stress	gi|225445486|ref|XP_002285167.1|/7.01487e-154/PREDICTED: NADP-dependent alkenal double bond reductase P1 [Vitis vinifera]
Unigene22137_Mpfb2	865	29	223	3.12903533614426	25.462314869396	3.02457372961255	Up	5.95944e-41	2.18342903684211e-39	GO:0005739//mitochondrion	GO:0004353//glutamate dehydrogenase [NAD(P)+] activity;GO:0050897//cobalt ion binding;GO:0005507//copper ion binding;GO:0005524//ATP binding;GO:0008270//zinc ion binding	GO:0051171//regulation of nitrogen compound metabolic process;GO:0046686//response to cadmium ion;GO:0009646//response to absence of light;GO:0006520//cellular amino acid metabolic process;GO:0009651//response to salt stress;GO:0055114//oxidation-reduction process	gi|255568914|ref|XP_002525427.1|/6.69382e-132/glutamate dehydrogenase, putative [Ricinus communis]
Unigene27634_Mpfb2	453	6	46	1.23617975143402	10.0292569581293	3.02025428015567	Up	1.768024e-09	1.52034366431191e-08	GO:0034357;GO:0005739//mitochondrion	GO:0005488//binding	-	gi|388497024|gb|AFK36578.1|/1.80957e-38/unknown [Lotus japonicus]
CL376	1166	38	291	3.04168070914597	24.6492419269051	3.01860265428452	Up	7.26442e-53	3.47257982660944e-51	-	-	-	-
CL660	2035	45	344	2.06384309852436	16.6956433105353	3.01606648319224	Up	3.7526e-62	2.11895862103929e-60	-	-	-	-
CL11699	411	8	61	1.81667291938235	14.6587568773928	3.01239216238271	Up	3.824e-12	4.08945866538646e-11	-	-	-	-
Unigene4299_Mpfb2	324	13	99	3.74478526553238	30.1786155932117	3.01057172675834	Up	6.84886e-19	1.1079535610748e-17	GO:0016023//cytoplasmic membrane-bounded vesicle	-	GO:0019252//starch biosynthetic process;GO:0006098//pentose-phosphate shunt;GO:0000023//maltose metabolic process	gi|255560070|ref|XP_002521053.1|/4.49469e-20/conserved hypothetical protein [Ricinus communis]
CL8044	676	75	571	10.3548340865313	83.4254467635905	3.01018306968678	Up	7.17226e-102	7.24577159909297e-100	-	-	-	-
Unigene16470_Mpfb2	846	69	523	7.61214942682686	61.0577019545443	3.00379750428859	Up	2.96192e-93	2.68756537352342e-91	-	GO:0005515//protein binding	GO:0010075//regulation of meristem growth;GO:0010014//meristem initiation;GO:0009944//polarity specification of adaxial/abaxial axis;GO:0010358//leaf shaping;GO:0009855//determination of bilateral symmetry	gi|255541344|ref|XP_002511736.1|/2.38483e-17/conserved hypothetical protein [Ricinus communis]
CL11631	926	54	409	5.44266182137851	43.6235947373305	3.0027243555981	Up	2.87796e-73	1.95754005984733e-71	-	-	-	-
Unigene5890_Mpfb2	954	28	212	2.73929139888	21.9480840677903	3.00222035732541	Up	9.95026e-39	3.4444753964258e-37	-	-	-	gi|225429662|ref|XP_002279900.1|/2.26705e-54/PREDICTED: transcription factor TT2-like [Vitis vinifera]
Unigene24273_Mpfb2	2365	76	573	2.99923865273928	23.9294438768699	2.99611864013314	Up	9.53252e-102	9.56515385225225e-100	GO:0043680//filiform apparatus;GO:0005622//intracellular;GO:0009506//plasmodesma;GO:0005886//plasma membrane	GO:0004672//protein kinase activity	GO:0006833//water transport;GO:0010483//pollen tube reception;GO:0009651//response to salt stress;GO:0000902//cell morphogenesis;GO:0009791//post-embryonic development;GO:0050832//defense response to fungus;GO:0048767//root hair elongation;GO:0006972//hyperosmotic response;GO:0046777//protein autophosphorylation;GO:0007030//Golgi organization;GO:0006096//glycolysis;GO:0030244//cellulose biosynthe…	gi|359488520|ref|XP_003633771.1|/0/PREDICTED: receptor-like protein kinase FERONIA-like [Vitis vinifera]
CL9961	1129	102	769	8.43208172346624	67.2731133007868	2.99606927081015	Up	5.99528e-136	8.72881420130719e-134	-	-	-	-
CL15111	3374	88	659	2.43425556269343	19.2907656499799	2.98635786119057	Up	2.2342e-116	2.62633452242744e-114	-	-	-	-
Unigene22958_Mpfb2	213	7	52	3.06723473536563	24.1119796801077	2.97473962090331	Up	2.02182e-10	1.89156078622428e-09	GO:0005829//cytosol;GO:0016021//integral to membrane;GO:0009505//plant-type cell wall;GO:0009570//chloroplast stroma;GO:0005794//Golgi apparatus;GO:0005886//plasma membrane	GO:0005315//inorganic phosphate transmembrane transporter activity;GO:0003999//adenine phosphoribosyltransferase activity;GO:0005351//sugar:hydrogen symporter activity	GO:0055085//transmembrane transport;GO:0009651//response to salt stress;GO:0009116//nucleoside metabolic process;GO:0007623//circadian rhythm;GO:0006096//glycolysis;GO:0006094//gluconeogenesis;GO:0006168//adenine salvage;GO:0046686//response to cadmium ion;GO:0016036//cellular response to phosphate starvation;GO:0006817//phosphate ion transport	gi|224129882|ref|XP_002320694.1|/3.36202e-07/predicted protein [Populus trichocarpa]
CL11382	755	38	282	4.69748305544927	36.8902234199018	2.97327866377503	Up	1.585242e-50	7.30358858159255e-49	-	-	-	-
CL5973	1833	50	371	2.54586937352069	19.9903580748368	2.97307401166589	Up	5.80228e-66	3.50275309701897e-64	-	-	-	-
Unigene19937_Mpfb2	359	5	37	1.29988260770569	10.1792646163986	2.96918009556141	Up	9.58346e-08	6.89538614211886e-07	-	-	GO:0080188//RNA-directed DNA methylation;GO:0048451//petal formation;GO:0048453//sepal formation	gi|359478631|ref|XP_002280898.2|/8.41826e-22/PREDICTED: uncharacterized protein LOC100260350 [Vitis vinifera]
Unigene211_Mpfb2	2658	57	420	2.0014671031965	15.6064254658103	2.96301032832121	Up	3.31012e-74	2.31148066206896e-72	GO:0005874//microtubule	GO:0003777//microtubule motor activity;GO:0005524//ATP binding	GO:0006346//methylation-dependent chromatin silencing;GO:0031048//chromatin silencing by small RNA;GO:0006275//regulation of DNA replication;GO:0000911//cytokinesis by cell plate formation;GO:0051567//histone H3-K9 methylation;GO:0006270//DNA-dependent DNA replication initiation;GO:0010389//regulation of G2/M transition of mitotic cell cycle;GO:0008283//cell proliferation;GO:0051225//spindle asse…	gi|359492534|ref|XP_002283486.2|/0/PREDICTED: uncharacterized protein LOC100254027 [Vitis vinifera]
Unigene17962_Mpfb2	329	6	44	1.70209552401097	13.2088773417097	2.95612394273597	Up	5.90814e-09	4.84750374364641e-08	-	GO:0005524//ATP binding;GO:0004709//MAP kinase kinase kinase activity	GO:0010413//glucuronoxylan metabolic process;GO:0000186//activation of MAPKK activity;GO:0045492//xylan biosynthetic process;GO:0000165//MAPK cascade	gi|255560145|ref|XP_002521090.1|/4.30757e-34/kinase, putative [Ricinus communis]
Unigene17879_Mpfb2	331	6	44	1.69181095891121	13.1290653940256	2.95612394273596	Up	5.90814e-09	4.84571894845361e-08	-	-	-	-
Unigene21745_Mpfb2	218	6	44	2.56875884128262	19.9344983734976	2.95612394273596	Up	5.90814e-09	4.84839663437097e-08	-	-	-	-
Unigene17375_Mpfb2	842	17	124	1.88436664010162	14.5451673513385	2.94838829395636	Up	7.34744e-23	1.43823878242531e-21	-	GO:0008270//zinc ion binding	-	gi|357444047|ref|XP_003592301.1|/5.16194e-73/FAR1-related protein [Medicago truncatula]
CL9527	2151	38	277	1.6488143686026	12.7188688007906	2.94746947742542	Up	3.11354e-49	1.39551744547284e-47	-	-	-	-
Unigene24792_Mpfb2	449	7	51	1.45505790341398	11.2184527696166	2.94672524473371	Up	3.68512e-10	3.37748336227114e-09	GO:0009504//cell plate;GO:0005886//plasma membrane	GO:0005484//SNAP receptor activity;GO:0008565//protein transporter activity	GO:0000910//cytokinesis;GO:0006944//cellular membrane fusion;GO:0016192//vesicle-mediated transport	gi|225427372|ref|XP_002282944.1|/1.77658e-35/PREDICTED: novel plant SNARE 11 [Vitis vinifera]
Unigene6490_Mpfb2	639	16	116	2.33694075075477	17.9294207877724	2.93963581994739	Up	2.04876e-21	3.77799484768212e-20	GO:0005634//nucleus	GO:0003700//sequence-specific DNA binding transcription factor activity;GO:0043565//sequence-specific DNA binding	GO:0006355//regulation of transcription, DNA-dependent	gi|147853040|emb|CAN82321.1|/3.29726e-59/hypothetical protein VITISV_021316 [Vitis vinifera]
Unigene11798_Mpfb2	270	4	29	1.38268994419657	10.6082406327653	2.93963581994739	Up	2.89212e-06	1.75020008475958e-05	-	-	-	-
CL4360	1569	40	289	2.37938996133253	18.1921499873558	2.93465241243313	Up	4.46824e-51	2.07363571333333e-49	-	-	-	-
Unigene20025_Mpfb2	314	6	43	1.78340581974398	13.5253320608835	2.92295707880076	Up	1.076142e-08	8.56759799571122e-08	GO:0009506//plasmodesma;GO:0009505//plant-type cell wall;GO:0005774//vacuolar membrane;GO:0005576//extracellular region;GO:0005886//plasma membrane	GO:0046910//pectinesterase inhibitor activity;GO:0016705//oxidoreductase activity, acting on paired donors, with incorporation or reduction of molecular oxygen;GO:0009055//electron carrier activity;GO:0030599//pectinesterase activity;GO:0004497//monooxygenase activity;GO:0020037//heme binding	GO:0055114//oxidation-reduction process;GO:0015706//nitrate transport;GO:0042545//cell wall modification;GO:0043086//negative regulation of catalytic activity;GO:0010167//response to nitrate	gi|255537037|ref|XP_002509585.1|/1.15485e-23/21 kDa protein precursor, putative [Ricinus communis]
CL1227	1374	156	1114	10.5965976072707	80.0769617407808	2.9177861232976	Up	6.4359e-191	1.35892045876777e-188	-	-	-	-
Unigene3798_Mpfb2	523	11	78	1.96299671809934	14.7299761143296	2.90762542504477	Up	1.085376e-14	1.37843989600912e-13	-	-	-	gi|351724147|ref|NP_001238583.1|/7.10226e-47/uncharacterized protein LOC100305909 precursor [Glycine max]
CL4420	2423	385	2729	14.8298204394587	111.239556910647	2.90709686851169	Up	0	0	-	-	-	-
CL7491	826	590	4165	66.6654080237632	498.016907555157	2.90118446082352	Up	0	0	-	-	-	-
CL14628	793	50	352	5.88471445354782	43.8408135729884	2.89723025368239	Up	4.55318e-61	2.52619271930262e-59	-	-	-	-
CL11375	450	102	715	21.1551561462075	156.928801084701	2.89102891451408	Up	4.95498e-122	6.03153740327869e-120	-	-	-	-
CL7265	1026	198	1387	18.0113558520343	133.517511412391	2.89005027706381	Up	6.53038e-235	1.76328175612121e-232	-	-	-	-
CL8019	959	22	154	2.14107879784349	15.8602943263594	2.88900974687742	Up	1.691742e-27	4.10291179009254e-26	-	-	-	-
Unigene17993_Mpfb2	414	9	63	2.02894720072323	15.0296662638129	2.88900974687742	Up	4.83116e-12	5.13571558864233e-11	-	-	-	-
Unigene15581_Mpfb2	600	9	63	1.39997356849903	10.3704697220309	2.88900974687742	Up	4.83116e-12	5.13449046564886e-11	GO:0005886//plasma membrane;GO:0016021//integral to membrane	-	-	gi|288558963|sp|B9RQG7.1|CSPLF_RICCO/1.77216e-72/RecName: Full=CASP-like protein RCOM_1491260
Unigene20773_Mpfb2	1219	34	237	2.60317754055056	19.2023229354375	2.88293523246773	Up	1.99039e-41	7.37735900831947e-40	GO:0009543//chloroplast thylakoid lumen;GO:0009535//chloroplast thylakoid membrane;GO:0005634//nucleus	GO:0005515//protein binding;GO:0020037//heme binding;GO:0016688//L-ascorbate peroxidase activity	GO:0010103//stomatal complex morphogenesis;GO:0019684//photosynthesis, light reaction;GO:0006098//pentose-phosphate shunt;GO:0010218//response to far red light;GO:0019760//glucosinolate metabolic process;GO:0019252//starch biosynthetic process;GO:0010114//response to red light;GO:0019288//isopentenyl diphosphate biosynthetic process, mevalonate-independent pathway;GO:0015995//chlorophyll biosynth…	gi|302141995|emb|CBI19198.3|/3.68027e-151/unnamed protein product [Vitis vinifera]
CL11483	1651	39	271	2.20468278503784	16.2118040706664	2.87840164731144	Up	4.5021e-47	1.89045767389255e-45	-	-	-	-
Unigene332_Mpfb2	875	15	104	1.59996979257032	11.7390895356867	2.87520394735239	Up	6.12258e-19	9.93709231912568e-18	GO:0009570//chloroplast stroma	GO:0051536//iron-sulfur cluster binding;GO:0005506//iron ion binding	GO:0006098//pentose-phosphate shunt;GO:0016226//iron-sulfur cluster assembly;GO:0045893//positive regulation of transcription, DNA-dependent;GO:0009073//aromatic amino acid family biosynthetic process	gi|388490966|gb|AFK33549.1|/1.0156e-42/unknown [Lotus japonicus]
CL9987	688	23	159	3.12009613134473	22.8253694048023	2.87097582404716	Up	3.60284e-28	8.96724735642458e-27	-	-	-	-
Unigene23629_Mpfb2	542	9	62	1.5497862381908	11.2979989943053	2.86592613376438	Up	8.7374e-12	9.10356980355472e-11	GO:0009507//chloroplast	GO:0005515//protein binding;GO:0001053//plastid sigma factor activity	GO:0051234//establishment of localization;GO:0006399//tRNA metabolic process;GO:0010114//response to red light;GO:0006352//DNA-dependent transcription, initiation;GO:0006355//regulation of transcription, DNA-dependent;GO:0080005//photosystem stoichiometry adjustment;GO:0071482//cellular response to light stimulus;GO:0071461//cellular response to redox state;GO:0009637//response to blue light;GO:0…	gi|255565968|ref|XP_002523972.1|/1.22507e-44/RNA polymerase sigma factor rpoD1, putative [Ricinus communis]
CL9458	1090	53	365	4.53814061959929	33.0731450287574	2.865487024024	Up	1.47116e-62	8.38147318670077e-61	-	-	-	-
Unigene5584_Mpfb2	624	33	227	4.93580424791323	35.9294356975125	2.86380919275228	Up	1.76351e-39	6.2010968839779e-38	GO:0005773//vacuole;GO:0009536//plastid;GO:0005739//mitochondrion	GO:0003700//sequence-specific DNA binding transcription factor activity;GO:0003677//DNA binding	GO:0009826//unidimensional cell growth;GO:0048510//regulation of timing of transition from vegetative to reproductive phase;GO:0009640//photomorphogenesis;GO:0009741//response to brassinosteroid stimulus	gi|225452765|ref|XP_002283094.1|/2.73469e-34/PREDICTED: transcription factor bHLH135 [Vitis vinifera]
CL12814	970	39	268	3.75250647226543	27.2880302945929	2.86234179641535	Up	2.62702e-46	1.08974855716946e-44	-	-	-	-
Unigene6632_Mpfb2	1088	145	996	12.4384906514926	90.41480955132	2.86174766687296	Up	1.681336e-167	3.12112006133333e-165	-	GO:0032440//2-alkenal reductase [NAD(P)] activity;GO:0004871//signal transducer activity	GO:0055114//oxidation-reduction process;GO:0000160//two-component signal transduction system (phosphorelay)	gi|255542502|ref|XP_002512314.1|/4.6503e-62/Histidine-containing phosphotransfer protein, putative [Ricinus communis]
Unigene2138_Mpfb2	1509	270	1852	16.699485906549	121.21625753543	2.85970761102922	Up	0	0	GO:0009706//chloroplast inner membrane;GO:0009535//chloroplast thylakoid membrane	GO:0046914//transition metal ion binding;GO:0003677//DNA binding;GO:0048529//magnesium-protoporphyrin IX monomethyl ester (oxidative) cyclase activity	GO:0006636//unsaturated fatty acid biosynthetic process;GO:0010207//photosystem II assembly;GO:0019288//isopentenyl diphosphate biosynthetic process, mevalonate-independent pathway;GO:0015995//chlorophyll biosynthetic process;GO:0019216//regulation of lipid metabolic process;GO:0009416//response to light stimulus;GO:0019344//cysteine biosynthetic process;GO:0055114//oxidation-reduction process;GO…	gi|225440242|ref|XP_002283892.1|/0/PREDICTED: magnesium-protoporphyrin IX monomethyl ester [oxidative] cyclase, chloroplastic [Vitis vinifera]
CL8194	3044	85	583	2.60617068161229	18.9161624677555	2.85961596188261	Up	1.03853e-98	1.01023119126638e-96	-	-	-	-
CL6012	1758	47	322	2.49521265526941	18.0903150251582	2.8579828512568	Up	3.1221e-55	1.56287414831461e-53	-	-	-	-
CL14562	337	6	41	1.66168969554781	12.016087568271	2.85424432871675	Up	3.54292e-08	2.67034633463035e-07	-	-	-	-
CL8700	555	11	75	1.84981492534406	13.3468078790617	2.85104189667841	Up	6.40626e-14	7.78962051091703e-13	-	-	-	-
Unigene5506_Mpfb2	1302	31	211	2.22218026745877	16.0059184503586	2.84855770314013	Up	1.313378e-36	4.27418675354273e-35	-	GO:0003824//catalytic activity	-	gi|296090345|emb|CBI40164.3|/2.01734e-22/unnamed protein product [Vitis vinifera]
Unigene3820_Mpfb2	770	277	1884	33.5751236774225	241.656956787956	2.84749590838342	Up	0	0	-	-	GO:0032502//developmental process	gi|255564072|ref|XP_002523034.1|/1.03049e-37/conserved hypothetical protein [Ricinus communis]
Unigene28310_Mpfb2	283	5	34	1.64896768963372	11.8659253087347	2.8471895711828	Up	5.77392e-07	3.80307042933176e-06	-	-	-	-
CL7033	2170	39	265	1.6773876857592	12.0613319128295	2.84610115540814	Up	1.526506e-45	6.21653522047532e-44	-	-	-	-
Unigene685_Mpfb2	310	9	61	2.70962626161102	19.4346744406724	2.84246716094039	Up	1.577234e-11	1.61130312240312e-10	GO:0005634//nucleus	GO:0003743//translation initiation factor activity;GO:0003677//DNA binding;GO:0035197//siRNA binding	GO:0006413//translational initiation;GO:0006281//DNA repair;GO:0006342//chromatin silencing;GO:0030422//production of siRNA involved in RNA interference;GO:0006306//DNA methylation	gi|224129054|ref|XP_002320489.1|/2.39949e-45/argonaute protein group [Populus trichocarpa]
CL4	911	57	386	5.83962630109364	41.8483227505508	2.84122184792316	Up	1.724214e-65	1.03110311581208e-63	-	-	-	-
CL9178	1376	510	3453	34.5923701518655	247.849058348372	2.84093600681435	Up	0	0	-	-	-	-
CL2737	1206	32	216	2.47645960154609	17.6895005919504	2.83654232698329	Up	2.7935e-37	9.23949606533036e-36	-	-	-	-
CL2566	2697	96	647	3.32214714067251	23.6936769608348	2.83431422609117	Up	2.3844e-108	2.60367129411765e-106	-	-	-	-
CL13285	957	18	121	1.755452750469	12.4877030040876	2.8305930606521	Up	1.763918e-21	3.26354130963455e-20	-	-	-	-
Unigene1736_Mpfb2	894	64	429	6.68145476390289	47.3946043544398	2.82648866231936	Up	3.27388e-72	2.19335190616541e-70	GO:0009507//chloroplast	GO:0016984//ribulose-bisphosphate carboxylase activity;GO:0004497//monooxygenase activity	GO:0009853//photorespiration;GO:0055114//oxidation-reduction process;GO:0015979//photosynthesis;GO:0015977//carbon fixation	gi|132153|sp|P24007.1|RBS_PYRPY/7.09543e-100/RecName: Full=Ribulose bisphosphate carboxylase small chain, chloroplastic; Short=RuBisCO small subunit; Flags: Precursor
Unigene3891_Mpfb2	511	37	248	6.7578632791212	47.9335847742739	2.82639776957774	Up	2.02182e-42	7.67912401023018e-41	GO:0005829//cytosol;GO:0000786//nucleosome;GO:0005739//mitochondrion;GO:0005730//nucleolus;GO:0009506//plasmodesma;GO:0005774//vacuolar membrane;GO:0009579//thylakoid;GO:0009507//chloroplast;GO:0005794//Golgi apparatus;GO:0005886//plasma membrane	GO:0003677//DNA binding;GO:0005515//protein binding	GO:0009414//response to water deprivation;GO:0006334//nucleosome assembly	gi|356557465|ref|XP_003547036.1|/3.62451e-53/PREDICTED: histone H4-like [Glycine max]
CL13290	1080	33	221	2.85179800990542	20.2105274124236	2.8251632648528	Up	5.93284e-38	2.01156687732116e-36	-	-	-	-
Unigene24755_Mpfb2	441	13	87	2.75127080732991	19.4845236112016	2.82415860252746	Up	8.56998e-16	1.16690021075795e-14	-	-	-	gi|357509847|ref|XP_003625212.1|/2.28069e-27/hypothetical protein MTR_7g092680 [Medicago truncatula]
CL6378	1224	48	321	3.66006161699092	25.9019668594143	2.82312181122097	Up	2.23186e-54	1.09993171150442e-52	-	-	-	-
Unigene4331_Mpfb2	1053	16	107	1.4181435325093	10.0360897233058	2.82312181122097	Up	4.17124e-19	6.81970952220184e-18	GO:0016020//membrane	GO:0050378//UDP-glucuronate 4-epimerase activity;GO:0050662//coenzyme binding;GO:0000166//nucleotide binding	GO:0005975//carbohydrate metabolic process;GO:0009225//nucleotide-sugar metabolic process	gi|147823274|emb|CAN73016.1|/2.8136e-149/hypothetical protein VITISV_004388 [Vitis vinifera]
Unigene15195_Mpfb2	376	6	40	1.4893335835096	10.5070615218145	2.81862041898603	Up	6.40236e-08	4.69064204440059e-07	-	-	-	-
Unigene3520_Mpfb2	548	11	73	1.87344394811305	13.1568350661845	2.81204776506254	Up	2.07584e-13	2.43696505085639e-12	-	-	-	gi|356515224|ref|XP_003526301.1|/1.96724e-13/PREDICTED: uncharacterized protein LOC100775494 [Glycine max]
Unigene4208_Mpfb2	548	11	73	1.87344394811305	13.1568350661845	2.81204776506254	Up	2.07584e-13	2.43632306849315e-12	GO:0005875//microtubule associated complex;GO:0019861//flagellum;GO:0005737//cytoplasm;GO:0005634//nucleus	GO:0003777//microtubule motor activity;GO:0005089//Rho guanyl-nucleotide exchange factor activity	GO:0000226//microtubule cytoskeleton organization;GO:0080147//root hair cell development;GO:0009860//pollen tube growth	gi|255549960|ref|XP_002516031.1|/5.86851e-42/cytoplasmic dynein light chain, putative [Ricinus communis]
Unigene20793_Mpfb2	1167	96	637	7.67766138679843	53.9110394004464	2.81184188635496	Up	8.11922e-106	8.57174145592417e-104	GO:0009706//chloroplast inner membrane;GO:0009534//chloroplast thylakoid	-	GO:0006098//pentose-phosphate shunt;GO:0006364//rRNA processing;GO:0019288//isopentenyl diphosphate biosynthetic process, mevalonate-independent pathway;GO:0015995//chlorophyll biosynthetic process;GO:0010027//thylakoid membrane organization;GO:0010207//photosystem II assembly	gi|388494298|gb|AFK35215.1|/6.64664e-110/unknown [Lotus japonicus]
Unigene26800_Mpfb2	260	5	33	1.79483790833209	12.5357326310264	2.80412084929091	Up	1.044036e-06	6.68303044137931e-06	-	-	-	-
CL5941	325	5	33	1.43587032666567	10.0285861048211	2.80412084929091	Up	1.044036e-06	6.68687347211041e-06	-	-	-	-
Unigene7209_Mpfb2	258	5	33	1.8087513804897	12.6329088529723	2.80412084929091	Up	1.044036e-06	6.68495140442656e-06	GO:0009506//plasmodesma;GO:0005874//microtubule	GO:0005524//ATP binding;GO:0003777//microtubule motor activity	GO:0051322//anaphase;GO:0007018//microtubule-based movement;GO:0000911//cytokinesis by cell plate formation;GO:0008283//cell proliferation	gi|255545966|ref|XP_002514043.1|/8.12833e-38/Chromosome-associated kinesin KIF4A, putative [Ricinus communis]
Unigene27863_Mpfb2	322	12	79	3.47819520123982	24.2315027518617	2.80047307227577	Up	2.3916e-14	2.98210364399664e-13	-	-	-	-
Unigene20026_Mpfb2	367	7	46	1.78016620880893	12.3794370627591	2.79786185881923	Up	7.16728e-09	5.81527333017665e-08	-	GO:0030599//pectinesterase activity;GO:0020037//heme binding;GO:0016705//oxidoreductase activity, acting on paired donors, with incorporation or reduction of molecular oxygen;GO:0004497//monooxygenase activity;GO:0009055//electron carrier activity;GO:0004857//enzyme inhibitor activity	GO:0043086//negative regulation of catalytic activity;GO:0055114//oxidation-reduction process	gi|224074703|ref|XP_002304432.1|/1.2358e-41/predicted protein [Populus trichocarpa]
CL13004	205	7	46	3.18693170064819	22.1622117172322	2.79786185881923	Up	7.16728e-09	5.81421446758922e-08	-	-	-	-
CL11430	1407	918	6026	60.8943727023031	423.00369272656	2.79628943900047	Up	0	0	-	-	-	-
Unigene11501_Mpfb2	269	34	223	11.7965554718629	81.8769604536341	2.79509188348979	Up	7.22118e-38	2.44280950159453e-36	-	-	-	gi|224081419|ref|XP_002306403.1|/2.6999e-20/predicted protein [Populus trichocarpa]
Unigene596_Mpfb2	427	9	59	1.9671759744717	13.6468766276307	2.79437287273934	Up	5.1095e-11	4.99316613292389e-10	-	-	-	gi|79327164|ref|NP_001031844.1|/6.79401e-16/thioredoxin-like 3-1 [Arabidopsis thaliana]
CL4464	1011	27	177	2.49253454332171	17.2914430860484	2.79437287273934	Up	2.32904e-30	6.35026867074663e-29	-	-	-	-
CL11748	2136	441	2887	19.269299116981	133.49182311175	2.79237537149828	Up	0	0	-	-	-	-
CL13588	908	28	183	2.8780660732726	19.9055586231556	2.78999974104625	Up	2.74246e-31	7.74284397465146e-30	-	-	-	-
CL13323	1002	116	758	10.8048525579433	74.7154837876574	2.78972786786333	Up	1.542308e-124	1.93557481735211e-122	-	-	-	-
Unigene18633_Mpfb2	410	21	137	4.78039755097229	33.0024239702261	2.78736948500158	Up	9.0978e-24	1.86356407172414e-22	-	-	-	gi|224076020|ref|XP_002304876.1|/1.8719e-42/predicted protein [Populus trichocarpa]
CL1294	1000	31	202	2.89327870823132	19.9508084176214	2.78566999718474	Up	2.51058e-34	7.66630295819054e-33	-	-	-	-
Unigene19016_Mpfb2	207	4	26	1.80350862286509	12.405438820925	2.78209454296092	Up	1.734602e-05	9.41405631672555e-05	-	-	-	-
Unigene27359_Mpfb2	328	8	52	2.27637978617728	15.6580843654358	2.78209454296091	Up	8.08272e-10	7.1590723944334e-09	GO:0005737//cytoplasm;GO:0005643//nuclear pore	GO:0008565//protein transporter activity	GO:0000059//protein import into nucleus, docking	gi|356521695|ref|XP_003529487.1|/5.08927e-40/PREDICTED: uncharacterized protein LOC100783023 [Glycine max]
Unigene22475_Mpfb2	223	14	91	5.85938115365811	40.3037687253817	2.78209454296091	Up	3.19594e-16	4.46349588965517e-15	GO:0009536//plastid;GO:0005773//vacuole;GO:0009898//internal side of plasma membrane	GO:0009882//blue light photoreceptor activity;GO:0000155//two-component sensor activity;GO:0005524//ATP binding;GO:0004697//protein kinase C activity	GO:0010155//regulation of proton transport;GO:0010119//regulation of stomatal movement;GO:0023014//signal transduction by phosphorylation;GO:0006355//regulation of transcription, DNA-dependent;GO:0009638//phototropism;GO:0010362//negative regulation of anion channel activity by blue light;GO:0006468//protein phosphorylation;GO:0009903//chloroplast avoidance movement;GO:0000160//two-component sign…	gi|228481103|gb|ACQ42250.1|/4.93115e-35/blue light photoreceptor [Fragaria x ananassa]
CL11767	715	234	1520	30.5448778581606	209.964888145015	2.78114571356736	Up	4.75642e-247	1.36714854090323e-244	-	-	-	-
Unigene17145_Mpfb2	984	27	175	2.56092725944944	17.5651587432773	2.77797843448868	Up	7.44692e-30	1.98667772359281e-28	-	GO:0016491//oxidoreductase activity	GO:0008152//metabolic process	gi|297740339|emb|CBI30521.3|/1.55515e-114/unnamed protein product [Vitis vinifera]
CL5651	1827	67	433	3.42266845792501	23.4076857176187	2.77378884908877	Up	1.884064e-71	1.24169851076923e-69	-	-	-	-
Unigene4909_Mpfb2	732	13	84	1.65752790441597	11.3338466907442	2.77353252945749	Up	4.9472e-15	6.40719925581395e-14	GO:0009570//chloroplast stroma	-	-	gi|225461116|ref|XP_002279843.1|/4.66944e-64/PREDICTED: uncharacterized protein LOC100258940 [Vitis vinifera]
CL6163	314	11	71	3.2695773361973	22.3325250307612	2.77197032568721	Up	6.68164e-13	7.5861474332314e-12	-	-	-	-
Unigene5793_Mpfb2	840	20	129	2.22218026745877	15.1676938111337	2.77095398535572	Up	2.48638e-22	4.75829904467354e-21	-	-	-	gi|255545204|ref|XP_002513663.1|/8.85126e-33/conserved hypothetical protein [Ricinus communis]
Unigene22072_Mpfb2	285	9	58	2.94731277578742	20.0998243568185	2.76971081850508	Up	9.16842e-11	8.79757587421925e-10	-	-	-	-
Unigene17748_Mpfb2	527	14	90	2.47939657925191	16.867123429706	2.76615299909189	Up	5.71918e-16	7.86665351528249e-15	-	-	-	-
Unigene5200_Mpfb2	746	21	135	2.62729624115099	17.8732722133815	2.76615299909189	Up	2.9074e-23	5.80854191928251e-22	GO:0009535//chloroplast thylakoid membrane	-	GO:0016556//mRNA modification	gi|224133726|ref|XP_002327665.1|/1.23816e-40/predicted protein [Populus trichocarpa]
CL7268	599	17	109	2.6488092002764	17.9725129136079	2.7623763083464	Up	5.00252e-19	8.14889473638026e-18	-	-	-	-
CL7146	273	5	32	1.70936943650675	11.5770113764169	2.75972672993246	Up	1.881362e-06	1.16333712455239e-05	-	-	-	-
Unigene1633_Mpfb2	1462	85	544	5.4262541414691	36.7502802995559	2.75972672993246	Up	7.4658e-89	6.37196018390804e-87	-	GO:0004872//receptor activity;GO:0005524//ATP binding;GO:0004674//protein serine/threonine kinase activity	GO:0006468//protein phosphorylation	gi|351724607|ref|NP_001238599.1|/1.89771e-168/protein kinase family protein [Glycine max]
Unigene21231_Mpfb2	502	36	229	6.69310072589176	45.0547821351751	2.75093361147445	Up	3.25684e-38	1.1101663020658e-36	-	-	-	gi|397603477|gb|EJK58439.1|/6.0708e-24/hypothetical protein THAOC_21441 [Thalassiosira oceanica]
Unigene3500_Mpfb2	361	6	38	1.55121725041443	10.3964608742165	2.74461983754226	Up	2.07252e-07	1.43577843321412e-06	-	-	-	-
Unigene17827_Mpfb2	257	9	57	3.268420782488	21.9053835151292	2.74461983754225	Up	1.64169e-10	1.54729369325153e-09	-	-	-	gi|224129538|ref|XP_002328741.1|/4.47463e-36/predicted protein [Populus trichocarpa]
CL1883	1103	108	678	9.13854006635811	60.7104301820745	2.73190878579269	Up	4.0271e-109	4.4300088691358e-107	-	-	-	-
Unigene499_Mpfb2	692	17	106	2.29282761700226	15.1289539022196	2.72211243813268	Up	2.83674e-18	4.43914437934668e-17	GO:0005618//cell wall;GO:0005886//plasma membrane	GO:0020037//heme binding;GO:0019825//oxygen binding	GO:0015671//oxygen transport	gi|37903668|gb|AAP57677.1|/2.07496e-84/non-symbiotic hemoglobin class 1 [Pyrus communis]
CL6481	673	13	81	1.80283867166789	11.8871866905046	2.72106510956336	Up	2.81762e-14	3.49375469635402e-13	-	-	-	-
CL3850	1166	63	392	5.04278643884727	33.2044770974117	2.71908474543511	Up	1.711372e-63	9.86352462406209e-62	-	-	-	-
Unigene22993_Mpfb2	442	9	56	1.90041660882221	12.5133872965682	2.71908474543511	Up	2.9332e-10	2.71063941920763e-09	GO:0005874//microtubule	GO:0003777//microtubule motor activity;GO:0005524//ATP binding	GO:0031047//gene silencing by RNA;GO:0000226//microtubule cytoskeleton organization;GO:0000911//cytokinesis by cell plate formation;GO:0051567//histone H3-K9 methylation;GO:0048453//sepal formation;GO:0006342//chromatin silencing;GO:0006306//DNA methylation;GO:0048451//petal formation;GO:0051322//anaphase;GO:0016572//histone phosphorylation;GO:0009909//regulation of flower development;GO:0007018/…	gi|359492966|ref|XP_002283715.2|/1.41206e-69/PREDICTED: uncharacterized protein LOC100250527 [Vitis vinifera]
CL15390	461	14	87	2.83436441923158	18.6392080532319	2.71724339861094	Up	3.24948e-15	4.25796567529412e-14	-	-	-	-
CL8747	1290	38	236	2.74930209834434	18.0688878139483	2.71637036073808	Up	8.06328e-39	2.7999629817615e-37	-	-	-	-
Unigene5747_Mpfb2	2369	67	416	2.63960121259138	17.3435261185747	2.71600535250314	Up	3.38014e-67	2.07713099696552e-65	GO:0009941//chloroplast envelope;GO:0016020//membrane	GO:0004467//long-chain fatty acid-CoA ligase activity	GO:0006633//fatty acid biosynthetic process	gi|15224012|ref|NP_177882.1|/0/long chain acyl-CoA synthetase 9 [Arabidopsis thaliana]
Unigene26290_Mpfb2	221	5	31	2.11157400980245	13.8541073640577	2.71392304031934	Up	3.37802e-06	2.02200116942093e-05	-	-	-	gi|297847898|ref|XP_002891830.1|/2.09277e-09/hypothetical protein ARALYDRAFT_474592 [Arabidopsis lyrata subsp. lyrata]
CL2579	2035	428	2649	19.6294410259651	128.566160260489	2.7114199667883	Up	0	0	-	-	-	-
Unigene21303_Mpfb2	218	6	37	2.56875884128262	16.7631009049866	2.70614568972761	Up	3.71162e-07	2.50090886630369e-06	-	GO:0008270//zinc ion binding;GO:0003676//nucleic acid binding	-	gi|255555811|ref|XP_002518941.1|/8.81998e-08/hypothetical protein RCOM_1314350 [Ricinus communis]
CL9606	746	20	123	2.50218689633427	16.2845369055254	2.7022412352717	Up	7.94748e-21	1.4214216337214e-19	-	-	-	-
CL11560	878	59	362	6.2717115065636	40.7214452692829	2.69885766254118	Up	2.7022e-58	1.42640301421801e-56	-	-	-	-
CL7144	1369	39	239	2.65882489269355	17.2426328815986	2.69711941393832	Up	5.30818e-39	1.84902295043002e-37	-	-	-	-
CL12569	2445	108	661	4.12262155140818	26.7012581021032	2.69527378416404	Up	6.83044e-105	7.14342166384976e-103	-	-	-	-
CL5302	1131	188	1148	15.5140012306406	100.250930410437	2.69197289981786	Up	1.374432e-180	2.69751957991189e-178	-	-	-	-
Unigene5538_Mpfb2	1494	50	305	3.12354656068502	20.1631495201086	2.69046406749535	Up	3.3028e-49	1.47885774472362e-47	GO:0005634//nucleus	GO:0019901//protein kinase binding	GO:0000079//regulation of cyclin-dependent protein kinase activity;GO:0051301//cell division	gi|89111295|dbj|BAE80322.1|/8.31317e-127/cyclin B [Camellia sinensis]
Unigene6483_Mpfb2	1180	22	134	1.74008014163721	11.2158429600657	2.68831239664029	Up	1.919688e-22	3.69602159792567e-21	-	-	-	gi|332319699|sp|P0CV94.1|NES1_FRAAN/5.99367e-159/RecName: Full=(3S,6E)-nerolidol synthase 1; Short=FaNES1
CL11693	699	12	73	1.60225873361834	10.3146575340045	2.68651688297869	Up	7.75974e-13	8.76329370038023e-12	-	-	-	-
CL15128	2070	69	418	3.11105237444228	19.9441285659486	2.68048950012254	Up	1.444204e-66	8.76596411553133e-65	-	-	-	-
Unigene252_Mpfb2	642	39	236	5.66967488800229	36.3066437383073	2.67889565531941	Up	2.94756e-38	1.00628117333333e-36	-	-	-	-
Unigene26822_Mpfb2	484	22	133	4.24234414696675	27.1403477573812	2.67750564168371	Up	3.40194e-22	6.45774311376225e-21	-	-	-	-
Unigene5201_Mpfb2	479	24	145	4.67632089686523	29.8979642050797	2.6766014141136	Up	4.64612e-24	9.64107770097811e-23	GO:0009535//chloroplast thylakoid membrane	GO:0005198//structural molecule activity	GO:0009765//photosynthesis, light harvesting	gi|242045970|ref|XP_002460856.1|/1.31931e-72/hypothetical protein SORBIDRAFT_02g036380 [Sorghum bicolor]
Unigene20301_Mpfb2	880	31	187	3.28781671389923	20.9878553898245	2.67435297432058	Up	1.415676e-30	3.89088199580506e-29	GO:0009941//chloroplast envelope;GO:0009570//chloroplast stroma;GO:0005634//nucleus;GO:0005739//mitochondrion	-	GO:0010027//thylakoid membrane organization;GO:0019252//starch biosynthetic process;GO:0043085//positive regulation of catalytic activity;GO:0000023//maltose metabolic process	gi|225452478|ref|XP_002274527.1|/1.90238e-105/PREDICTED: uncharacterized protein LOC100266403 [Vitis vinifera]
Unigene19539_Mpfb2	1741	78	468	4.18142593692989	26.549491698315	2.66661732554098	Up	6.52066e-74	4.53211301591264e-72	GO:0009506//plasmodesma;GO:0005634//nucleus;GO:0008278//cohesin complex	GO:0005215//transporter activity;GO:0005524//ATP binding	GO:0031048//chromatin silencing by small RNA;GO:0006346//methylation-dependent chromatin silencing;GO:0006275//regulation of DNA replication;GO:0007131//reciprocal meiotic recombination;GO:0000911//cytokinesis by cell plate formation;GO:0051567//histone H3-K9 methylation;GO:0006270//DNA-dependent DNA replication initiation;GO:0010389//regulation of G2/M transition of mitotic cell cycle;GO:0008283…	gi|224140989|ref|XP_002323859.1|/0/condensin complex components subunit [Populus trichocarpa]
Unigene18120_Mpfb2	222	11	66	4.62453731336015	29.3629773339357	2.66661732554098	Up	1.203432e-11	1.24052064932901e-10	-	-	-	-
Unigene19094_Mpfb2	273	5	30	1.70936943650675	10.8534481653908	2.66661732554097	Up	6.04218e-06	3.5101213112531e-05	-	-	-	-
Unigene10898_Mpfb2	470	11	66	2.18435592248075	13.8693212087951	2.66661732554097	Up	1.203432e-11	1.24023369104788e-10	-	-	-	-
CL5315	983	92	551	8.73499954573825	55.3614185616338	2.66400137733396	Up	1.26483e-86	1.04936138100559e-84	-	-	-	-
Unigene6678_Mpfb2	248	13	77	4.89238075013101	30.6653674576183	2.64800164737363	Up	2.80186e-13	3.25922889608355e-12	GO:0000786//nucleosome;GO:0005634//nucleus;GO:0009536//plastid	GO:0003677//DNA binding;GO:0005515//protein binding	GO:0008283//cell proliferation;GO:0006334//nucleosome assembly	gi|297724497|ref|NP_001174612.1|/1.23038e-33/Os06g0159750 [Oryza sativa Japonica Group]
Unigene4268_Mpfb2	642	12	71	1.74451535015455	10.9227614636433	2.64643944360334	Up	2.44068e-12	2.65666199267041e-11	GO:0009536//plastid	-	-	gi|224055743|ref|XP_002298631.1|/2.75728e-77/predicted protein [Populus trichocarpa]
Unigene20561_Mpfb2	624	21	124	3.14096633958115	19.6266520990817	2.64353371242793	Up	1.612896e-20	2.84359883624852e-19	-	GO:0004871//signal transducer activity	GO:0006949//syncytium formation	gi|388503074|gb|AFK39603.1|/1.58174e-42/unknown [Lotus japonicus]
CL8561	1221	21	124	1.60521129885228	10.0303283454766	2.64353371242793	Up	1.612896e-20	2.84472456817102e-19	-	-	-	-
CL2597	721	31	183	4.01286922084788	25.068304063558	2.64315835271699	Up	1.378818e-29	3.63485796071006e-28	-	-	-	-
CL11252	1183	37	218	2.91907703772691	18.2003976927323	2.6403857839678	Up	6.44326e-35	2.00460977318436e-33	-	-	-	-
CL8615	1075	36	212	3.1255223854862	19.4776485587646	2.63965027794071	Up	5.47156e-34	1.65043291211916e-32	-	-	-	-
CL3805	1622	70	412	4.02787298787225	25.0873907901869	2.63887233505807	Up	1.560988e-64	9.15067597052631e-63	-	-	-	-
CL2388	391	15	88	3.58049506009981	22.2287501044628	2.6341958478486	Up	6.5804e-15	8.46333662817552e-14	-	-	-	-
CL10954	744	28	164	3.51247848727354	21.7710833898243	2.6318519073803	Up	1.503194e-26	3.5191959583815e-25	-	-	-	-
CL10251	1723	475	2782	25.7298295622766	159.470728058425	2.63177782614374	Up	0	0	-	-	-	-
CL14440	663	20	117	2.81543201306994	17.4293608773629	2.63009144951586	Up	2.44266e-19	4.03206329455354e-18	-	-	-	-
CL7947	1032	39	228	3.52706519195491	21.8204789278613	2.62914262012231	Up	2.77634e-36	8.97616107982583e-35	-	-	-	-
CL5100	680	13	76	1.78428003828307	11.0385952223298	2.62914262012231	Up	4.9543e-13	5.66685426444159e-12	-	-	-	-
Unigene30732_Mpfb2	304	6	35	1.84207048486714	11.3711290811743	2.62597534104364	Up	1.178528e-06	7.48158726930749e-06	GO:0009506//plasmodesma;GO:0005634//nucleus;GO:0008278//cohesin complex	GO:0005215//transporter activity;GO:0005524//ATP binding	GO:0031048//chromatin silencing by small RNA;GO:0006346//methylation-dependent chromatin silencing;GO:0006275//regulation of DNA replication;GO:0007131//reciprocal meiotic recombination;GO:0000911//cytokinesis by cell plate formation;GO:0051567//histone H3-K9 methylation;GO:0006270//DNA-dependent DNA replication initiation;GO:0010389//regulation of G2/M transition of mitotic cell cycle;GO:0008283…	gi|359489002|ref|XP_003633856.1|/4.41295e-39/PREDICTED: structural maintenance of chromosomes protein 4-like [Vitis vinifera]
Unigene24836_Mpfb2	329	6	35	1.70209552401097	10.5070615218145	2.62597534104363	Up	1.178528e-06	7.48265347812455e-06	-	-	-	gi|225424721|ref|XP_002265760.1|/4.79582e-09/PREDICTED: uncharacterized protein LOC100258629 [Vitis vinifera]
CL11296	1396	34	198	2.27311849708533	14.0084118226369	2.62354860364909	Up	1.225648e-31	3.49584313034571e-30	-	-	-	-
CL514	1278	442	2565	32.2789941198002	198.2282944855	2.6184953759228	Up	0	0	-	-	-	-
Unigene12075_Mpfb2	380	35	203	8.59632892937999	52.7620389366485	2.61770772506003	Up	2.53802e-32	7.36157988541667e-31	-	-	-	-
Unigene21718_Mpfb2	560	13	75	2.1666257607723	13.22763995157	2.6100337971746	Up	8.74458e-13	9.82816670433905e-12	GO:0009507//chloroplast	-	GO:0006364//rRNA processing;GO:0019288//isopentenyl diphosphate biosynthetic process, mevalonate-independent pathway;GO:0009658//chloroplast organization;GO:0006399//tRNA metabolic process;GO:0045036//protein targeting to chloroplast	gi|255540455|ref|XP_002511292.1|/2.62109e-32/conserved hypothetical protein [Ricinus communis]
CL15174	1256	593	3411	44.0649854628409	268.226207323684	2.60574556988722	Up	0	0	-	-	-	-
Unigene12098_Mpfb2	221	4	23	1.68925920784196	10.2788538507525	2.60521678087684	Up	0.000100117	0.000479305027294219	GO:0005874//microtubule	GO:0003777//microtubule motor activity;GO:0003676//nucleic acid binding;GO:0005524//ATP binding	GO:0000226//microtubule cytoskeleton organization;GO:0006346//methylation-dependent chromatin silencing;GO:0031048//chromatin silencing by small RNA;GO:0000911//cytokinesis by cell plate formation;GO:0051567//histone H3-K9 methylation;GO:0015074//DNA integration;GO:0048453//sepal formation;GO:0006306//DNA methylation;GO:0048451//petal formation;GO:0051322//anaphase;GO:0009909//regulation of flowe…	gi|224117538|ref|XP_002317602.1|/9.35054e-26/predicted protein [Populus trichocarpa]
Unigene12182_Mpfb2	200	4	23	1.86663142466537	11.3581335050815	2.60521678087683	Up	0.000100117	0.000479202039535883	-	-	-	-
CL8701	852	39	223	4.27221980997356	25.850824368577	2.59715250587788	Up	4.66092e-35	1.45619430462833e-33	-	-	-	-
Unigene25834_Mpfb2	374	7	40	1.74684758992748	10.5632490165836	2.59622799764959	Up	2.31506e-07	1.59586187714684e-06	-	-	-	-
CL9103	1421	296	1689	19.441340665058	117.393675550486	2.59415507199226	Up	4.09294e-254	1.22381652939597e-251	-	-	-	-
CL8212	879	17	97	1.80504745274808	10.899133897145	2.59410482575661	Up	4.8261e-16	6.68363093565434e-15	-	-	-	-
CL7704	761	88	502	10.7926127050297	65.1520655836246	2.5937667601333	Up	8.61882e-77	6.24366940878049e-75	-	-	-	-
Unigene16380_Mpfb2	780	66	376	7.89728679666118	47.6104592855143	2.591849557139	Up	6.84414e-58	3.57887470985915e-56	-	-	-	gi|147780240|emb|CAN65733.1|/3.41229e-12/hypothetical protein VITISV_037748 [Vitis vinifera]
CL10250	2839	229	1302	7.52833033195438	45.2954647950628	2.58896476988851	Up	6.8104e-196	1.46578232270531e-193	-	-	-	-
Unigene19424_Mpfb2	1267	54	307	3.97782545114167	23.9315533856766	2.58886216802653	Up	1.660514e-47	7.07935117014354e-46	GO:0009941//chloroplast envelope;GO:0048046//apoplast;GO:0009534//chloroplast thylakoid;GO:0010287//plastoglobule	GO:0005515//protein binding;GO:0000166//nucleotide binding;GO:0050662//coenzyme binding;GO:0003824//catalytic activity;GO:0008266//poly(U) RNA binding;GO:0003729//mRNA binding	GO:0006098//pentose-phosphate shunt;GO:0010218//response to far red light;GO:0010114//response to red light;GO:0010207//photosystem II assembly;GO:0045727//positive regulation of translation;GO:0015995//chlorophyll biosynthetic process;GO:0009965//leaf morphogenesis;GO:0009637//response to blue light;GO:0030154//cell differentiation;GO:0032544//plastid translation;GO:0045893//positive regulation …	gi|356500206|ref|XP_003518924.1|/4.42609e-179/PREDICTED: uncharacterized protein At3g63140, chloroplastic-like [Glycine max]
CL14723	763	69	392	8.44020762135717	50.7423594961757	2.58784021215686	Up	3.50652e-60	1.91919507420147e-58	-	-	-	-
CL1755	1695	78	443	4.29490416294687	25.8132776337109	2.58741549451259	Up	8.80786e-68	5.45768816022253e-66	-	-	-	-
Unigene20388_Mpfb2	429	9	51	1.95800499090773	11.741457560741	2.58415516534901	Up	5.15542e-09	4.2565654529281e-08	GO:0016021//integral to membrane;GO:0009570//chloroplast stroma	GO:0016161//beta-amylase activity;GO:0032440//2-alkenal reductase [NAD(P)] activity;GO:0043169//cation binding;GO:0004709//MAP kinase kinase kinase activity;GO:0004872//receptor activity;GO:0005524//ATP binding	GO:0048653//anther development;GO:0000186//activation of MAPKK activity;GO:0009825//multidimensional cell growth;GO:0005983//starch catabolic process;GO:0010075//regulation of meristem growth;GO:0043481//anthocyanin accumulation in tissues in response to UV light;GO:0009855//determination of bilateral symmetry;GO:0048767//root hair elongation;GO:0007169//transmembrane receptor protein tyrosine ki…	gi|225424960|ref|XP_002264952.1|/3.54034e-65/PREDICTED: leucine-rich repeat receptor-like serine/threonine-protein kinase BAM3 [Vitis vinifera]
CL7805	565	42	238	6.93792210937571	41.6042443125724	2.584155165349	Up	4.13102e-37	1.35826718110701e-35	-	-	-	-
CL10606	760	155	875	19.0347283436271	113.711290811743	2.57866962626528	Up	1.130656e-131	1.56925190380062e-129	-	-	-	-
Unigene14170_Mpfb2	641	14	79	2.03844305345672	12.1724553605296	2.57808065093932	Up	3.11946e-13	3.61828122676386e-12	-	GO:0016740//transferase activity	GO:0006261//DNA-dependent DNA replication	gi|225453957|ref|XP_002274132.1|/2.48808e-86/PREDICTED: spindle and kinetochore-associated protein 1 homolog [Vitis vinifera]
Unigene26818_Mpfb2	370	14	79	3.53146485747502	21.0879564489174	2.57808065093932	Up	3.11946e-13	3.6192234875e-12	-	-	-	gi|255575594|ref|XP_002528697.1|/2.20172e-06/WRKY transcription factor, putative [Ricinus communis]
Unigene2805_Mpfb2	698	14	79	1.87197993877616	11.1784296362456	2.57808065093931	Up	3.11946e-13	3.62016623912477e-12	GO:0016023//cytoplasmic membrane-bounded vesicle	GO:0050660//flavin adenine dinucleotide binding;GO:0008812//choline dehydrogenase activity	GO:0055114//oxidation-reduction process;GO:0006066//alcohol metabolic process	gi|356514078|ref|XP_003525734.1|/2.71069e-100/PREDICTED: protein HOTHEAD-like [Glycine max]
CL10656	1317	30	169	2.12600390053003	12.6738936473459	2.57564366549349	Up	1.07184e-26	2.52793095182636e-25	-	-	-	-
Unigene20911_Mpfb2	718	36	202	4.67957738774048	27.7866412501691	2.5699413061293	Up	1.531764e-31	4.35780011034483e-30	-	-	GO:0080167//response to karrikin	gi|357513167|ref|XP_003626872.1|/2.82215e-55/hypothetical protein MTR_8g011470 [Medicago truncatula]
Unigene12259_Mpfb2	421	10	56	2.21690192953132	13.1375705108864	2.56708165199006	Up	1.029474e-09	9.02501488547816e-09	-	-	-	gi|224125464|ref|XP_002319593.1|/1.52349e-07/predicted protein [Populus trichocarpa]
Unigene1356_Mpfb2	624	15	84	2.24354738541511	13.2954740026037	2.56708165199005	Up	6.32394e-14	7.69582559082218e-13	GO:0009536//plastid;GO:0005634//nucleus	GO:0000156//two-component response regulator activity;GO:0005515//protein binding	GO:0010162//seed dormancy process;GO:0010029//regulation of seed germination;GO:0000160//two-component signal transduction system (phosphorelay);GO:0035556//intracellular signal transduction;GO:0048831//regulation of shoot development;GO:0006355//regulation of transcription, DNA-dependent;GO:0031537//regulation of anthocyanin metabolic process;GO:0007623//circadian rhythm;GO:0009740//gibberellic …	gi|309951238|emb|CBX43989.1|/3.74739e-60/putative A-type response regulator 7 [Populus x canadensis]
CL13131	1036	22	123	1.98194456286863	11.7261240651756	2.56473771152176	Up	9.79868e-20	1.65172452273931e-18	-	-	-	-
CL1807	1424	31	173	2.03179684566806	11.9990052294766	2.56208674206966	Up	3.86394e-27	9.24027133011272e-26	-	-	-	-
Unigene4427_Mpfb2	463	26	145	5.24108175392004	30.9311551927282	2.56112419669366	Up	5.6421e-23	1.10929761341571e-21	GO:0005840//ribosome;GO:0009941//chloroplast envelope;GO:0009570//chloroplast stroma;GO:0016020//membrane	GO:0019843//rRNA binding;GO:0003735//structural constituent of ribosome	GO:0006412//translation;GO:0006364//rRNA processing;GO:0015995//chlorophyll biosynthetic process	gi|225461526|ref|XP_002285149.1|/2.397e-33/PREDICTED: 30S ribosomal protein S20, chloroplastic [Vitis vinifera]
Unigene17261_Mpfb2	324	7	39	2.01642283528666	11.8885455367197	2.55970212162446	Up	4.0874e-07	2.74125914195394e-06	-	GO:0016740//transferase activity	GO:0009725//response to hormone stimulus	gi|225457146|ref|XP_002280390.1|/4.18743e-34/PREDICTED: uncharacterized WD repeat-containing protein alr3466-like [Vitis vinifera]
Unigene10150_Mpfb2	871	18	100	1.92878103581955	11.3394234563785	2.55558601315224	Up	3.02946e-16	4.23497025164732e-15	GO:0044425//membrane part;GO:0005739//mitochondrion	GO:0046914//transition metal ion binding;GO:0016491//oxidoreductase activity	GO:0022900//electron transport chain	gi|386800457|ref|YP_006280980.1|/1.3519e-71/cox2 gene product (mitochondrion) [Helicosporidium sp. ex Simulium jonesi]
Unigene6609_Mpfb2	206	367	2038	166.275177876745	977.115917406334	2.55495690814242	Up	5.66946e-301	2.15885283692308e-298	-	GO:0004097//catechol oxidase activity	GO:0055114//oxidation-reduction process	gi|383281451|gb|AFH00996.1|/2.41496e-29/polyphenol oxidase II [Pyrus x bretschneideri]
Unigene3083_Mpfb2	486	24	133	4.60896648065523	27.0286590834825	2.55197475959985	Up	4.10828e-21	7.45852039771801e-20	-	-	-	-
CL10348	990	19	105	1.79121197316374	10.4752219414454	2.54797282904236	Up	6.1717e-17	8.99743384816754e-16	-	-	-	-
CL8048	947	19	105	1.87254472379314	10.9508655987655	2.54797282904236	Up	6.1717e-17	8.99449062479555e-16	-	-	-	-
CL12493	1102	519	2868	43.9556129492435	257.043532648731	2.54789340516384	Up	0	0	-	-	-	-
CL1271	957	40	221	3.90100611215333	22.8081187099451	2.54762928932389	Up	4.85318e-34	1.46688517883311e-32	-	-	-	-
Unigene6219_Mpfb2	644	31	171	4.49266880160143	26.2252339909389	2.54531102931884	Up	1.180922e-26	2.78078419365751e-25	GO:0009535//chloroplast thylakoid membrane	GO:0003700//sequence-specific DNA binding transcription factor activity;GO:0000166//nucleotide binding;GO:0005515//protein binding;GO:0016168//chlorophyll binding	GO:0009827//plant-type cell wall modification;GO:0043481//anthocyanin accumulation in tissues in response to UV light;GO:0010114//response to red light;GO:0010155//regulation of proton transport;GO:0048481//ovule development;GO:0010093//specification of floral organ identity;GO:0048443//stamen development;GO:0048441//petal development;GO:0006098//pentose-phosphate shunt;GO:0006364//rRNA processin…	gi|224060552|ref|XP_002300234.1|/2.30593e-39/stress enhanced protein 1 [Populus trichocarpa]
CL6220	2231	103	568	4.30889817885551	25.1453621144204	2.54490141714128	Up	7.71192e-85	6.24693563345454e-83	-	-	-	-
Unigene12046_Mpfb2	341	8	44	2.18959697907961	12.7440488135557	2.54108644345712	Up	8.05012e-08	5.8469016341702e-07	-	-	-	-
Unigene10397_Mpfb2	314	8	44	2.37787442632531	13.8398746669506	2.54108644345712	Up	8.05012e-08	5.84499586440678e-07	GO:0005829//cytosol;GO:0005730//nucleolus;GO:0009507//chloroplast;GO:0005886//plasma membrane	GO:0005507//copper ion binding;GO:0003746//translation elongation factor activity;GO:0003924//GTPase activity;GO:0005525//GTP binding	GO:0009409//response to cold;GO:0006414//translational elongation;GO:0006184//GTP catabolic process	gi|357451779|ref|XP_003596166.1|/3.85337e-11/Elongation factor EF-2 [Medicago truncatula]
Unigene10285_Mpfb2	210	6	33	2.66661632095053	15.5204308765089	2.54108644345712	Up	3.68836e-06	2.19596170947481e-05	-	-	-	-
Unigene29254_Mpfb2	290	6	33	1.9309980255159	11.2389327036788	2.54108644345711	Up	3.68836e-06	2.19654878652587e-05	-	-	-	-
CL9963	468	12	66	2.39311721110945	13.9285918122515	2.54108644345711	Up	4.13944e-11	4.08370971833481e-10	-	-	-	-
CL13586	2373	50	274	1.96653121014051	11.4041245914814	2.53583071800561	Up	1.287156e-41	4.78675910784641e-40	-	-	-	-
Unigene25214_Mpfb2	214	23	126	10.0309632633887	58.1521666655939	2.53537279226272	Up	6.13236e-20	1.04677740505747e-18	-	-	-	-
Unigene12505_Mpfb2	287	19	104	6.17874513390976	35.789907120996	2.53416702951732	Up	1.079188e-16	1.54996723971631e-15	-	-	-	-
CL9687	1420	30	164	1.97179375844933	11.4068211563586	2.53231623382938	Up	1.751284e-25	3.88368366192135e-24	-	-	-	-
Unigene9822_Mpfb2	721	16	87	2.07115830753439	11.9177183252981	2.52459832066855	Up	3.92994e-14	4.83531308699254e-13	-	GO:0016788//hydrolase activity, acting on ester bonds	GO:0006629//lipid metabolic process	gi|255576127|ref|XP_002528958.1|/3.93441e-89/zinc finger protein, putative [Ricinus communis]
Unigene21935_Mpfb2	1609	44	239	2.55226173664625	14.6707050434484	2.52309001416327	Up	2.67096e-36	8.64172911546841e-35	GO:0005634//nucleus	GO:0016538//cyclin-dependent protein kinase regulator activity	GO:0051788//response to misfolded protein;GO:0010374//stomatal complex development;GO:0006275//regulation of DNA replication;GO:0043161//proteasomal ubiquitin-dependent protein catabolic process;GO:0045859//regulation of protein kinase activity;GO:0010389//regulation of G2/M transition of mitotic cell cycle;GO:0008283//cell proliferation;GO:0051510//regulation of unidimensional cell growth;GO:004…	gi|224054182|ref|XP_002298132.1|/2.08384e-163/predicted protein [Populus trichocarpa]
CL6448	1242	47	255	3.5318710531108	20.2781211495889	2.52141941000104	Up	1.34671e-38	4.64026480433101e-37	-	-	-	-
CL4980	1941	53	287	2.54846639637467	14.6037870033752	2.51864129693231	Up	3.4424e-43	1.32554714606742e-41	-	-	-	-
Unigene21245_Mpfb2	1356	1303	7053	89.6836558384578	513.716272998202	2.51805478062586	Up	0	0	GO:0005576//extracellular region	GO:0004650//polygalacturonase activity	GO:0005975//carbohydrate metabolic process;GO:0007047//cellular cell wall organization	gi|30692538|gb|AAP33475.1|/0/polygalacturonase-like protein [Fragaria x ananassa]
CL9100	1819	64	346	3.28379360029092	18.7867877369706	2.51628305245654	Up	1.106074e-51	5.19260367207587e-50	-	-	-	-
Unigene10007_Mpfb2	261	5	27	1.78796113473694	10.2172115487989	2.51461423209592	Up	3.37188e-05	0.000174760351046999	-	-	-	-
Unigene22583_Mpfb2	894	28	151	2.92313645920751	16.682016917297	2.5127046420873	Up	2.20362e-23	4.42631552028855e-22	GO:0005622//intracellular;GO:0048046//apoplast	GO:0016787//hydrolase activity	GO:0009627//systemic acquired resistance;GO:0034976//response to endoplasmic reticulum stress;GO:0000165//MAPK cascade	gi|224142001|ref|XP_002324349.1|/1.03286e-90/predicted protein [Populus trichocarpa]
CL9837	629	100	539	14.8380876364497	84.6344640801675	2.5119400977976	Up	2.02282e-79	1.51718310841751e-77	-	-	-	-
Unigene5595_Mpfb2	2105	52	280	2.30557800671257	13.1375705108864	2.5104981236237	Up	5.04342e-42	1.89775716081081e-40	-	GO:0046872//metal ion binding	-	gi|356532894|ref|XP_003535004.1|/0/PREDICTED: uncharacterized protein LOC100780745 [Glycine max]
CL8006	964	26	140	2.51724154778525	14.3436648990746	2.5104981236237	Up	9.1508e-22	1.71368827910887e-20	-	-	-	-
Unigene19871_Mpfb2	330	8	43	2.26258354504893	12.8695583852043	2.50791957952192	Up	1.412576e-07	9.9862084976198e-07	-	-	GO:0048453//sepal formation;GO:0048451//petal formation	gi|225428945|ref|XP_002263699.1|/2.89606e-22/PREDICTED: uncharacterized protein LOC100251578 [Vitis vinifera]
CL11345	1427	73	392	4.77449523477827	27.1313386794549	2.50654011005501	Up	4.41716e-58	2.31521543905882e-56	-	-	-	-
Unigene19526_Mpfb2	1117	33	177	2.75733379650659	15.6505362220188	2.50486625554436	Up	4.59952e-27	1.0981662113612e-25	GO:0005739//mitochondrion;GO:0009507//chloroplast	GO:0030785//[ribulose-bisphosphate carboxylase]-lysine N-methyltransferase activity	GO:0009902//chloroplast relocation;GO:0019288//isopentenyl diphosphate biosynthetic process, mevalonate-independent pathway;GO:0032259//methylation;GO:0010027//thylakoid membrane organization;GO:0000023//maltose metabolic process;GO:0019252//starch biosynthetic process;GO:0034660//ncRNA metabolic process	gi|356547583|ref|XP_003542190.1|/1.75102e-120/PREDICTED: ribulose-1,5 bisphosphate carboxylase/oxygenase large subunit N-methyltransferase, chloroplastic-like [Glycine max]
CL7034	1206	83	445	6.42331709151018	36.4436470528608	2.50427691932666	Up	1.217662e-65	7.29156954623656e-64	-	-	-	-
CL14139	354	211	1129	55.6298348311289	314.992206515279	2.50138540688564	Up	1.353644e-163	2.4920474168595e-161	-	-	-	-
CL13311	211	9	48	3.98096749336216	22.4681808466479	2.49669232409866	Up	2.79048e-08	2.12842775141243e-07	-	-	-	-
Unigene14928_Mpfb2	369	9	48	2.27637978617728	12.8476589665114	2.49669232409866	Up	2.79048e-08	2.12879220821918e-07	-	-	-	-
Unigene2625_Mpfb2	513	18	96	3.27479197309714	18.4825971097181	2.49669232409866	Up	2.81772e-15	3.71185870609107e-14	-	-	-	gi|255551819|ref|XP_002516955.1|/3.84564e-26/conserved hypothetical protein [Ricinus communis]
CL5305	1327	104	554	7.31460693915593	41.2332883052006	2.49495727272791	Up	5.8851e-81	4.52056853793103e-79	-	-	-	-
Unigene25133_Mpfb2	525	16	85	2.84439074234723	15.9907469636758	2.49104576095752	Up	1.195306e-13	1.42312327397114e-12	-	GO:0004872//receptor activity;GO:0005524//ATP binding;GO:0004674//protein serine/threonine kinase activity	GO:0006468//protein phosphorylation	gi|357514725|ref|XP_003627651.1|/8.55166e-40/Cysteine-rich receptor-like protein kinase [Medicago truncatula]
Unigene23023_Mpfb2	1363	53	281	3.62918068625329	20.361960604344	2.48816069047755	Up	9.46258e-42	3.5367186590604e-40	GO:0005829//cytosol	GO:0008094//DNA-dependent ATPase activity;GO:0003677//DNA binding;GO:0005524//ATP binding	GO:0007000//nucleolus organization;GO:0006275//regulation of DNA replication;GO:0000911//cytokinesis by cell plate formation;GO:0051567//histone H3-K9 methylation;GO:0006270//DNA-dependent DNA replication initiation;GO:0006268//DNA unwinding involved in replication;GO:0008283//cell proliferation;GO:0006342//chromatin silencing;GO:0006306//DNA methylation;GO:0051726//regulation of cell cycle;GO:00…	gi|297744756|emb|CBI38018.3|/0/unnamed protein product [Vitis vinifera]
CL467	1424	38	201	2.49058968178666	13.9410407579469	2.48477900255517	Up	2.92306e-30	7.92142147931873e-29	-	-	-	-
Unigene21512_Mpfb2	355	7	37	1.84034084121938	10.2939605557383	2.48375326839117	Up	1.260954e-06	7.96173789795918e-06	GO:0005792//microsome;GO:0005886//plasma membrane	GO:0005525//GTP binding;GO:0051020//GTPase binding;GO:0010427//abscisic acid binding	GO:0009737//response to abscisic acid stimulus;GO:0010228//vegetative to reproductive phase transition of meristem	gi|255558113|ref|XP_002520085.1|/3.2836e-55/Protein GPR89A, putative [Ricinus communis]
Unigene18901_Mpfb2	710	14	74	1.84034084121938	10.2939605557383	2.48375326839117	Up	5.10944e-12	5.413454717717e-11	GO:0009507//chloroplast	GO:0005524//ATP binding;GO:0004674//protein serine/threonine kinase activity	GO:0006468//protein phosphorylation	gi|255576359|ref|XP_002529072.1|/5.85399e-98/serine/threonine protein kinase, putative [Ricinus communis]
Unigene16933_Mpfb2	329	7	37	1.98577811134614	11.1074650373468	2.48375326839117	Up	1.260954e-06	7.9583542439439e-06	-	-	-	gi|359485116|ref|XP_003633217.1|/2.89606e-22/PREDICTED: uncharacterized protein LOC100852762 [Vitis vinifera]
Unigene24810_Mpfb2	1270	35	185	2.57212991587748	14.3872283357759	2.48375326839116	Up	5.8501e-28	1.43837558057395e-26	-	-	-	gi|224143316|ref|XP_002336027.1|/2.37008e-31/cc-nbs-lrr resistance protein [Populus trichocarpa]
Unigene24190_Mpfb2	868	55	290	5.9138668408177	32.9979835350995	2.4802042013101	Up	6.97974e-43	2.6783925622739e-41	GO:0009507//chloroplast	GO:0046906//tetrapyrrole binding;GO:0019899//enzyme binding	GO:0006098//pentose-phosphate shunt;GO:0016117//carotenoid biosynthetic process;GO:0043085//positive regulation of catalytic activity;GO:0010207//photosystem II assembly;GO:0010019//chloroplast-nucleus signaling pathway;GO:0015995//chlorophyll biosynthetic process;GO:0009965//leaf morphogenesis;GO:0030154//cell differentiation;GO:0019344//cysteine biosynthetic process;GO:0045893//positive regulat…	gi|225433870|ref|XP_002265252.1|/6.00437e-88/PREDICTED: tetrapyrrole-binding protein, chloroplastic [Vitis vinifera]
CL14094	428	11	58	2.39870860646251	13.3842288357319	2.48020420131009	Up	1.103494e-09	9.63788760792002e-09	-	-	-	-
CL6957	755	23	121	2.84321342829824	15.8287838078302	2.4769561060374	Up	9.81364e-19	1.57669415535521e-17	-	-	-	-
CL15363	2349	379	1993	15.0586060014511	83.7979531553756	2.47632678148779	Up	5.7003e-284	1.95353665846154e-281	-	-	-	-
Unigene3125_Mpfb2	1102	69	362	5.84380981406127	32.444127900572	2.47297625512485	Up	5.94304e-53	2.84703567827957e-51	GO:0009543//chloroplast thylakoid lumen;GO:0009535//chloroplast thylakoid membrane	GO:0003993//acid phosphatase activity	GO:0010218//response to far red light;GO:0016117//carotenoid biosynthetic process;GO:0035304//regulation of protein dephosphorylation;GO:0006636//unsaturated fatty acid biosynthetic process;GO:0010114//response to red light;GO:0010207//photosystem II assembly;GO:0019288//isopentenyl diphosphate biosynthetic process, mevalonate-independent pathway;GO:0015995//chlorophyll biosynthetic process;GO:00…	gi|255542548|ref|XP_002512337.1|/3.5689e-126/conserved hypothetical protein [Ricinus communis]
CL1363	1790	91	477	4.74478937554605	26.3193086321295	2.47170564062663	Up	3.34006e-69	2.13495485107604e-67	-	-	-	-
CL4285	1449	42	220	2.70526293429764	14.9955853879313	2.47069711556572	Up	9.05314e-33	2.6448229067541e-31	-	-	-	-
CL4678	1830	84	440	4.28407212218281	23.7471073520354	2.47069711556572	Up	6.16574e-64	3.60021033394495e-62	-	-	-	-
CL12751	1016	21	110	1.92909743690811	10.6932102495632	2.47069711556572	Up	4.10726e-17	6.05515048047651e-16	-	-	-	-
Unigene11362_Mpfb2	492	165	862	31.3002220599376	173.0419067052	2.4668766696631	Up	2.33238e-123	2.87050259005525e-121	-	-	-	gi|388497288|gb|AFK36710.1|/1.34935e-38/unknown [Lotus japonicus]
CL11359	1093	242	1264	20.6644466957465	114.21839174528	2.46657233572233	Up	5.44444e-180	1.06386267929825e-177	-	-	-	-
Unigene6048_Mpfb2	895	45	235	4.69264883295763	25.9330713985343	2.46631867505514	Up	7.88304e-35	2.44912969372385e-33	GO:0031969//chloroplast membrane;GO:0016021//integral to membrane	-	-	gi|346683351|ref|YP_004842295.1|/7.72702e-171/hypothetical chloroplast RF1 [Pyrus pyrifolia]
Unigene18528_Mpfb2	294	9	47	2.85708891530414	15.7891829263185	2.46631867505514	Up	4.87134e-08	3.62014911893244e-07	GO:0030076//light-harvesting complex;GO:0009941//chloroplast envelope;GO:0009535//chloroplast thylakoid membrane;GO:0010287//plastoglobule	GO:0016168//chlorophyll binding	GO:0010114//response to red light;GO:0006364//rRNA processing;GO:0009637//response to blue light;GO:0010218//response to far red light;GO:0009765//photosynthesis, light harvesting	gi|357461189|ref|XP_003600876.1|/5.28025e-21/Chlorophyll a-b binding protein CP29.3 [Medicago truncatula]
CL1576	1121	36	237	3.78371234729467	20.8810273490619	2.46431837582045	Up	3.15218e-40	1.12890613633441e-38	-	-	-	-
CL7028	1168	39	203	3.11637951891907	17.1657318458274	2.46158852314274	Up	3.1239e-30	8.45540660996355e-29	-	-	-	-
CL14692	966	60	312	5.79699200206636	31.8996998252356	2.46016644807355	Up	1.351624e-45	5.51442787985348e-44	-	-	-	-
Unigene11731_Mpfb2	358	10	52	2.60702712942091	14.3459543906786	2.46016644807355	Up	9.65304e-09	7.7279827148248e-08	GO:0005618//cell wall;GO:0005730//nucleolus;GO:0009506//plasmodesma;GO:0005774//vacuolar membrane;GO:0009507//chloroplast;GO:0022626//cytosolic ribosome;GO:0005794//Golgi apparatus;GO:0005886//plasma membrane;GO:0048046//apoplast	GO:0002020//protease binding;GO:0005524//ATP binding;GO:0032440//2-alkenal reductase [NAD(P)] activity	GO:0009615//response to virus;GO:0055114//oxidation-reduction process;GO:0006457//protein folding;GO:0009651//response to salt stress;GO:0042742//defense response to bacterium;GO:0009409//response to cold;GO:0010187//negative regulation of seed germination;GO:0009408//response to heat;GO:0006096//glycolysis;GO:0006094//gluconeogenesis;GO:0046686//response to cadmium ion;GO:0050832//defense respon…	gi|224115828|ref|XP_002332067.1|/4.60855e-28/predicted protein [Populus trichocarpa]
Unigene10199_Mpfb2	462	10	52	2.02016387950798	11.1165620603094	2.46016644807355	Up	9.65304e-09	7.72659428817822e-08	-	-	-	-
Unigene20677_Mpfb2	202	15	78	6.93056222029221	38.1375124148237	2.46016644807355	Up	1.789442e-12	1.96944713399209e-11	-	-	-	gi|359385915|gb|AEV43318.1|/5.61047e-10/expansin A5c [Glycine max]
Unigene26555_Mpfb2	205	5	26	2.27637978617728	12.5264674923486	2.46016644807355	Up	5.92584e-05	0.000295509316856951	-	-	-	-
Unigene6737_Mpfb2	1005	26	135	2.41454811150744	13.2671254439628	2.45803070372956	Up	1.444778e-20	2.55528977594283e-19	GO:0009543//chloroplast thylakoid lumen;GO:0016020//membrane	GO:0016491//oxidoreductase activity;GO:0005528//FK506 binding;GO:0003755//peptidyl-prolyl cis-trans isomerase activity	GO:0006457//protein folding;GO:0000413//protein peptidyl-prolyl isomerization;GO:0055114//oxidation-reduction process	gi|357467145|ref|XP_003603857.1|/4.88823e-79/hypothetical protein MTR_3g115970 [Medicago truncatula]
Unigene21841_Mpfb2	653	17	88	2.4297652541586	13.3100172907273	2.45362360220677	Up	7.29586e-14	8.8351496254417e-13	-	-	-	gi|255583478|ref|XP_002532497.1|/1.00756e-74/conserved hypothetical protein [Ricinus communis]
Unigene19374_Mpfb2	738	30	155	3.79396631029547	20.7436160396799	2.45088863448554	Up	2.52256e-23	5.0510154211236e-22	GO:0031965//nuclear membrane;GO:0005886//plasma membrane	GO:0008289//lipid binding;GO:0043565//sequence-specific DNA binding	GO:0009958//positive gravitropism;GO:0009414//response to water deprivation;GO:0009651//response to salt stress;GO:0045892//negative regulation of transcription, DNA-dependent	gi|255541372|ref|XP_002511750.1|/3.98802e-68/calcium lipid binding protein, putative [Ricinus communis]
Unigene21925_Mpfb2	320	13	67	3.79159508135153	20.6792104576212	2.4473042971365	Up	7.68122e-11	7.40722323463203e-10	-	-	-	-
Unigene5183_Mpfb2	604	13	67	2.00879209608028	10.9558730901304	2.4473042971365	Up	7.68122e-11	7.40882687681316e-10	GO:0016023//cytoplasmic membrane-bounded vesicle	GO:0016740//transferase activity	GO:0048856//anatomical structure development;GO:0007275//multicellular organismal development	gi|255560171|ref|XP_002521103.1|/4.02515e-16/WD-repeat protein, putative [Ricinus communis]
Unigene18478_Mpfb2	1155	33	170	2.66661632095053	14.5370426942507	2.44665164159906	Up	2.16576e-25	4.78615771428571e-24	GO:0009570//chloroplast stroma	GO:0004721//phosphoprotein phosphatase activity	GO:0046777//protein autophosphorylation;GO:0071482//cellular response to light stimulus;GO:0006364//rRNA processing;GO:0035970//peptidyl-threonine dephosphorylation;GO:0010027//thylakoid membrane organization;GO:0010155//regulation of proton transport;GO:0010207//photosystem II assembly	gi|356565976|ref|XP_003551211.1|/7.96436e-124/PREDICTED: probable protein phosphatase 2C 26-like [Glycine max]
Unigene15083_Mpfb2	210	7	36	3.11105237444228	16.9313791380097	2.44422490420453	Up	2.20256e-06	1.35125933792344e-05	-	-	-	-
Unigene17216_Mpfb2	223	7	36	2.92969057682905	15.944348067184	2.44422490420453	Up	2.20256e-06	1.35107329092661e-05	-	-	-	-
Unigene12425_Mpfb2	247	7	36	2.64502428596307	14.395099671992	2.44422490420453	Up	2.20256e-06	1.35144543616582e-05	-	-	-	-
CL9971	1483	60	308	3.77605817531767	20.5125047322706	2.4415507699062	Up	1.2024e-44	4.80442374887892e-43	-	-	-	-
Unigene12199_Mpfb2	310	8	41	2.40855667698757	13.0626500338946	2.43920682943791	Up	4.30694e-07	2.88155565220003e-06	GO:0016020//membrane;GO:0005634//nucleus	GO:0005484//SNAP receptor activity;GO:0016779//nucleotidyltransferase activity	GO:0006944//cellular membrane fusion;GO:0009409//response to cold;GO:0009058//biosynthetic process;GO:0016192//vesicle-mediated transport;GO:0006886//intracellular protein transport	gi|297744398|emb|CBI37660.3|/5.95142e-20/unnamed protein product [Vitis vinifera]
Unigene19185_Mpfb2	520	17	87	3.05122444416455	16.5243748318075	2.43713547941821	Up	1.263798e-13	1.50266155580464e-12	GO:0005773//vacuole	GO:0005509//calcium ion binding	GO:0060151//peroxisome localization;GO:0051646//mitochondrion localization;GO:0030048//actin filament-based movement;GO:0051645//Golgi localization	gi|16550928|gb|AAL25647.1|AF197330_1/3.03555e-42/calcineurin-like protein [Eucalyptus grandis]
Unigene6390_Mpfb2	301	26	133	8.06186329589694	43.6409578557226	2.43649754217992	Up	4.3221e-20	7.43467950579151e-19	GO:0005634//nucleus	GO:0003677//DNA binding	GO:0010103//stomatal complex morphogenesis	gi|255541558|ref|XP_002511843.1|/5.98448e-36/DNA binding protein, putative [Ricinus communis]
CL5086	917	45	230	4.58006620010587	24.7723740568844	2.43529177943452	Up	1.214038e-33	3.62276094949766e-32	-	-	-	-
CL10160	2259	1024	5225	42.3070070574887	228.443703693634	2.43287014667542	Up	0	0	-	-	-	-
CL10122	392	11	56	2.61899817236212	14.1094826150081	2.42957812824013	Up	3.33484e-09	2.80327908830189e-08	-	-	-	-
Unigene23207_Mpfb2	322	11	56	3.1883456011365	17.1767614443576	2.42957812824012	Up	3.33484e-09	2.8027502674967e-08	-	GO:0004672//protein kinase activity;GO:0000166//nucleotide binding	-	gi|358347408|ref|XP_003637749.1|/3.3179e-31/hypothetical protein MTR_101s0015 [Medicago truncatula]
Unigene1378_Mpfb2	672	46	234	6.38876826894397	34.3918638740821	2.42845758834621	Up	4.3046e-34	1.30550401089176e-32	GO:0009512//cytochrome b6f complex;GO:0009535//chloroplast thylakoid membrane	GO:0009496//plastoquinol--plastocyanin reductase activity	GO:0006364//rRNA processing;GO:0009657//plastid organization;GO:0010207//photosystem II assembly	gi|225428637|ref|XP_002284808.1|/7.56315e-36/PREDICTED: uncharacterized protein LOC100255593 [Vitis vinifera]
CL9874	661	14	71	1.97676550267134	10.6087940388185	2.42404702226691	Up	2.67112e-11	2.67424130876405e-10	-	-	-	-
Unigene22992_Mpfb2	2037	168	852	7.69744917387781	41.310237759405	2.4240470222669	Up	1.71027e-119	2.03732484064171e-117	GO:0031314//extrinsic to mitochondrial inner membrane	GO:0050660//flavin adenine dinucleotide binding;GO:0015036//disulfide oxidoreductase activity;GO:0008137//NADH dehydrogenase (ubiquinone) activity;GO:0005509//calcium ion binding	GO:0055114//oxidation-reduction process	gi|224124644|ref|XP_002319383.1|/0/predicted protein [Populus trichocarpa]
Unigene867_Mpfb2	231	14	71	5.65645886262233	30.3567656262294	2.4240470222669	Up	2.67112e-11	2.67484239694313e-10	-	-	-	-
CL2654	1321	153	774	10.8097883411734	57.8691724512594	2.42045673827158	Up	1.563166e-108	1.7153244244335e-106	-	-	-	-
CL11928	2157	94	474	4.06730073988282	21.7038772909581	2.41580922204044	Up	5.38764e-67	3.29711727032967e-65	-	-	-	-
CL8820	1113	28	141	2.34796405618285	12.5121826963279	2.41385125516101	Up	5.3609e-21	9.6656744961554e-20	-	-	-	-
CL10654	948	500	2512	49.2255122538336	261.710065719727	2.41049128904936	Up	0	0	-	-	-	-
CL13640	1327	49	246	3.44630519248693	18.3093662871468	2.40945948604385	Up	1.911398e-35	6.05235278578536e-34	-	-	-	-
Unigene5579_Mpfb2	1804	40	200	2.06943616925207	10.9497093464586	2.40358291970719	Up	5.02482e-29	1.30003356933798e-27	-	GO:0008810//cellulase activity	GO:0005975//carbohydrate metabolic process	gi|224131672|ref|XP_002321149.1|/0/glycosyl hydrolase family 9 [Populus trichocarpa]
CL2575	355	9	45	2.3661525101392	12.519681756979	2.40358291970718	Up	1.470836e-07	1.03651827700095e-06	-	-	-	-
Unigene27139_Mpfb2	572	23	115	3.75284289923982	19.8568767571355	2.40358291970718	Up	2.62244e-17	3.89969782643525e-16	GO:0031969//chloroplast membrane;GO:0016021//integral to membrane	-	-	gi|346683351|ref|YP_004842295.1|/1.04603e-108/hypothetical chloroplast RF1 [Pyrus pyrifolia]
Unigene22866_Mpfb2	206	5	25	2.26532939886574	11.9862109593515	2.40358291970718	Up	0.0001036112	0.000494598326625951	-	-	-	-
CL5025	1938	75	375	3.6119029115042	19.1111413128979	2.40358291970718	Up	4.83674e-53	2.3195526424112e-51	-	-	-	-
Unigene14145_Mpfb2	240	5	25	1.94440773402643	10.2881644067767	2.40358291970718	Up	0.0001036112	0.000494280563486455	-	-	-	-
CL5067	337	9	45	2.49253454332171	13.1883887944437	2.40358291970718	Up	1.470836e-07	1.03668225711122e-06	-	-	-	-
Unigene24863_Mpfb2	211	6	30	2.65397832890811	14.0426130291549	2.40358291970718	Up	1.980706e-05	0.000106228980031299	-	-	-	-
Unigene12369_Mpfb2	656	20	100	2.8454747327216	15.0558503513805	2.40358291970718	Up	3.12818e-15	4.10989900796225e-14	GO:0044425//membrane part;GO:0005739//mitochondrion	-	GO:0022900//electron transport chain	gi|115382939|gb|ABI96783.1|/2.68474e-67/cytochrome b [Pseudoperonospora cubensis]
Unigene6463_Mpfb2	886	20	100	2.10680747704895	11.147446761293	2.40358291970718	Up	3.12818e-15	4.10868736320755e-14	GO:0016023//cytoplasmic membrane-bounded vesicle	-	-	gi|225446851|ref|XP_002283721.1|/4.0505e-71/PREDICTED: glucan endo-1,3-beta-glucosidase 13-like [Vitis vinifera]
CL10445	790	74	368	8.74245097628084	46.0076293876718	2.39576341524788	Up	6.9045e-52	3.25857292372881e-50	-	-	-	-
CL12519	597	16	79	2.50134864276766	13.0695877489103	2.38543557299692	Up	3.2212e-12	3.46393681873039e-11	-	-	-	-
Unigene1044_Mpfb2	320	14	69	4.08325624145549	21.2965003220278	2.38282435954039	Up	7.96066e-11	7.66176980600562e-10	-	-	-	gi|224075070|ref|XP_002304545.1|/6.49767e-27/predicted protein [Populus trichocarpa]
Unigene19080_Mpfb2	361	14	69	3.61950691763368	18.877784218972	2.38282435954038	Up	7.96066e-11	7.66342533102852e-10	GO:0016020//membrane;GO:0009507//chloroplast	-	-	gi|346683351|ref|YP_004842295.1|/7.05173e-45/hypothetical chloroplast RF1 [Pyrus pyrifolia]
Unigene20613_Mpfb2	467	28	138	5.59589720456428	29.1857820259053	2.38282435954038	Up	2.72758e-20	4.73205390031153e-19	-	-	-	-
Unigene21878_Mpfb2	777	25	123	3.00294630737672	15.6348320869008	2.38031314038433	Up	3.21436e-18	5.02125409256662e-17	GO:0009508//plastid chromosome;GO:0016021//integral to membrane;GO:0009507//chloroplast;GO:0005634//nucleus	GO:0004674//protein serine/threonine kinase activity;GO:0003677//DNA binding;GO:0005524//ATP binding	GO:0016556//mRNA modification;GO:0006468//protein phosphorylation;GO:0042793//transcription from plastid promoter;GO:0045893//positive regulation of transcription, DNA-dependent;GO:0045036//protein targeting to chloroplast	gi|356574857|ref|XP_003555560.1|/9.82812e-137/PREDICTED: uncharacterized protein LOC100807191 [Glycine max]
Unigene21858_Mpfb2	230	12	59	4.86947328173575	25.3357231304275	2.3793353734605	Up	1.986686e-09	1.70016970172877e-08	-	-	-	-
CL9041	866	782	3835	84.2786243699953	437.377668360151	2.37564088990276	Up	0	0	-	-	-	-
Unigene21744_Mpfb2	890	153	750	16.0446408974046	83.2300940772947	2.37501376751041	Up	6.5636e-103	6.72233349885057e-101	GO:0000786//nucleosome;GO:0005634//nucleus;GO:0009536//plastid	GO:0003677//DNA binding;GO:0005515//protein binding	GO:0008283//cell proliferation;GO:0006334//nucleosome assembly	gi|357502337|ref|XP_003621457.1|/7.6075e-70/Histone H3 [Medicago truncatula]
CL1633	1225	101	495	7.69509281188581	39.9096793967371	2.374728057035	Up	1.65923e-68	1.04557305459689e-66	-	-	-	-
CL6194	899	20	98	2.07634196292032	10.7665239976591	2.37443657404767	Up	9.25868e-15	1.18023665625179e-13	-	-	-	-
Unigene1461_Mpfb2	740	19	93	2.39635115328662	12.4125313275274	2.37288612248427	Up	4.56928e-14	5.59721095848227e-13	-	-	-	-
CL7731	591	19	93	3.00050736621337	15.5419173982576	2.37288612248426	Up	4.56928e-14	5.59875034543454e-13	-	-	-	-
CL3190	1638	90	440	5.12810830952024	26.5306510709553	2.37116144201481	Up	5.62366e-61	3.11236397913043e-59	-	-	-	-
CL5535	646	26	127	3.75637902796436	19.4169195739043	2.3698997934509	Up	1.124252e-18	1.7997727310097e-17	-	-	-	-
CL7848	384	43	210	10.451191570392	54.0128631355777	2.36963558778385	Up	6.46884e-30	1.72989051428571e-28	-	-	-	-
Unigene678_Mpfb2	782	34	166	4.05789440144645	20.9657529394365	2.3692314149164	Up	5.86916e-24	1.21225227779323e-22	GO:0009507//chloroplast	-	GO:0009987//cellular process	gi|359475350|ref|XP_002282482.2|/8.98208e-37/PREDICTED: uncharacterized protein At4g06744-like [Vitis vinifera]
CL7973	775	49	239	5.90096385861955	30.458276664398	2.36781178868536	Up	8.36176e-34	2.51202381335131e-32	-	-	-	-
CL14602	2591	97	473	3.4940804359811	18.0302960008845	2.36743835597209	Up	2.6545e-65	1.57684378666667e-63	-	-	-	-
Unigene20360_Mpfb2	248	8	39	3.01069584623447	15.531809491521	2.36705704368207	Up	1.29491e-06	8.1507248262221e-06	-	-	-	-
Unigene15969_Mpfb2	221	8	39	3.37851841568393	17.4293608773629	2.36705704368207	Up	1.29491e-06	8.15187654655928e-06	-	GO:0020037//heme binding;GO:0016705//oxidoreductase activity, acting on paired donors, with incorporation or reduction of molecular oxygen;GO:0004497//monooxygenase activity;GO:0009055//electron carrier activity	GO:0055114//oxidation-reduction process	gi|359474456|ref|XP_003631472.1|/1.76753e-16/PREDICTED: LOW QUALITY PROTEIN: cytochrome P450 76C4-like [Vitis vinifera]
CL1342	680	23	112	3.15680314465467	16.2674034855387	2.36544779082041	Up	1.330982e-16	1.90179313867864e-15	-	-	-	-
CL3916	2495	61	297	2.28185404618412	11.7569596619646	2.36523660805769	Up	1.425558e-41	5.292621668e-40	-	-	-	-
Unigene22209_Mpfb2	350	15	73	3.99992448142579	20.5998446179118	2.36458878809132	Up	2.75174e-11	2.7518635349046e-10	-	-	-	-
CL618	2543	146	710	5.35839929219709	27.5753553270114	2.36350548033185	Up	5.85374e-97	5.53706633715499e-95	-	-	-	-
CL12277	606	72	350	11.0888995524675	57.04328779995	2.36294093520984	Up	1.199922e-48	5.27208332781065e-47	-	-	-	-
Unigene7676_Mpfb2	211	7	34	3.09630805039279	15.9149614330423	2.36176274401256	Up	6.64056e-06	3.82433077973113e-05	-	-	-	gi|356567884|ref|XP_003552145.1|/5.75254e-07/PREDICTED: uncharacterized protein LOC100805188 [Glycine max]
Unigene27095_Mpfb2	305	7	34	2.14203606109141	11.0100224995801	2.36176274401256	Up	6.64056e-06	3.82235438139535e-05	-	-	-	-
Unigene28791_Mpfb2	317	7	34	2.0609495225012	10.5932393134761	2.36176274401255	Up	6.64056e-06	3.82383648856146e-05	GO:0000785//chromatin;GO:0005634//nucleus	GO:0008270//zinc ion binding;GO:0018024//histone-lysine N-methyltransferase activity	GO:0034968//histone lysine methylation;GO:0016458//gene silencing;GO:0009909//regulation of flower development	gi|225445763|ref|XP_002272781.1|/2.55207e-39/PREDICTED: histone-lysine N-methyltransferase ASHR3 [Vitis vinifera]
CL11347	477	14	68	2.73929139888	14.0799029868843	2.36176274401255	Up	1.36968e-10	1.30083102451503e-09	-	-	-	-
CL3983	1184	26	126	2.04951085478461	10.5106112047611	2.35849503017865	Up	1.926746e-18	3.05156017746178e-17	-	-	-	-
CL11737	1708	64	310	3.49720173239413	17.9259820108709	2.35777923009406	Up	3.65248e-43	1.40522702037997e-41	-	-	-	-
Unigene20896_Mpfb2	208	6	29	2.69225686249813	13.7703123598396	2.35467331922624	Up	3.43734e-05	0.000178028797581958	-	-	-	gi|302399059|gb|ADL36824.1|/1.04674e-24/SPL domain class transcription factor [Malus x domestica]
Unigene3660_Mpfb2	744	18	87	2.25802188467585	11.5492942372848	2.35467331922623	Up	3.8755e-13	4.46499291440393e-12	-	GO:0004091//carboxylesterase activity	-	gi|192764525|gb|ACF05806.1|/5.82014e-77/PAE [Litchi chinensis]
Unigene5577_Mpfb2	1567	36	174	2.14418415086003	10.9670388162602	2.35467331922623	Up	7.2198e-25	1.55389627826087e-23	GO:0016021//integral to membrane;GO:0016023//cytoplasmic membrane-bounded vesicle;GO:0005886//plasma membrane	GO:0005354//galactose transmembrane transporter activity;GO:0005524//ATP binding;GO:0004386//helicase activity;GO:0032440//2-alkenal reductase [NAD(P)] activity;GO:0005351//sugar:hydrogen symporter activity	GO:0055085//transmembrane transport;GO:0055114//oxidation-reduction process;GO:0015757//galactose transport	gi|255552117|ref|XP_002517103.1|/0/sugar transporter, putative [Ricinus communis]
CL5685	2300	100	482	4.05789440144645	20.6979975404509	2.35068797127505	Up	5.83074e-66	3.51517088606225e-64	-	-	-	-
Unigene14275_Mpfb2	323	11	53	3.17847456212369	16.2062478333374	2.35014366074572	Up	1.716976e-08	1.33615222274236e-07	GO:0005829//cytosol;GO:0005634//nucleus	GO:0016787//hydrolase activity;GO:0016829//lyase activity	-	gi|334184756|ref|NP_001189696.1|/8.19125e-22/cytokinin riboside 5'-monophosphate phosphoribohydrolase LOG3 [Arabidopsis thaliana]
Unigene19175_Mpfb2	392	11	53	2.61899817236212	13.3536174749183	2.35014366074572	Up	1.716976e-08	1.336619163935e-07	GO:0005886//plasma membrane	GO:0005381//iron ion transmembrane transporter activity;GO:0015086//cadmium ion transmembrane transporter activity;GO:0005384//manganese ion transmembrane transporter activity;GO:0015103//inorganic anion transmembrane transporter activity	GO:0055071//manganese ion homeostasis;GO:0070574//cadmium ion transmembrane transport;GO:0015692//lead ion transport;GO:0034755//iron ion transmembrane transport;GO:0071421//manganese ion transmembrane transport;GO:0006875//cellular metal ion homeostasis	gi|356550656|ref|XP_003543701.1|/1.12503e-34/PREDICTED: metal transporter Nramp6-like [Glycine max]
CL9973	717	38	183	4.94644310580781	25.2081551322529	2.34942714966028	Up	5.19082e-26	1.18534809144029e-24	-	-	-	-
Unigene26635_Mpfb2	435	59	284	12.6587648339376	64.4819573301977	2.34875889496266	Up	1.673832e-39	5.89040784075829e-38	-	-	-	gi|255562798|ref|XP_002522404.1|/6.30239e-06/Protein HVA22, putative [Ricinus communis]
Unigene2244_Mpfb2	530	20	96	3.52194608427428	17.8897590892178	2.34468923065362	Up	2.7225e-14	3.38145581265682e-13	GO:0016023//cytoplasmic membrane-bounded vesicle	GO:0051082//unfolded protein binding;GO:0031072//heat shock protein binding	-	gi|359494138|ref|XP_003634726.1|/3.77126e-43/PREDICTED: uncharacterized protein LOC100853072 [Vitis vinifera]
CL12980	762	25	120	3.06205942366366	15.553760363001	2.34468923065361	Up	1.61779e-17	2.43911269306261e-16	-	-	-	-
CL7222	539	60	288	10.3894142374696	52.7731297808093	2.34468923065361	Up	5.88944e-40	2.0923949830941e-38	-	-	-	-
Unigene23684_Mpfb2	247	29	139	10.9579577561327	55.5810792890803	2.34261490241576	Up	4.79602e-20	8.21816473230769e-19	GO:0030427//site of polarized growth;GO:0009524//phragmoplast;GO:0005730//nucleolus;GO:0005819//spindle;GO:0005886//plasma membrane	GO:0019901//protein kinase binding;GO:0005525//GTP binding;GO:0004767//sphingomyelin phosphodiesterase activity;GO:0003924//GTPase activity	GO:0000226//microtubule cytoskeleton organization;GO:0010119//regulation of stomatal movement;GO:0009825//multidimensional cell growth;GO:0043481//anthocyanin accumulation in tissues in response to UV light;GO:0006184//GTP catabolic process;GO:0048767//root hair elongation;GO:0010817//regulation of hormone levels;GO:0007264//small GTPase mediated signal transduction;GO:0007015//actin filament org…	gi|222875576|gb|ACM68951.1|/6.09217e-41/ROP2, partial [Eriobotrya japonica]
Unigene12238_Mpfb2	289	42	201	13.563757757084	68.6921869872537	2.34038909321999	Up	2.68958e-28	6.71671346188341e-27	-	-	-	-
CL11060	1357	106	507	7.29045434836143	36.9009239503785	2.33957630725996	Up	6.59606e-69	4.19212075777461e-67	-	-	-	-
CL8070	919	142	679	14.4212003428989	72.9732000752266	2.33917546955987	Up	1.13155e-91	1.01027686573146e-89	-	-	-	-
Unigene29015_Mpfb2	291	9	43	2.88654344020418	14.594344560541	2.33799457807961	Up	4.3829e-07	2.92578604734792e-06	-	-	-	-
Unigene3040_Mpfb2	214	18	86	7.85031907569548	39.6911613749292	2.3379945780796	Up	6.63928e-13	7.53997457456029e-12	-	-	-	-
Unigene5948_Mpfb2	1271	40	191	2.93726424022875	14.8421544109093	2.3371555579682	Up	6.37568e-27	1.51573796883671e-25	GO:0009534//chloroplast thylakoid	-	GO:0006098//pentose-phosphate shunt	gi|225438565|ref|XP_002276081.1|/9.67206e-142/PREDICTED: uncharacterized protein LOC100264638 [Vitis vinifera]
CL9008	995	35	167	3.28302009363256	16.5768695245672	2.3360761003489	Up	1.028048e-23	2.09810327512597e-22	-	-	-	-
CL7621	638	52	248	7.606961918699	38.3919464257899	2.3354114170656	Up	1.811364e-34	5.54257478901099e-33	-	-	-	-
CL4925	1188	30	143	2.35685785942597	11.8885455367197	2.33463556598968	Up	1.674454e-20	2.94746244994073e-19	-	-	-	-
CL7864	1281	85	405	6.19296140111461	31.2259041479686	2.3340419864541	Up	3.13132e-55	1.56573028776655e-53	-	-	-	-
Unigene3113_Mpfb2	1523	93	443	5.6991701409678	28.7285000585292	2.33365890226681	Up	3.03858e-60	1.66717753891626e-58	GO:0016023//cytoplasmic membrane-bounded vesicle;GO:0046658//anchored to plasma membrane;GO:0009505//plant-type cell wall	GO:0043169//cation binding;GO:0042973//glucan endo-1,3-beta-D-glucosidase activity	GO:0000226//microtubule cytoskeleton organization;GO:0006346//methylation-dependent chromatin silencing;GO:0031048//chromatin silencing by small RNA;GO:0042127//regulation of cell proliferation;GO:0000911//cytokinesis by cell plate formation;GO:0051567//histone H3-K9 methylation;GO:0048449//floral organ formation;GO:0009965//leaf morphogenesis;GO:0005975//carbohydrate metabolic process;GO:0006306…	gi|225445059|ref|XP_002283473.1|/0/PREDICTED: glucan endo-1,3-beta-glucosidase 13 [Vitis vinifera]
CL7425	773	130	618	15.696124528234	78.9619945569532	2.33075003969574	Up	3.0748e-83	2.43318809236234e-81	-	-	-	-
Unigene5339_Mpfb2	1301	44	209	3.15648665200908	15.8663897507739	2.32958233826341	Up	3.3045e-29	8.59440070052539e-28	-	GO:0016787//hydrolase activity	-	gi|82697951|gb|ABB89010.1|/0/CXE carboxylesterase [Malus pumila]
Unigene11640_Mpfb2	212	27	128	11.8865680344257	59.6325302973925	2.32676732265635	Up	1.963534e-18	3.10651160397727e-17	-	-	-	-
Unigene22736_Mpfb2	2050	219	1038	9.97054346345648	50.0095125271456	2.32645849357653	Up	2.84592e-138	4.21233979534884e-136	GO:0010369//chromocenter;GO:0005634//nucleus	GO:0042393//histone binding;GO:0008270//zinc ion binding;GO:0010429//methyl-CpNpN binding;GO:0004842//ubiquitin-protein ligase activity;GO:0010385//double-stranded methylated DNA binding;GO:0008327//methyl-CpG binding;GO:0003682//chromatin binding;GO:0010428//methyl-CpNpG binding	GO:0031047//gene silencing by RNA;GO:0007000//nucleolus organization;GO:0006275//regulation of DNA replication;GO:0000911//cytokinesis by cell plate formation;GO:0051567//histone H3-K9 methylation;GO:0006270//DNA-dependent DNA replication initiation;GO:0090309//positive regulation of methylation-dependent chromatin silencing;GO:0000724//double-strand break repair via homologous recombination;GO:0…	gi|255577358|ref|XP_002529559.1|/6.92489e-160/zinc finger protein, putative [Ricinus communis]
Unigene2306_Mpfb2	801	30	142	3.49556446566549	17.5091457170012	2.32451134871598	Up	2.8569e-20	4.9467784220754e-19	GO:0005887//integral to plasma membrane	GO:0051119//sugar transmembrane transporter activity	GO:0006810//transport	gi|356515971|ref|XP_003526670.1|/2.00777e-55/PREDICTED: bidirectional sugar transporter SWEET1-like [Glycine max]
Unigene23161_Mpfb2	959	33	156	3.21161819676523	16.0662721747537	2.32266292432362	Up	4.17612e-22	7.91048036734694e-21	GO:0048046//apoplast;GO:0010319//stromule;GO:0009570//chloroplast stroma	GO:0004331//fructose-2,6-bisphosphate 2-phosphatase activity;GO:0032440//2-alkenal reductase [NAD(P)] activity;GO:0042132//fructose 1,6-bisphosphate 1-phosphatase activity;GO:0046872//metal ion binding	GO:0006098//pentose-phosphate shunt;GO:0010218//response to far red light;GO:0016117//carotenoid biosynthetic process;GO:0035304//regulation of protein dephosphorylation;GO:0043085//positive regulation of catalytic activity;GO:0019252//starch biosynthetic process;GO:0010114//response to red light;GO:0030003//cellular cation homeostasis;GO:0010207//photosystem II assembly;GO:0009902//chloroplast r…	gi|297740271|emb|CBI30453.3|/5.07361e-171/unnamed protein product [Vitis vinifera]
CL3180	773	47	222	5.67475271405384	28.3649883359929	2.32148183949229	Up	8.345e-31	2.30923254658385e-29	-	-	-	-
CL4626	821	25	118	2.84200886824813	14.1954112545635	2.32044168440693	Up	4.71898e-17	6.93175064160897e-16	-	-	-	-
Unigene16066_Mpfb2	306	7	33	2.1350359432447	10.6512760917218	2.31869402212068	Up	1.14573e-05	6.36942387821313e-05	-	GO:0052659//inositol-1,3,4,5-tetrakisphosphate 5-phosphatase activity;GO:0052658//inositol-1,4,5-trisphosphate 5-phosphatase activity;GO:0004445//inositol-polyphosphate 5-phosphatase activity	GO:0046855//inositol phosphate dephosphorylation;GO:0010305//leaf vascular tissue pattern formation;GO:0009737//response to abscisic acid stimulus;GO:0046854//phosphatidylinositol phosphorylation;GO:0010588//cotyledon vascular tissue pattern formation;GO:0010067//procambium histogenesis;GO:0032957//inositol trisphosphate metabolic process	gi|224102085|ref|XP_002312540.1|/4.68798e-49/predicted protein [Populus trichocarpa]
Unigene26687_Mpfb2	376	28	132	6.95022338971148	34.6733030219879	2.31869402212067	Up	6.8378e-19	1.10656616636397e-17	-	-	-	-
CL7295	237	10	47	3.93804098030669	19.5865813516356	2.31431558161009	Up	1.485956e-07	1.04667686501186e-06	-	-	-	-
Unigene17391_Mpfb2	417	10	47	2.23816717585776	11.1319419192749	2.31431558161009	Up	1.485956e-07	1.04684237368754e-06	GO:0048196//plant extracellular matrix;GO:0048046//apoplast	GO:0005507//copper ion binding	GO:0010162//seed dormancy process;GO:0009845//seed germination;GO:0009856//pollination;GO:0009933//meristem structural organization;GO:0009909//regulation of flower development;GO:0009640//photomorphogenesis;GO:0010228//vegetative to reproductive phase transition of meristem;GO:0016567//protein ubiquitination;GO:0019915//lipid storage;GO:0009737//response to abscisic acid stimulus;GO:0050826//res…	gi|356509342|ref|XP_003523409.1|/4.40862e-39/PREDICTED: LOW QUALITY PROTEIN: basic blue protein-like [Glycine max]
CL6526	2296	178	836	7.23563574892064	35.9619739821547	2.31328052593431	Up	5.77224e-111	6.429120912e-109	-	-	-	-
CL8354	1509	126	591	7.79309342305621	38.6818618809068	2.31138922149744	Up	6.83902e-79	5.1037189118928e-77	-	-	-	-
CL7744	1292	57	267	4.11756931911478	20.410698922175	2.30946074234264	Up	1.637878e-36	5.318567103207e-35	-	-	-	-
CL1465	1178	118	552	9.34900289093861	46.2810193755442	2.30753623223615	Up	1.182136e-73	8.16535241426356e-72	-	-	-	-
Unigene22269_Mpfb2	273	6	28	2.0512433238081	10.1298849543648	2.30404724615627	Up	5.93576e-05	0.000295871536719624	GO:0009524//phragmoplast;GO:0005874//microtubule	GO:0008574//plus-end-directed microtubule motor activity;GO:0005524//ATP binding	GO:0006346//methylation-dependent chromatin silencing;GO:0031048//chromatin silencing by small RNA;GO:0000914//phragmoplast assembly;GO:0006275//regulation of DNA replication;GO:0051567//histone H3-K9 methylation;GO:0006270//DNA-dependent DNA replication initiation;GO:0010389//regulation of G2/M transition of mitotic cell cycle;GO:0008283//cell proliferation;GO:0048453//sepal formation;GO:0051225…	gi|298205235|emb|CBI17294.3|/9.83613e-39/unnamed protein product [Vitis vinifera]
Unigene2155_Mpfb2	715	57	266	7.44041896544937	36.7438554253776	2.30404724615627	Up	2.78244e-36	8.9893594546773e-35	-	-	-	gi|302143647|emb|CBI22400.3|/6.45639e-20/unnamed protein product [Vitis vinifera]
Unigene13556_Mpfb2	342	9	42	2.45609397982285	12.1292043532525	2.30404724615626	Up	7.52618e-07	4.89355474839463e-06	-	-	-	-
Unigene19802_Mpfb2	1436	52	242	3.37969478003479	16.6444732241112	2.30007834395332	Up	4.39306e-33	1.29358631275611e-31	GO:0005829//cytosol;GO:0005634//nucleus	GO:0003677//DNA binding;GO:0005524//ATP binding;GO:0005515//protein binding;GO:0008094//DNA-dependent ATPase activity	GO:0006268//DNA unwinding involved in replication;GO:0051567//histone H3-K9 methylation;GO:0006342//chromatin silencing;GO:0006270//DNA-dependent DNA replication initiation;GO:0008283//cell proliferation;GO:0006306//DNA methylation;GO:0010182//sugar mediated signaling pathway	gi|225437557|ref|XP_002276329.1|/0/PREDICTED: protein PROLIFERA [Vitis vinifera]
Unigene26849_Mpfb2	1177	26	121	2.06169995927356	10.1535529098656	2.30007834395332	Up	2.79262e-17	4.14999353702468e-16	-	GO:0016740//transferase activity;GO:0005542//folic acid binding	GO:0008152//metabolic process	gi|297739270|emb|CBI28921.3|/1.59493e-135/unnamed protein product [Vitis vinifera]
CL8698	1496	40	186	2.49549655703926	12.2797769817784	2.29888554104049	Up	9.1175e-26	2.05672334177215e-24	-	-	-	-
Unigene12326_Mpfb2	1568	59	274	3.51183845839467	17.2589206987152	2.2970438584185	Up	3.4142e-37	1.1259025788305e-35	GO:0005622//intracellular	GO:0003887//DNA-directed DNA polymerase activity;GO:0003677//DNA binding	GO:0010224//response to UV-B;GO:0007062//sister chromatid cohesion;GO:0007131//reciprocal meiotic recombination;GO:0006302//double-strand break repair;GO:0042138//meiotic DNA double-strand break formation;GO:0006289//nucleotide-excision repair;GO:0045132//meiotic chromosome segregation;GO:0033044//regulation of chromosome organization	gi|224108111|ref|XP_002314725.1|/0/predicted protein [Populus trichocarpa]
CL13849	1614	478	2219	27.6409486056396	135.788471783718	2.29648196903609	Up	8.44265999999999e-289	3.00909910656e-286	-	-	-	-
CL2383	671	38	176	5.28554352736841	25.9059352931295	2.29315893001353	Up	2.15938e-24	4.55514667424242e-23	-	-	-	-
Unigene19944_Mpfb2	310	8	37	2.40855667698757	11.788245152539	2.29110819044877	Up	3.8343e-06	2.27798017869049e-05	-	-	-	gi|224093740|ref|XP_002309970.1|/4.70467e-25/predicted protein [Populus trichocarpa]
Unigene10911_Mpfb2	293	8	37	2.54830228623259	12.4722047688979	2.29110819044877	Up	3.8343e-06	2.27858788315326e-05	-	-	-	-
Unigene21649_Mpfb2	1112	45	208	3.77690710925996	18.474286589435	2.29024144663124	Up	1.642892e-28	4.1634883039818e-27	GO:0005634//nucleus	GO:0003677//DNA binding;GO:0005524//ATP binding;GO:0008094//DNA-dependent ATPase activity	GO:0000911//cytokinesis by cell plate formation;GO:0006268//DNA unwinding involved in replication;GO:0051322//anaphase;GO:0016458//gene silencing;GO:0051726//regulation of cell cycle;GO:0009909//regulation of flower development;GO:0051567//histone H3-K9 methylation;GO:0006270//DNA-dependent DNA replication initiation;GO:0008283//cell proliferation;GO:0006275//regulation of DNA replication;GO:0006…	gi|357476415|ref|XP_003608493.1|/9.53035e-119/DNA replication licensing factor MCM3-like protein [Medicago truncatula]
Unigene16477_Mpfb2	527	13	60	2.30229682359106	11.2447489531373	2.28810570228724	Up	3.43078e-09	2.88012267872621e-08	-	-	-	-
CL9349	1135	57	263	4.68713617647251	22.8859537394095	2.28768379994738	Up	1.358834e-35	4.33038428955651e-34	-	-	-	-
CL762	1157	500	2307	40.3334361422941	196.935207216737	2.28767282884071	Up	9.09587999999999e-299	3.43423428610169e-296	-	-	-	-
Unigene25965_Mpfb2	567	64	295	10.534780527212	51.3863873015725	2.28622596906902	Up	1.060278e-39	3.7430669933439e-38	-	-	-	-
Unigene16144_Mpfb2	307	7	32	2.12808142877159	10.2948667940124	2.27429990276222	Up	1.967866e-05	0.000105616631769666	GO:0015030//Cajal body;GO:0005719//nuclear euchromatin;GO:0005737//cytoplasm;GO:0005730//nucleolus	GO:0035197//siRNA binding;GO:0003743//translation initiation factor activity;GO:0003677//DNA binding	GO:0006413//translational initiation;GO:0051567//histone H3-K9 methylation;GO:0009816//defense response to bacterium, incompatible interaction;GO:0010529//negative regulation of transposition;GO:0030422//production of siRNA involved in RNA interference;GO:0006342//chromatin silencing;GO:0006306//DNA methylation;GO:0048481//ovule development;GO:0006281//DNA repair	gi|224129054|ref|XP_002320489.1|/4.71484e-41/argonaute protein group [Populus trichocarpa]
Unigene2407_Mpfb2	2095	48	219	2.138384448304	10.3245044624379	2.27147938369984	Up	1.184212e-29	3.13854925782272e-28	-	-	-	gi|307101700|gb|ADN32815.1|/0/sieve element occlusion a [Malus x domestica]
Unigene1571_Mpfb2	698	18	82	2.40683134985506	11.6029269642043	2.26928182799559	Up	5.60964e-12	5.92229102559242e-11	GO:0031967;GO:0005739//mitochondrion;GO:0071944//cell periphery;GO:0031090//organelle membrane;GO:0009507//chloroplast	GO:0046943//carboxylic acid transmembrane transporter activity	GO:0055085//transmembrane transport;GO:0046942//carboxylic acid transport;GO:0008152//metabolic process	gi|297812157|ref|XP_002873962.1|/5.57706e-29/dicarboxylate/tricarboxylate carrier [Arabidopsis lyrata subsp. lyrata]
Unigene5716_Mpfb2	258	9	41	3.25575248488146	15.6954322112686	2.26928182799558	Up	1.287606e-06	8.10933312298558e-06	-	-	-	-
Unigene4782_Mpfb2	363	9	41	2.3140058983455	11.1554311584223	2.26928182799558	Up	1.287606e-06	8.11047964258448e-06	-	-	-	-
Unigene4709_Mpfb2	401	9	41	2.09472354388882	10.0983080062526	2.26928182799558	Up	1.287606e-06	8.11162648642534e-06	-	-	-	gi|356501425|ref|XP_003519525.1|/9.81398e-07/PREDICTED: uncharacterized protein LOC100500122 [Glycine max]
Unigene27235_Mpfb2	561	13	59	2.16276368276736	10.3871948663072	2.26385815604057	Up	5.8432e-09	4.7968720545421e-08	-	-	-	-
Unigene12215_Mpfb2	1169	110	499	8.78226932049575	42.1594720053235	2.26319111663242	Up	3.23724e-65	1.91534550438247e-63	GO:0009507//chloroplast	-	-	gi|346683351|ref|YP_004842295.1|/0/hypothetical chloroplast RF1 [Pyrus pyrifolia]
Unigene22473_Mpfb2	2136	222	1006	9.70019139222172	46.5163748009769	2.26165354827524	Up	1.458236e-129	1.95097087903904e-127	GO:0005773//vacuole;GO:0009986//cell surface;GO:0009898//internal side of plasma membrane	GO:0009882//blue light photoreceptor activity;GO:0042802//identical protein binding;GO:0000155//two-component sensor activity;GO:0005524//ATP binding;GO:0004697//protein kinase C activity;GO:0010181//FMN binding	GO:0010155//regulation of proton transport;GO:0010218//response to far red light;GO:0009744//response to sucrose stimulus;GO:0010119//regulation of stomatal movement;GO:0010114//response to red light;GO:0023014//signal transduction by phosphorylation;GO:0006355//regulation of transcription, DNA-dependent;GO:0009638//phototropism;GO:0010362//negative regulation of anion channel activity by blue li…	gi|297746173|emb|CBI16229.3|/0/unnamed protein product [Vitis vinifera]
Unigene24650_Mpfb2	364	19	86	4.87170289404423	23.3349135555902	2.25999206607833	Up	1.92945e-12	2.11674110810145e-11	GO:0000786//nucleosome	GO:0005515//protein binding;GO:0016740//transferase activity;GO:0003677//DNA binding;GO:0004003//ATP-dependent DNA helicase activity;GO:0005524//ATP binding	GO:0006346//methylation-dependent chromatin silencing;GO:0031048//chromatin silencing by small RNA;GO:0016246//RNA interference;GO:0090241//negative regulation of histone H4 acetylation;GO:0006344//maintenance of chromatin silencing;GO:0008283//cell proliferation;GO:0009294//DNA mediated transformation;GO:0016572//histone phosphorylation;GO:0044030//regulation of DNA methylation;GO:0006349//regul…	gi|255561188|ref|XP_002521606.1|/6.15541e-41/ISWI chromatin remodeling complex ATPase ISW1, putative [Ricinus communis]
CL15122	1900	100	452	4.91218795964571	23.4960015757292	2.25797759746028	Up	4.53076e-59	2.43491459010856e-57	-	-	-	-
CL7823	1200	27	122	2.09996035274854	10.0412484610141	2.25750466021924	Up	4.72972e-17	6.94523683058668e-16	-	-	-	-
CL12548	683	234	1054	31.9759702321886	152.415465202825	2.25294925687363	Up	5.11208e-135	7.34688348903226e-133	-	-	-	-
Unigene27774_Mpfb2	252	10	45	3.70363377909795	17.6368532687601	2.25157982626214	Up	4.33678e-07	2.89760381763647e-06	-	-	-	-
Unigene13849_Mpfb2	263	8	36	2.83898315538459	13.5193521634298	2.25157982626214	Up	6.5575e-06	3.78138415739063e-05	-	-	-	-
CL9245	750	26	117	3.23549446941997	15.4075550155888	2.25157982626213	Up	2.31266e-16	3.26262280937302e-15	-	-	-	-
Unigene5945_Mpfb2	393	32	144	7.59951725054603	36.1892073178832	2.25157982626213	Up	8.26826e-20	1.39744886009105e-18	-	GO:0005488//binding;GO:0016787//hydrolase activity	GO:0006259//DNA metabolic process	gi|1405559|emb|CAA67152.1|/3.40312e-15/GRPF1 [Fagus sylvatica]
Unigene25683_Mpfb2	212	6	27	2.64145956320571	12.5787368596062	2.25157982626213	Up	0.0001019656	0.000487369532367772	-	-	-	-
Unigene10340_Mpfb2	999	24	108	2.24219990950795	10.6774463032493	2.25157982626213	Up	3.27534e-15	4.29058946427521e-14	GO:0048046//apoplast;GO:0005618//cell wall;GO:0031012//extracellular matrix	GO:0050162//oxalate oxidase activity;GO:0004872//receptor activity;GO:0004784//superoxide dismutase activity;GO:0045735//nutrient reservoir activity;GO:0030145//manganese ion binding	GO:0009651//response to salt stress;GO:0055114//oxidation-reduction process	gi|224125784|ref|XP_002319674.1|/5.17313e-81/predicted protein [Populus trichocarpa]
Unigene975_Mpfb2	399	12	54	2.80696454836898	13.3668782668497	2.25157982626213	Up	2.9207e-08	2.21977185943364e-07	GO:0005886//plasma membrane	GO:0005516//calmodulin binding	-	gi|224067204|ref|XP_002302407.1|/6.08491e-57/predicted protein [Populus trichocarpa]
Unigene17104_Mpfb2	288	8	36	2.59254364536857	12.345797288132	2.25157982626212	Up	6.5575e-06	3.78236328327292e-05	GO:0009506//plasmodesma;GO:0009505//plant-type cell wall	GO:0004185//serine-type carboxypeptidase activity	GO:0006508//proteolysis	gi|255552491|ref|XP_002517289.1|/3.55736e-25/serine carboxypeptidase, putative [Ricinus communis]
CL7860	1034	79	352	7.13074867256113	33.6225968698064	2.23730569528001	Up	7.29874e-46	3.0025250644506e-44	-	-	-	-
CL130	619	22	98	3.31711561733749	15.6366802486196	2.23693305029773	Up	7.87152e-14	9.49098671285521e-13	-	-	-	-
CL8154	910	77	343	7.89728679666118	37.2273272072905	2.23693305029773	Up	1.00691e-44	4.03415956115108e-43	-	-	-	-
CL15356	482	11	49	2.12997361735675	10.0405654293522	2.23693305029773	Up	1.464442e-07	1.03233892379747e-06	-	-	-	-
Unigene11862_Mpfb2	928	137	610	13.7784754945666	64.9218650496599	2.23628817430954	Up	3.39302e-78	2.51106024983389e-76	-	GO:0016787//hydrolase activity	-	gi|225451513|ref|XP_002272595.1|/4.80621e-62/PREDICTED: uncharacterized protein LOC100265200 [Vitis vinifera]
CL13958	807	20	89	2.31305009252214	10.8924506433086	2.23546016089886	Up	1.12337e-12	1.2521486174631e-11	-	-	-	-
CL10141	756	56	249	6.91344972098285	32.5301960290463	2.23430183483029	Up	7.3749e-33	2.15878150328515e-31	-	-	-	-
CL12667	1086	354	1573	30.4229983578057	143.056641872793	2.23335223015251	Up	2.05832e-198	4.49520944313725e-196	-	-	-	-
CL10223	483	64	284	12.3669162710749	58.073812502352	2.2314019443245	Up	3.37528e-37	1.11389240414815e-35	-	-	-	-
Unigene22009_Mpfb2	969	67	297	6.45326653522083	30.2720478396303	2.22988475516281	Up	8.51374e-39	2.95408212211838e-37	-	-	-	gi|118489159|gb|ABK96386.1|/9.03471e-75/unknown [Populus trichocarpa x Populus deltoides]
Unigene4982_Mpfb2	1866	134	594	6.70226717323578	31.4401011324777	2.22988475516281	Up	6.32326e-76	4.55111275476575e-74	GO:0009941//chloroplast envelope;GO:0009570//chloroplast stroma	GO:0003755//peptidyl-prolyl cis-trans isomerase activity	GO:0010103//stomatal complex morphogenesis;GO:0016117//carotenoid biosynthetic process;GO:0006457//protein folding;GO:0019252//starch biosynthetic process;GO:0019288//isopentenyl diphosphate biosynthetic process, mevalonate-independent pathway;GO:0009902//chloroplast relocation;GO:0000023//maltose metabolic process;GO:0015031//protein transport;GO:0016556//mRNA modification;GO:0034660//ncRNA meta…	gi|225460855|ref|XP_002277545.1|/0/PREDICTED: trigger factor isoform 1 [Vitis vinifera]
CL2908	1122	103	454	8.56787151250147	39.9642921127412	2.22170278492752	Up	3.5472e-58	1.86361856603774e-56	-	-	-	-
Unigene5812_Mpfb2	432	32	141	6.91344972098285	32.236248474567	2.22120617721861	Up	3.96976e-19	6.49745582365907e-18	GO:0005840//ribosome;GO:0009941//chloroplast envelope;GO:0009570//chloroplast stroma;GO:0016020//membrane	GO:0003723//RNA binding;GO:0003735//structural constituent of ribosome	GO:0006412//translation;GO:0034641//cellular nitrogen compound metabolic process;GO:0042254//ribosome biogenesis	gi|225461526|ref|XP_002285149.1|/6.27322e-22/PREDICTED: 30S ribosomal protein S20, chloroplastic [Vitis vinifera]
Unigene25062_Mpfb2	283	10	44	3.29793537926744	15.3559033407155	2.21915834856976	Up	7.36962e-07	4.79525792668322e-06	-	-	-	-
Unigene21119_Mpfb2	264	107	470	37.8275686437868	175.834082588547	2.21670478498367	Up	5.29128e-60	2.87835294945055e-58	-	-	-	-
CL10131	1638	125	549	7.12237265211145	33.103016904442	2.21653287916293	Up	8.56954e-70	5.52518301128799e-68	-	-	-	-
CL940	1705	54	237	2.95595592175748	13.7288162218759	2.21551057155461	Up	4.8676e-31	1.36305037837838e-29	-	-	-	-
Unigene10452_Mpfb2	390	13	57	3.11105237444228	14.4350860599698	2.21410512084347	Up	1.68075e-08	1.30910444055944e-07	-	-	-	-
Unigene18256_Mpfb2	731	39	171	4.97938615334811	23.1040365118531	2.21410512084347	Up	8.42268e-23	1.64437878773006e-21	GO:0009508//plastid chromosome;GO:0005739//mitochondrion;GO:0009507//chloroplast;GO:0016020//membrane;GO:0005634//nucleus	GO:0004672//protein kinase activity;GO:0003677//DNA binding;GO:0000166//nucleotide binding	GO:0016556//mRNA modification;GO:0016310//phosphorylation;GO:0042793//transcription from plastid promoter;GO:0045893//positive regulation of transcription, DNA-dependent;GO:0045036//protein targeting to chloroplast	gi|255562037|ref|XP_002522027.1|/3.88797e-100/pentatricopeptide repeat-containing protein, putative [Ricinus communis]
Unigene1663_Mpfb2	768	102	447	12.3955993044185	57.4851186228648	2.21336050403164	Up	4.80308e-57	2.48821883906977e-55	GO:0005840//ribosome;GO:0009941//chloroplast envelope;GO:0009570//chloroplast stroma;GO:0016020//membrane	GO:0003735//structural constituent of ribosome	GO:0006412//translation;GO:0019288//isopentenyl diphosphate biosynthetic process, mevalonate-independent pathway;GO:0019243//methylglyoxal catabolic process to D-lactate	gi|255575833|ref|XP_002528814.1|/1.16488e-49/50S ribosomal protein L28, chloroplast precursor, putative [Ricinus communis]
Unigene4238_Mpfb2	433	21	92	4.52647343163658	20.9850041664323	2.21289935809807	Up	6.51638e-13	7.40795513549375e-12	-	GO:0004105//choline-phosphate cytidylyltransferase activity	GO:0006657//CDP-choline pathway	gi|359473086|ref|XP_003631247.1|/1.06925e-37/PREDICTED: choline-phosphate cytidylyltransferase B-like isoform 1 [Vitis vinifera]
CL6760	1727	106	464	5.72851566342007	26.5359580391118	2.21171536538419	Up	4.26388e-59	2.29425581835749e-57	-	-	-	-
CL14672	834	24	105	2.68580061102931	12.4346159736582	2.21093784176479	Up	1.575226e-14	1.98191100683423e-13	-	-	-	-
Unigene6281_Mpfb2	325	8	35	2.29739252266507	10.636379202083	2.21093784176479	Up	1.116602e-05	6.22146727163582e-05	-	-	-	gi|296085645|emb|CBI29444.3|/8.46692e-11/unnamed protein product [Vitis vinifera]
Unigene6521_Mpfb2	329	8	35	2.2694606986813	10.5070615218145	2.21093784176478	Up	1.116602e-05	6.21757934058243e-05	-	-	-	-
Unigene21751_Mpfb2	300	8	35	2.48884189955383	11.5227441355899	2.21093784176478	Up	1.116602e-05	6.218356538e-05	GO:0009504//cell plate;GO:0005739//mitochondrion;GO:0009506//plasmodesma;GO:0005938//cell cortex;GO:0005773//vacuole;GO:0005886//plasma membrane	GO:0003924//GTPase activity;GO:0005525//GTP binding	GO:0042732//D-xylose metabolic process;GO:0006184//GTP catabolic process;GO:0010152//pollen maturation;GO:0046686//response to cadmium ion;GO:0050832//defense response to fungus;GO:0000266//mitochondrial fission	gi|307135835|gb|ADN33706.1|/3.31788e-10/dynamin [Cucumis melo subsp. melo]
CL143	554	19	83	3.20090226251282	14.7971288796384	2.20876674272316	Up	9.3241e-12	9.68993009563798e-11	-	-	-	-
CL14807	1366	52	227	3.55288558135429	16.4128608164332	2.20776359396964	Up	1.134308e-29	3.00807678666667e-28	-	-	-	-
Unigene11752_Mpfb2	535	17	74	2.96567609526274	13.6611439150919	2.20364534919843	Up	1.341378e-10	1.27476690819113e-09	-	-	-	-
CL10492	711	23	100	3.01916475156846	13.8911924479685	2.20194905853753	Up	7.70216e-14	9.30440977006508e-13	-	-	-	-
CL11194	1328	49	213	3.44371008315524	15.8412941106755	2.20165460093045	Up	7.60444e-28	1.85741782280702e-26	-	-	-	-
Unigene22610_Mpfb2	481	26	113	5.04494979639289	23.2029121589841	2.20139406909391	Up	1.870378e-15	2.49488265437126e-14	-	GO:0005515//protein binding	GO:0010029//regulation of seed germination;GO:0009739//response to gibberellin stimulus;GO:0009735//response to cytokinin stimulus;GO:0006355//regulation of transcription, DNA-dependent;GO:0010229//inflorescence development;GO:0009737//response to abscisic acid stimulus;GO:0031347//regulation of defense response;GO:0008283//cell proliferation	gi|302399083|gb|ADL36836.1|/1.06807e-69/TCP domain class transcription factor [Malus x domestica]
CL11021	1377	154	669	10.4379535003074	47.9845367364435	2.20073068476638	Up	6.31984e-84	5.05496430305206e-82	-	-	-	-
CL5207	869	32	139	3.43683576463129	15.7980743203715	2.20059589754333	Up	1.12273e-18	1.79862880115067e-17	-	-	-	-
CL10544	558	47	204	7.86126137627888	36.1081383050744	2.19949131511368	Up	1.057046e-26	2.49435981949153e-25	-	-	-	-
Unigene27006_Mpfb2	745	18	78	2.25499098281722	10.3406409500596	2.19713204223976	Up	4.58674e-11	4.50602955854465e-10	GO:0016023//cytoplasmic membrane-bounded vesicle;GO:0005576//extracellular region	-	GO:0010054//trichoblast differentiation	gi|224143787|ref|XP_002325075.1|/9.59939e-86/predicted protein [Populus trichocarpa]
Unigene18821_Mpfb2	392	12	52	2.85708891530414	13.1016624282218	2.19713204223976	Up	8.38422e-08	6.07569566428107e-07	-	-	-	-
Unigene26807_Mpfb2	352	9	39	2.3863185826688	10.942865778117	2.19713204223975	Up	3.72488e-06	2.21681610686615e-05	GO:0016023//cytoplasmic membrane-bounded vesicle;GO:0005747//mitochondrial respiratory chain complex I	GO:0008137//NADH dehydrogenase (ubiquinone) activity	GO:0042773//ATP synthesis coupled electron transport	gi|341573988|gb|AEK80007.1|/5.32248e-13/NADH dehydrogenase subunit 4L [Phaeocystis antarctica]
CL884	511	12	52	2.19173944187715	10.0505903558961	2.19713204223975	Up	8.38422e-08	6.07668406442167e-07	-	-	-	-
CL314	893	68	294	7.10699534587039	32.5165903938259	2.19386432840584	Up	1.114222e-37	3.73239237172932e-36	-	-	-	-
CL9448	852	22	95	2.40997014921585	11.0126830269722	2.19207881451347	Up	3.76764e-13	4.34297276274256e-12	-	-	-	-
CL14192	334	19	82	5.3092809982997	24.2480329970498	2.19127931599432	Up	1.569894e-11	1.60454043331039e-10	-	-	-	-
CL2616	897	118	509	12.2777317787354	56.0446895844746	2.19053362153368	Up	6.59786e-64	3.84245566954248e-62	-	-	-	-
CL14266	828	42	181	4.73421013502086	21.5902348710329	2.18918328912427	Up	9.89728e-24	2.0226771493578e-22	-	-	-	-
CL9357	1994	218	938	10.2037525219922	46.4608138666714	2.18691461255827	Up	4.91056e-116	5.75724392421052e-114	-	-	-	-
CL12754	818	54	232	6.16125286869987	28.0119801549793	2.18474831778392	Up	6.45396e-30	1.72694790342342e-28	-	-	-	-
CL4302	1356	171	734	11.7696892926909	53.4620366341529	2.18343856277714	Up	5.13148e-91	4.50034836535433e-89	-	-	-	-
Unigene26655_Mpfb2	250	7	30	2.61328399453152	11.8519653966068	2.18119049837074	Up	5.72148e-05	0.000285958466412385	-	-	-	-
Unigene20409_Mpfb2	739	21	90	2.65218267374646	12.0283816609676	2.18119049837073	Up	1.84381e-12	2.02728092596249e-11	GO:0016021//integral to membrane	GO:0008271//secondary active sulfate transmembrane transporter activity	GO:0008272//sulfate transport;GO:0055085//transmembrane transport	gi|356550801|ref|XP_003543772.1|/2.09997e-93/PREDICTED: low affinity sulfate transporter 3-like [Glycine max]
Unigene26983_Mpfb2	520	14	60	2.51277307166492	11.3961205736603	2.18119049837073	Up	9.6261e-09	7.70780027318476e-08	-	-	-	-
CL6815	2790	470	2014	15.7225227525578	71.2958730847253	2.1809858462616	Up	4.21774e-246	1.2045432851282e-243	-	-	-	-
CL5708	1532	11131	47674	678.116004828663	3073.49107004912	2.18027429294827	Up	0	0	-	-	-	-
CL2789	650	153	655	21.9688159979847	99.5261196766337	2.17961807855198	Up	3.09198e-81	2.38741582253033e-79	-	-	-	-
Unigene17959_Mpfb2	382	18	77	4.39782272826919	19.9084060981396	2.17851636407241	Up	7.71388e-11	7.43549938900909e-10	-	-	-	-
Unigene19239_Mpfb2	549	18	77	3.06005151584487	13.8524792886873	2.1785163640724	Up	7.71388e-11	7.43710845617832e-10	GO:0016023//cytoplasmic membrane-bounded vesicle	-	GO:2000123//positive regulation of stomatal complex development;GO:0010375//stomatal complex patterning;GO:0016556//mRNA modification	gi|255584657|ref|XP_002533051.1|/1.95814e-29/conserved hypothetical protein [Ricinus communis]
Unigene18199_Mpfb2	764	26	111	3.17620530374997	14.3495654343734	2.17563097302884	Up	5.26966e-15	6.80701340446506e-14	-	GO:0003677//DNA binding	GO:0009407//toxin catabolic process	gi|225437154|ref|XP_002280618.1|/3.79571e-93/PREDICTED: heat stress transcription factor A-6b [Vitis vinifera]
Unigene23397_Mpfb2	808	41	175	4.73588418386634	21.3912329249813	2.17531393203407	Up	8.005e-23	1.5642050877193e-21	GO:0010007//magnesium chelatase complex;GO:0005618//cell wall;GO:0009570//chloroplast stroma	GO:0016851//magnesium chelatase activity;GO:0016887//ATPase activity;GO:0005524//ATP binding	GO:0010103//stomatal complex morphogenesis;GO:0016117//carotenoid biosynthetic process;GO:0006655//phosphatidylglycerol biosynthetic process;GO:0006636//unsaturated fatty acid biosynthetic process;GO:0019288//isopentenyl diphosphate biosynthetic process, mevalonate-independent pathway;GO:0015979//photosynthesis;GO:0015995//chlorophyll biosynthetic process;GO:0019761//glucosinolate biosynthetic pr…	gi|255646022|gb|ACU23498.1|/2.71929e-92/unknown [Glycine max]
Unigene1389_Mpfb2	789	409	1745	48.3810046063457	218.437680788749	2.17470911297508	Up	9.96608e-213	2.41309128347826e-210	GO:0009570//chloroplast stroma	GO:0051537//2 iron, 2 sulfur cluster binding;GO:0046872//metal ion binding;GO:0009055//electron carrier activity	GO:0009744//response to sucrose stimulus;GO:0010114//response to red light;GO:0042742//defense response to bacterium;GO:0009773//photosynthetic electron transport in photosystem I;GO:0009637//response to blue light;GO:0010155//regulation of proton transport;GO:0010207//photosystem II assembly;GO:0010218//response to far red light;GO:0009644//response to high light intensity;GO:0080167//response t…	gi|388494516|gb|AFK35324.1|/1.44456e-58/unknown [Lotus japonicus]
CL14338	2896	238	1015	7.67020509444679	34.6159785841271	2.17410107358441	Up	1.70549e-124	2.13435366516854e-122	-	-	-	-
Unigene18245_Mpfb2	476	25	106	4.90186823704141	21.9941934881008	2.16571908960829	Up	2.56534e-14	3.19427131581889e-13	-	-	-	-
CL3478	960	38	161	3.69437469465021	16.5639446949105	2.16464418949085	Up	5.39282e-21	9.71929274433657e-20	-	-	-	-
Unigene22527_Mpfb2	448	17	72	3.54159980126242	15.8731679418841	2.1641169850118	Up	3.79322e-10	3.47155993097781e-09	GO:0005829//cytosol	GO:0005524//ATP binding;GO:0004335//galactokinase activity;GO:0047912//galacturonokinase activity	GO:0046835//carbohydrate phosphorylation;GO:0046396//D-galacturonate metabolic process;GO:0006012//galactose metabolic process	gi|372995399|gb|AEY11272.1|/1.96424e-34/GALK [Morus alba var. multicaulis]
Unigene19099_Mpfb2	340	17	72	4.66657856166342	20.9152330528355	2.1641169850118	Up	3.79322e-10	3.47084693859109e-09	GO:0016023//cytoplasmic membrane-bounded vesicle	GO:0004364//glutathione transferase activity	GO:0009407//toxin catabolic process	gi|225436699|ref|XP_002263386.1|/4.26754e-18/PREDICTED: glutathione S-transferase F13 [Vitis vinifera]
Unigene10065_Mpfb2	227	13	55	5.34497985036339	23.9301797655423	2.16257482020339	Up	4.77772e-08	3.55235282777036e-07	-	-	-	gi|33772185|gb|AAQ54529.1|/3.7901e-11/retroelement polyprotein-like [Malus x domestica]
Unigene17405_Mpfb2	1229	35	148	2.65793734187502	11.893754262936	2.1618251735038	Up	2.17962e-19	3.6018705578635e-18	GO:0005634//nucleus	GO:0035197//siRNA binding	GO:0043247//telomere maintenance in response to DNA damage;GO:0031048//chromatin silencing by small RNA;GO:0010332//response to gamma radiation;GO:0007131//reciprocal meiotic recombination;GO:0032504//multicellular organism reproduction;GO:0045132//meiotic chromosome segregation;GO:0042138//meiotic DNA double-strand break formation;GO:0030422//production of siRNA involved in RNA interference;GO:0…	gi|224129054|ref|XP_002320489.1|/5.022e-164/argonaute protein group [Populus trichocarpa]
Unigene1695_Mpfb2	322	9	38	2.60864640092986	11.6556595515284	2.1596573368211	Up	6.29636e-06	3.64163872153706e-05	-	-	-	-
CL13606	399	27	114	6.3156702338302	28.2189652300161	2.15965733682109	Up	3.0367e-15	3.99206427854824e-14	-	-	-	-
CL188	1502	275	1155	17.0880040540272	75.9488461666712	2.15204415271122	Up	1.29682e-139	1.93230517190635e-137	-	-	-	-
CL15155	897	31	130	3.22550580627795	14.313967870298	2.1498263274614	Up	4.2797e-17	6.30103087904825e-16	-	-	-	-
Unigene900_Mpfb2	816	184	771	21.0453542976978	93.3197030308804	2.14867991867784	Up	1.256856e-93	1.15216972246914e-91	GO:0009507//chloroplast	-	GO:0009793//embryo development ending in seed dormancy;GO:0050832//defense response to fungus	gi|255556231|ref|XP_002519150.1|/7.10551e-72/conserved hypothetical protein [Ricinus communis]
CL9161	346	32	134	8.63182161694968	38.2505626961779	2.14774401527759	Up	1.476106e-17	2.23229716605567e-16	-	-	-	-
Unigene20992_Mpfb2	907	38	159	3.91025326004873	17.3140619079426	2.14661026666059	Up	1.502284e-20	2.65278465192232e-19	GO:0009508//plastid chromosome;GO:0009507//chloroplast	-	GO:0006655//phosphatidylglycerol biosynthetic process;GO:0010103//stomatal complex morphogenesis;GO:0006364//rRNA processing;GO:0009658//chloroplast organization;GO:0006399//tRNA metabolic process;GO:0042793//transcription from plastid promoter;GO:0045893//positive regulation of transcription, DNA-dependent;GO:0045036//protein targeting to chloroplast	gi|359473101|ref|XP_002275523.2|/7.7806e-110/PREDICTED: uncharacterized protein LOC100264713 [Vitis vinifera]
CL2055	516	33	138	5.96887955561601	26.4142639653058	2.14578516223954	Up	5.09312e-18	7.90072013370474e-17	-	-	-	-
Unigene12139_Mpfb2	207	11	46	4.959648712879	21.9480840677903	2.14578516223953	Up	7.05914e-07	4.60331974941452e-06	-	-	-	-
Unigene4807_Mpfb2	1195	44	184	3.43647626298227	15.2075427683099	2.14578516223953	Up	1.547414e-23	3.14222372506837e-22	-	-	-	gi|356559296|ref|XP_003547936.1|/1.0929e-107/PREDICTED: uncharacterized protein LOC100306471 [Glycine max]
CL11441	518	34	142	6.12601046704851	27.0749531260965	2.14393910307416	Up	1.757934e-18	2.79014875553972e-17	-	-	-	-
Unigene5565_Mpfb2	750	46	192	5.7243363689738	25.2841928460944	2.14305536948396	Up	1.856382e-24	3.91969340587678e-23	-	GO:0042802//identical protein binding;GO:0004252//serine-type endopeptidase activity	GO:0043086//negative regulation of catalytic activity;GO:0006508//proteolysis	gi|359492553|ref|XP_002283279.2|/1.34042e-50/PREDICTED: subtilisin-like protease-like [Vitis vinifera]
Unigene1465_Mpfb2	1159	35	146	2.81846850143606	12.4416662920951	2.14219636675487	Up	6.0697e-19	9.85485693877551e-18	GO:0005886//plasma membrane;GO:0005774//vacuolar membrane;GO:0016021//integral to membrane	GO:0015171//amino acid transmembrane transporter activity	GO:0015837//amine transport;GO:0009744//response to sucrose stimulus;GO:0006865//amino acid transport;GO:0006661//phosphatidylinositol biosynthetic process;GO:0009750//response to fructose stimulus	gi|225448601|ref|XP_002278665.1|/3.82241e-150/PREDICTED: probable sodium-coupled neutral amino acid transporter 6 [Vitis vinifera]
Unigene6833_Mpfb2	1259	48	200	3.55831248546218	15.6896550127175	2.14054851387339	Up	2.22862e-25	4.92019218235877e-24	-	-	-	gi|147789424|emb|CAN66607.1|/2.81514e-93/hypothetical protein VITISV_017554 [Vitis vinifera]
CL15012	974	31	129	2.97051202077138	13.0809679685342	2.1386857698562	Up	7.1381e-17	1.036222323884e-15	-	-	-	-
Unigene5599_Mpfb2	259	70	291	25.2247489819644	110.969174080198	2.13724715078313	Up	3.76356e-36	1.21239425249458e-34	GO:0009506//plasmodesma;GO:0016020//membrane	-	GO:0010075//regulation of meristem growth;GO:0051322//anaphase;GO:0000911//cytokinesis by cell plate formation;GO:0008283//cell proliferation;GO:0000226//microtubule cytoskeleton organization;GO:0051707//response to other organism	gi|224118670|ref|XP_002317878.1|/4.65205e-17/predicted protein [Populus trichocarpa]
CL12925	1487	243	1010	15.2518976527803	67.0840901735756	2.13698189885319	Up	3.00682e-121	3.64021316956522e-119	-	-	-	-
Unigene26464_Mpfb2	284	26	108	8.54443961994711	37.5590452709369	2.13610260884219	Up	2.46178e-14	3.06789433734266e-13	-	-	-	-
Unigene14769_Mpfb2	448	13	54	2.70828220096538	11.904875956413	2.13610260884219	Up	8.01782e-08	5.82629125167183e-07	-	-	-	-
CL2866	468	13	54	2.59254364536857	11.3961205736603	2.13610260884219	Up	8.01782e-08	5.82534110632746e-07	-	-	-	-
CL3185	516	20	83	3.6175027609794	15.8868399211622	2.13476616127938	Up	2.52748e-11	2.53784739598828e-10	-	-	-	-
Unigene14539_Mpfb2	200	14	58	6.53320998632879	28.6422497084663	2.13228089788978	Up	2.71232e-08	2.07129380596503e-07	-	-	-	gi|86438847|emb|CAJ44364.1|/2.13356e-17/putative CC-NBS-LRR resistance protein [Malus x domestica]
Unigene18703_Mpfb2	279	7	29	2.34165232484903	10.2660393220309	2.13228089788978	Up	9.6801e-05	0.000464778333010023	-	-	-	-
CL13627	2099	171	707	7.60347721814621	33.2671888812172	2.12936871474332	Up	4.85864e-85	3.95003885547445e-83	-	-	-	-
Unigene20608_Mpfb2	1293	53	219	3.8256560520984	16.7284121027126	2.1285214298578	Up	1.855122e-27	4.49181496434783e-26	GO:0009941//chloroplast envelope;GO:0048046//apoplast;GO:0010319//stromule;GO:0022626//cytosolic ribosome;GO:0005794//Golgi apparatus;GO:0005730//nucleolus;GO:0009570//chloroplast stroma;GO:0005886//plasma membrane;GO:0005739//mitochondrion	GO:0005515//protein binding;GO:0005524//ATP binding	GO:0016117//carotenoid biosynthetic process;GO:0006655//phosphatidylglycerol biosynthetic process;GO:0043085//positive regulation of catalytic activity;GO:0019252//starch biosynthetic process;GO:0019288//isopentenyl diphosphate biosynthetic process, mevalonate-independent pathway;GO:0000023//maltose metabolic process;GO:0016556//mRNA modification;GO:0051085//chaperone mediated protein folding req…	gi|359473645|ref|XP_002269341.2|/0/PREDICTED: chaperonin 60 subunit beta 4, chloroplastic-like [Vitis vinifera]
Unigene5485_Mpfb2	869	38	157	4.08124247049966	17.8438681172541	2.12834806026786	Up	4.16542e-20	7.17070293044822e-19	GO:0009570//chloroplast stroma	GO:0008047//enzyme activator activity;GO:0009055//electron carrier activity;GO:0015035//protein disulfide oxidoreductase activity	GO:0048509//regulation of meristem development;GO:0045454//cell redox homeostasis;GO:0006662//glycerol ether metabolic process;GO:0010497//plasmodesmata-mediated intercellular transport;GO:0043085//positive regulation of catalytic activity;GO:0010647//positive regulation of cell communication	gi|388522901|gb|AFK49512.1|/5.86991e-51/unknown [Lotus japonicus]
Unigene21926_Mpfb2	246	8	33	3.03517304823637	13.2491483092149	2.12604894417828	Up	3.19284e-05	0.000165924889396944	-	-	-	-
Unigene5055_Mpfb2	1047	27	111	2.40683134985506	10.4709340896478	2.12118318900646	Up	1.409562e-14	1.77749239241438e-13	GO:0016021//integral to membrane;GO:0005737//cytoplasm	GO:0016627//oxidoreductase activity, acting on the CH-CH group of donors	GO:0006629//lipid metabolic process	gi|296089043|emb|CBI38746.3|/5.63105e-158/unnamed protein product [Vitis vinifera]
CL6971	2663	217	890	7.60531391574136	33.0086656746152	2.1177651182291	Up	7.4784e-106	7.91395906888361e-104	-	-	-	-
Unigene11848_Mpfb2	248	10	41	3.76336980779308	16.3283125423682	2.11727873455054	Up	3.53456e-06	2.10946707461487e-05	-	-	-	-
Unigene6584_Mpfb2	356	10	41	2.62167334924911	11.3747795238969	2.11727873455054	Up	3.53456e-06	2.10805511539491e-05	-	-	-	-
CL2313	1220	150	614	11.4751931844183	49.7070133436923	2.11493097969411	Up	1.851208e-73	1.27276263604938e-71	-	-	-	-
CL11104	668	22	90	3.07379426217351	13.3068473764297	2.11407630251219	Up	4.9321e-12	5.23552345008339e-11	-	-	-	-
Unigene23545_Mpfb2	807	23	94	2.66000760640046	11.5043860727079	2.11268172044044	Up	1.6894e-12	1.8621016526472e-11	-	-	-	-
CL5913	708	41	167	5.40479437932769	23.2965892329723	2.10780711267579	Up	4.74248e-21	8.57495815584416e-20	-	-	-	-
Unigene1454_Mpfb2	335	14	57	3.9004238724351	16.8050255623529	2.10718991692696	Up	4.53236e-08	3.3800753719451e-07	-	GO:0004672//protein kinase activity	GO:0009987//cellular process;GO:0008152//metabolic process	gi|224053719|ref|XP_002297945.1|/2.96927e-27/predicted protein [Populus trichocarpa]
CL7436	1553	176	716	10.5771774224438	45.5355614078689	2.10603898344678	Up	6.45028e-85	5.23447858943534e-83	-	-	-	-
CL5682	1351	47	191	3.24691624571696	13.9632703599302	2.10449480117793	Up	8.12944e-24	1.6675083373849e-22	-	-	-	-
CL13400	1580	68	276	4.01680179991282	17.2528610203769	2.10271644034765	Up	1.077282e-33	3.22981612812921e-32	-	-	-	-
CL2454	1952	52	211	2.48629185662395	10.6760788024421	2.10231429538592	Up	4.05162e-26	9.32374866942149e-25	-	-	-	-
CL9278	376	18	73	4.46800075052881	19.1753872773115	2.10155438225753	Up	6.02834e-10	5.41371908244306e-09	-	-	-	-
Unigene6050_Mpfb2	1114	57	231	4.77549332163043	20.4802813181939	2.10051385207113	Up	2.02794e-28	5.09581403722504e-27	-	GO:0004091//carboxylesterase activity	GO:0006629//lipid metabolic process	gi|356555400|ref|XP_003546020.1|/6.02166e-105/PREDICTED: GDSL esterase/lipase At5g45920-like [Glycine max]
CL8279	916	39	158	3.9737241027265	17.0361220220512	2.10003335413467	Up	6.58286e-20	1.12195707237949e-18	-	-	-	-
CL7273	995	40	162	3.7520229641515	16.0805560657479	2.09957673281708	Up	2.27432e-20	3.97043513479624e-19	-	-	-	-
Unigene902_Mpfb2	1082	44	178	3.79536888564123	16.2480733256008	2.09795663714892	Up	3.24934e-22	6.17333030618337e-21	GO:0009543//chloroplast thylakoid lumen;GO:0009535//chloroplast thylakoid membrane	GO:0005528//FK506 binding;GO:0003755//peptidyl-prolyl cis-trans isomerase activity	GO:0042631//cellular response to water deprivation;GO:0000413//protein peptidyl-prolyl isomerization	gi|225441076|ref|XP_002264435.1|/1.73602e-93/PREDICTED: probable FKBP-type peptidyl-prolyl cis-trans isomerase 1, chloroplastic isoform 1 [Vitis vinifera]
Unigene5377_Mpfb2	627	24	97	3.57250033428779	15.279647042409	2.09660516628579	Up	9.62178e-13	1.0770591521608e-11	GO:0005874//microtubule	GO:0005524//ATP binding;GO:0003777//microtubule motor activity	GO:0007018//microtubule-based movement;GO:0000910//cytokinesis	gi|224123256|ref|XP_002330271.1|/1.50418e-28/predicted protein [Populus trichocarpa]
CL3906	705	25	101	3.3096301855769	14.1495095160435	2.09601011779688	Up	3.2999e-13	3.82160501169743e-12	-	-	-	-
CL696	1190	430	1734	33.7248534708449	143.916722673082	2.09335015845219	Up	1.967926e-201	4.3837519576e-199	-	-	-	-
Unigene3601_Mpfb2	1837	59	237	2.9975844870783	12.7423144574297	2.08775502435624	Up	6.66904e-29	1.71645909924899e-27	GO:0016021//integral to membrane	GO:0004872//receptor activity;GO:0005524//ATP binding;GO:0004709//MAP kinase kinase kinase activity;GO:0032440//2-alkenal reductase [NAD(P)] activity	GO:0055114//oxidation-reduction process;GO:0000186//activation of MAPKK activity;GO:0048513//organ development;GO:0000165//MAPK cascade	gi|255571000|ref|XP_002526451.1|/0/Receptor protein kinase CLAVATA1 precursor, putative [Ricinus communis]
CL2881	852	60	241	6.57264586149778	27.9374379947401	2.08765356544126	Up	2.31314e-29	6.04428230381232e-28	-	-	-	-
CL13679	1256	136	545	10.1059663118826	42.8564300766367	2.08430440323376	Up	3.2474e-64	1.90115853876478e-62	-	-	-	-
Unigene3280_Mpfb2	2675	296	1185	10.3275308729149	43.7525825388754	2.0828728029765	Up	2.18192e-137	3.21883774304636e-135	GO:0005971//ribonucleoside-diphosphate reductase complex;GO:0009507//chloroplast;GO:0005739//mitochondrion	GO:0004748//ribonucleoside-diphosphate reductase activity, thioredoxin disulfide as acceptor;GO:0003723//RNA binding;GO:0005524//ATP binding;GO:0000175//3'-5'-exoribonuclease activity	GO:0007010//cytoskeleton organization;GO:0006399//tRNA metabolic process;GO:0006094//gluconeogenesis;GO:0006261//DNA-dependent DNA replication;GO:0009793//embryo development ending in seed dormancy;GO:0009902//chloroplast relocation;GO:0010498//proteasomal protein catabolic process;GO:0009202//deoxyribonucleoside triphosphate biosynthetic process;GO:0046686//response to cadmium ion;GO:0055114//ox…	gi|27261142|gb|AAN87547.1|AF118784_1/0/ribonucleotide reductase large subunit A [Glycine max]
Unigene9984_Mpfb2	236	7	28	2.76830931624101	11.7180448836508	2.08165482481983	Up	0.0001628638	0.000752687553692946	-	-	-	-
Unigene19060_Mpfb2	610	17	68	2.60104378846814	11.0100224995801	2.08165482481982	Up	2.94402e-09	2.48884210702087e-08	-	-	-	-
Unigene22450_Mpfb2	210	9	36	3.99992448142579	16.9313791380097	2.08165482481982	Up	1.775284e-05	9.61727295330739e-05	-	-	-	-
Unigene20241_Mpfb2	430	12	48	2.60460198790517	11.0250840898668	2.08165482481982	Up	6.63952e-07	4.34175686246881e-06	GO:0009507//chloroplast	GO:0004672//protein kinase activity;GO:0005524//ATP binding	GO:0006468//protein phosphorylation	gi|225454753|ref|XP_002273880.1|/4.93244e-59/PREDICTED: uncharacterized protein LOC100264883 [Vitis vinifera]
Unigene6877_Mpfb2	481	19	76	3.68669408197942	15.6054984432106	2.08165482481982	Up	3.41368e-10	3.1383877705324e-09	GO:0009941//chloroplast envelope;GO:0009508//plastid chromosome;GO:0009570//chloroplast stroma;GO:0009535//chloroplast thylakoid membrane	-	GO:0016050//vesicle organization;GO:0010027//thylakoid membrane organization	gi|225430912|ref|XP_002276816.1|/5.62058e-23/PREDICTED: probable membrane-associated 30 kDa protein, chloroplastic [Vitis vinifera]
Unigene20805_Mpfb2	1107	49	196	4.13120776009951	17.487091371085	2.08165482481982	Up	4.4102e-24	9.1643297761194e-23	-	-	-	gi|224088529|ref|XP_002308465.1|/1.56449e-121/predicted protein [Populus trichocarpa]
Unigene25681_Mpfb2	1351	66	264	4.55949940887914	19.3000176702701	2.08165482481982	Up	6.66696e-32	1.91136680772201e-30	GO:0009506//plasmodesma;GO:0009536//plastid;GO:0005886//plasma membrane	-	GO:0010102//lateral root morphogenesis;GO:0045595//regulation of cell differentiation;GO:0016049//cell growth;GO:0010090//trichome morphogenesis;GO:0071555//cell wall organization;GO:0010014//meristem initiation;GO:0009733//response to auxin stimulus;GO:0048589//developmental growth;GO:0007155//cell adhesion;GO:0048765//root hair cell differentiation;GO:0045010//actin nucleation	gi|359483669|ref|XP_002274947.2|/0/PREDICTED: uncharacterized protein LOC100253161 [Vitis vinifera]
Unigene4891_Mpfb2	305	8	32	2.44804121267589	10.3623741172518	2.08165482481982	Up	5.35918e-05	0.000269058133153031	-	-	-	gi|224091637|ref|XP_002309311.1|/3.88391e-19/predicted protein [Populus trichocarpa]
Unigene21741_Mpfb2	443	14	56	2.94953046786853	12.4851403726482	2.08165482481982	Up	7.55002e-08	5.49531924587486e-07	-	-	-	gi|297743189|emb|CBI36056.3|/1.16945e-15/unnamed protein product [Vitis vinifera]
Unigene2822_Mpfb2	804	32	128	3.71468940231914	15.7240005261781	2.08165482481982	Up	3.10388e-16	4.33628290247727e-15	-	-	-	gi|2465015|emb|CAA04770.1|/1.2692e-49/ripening-induced protein [Fragaria vesca]
Unigene5152_Mpfb2	2502	139	556	5.18508729073714	21.9480840677903	2.08165482481982	Up	2.26532e-65	1.34745709799733e-63	GO:0009507//chloroplast	-	GO:0016556//mRNA modification;GO:0009902//chloroplast relocation;GO:0010103//stomatal complex morphogenesis;GO:0019288//isopentenyl diphosphate biosynthetic process, mevalonate-independent pathway;GO:0010027//thylakoid membrane organization;GO:0048255//mRNA stabilization;GO:0034660//ncRNA metabolic process;GO:0042793//transcription from plastid promoter	gi|359474892|ref|XP_002276432.2|/0/PREDICTED: pentatricopeptide repeat-containing protein At4g34830, chloroplastic-like [Vitis vinifera]
CL8761	1415	73	292	4.81498565373046	20.3814717067678	2.08165482481982	Up	4.05816e-35	1.27054915193254e-33	-	-	-	-
CL8100	860	40	160	4.34100331317528	18.3751401497779	2.08165482481982	Up	6.22678e-20	1.06248756246649e-18	-	-	-	-
CL9179	1029	114	455	10.3399408363388	43.6722080940725	2.07848754574113	Up	1.051904e-53	5.12179530142077e-52	-	-	-	-
CL4047	1201	552	2194	42.8967754544248	180.427505413234	2.07247817844485	Up	4.39452e-251	1.3052310336e-248	-	-	-	-
CL5068	927	73	290	7.34973538298662	30.8977882507728	2.07173935595474	Up	1.1033e-34	3.40639096327096e-33	-	-	-	-
Unigene26459_Mpfb2	571	148	587	24.1910202145775	101.53391254828	2.06941815230091	Up	2.0815e-68	1.30981621468927e-66	-	-	-	-
Unigene6157_Mpfb2	360	25	99	6.48135911342142	27.1607540338905	2.0671552551247	Up	9.05118e-13	1.01548267781415e-11	-	-	-	-
Unigene25646_Mpfb2	283	25	99	8.24483844816859	34.5507825166098	2.0671552551247	Up	9.05118e-13	1.01573846690176e-11	-	-	-	-
CL5669	979	62	245	5.91068173285255	24.7168158168936	2.06409645343552	Up	2.05966e-29	5.39142023031727e-28	-	-	-	-
CL6324	1550	1622	6407	97.6669732518461	408.255603742256	2.06352999576681	Up	0	0	-	-	-	-
Unigene28375_Mpfb2	737	20	79	2.53274277430851	10.5868980815461	2.06350747810956	Up	1.929398e-10	1.80889182861953e-09	GO:0005737//cytoplasm;GO:0005643//nuclear pore	GO:0008565//protein transporter activity	GO:0000059//protein import into nucleus, docking	gi|359477192|ref|XP_003631947.1|/4.98669e-103/PREDICTED: uncharacterized protein LOC100853206, partial [Vitis vinifera]
CL2887	680	19	75	2.60779390210603	10.8933505483518	2.06254600187211	Up	5.65644e-10	5.08896839418417e-09	-	-	-	-
Unigene26738_Mpfb2	203	18	71	8.27570582363957	34.5439057126059	2.06147694288219	Up	1.660488e-09	1.43091027806576e-08	-	-	-	-
Unigene5829_Mpfb2	1654	53	209	2.99067308063073	12.4801530022713	2.0610935023375	Up	2.84554e-25	6.25429196250617e-24	GO:0005618//cell wall;GO:0016020//membrane	GO:0016740//transferase activity	GO:0009987//cellular process	gi|255583521|ref|XP_002532518.1|/1.76007e-165/Xyloglucan galactosyltransferase KATAMARI1, putative [Ricinus communis]
Unigene18354_Mpfb2	465	17	67	3.41212195906573	14.2308545084705	2.06028117402725	Up	4.8816e-09	4.03946959881129e-08	GO:0005840//ribosome	GO:0003723//RNA binding	-	gi|357471515|ref|XP_003606042.1|/2.31429e-07/Ribosomal protein S4 [Medicago truncatula]
Unigene16394_Mpfb2	364	17	67	4.35889206309221	18.1795256770296	2.06028117402725	Up	4.8816e-09	4.03871946518106e-08	-	GO:0004553//hydrolase activity, hydrolyzing O-glycosyl compounds;GO:0043169//cation binding	GO:0005975//carbohydrate metabolic process	gi|255547996|ref|XP_002515055.1|/1.62192e-49/hydrolase, hydrolyzing O-glycosyl compounds, putative [Ricinus communis]
Unigene20563_Mpfb2	984	29	114	2.75062557496421	11.4424462670492	2.05656384385699	Up	2.07818e-14	2.60003019825892e-13	GO:0080008//CUL4-RING ubiquitin ligase complex	-	GO:0048235//pollen sperm cell differentiation	gi|225431423|ref|XP_002280019.1|/1.45557e-112/PREDICTED: uncharacterized protein LOC100262676 [Vitis vinifera]
Unigene27365_Mpfb2	379	12	47	2.95508932664702	12.2480732990439	2.0512811757763	Up	1.10386e-06	7.0225861373697e-06	-	-	-	-
Unigene24742_Mpfb2	288	11	43	3.56474751238178	14.7463689830466	2.04848796088462	Up	3.29062e-06	1.9720702480495e-05	-	-	-	gi|224063355|ref|XP_002301109.1|/1.60425e-09/predicted protein [Populus trichocarpa]
CL8415	1501	1248	4855	77.600133843517	319.460870533677	2.04150818626413	Up	0	0	-	-	-	-
Unigene27726_Mpfb2	233	9	35	3.60508215064127	14.8361512475407	2.04101284032248	Up	2.96002e-05	0.000154673716912972	-	-	-	-
Unigene17003_Mpfb2	638	185	719	27.0632299030637	111.305683387673	2.0401213247428	Up	6.82492e-82	5.32511096042031e-80	-	-	-	gi|224069044|ref|XP_002302886.1|/3.98555e-36/predicted protein [Populus trichocarpa]
CL5292	1225	35	136	2.66661632095053	10.9650836322348	2.03983464912519	Up	9.39408e-17	1.35401181546425e-15	-	-	-	-
CL14676	764	41	159	5.0086314405288	20.5547829195078	2.03698577548609	Up	2.61202e-19	4.30205970573013e-18	-	-	-	-
Unigene1902_Mpfb2	566	31	120	5.11179983786453	20.9398681918847	2.03434911004146	Up	6.66818e-15	8.57375917344877e-14	GO:0005794//Golgi apparatus;GO:0022627//cytosolic small ribosomal subunit;GO:0005634//nucleus	GO:0046872//metal ion binding;GO:0003735//structural constituent of ribosome	GO:0042787//protein ubiquitination involved in ubiquitin-dependent protein catabolic process;GO:0006412//translation	gi|326503930|dbj|BAK02751.1|/1.66919e-74/predicted protein [Hordeum vulgare subsp. vulgare]
CL4486	1652	46	178	2.59882099075687	10.64189790454	2.03382629972921	Up	2.11988e-21	3.90752560033099e-20	-	-	-	-
CL5972	1457	113	437	7.23848150264882	29.623134742148	2.03296533190523	Up	3.15342e-50	1.44389689455293e-48	-	-	-	-
Unigene26829_Mpfb2	245	15	58	5.71417783060827	23.3814283334419	2.03274522433887	Up	7.01578e-08	5.1215308956251e-07	GO:0016020//membrane	-	-	gi|296081175|emb|CBI18201.3|/2.57372e-31/unnamed protein product [Vitis vinifera]
CL14665	1036	109	421	9.81963442512187	40.1357579791783	2.03114692310929	Up	2.1438e-48	9.34545769080235e-47	-	-	-	-
Unigene16711_Mpfb2	374	14	54	3.49369517985497	14.2603861723878	2.02918740492568	Up	2.07468e-07	1.43705135820896e-06	-	-	-	-
CL10558	1223	137	528	10.4549675052803	42.6399409199262	2.02801686121774	Up	3.80214e-60	2.07844099730061e-58	-	-	-	-
CL13157	1352	79	304	5.4535459522398	22.2078247076458	2.0258015900863	Up	2.77152e-35	8.73244406223479e-34	-	-	-	-
Unigene996_Mpfb2	953	46	177	4.50498664924486	18.3438079328384	2.0256984188458	Up	3.4772e-21	6.33086286881896e-20	-	-	GO:0043247//telomere maintenance in response to DNA damage;GO:0010332//response to gamma radiation;GO:0009560//embryo sac egg cell differentiation;GO:0045132//meiotic chromosome segregation;GO:0000724//double-strand break repair via homologous recombination;GO:0016444//somatic cell DNA recombination;GO:0006312//mitotic recombination;GO:0042138//meiotic DNA double-strand break formation;GO:0007062…	gi|297733736|emb|CBI14983.3|/8.82816e-67/unnamed protein product [Vitis vinifera]
Unigene19452_Mpfb2	442	13	50	2.74504621274319	11.1726672290788	2.02507129645345	Up	6.15006e-07	4.03887784669811e-06	-	-	-	-
Unigene16709_Mpfb2	218	13	50	5.56564415611234	22.6528390607927	2.02507129645345	Up	6.15006e-07	4.03828258098747e-06	-	-	GO:0006629//lipid metabolic process	gi|194346322|gb|ACF49507.1|/2.16238e-22/omega-6 desaturase [Linum usitatissimum]
Unigene16879_Mpfb2	796	80	307	9.38005741037874	38.0920579643873	2.02182157530264	Up	1.57693e-35	5.01465991149179e-34	GO:0043234//protein complex;GO:0009507//chloroplast	-	GO:0080153//negative regulation of reductive pentose-phosphate cycle;GO:0034605//cellular response to heat;GO:0071454//cellular response to anoxia;GO:0009416//response to light stimulus;GO:0070417//cellular response to cold	gi|255539356|ref|XP_002510743.1|/4.2924e-34/conserved hypothetical protein [Ricinus communis]
Unigene14174_Mpfb2	203	12	46	5.51713721575971	22.3805586307024	2.02025428015567	Up	1.828208e-06	1.13235538462394e-05	-	-	-	-
CL11207	1347	47	180	3.25655816478368	13.1981797289608	2.01891906947186	Up	1.971852e-21	3.64220357810945e-20	-	-	-	-
CL8008	579	180	689	29.0149962383218	117.530284373374	2.01816190119443	Up	1.812334e-77	1.32365744865574e-75	-	-	-	-
CL584	1235	58	222	4.38318310245309	17.7539562621235	2.01808969604235	Up	4.57254e-26	1.04738201583548e-24	-	-	-	-
CL2885	1218	52	199	3.9845991002709	16.1367071286586	2.01783972722237	Up	1.608776e-23	3.26533887708428e-22	-	-	-	-
Unigene893_Mpfb2	737	52	199	6.58513121320212	26.6682622560464	2.01783972722237	Up	1.608776e-23	3.26385192859745e-22	GO:0005886//plasma membrane	GO:0000166//nucleotide binding	GO:0046686//response to cadmium ion;GO:0006979//response to oxidative stress	gi|255640090|gb|ACU20336.1|/1.3462e-15/unknown [Glycine max]
Unigene21389_Mpfb2	936	39	149	3.88881546805285	15.7224256062536	2.01542112641973	Up	5.88904e-18	9.10369570020819e-17	GO:0016023//cytoplasmic membrane-bounded vesicle;GO:0005886//plasma membrane;GO:0016021//integral to membrane	GO:0004721//phosphoprotein phosphatase activity;GO:0004672//protein kinase activity;GO:0005524//ATP binding	GO:0006468//protein phosphorylation	gi|255564373|ref|XP_002523183.1|/5.23923e-165/protein binding protein, putative [Ricinus communis]
Unigene10101_Mpfb2	232	11	42	4.42520380847393	17.8801202103981	2.01454062896128	Up	5.45252e-06	3.18167218127046e-05	-	-	-	-
CL8877	272	11	42	3.77443854252189	15.2506907676925	2.01454062896128	Up	5.45252e-06	3.18208895782028e-05	-	-	-	-
CL8236	1227	120	458	9.12778202770352	36.8663416982199	2.01396801730824	Up	6.14576e-52	2.90356203096501e-50	-	-	-	-
Unigene10125_Mpfb2	352	16	61	4.24234414696675	17.1157644221831	2.01239216238271	Up	3.92048e-08	2.94346519986518e-07	-	-	-	-
CL1489	828	26	99	2.93070151215577	11.8090234929959	2.01057172675834	Up	2.28238e-12	2.49043825030615e-11	-	-	-	-
CL12003	711	20	76	2.62536065353779	10.5573062604561	2.00765424337604	Up	8.64402e-10	7.62741887581699e-09	-	-	-	-
CL7512	2005	80	303	3.72395296691345	14.925791833632	2.00290071340541	Up	1.123908e-34	3.46761421163435e-33	-	-	-	-
CL10357	996	50	189	4.68531984102753	18.7418127506583	2.00004105926617	Up	3.5821e-22	6.79394292039166e-21	-	-	-	-
Unigene25325_Mpfb2	908	93	351	9.55929088622683	38.1795140804788	1.99782323401635	Up	8.73498e-40	3.08857800761905e-38	-	GO:0005488//binding	-	gi|224104191|ref|XP_002313352.1|/2.03916e-09/predicted protein [Populus trichocarpa]
Unigene3793_Mpfb2	2076	489	1844	21.9841706806687	87.7289025021792	1.99658711029693	Up	2.34342e-201	5.19423123582089e-199	GO:0016023//cytoplasmic membrane-bounded vesicle;GO:0005576//extracellular region	GO:0050660//flavin adenine dinucleotide binding;GO:0008812//choline dehydrogenase activity;GO:0046593//mandelonitrile lyase activity	GO:0006066//alcohol metabolic process;GO:0009553//embryo sac development;GO:0007267//cell-cell signaling;GO:0010430//fatty acid omega-oxidation	gi|255572947|ref|XP_002527404.1|/0/glucose-methanol-choline (gmc) oxidoreductase, putative [Ricinus communis]
Unigene576_Mpfb2	2026	56	211	2.57974727989291	10.2861331798455	1.99539909146941	Up	1.6578e-24	3.50870810451306e-23	GO:0005886//plasma membrane	GO:0005516//calmodulin binding	-	gi|356554004|ref|XP_003545340.1|/0/PREDICTED: uncharacterized protein LOC100799086 [Glycine max]
CL63	404	76	286	17.5574242914069	69.9187727605102	1.99359864815463	Up	1.252414e-32	3.64928374937868e-31	-	-	-	-
Unigene2964_Mpfb2	1054	139	523	12.3084330184291	49.0083641874236	1.99338088834326	Up	2.69622e-58	1.42493467900356e-56	-	-	-	gi|388495366|gb|AFK35749.1|/1.53045e-62/unknown [Lotus japonicus]
CL7660	894	122	459	12.7365231436899	50.7089123512538	1.99326783067074	Up	2.29048e-51	1.07190614453782e-49	-	-	-	-
CL13316	1682	161	605	8.93364029046149	35.5253619943871	1.99152927886716	Up	4.39042e-67	2.69424231184573e-65	-	-	-	-
CL13836	784	1131	4249	134.640315133707	535.278496706868	1.99117923914329	Up	0	0	-	-	-	-
CL562	1527	310	1163	18.9474702569176	75.2228539415721	1.9891658010188	Up	4.3299e-127	5.62407302623907e-125	-	-	-	-
Unigene28249_Mpfb2	398	12	45	2.81401722311362	11.167052823436	1.98854542042834	Up	3.01586e-06	1.81865991770439e-05	-	GO:0004553//hydrolase activity, hydrolyzing O-glycosyl compounds;GO:0005488//binding	GO:0044238//primary metabolic process	gi|147782377|emb|CAN75033.1|/6.94911e-29/hypothetical protein VITISV_022185 [Vitis vinifera]
Unigene12498_Mpfb2	303	12	45	3.69629985082251	14.6682740057014	1.98854542042833	Up	3.01586e-06	1.81915237909559e-05	GO:0016023//cytoplasmic membrane-bounded vesicle;GO:0016020//membrane	GO:0009678//hydrogen-translocating pyrophosphatase activity;GO:0004427//inorganic diphosphatase activity;GO:0032440//2-alkenal reductase [NAD(P)] activity	GO:0015992//proton transport;GO:0055114//oxidation-reduction process	gi|118136427|gb|ABK62847.1|/9.91019e-23/vacuolar H+-PPase [Malus x domestica]
CL14524	1184	124	464	9.77459023051122	38.7057428492788	1.98543950956051	Up	1.200792e-51	5.63133528252632e-50	-	-	-	-
CL13964	639	27	101	3.94358751689867	15.6109612031466	1.98497880540814	Up	2.10056e-12	2.2976712280874e-11	-	-	-	-
CL9102	1416	137	512	9.02996134107188	35.712136788269	1.98362274185929	Up	9.53596e-57	4.90584399445727e-55	-	-	-	-
CL11081	902	36	134	3.72498510465373	14.6726105242545	1.97781901383528	Up	6.24078e-16	8.56823514822804e-15	-	-	-	-
CL6740	550	25	93	4.24234414696675	16.7004966952186	1.97695744615312	Up	1.781728e-11	1.81438961956571e-10	-	-	-	-
CL2152	1645	139	517	7.88637592791752	31.0408617530177	1.97673422241125	Up	4.98504e-57	2.57948318327526e-55	-	-	-	-
CL6861	763	62	230	7.58395467426297	29.7723027656133	1.97294856537732	Up	3.32618e-26	7.68211360082945e-25	-	-	-	-
CL7764	949	115	426	11.3099375045583	44.3355923687608	1.97087439410129	Up	4.14282e-47	1.74287928838527e-45	-	-	-	-
CL380	354	10	37	2.63648506308668	10.323039540359	1.96918009556141	Up	2.69378e-05	0.000141558488511441	-	-	-	-
CL7248	777	33	122	3.96388912573727	15.5077196309097	1.96799804302425	Up	1.518304e-14	1.91245348623127e-13	-	-	-	-
Unigene22710_Mpfb2	401	46	170	10.7063647798762	41.8710331966573	1.96748380490051	Up	1.075724e-19	1.80988125558912e-18	-	-	-	-
Unigene12069_Mpfb2	448	13	48	2.70828220096538	10.582111961256	1.96617760739988	Up	1.666846e-06	1.03716931553073e-05	GO:0009941//chloroplast envelope;GO:0009570//chloroplast stroma;GO:0009543//chloroplast thylakoid lumen	GO:0003746//translation elongation factor activity;GO:0032440//2-alkenal reductase [NAD(P)] activity;GO:0004252//serine-type endopeptidase activity	GO:0055114//oxidation-reduction process;GO:0006414//translational elongation;GO:0010027//thylakoid membrane organization;GO:0006508//proteolysis;GO:0000023//maltose metabolic process;GO:0019252//starch biosynthetic process;GO:0010206//photosystem II repair;GO:0046686//response to cadmium ion;GO:0019761//glucosinolate biosynthetic process	gi|388493422|gb|AFK34777.1|/3.31954e-66/unknown [Lotus japonicus]
CL5885	1849	55	203	2.77622304912372	10.8434693325724	1.96563102848033	Up	3.35618e-23	6.67818362483251e-22	-	-	-	-
CL11655	719	29	107	3.76441664223197	14.6981953805856	1.9651408160934	Up	6.61226e-13	7.51120365935747e-12	-	-	-	-
CL13708	1131	57	210	4.70371313907719	18.3385848311776	1.9630103283212	Up	6.5734e-24	1.35394413684697e-22	-	-	-	-
CL10019	1625	131	482	7.5239605117281	29.2956272880229	1.96112115951233	Up	9.637e-53	4.59195319786096e-51	-	-	-	-
CL10901	427	43	158	9.39872965580924	36.5458730028077	1.95917081829482	Up	2.58784e-18	4.06392131406415e-17	-	-	-	-
Unigene26408_Mpfb2	349	52	191	13.9061366880515	54.0526597600738	1.95864393471447	Up	8.02388e-22	1.5058125600674e-20	-	-	-	gi|86438848|emb|CAJ44366.1|/2.74668e-17/putative CC-NBS-LRR resistance protein [Malus x domestica]
Unigene483_Mpfb2	282	9	33	2.97866716701921	11.557767673996	1.95612394273596	Up	8.1046e-05	0.000395613168839706	-	-	-	-
CL3875	239	108	396	42.1749359547824	163.646384137248	1.95612394273596	Up	1.729428e-43	6.71162685156794e-42	-	-	-	-
Unigene27209_Mpfb2	318	9	33	2.64145956320571	10.2493411448643	1.95612394273596	Up	8.1046e-05	0.000395656518956827	-	-	-	-
CL14541	484	18	66	3.47100884751825	13.468142496144	1.95612394273595	Up	1.994732e-08	1.54313769862823e-07	-	-	-	-
Unigene4151_Mpfb2	1514	45	165	2.77405594814867	10.7638391151481	1.95612394273595	Up	5.04396e-19	8.21039480891487e-18	GO:0009517//PSII associated light-harvesting complex II;GO:0009941//chloroplast envelope	-	GO:0042744//hydrogen peroxide catabolic process;GO:0010117//photoprotection;GO:0032928//regulation of superoxide anion generation;GO:0016122//xanthophyll metabolic process;GO:0009688//abscisic acid biosynthetic process	gi|372477763|gb|AEX97076.1|/8.07385e-53/neoxanthin synthase, partial [Malus x domestica]
Unigene1795_Mpfb2	963	50	183	4.84587597265153	18.7686887121758	1.95349847332913	Up	6.66246e-21	1.19447049464789e-19	GO:0005634//nucleus	GO:0003700//sequence-specific DNA binding transcription factor activity	GO:0010103//stomatal complex morphogenesis;GO:0043247//telomere maintenance in response to DNA damage;GO:0009934//regulation of meristem structural organization;GO:0006346//methylation-dependent chromatin silencing;GO:0031048//chromatin silencing by small RNA;GO:0042127//regulation of cell proliferation;GO:0010332//response to gamma radiation;GO:0006261//DNA-dependent DNA replication;GO:0000911//…	gi|255552089|ref|XP_002517089.1|/9.42369e-125/tso1, putative [Ricinus communis]
CL8186	2043	169	618	7.7205264505249	29.8764668587983	1.95223841644201	Up	9.61978e-67	5.86293349603283e-65	-	-	-	-
Unigene19274_Mpfb2	853	29	106	3.17305459058005	12.2734303638171	1.95159428425545	Up	1.076086e-12	1.20094647975952e-11	GO:0005739//mitochondrion	GO:0016301//kinase activity;GO:0016773//phosphotransferase activity, alcohol group as acceptor	GO:0008152//metabolic process	gi|225427804|ref|XP_002275430.1|/3.4956e-101/PREDICTED: pseudouridine kinase [Vitis vinifera]
Unigene5572_Mpfb2	801	23	84	2.67993275701021	10.3575228185078	1.95041029154157	Up	2.47044e-10	2.29298006e-09	GO:0009507//chloroplast	GO:0008168//methyltransferase activity	GO:0032259//methylation	gi|255544606|ref|XP_002513364.1|/9.67293e-66/S-adenosylmethionine-dependent methyltransferase, putative [Ricinus communis]
CL8270	759	67	244	8.23875529990644	31.7509832759338	1.94630297192493	Up	3.0856e-27	7.40278143241788e-26	-	-	-	-
CL5781	1186	142	517	11.1746063365296	43.0541463606359	1.94592817563007	Up	6.96814e-56	3.51579358187996e-54	-	-	-	-
Unigene3954_Mpfb2	1570	122	444	7.2525170002922	27.9313834187548	1.94533335360704	Up	3.26236e-48	1.41799670946341e-46	GO:0009535//chloroplast thylakoid membrane	-	GO:0044249//cellular biosynthetic process	gi|225433483|ref|XP_002264429.1|/9.16278e-132/PREDICTED: hydroxycinnamoyl-Coenzyme A shikimate/quinate hydroxycinnamoyltransferase [Vitis vinifera]
CL4553	1519	61	222	3.74800911470005	14.4345859010681	1.94533335360703	Up	6.63258e-25	1.43235435850703e-23	-	-	-	-
CL3445	364	11	40	2.82045957023613	10.8534481653908	1.94415130106989	Up	1.4775e-05	8.09364072298045e-05	-	-	-	-
CL10579	732	22	80	2.80504722285779	10.7941397054706	1.94415130106988	Up	7.2108e-10	6.42254221511395e-09	-	-	-	-
Unigene16258_Mpfb2	233	11	40	4.40621151745044	16.9556014257607	1.94415130106988	Up	1.4775e-05	8.09165089121082e-05	-	-	-	-
Unigene6527_Mpfb2	942	41	149	4.06220214497241	15.6222827679972	1.94327134066389	Up	3.50168e-17	5.17951020451527e-16	-	-	-	gi|224099807|ref|XP_002311627.1|/3.01328e-19/predicted protein [Populus trichocarpa]
CL13749	2028	132	479	6.07483599743167	23.3279562170227	1.94114255119755	Up	9.78394e-52	4.60289434931362e-50	-	-	-	-
CL205	1776	227	823	11.929204206054	45.7684286852823	1.93985495795053	Up	1.469148e-87	1.23264560632768e-85	-	-	-	-
Unigene26835_Mpfb2	1443	71	257	4.5921978915884	17.5904083329172	1.93753225450902	Up	1.921784e-28	4.8454624090549e-27	GO:0009506//plasmodesma	GO:0003896//DNA primase activity	GO:0051726//regulation of cell cycle;GO:0051567//histone H3-K9 methylation;GO:0006269//DNA replication, synthesis of RNA primer;GO:0006270//DNA-dependent DNA replication initiation;GO:0008283//cell proliferation;GO:0006275//regulation of DNA replication;GO:0006306//DNA methylation	gi|225433446|ref|XP_002285679.1|/0/PREDICTED: probable DNA primase large subunit [Vitis vinifera]
Unigene19245_Mpfb2	330	13	47	3.67669826070451	14.0667266070838	1.93580395835637	Up	2.72814e-06	1.65613970949721e-05	GO:0080008//CUL4-RING ubiquitin ligase complex	-	GO:0048235//pollen sperm cell differentiation	gi|225431423|ref|XP_002280019.1|/2.77595e-41/PREDICTED: uncharacterized protein LOC100262676 [Vitis vinifera]
Unigene25103_Mpfb2	290	13	47	4.18382905528445	16.006964759785	1.93580395835636	Up	2.72814e-06	1.6559140773842e-05	GO:0019005//SCF ubiquitin ligase complex	GO:0000822//inositol hexakisphosphate binding;GO:0010011//auxin binding;GO:0004842//ubiquitin-protein ligase activity;GO:0005515//protein binding	GO:0006511//ubiquitin-dependent protein catabolic process;GO:0010103//stomatal complex morphogenesis;GO:0042752//regulation of circadian rhythm;GO:0010311//lateral root formation;GO:0048443//stamen development;GO:0002237//response to molecule of bacterial origin;GO:0010152//pollen maturation;GO:0009734//auxin mediated signaling pathway;GO:0016036//cellular response to phosphate starvation	gi|109729860|gb|ABG46343.1|/1.30326e-35/transport inhibitor response 1 [Gossypium hirsutum]
Unigene19266_Mpfb2	418	36	130	8.03812575214752	30.7168162192759	1.93409763640596	Up	4.3522e-15	5.65303832069971e-14	-	-	GO:0009750//response to fructose stimulus;GO:0007030//Golgi organization;GO:0009651//response to salt stress;GO:0006816//calcium ion transport;GO:0009744//response to sucrose stimulus;GO:0009749//response to glucose stimulus	gi|356513831|ref|XP_003525612.1|/1.13156e-10/PREDICTED: uncharacterized protein LOC100776740 [Glycine max]
CL11444	1533	265	956	16.1336375582623	61.5920793604918	1.93267308335001	Up	6.40774e-101	6.38652421655481e-99	-	-	-	-
CL14630	1780	385	1388	20.1868847892182	77.01558038619	1.93173204181581	Up	1.401668e-145	2.19112676266667e-143	-	-	-	-
Unigene2841_Mpfb2	975	48	173	4.59478504533014	17.524700971051	1.93132055173539	Up	1.451212e-19	2.418795249682e-18	-	GO:0005515//protein binding;GO:0004693//cyclin-dependent protein kinase activity	GO:0000278//mitotic cell cycle;GO:0045736//negative regulation of cyclin-dependent protein kinase activity;GO:0010440//stomatal lineage progression;GO:0042023//DNA endoreduplication	gi|159025735|emb|CAN88868.1|/4.31666e-93/D6-type cyclin [Populus trichocarpa]
CL8574	822	158	569	17.9396450789007	68.3674808462008	1.9301589189493	Up	1.101138e-60	6.0715222990099e-59	-	-	-	-
CL13770	2279	70	252	2.86670030115348	10.9210738626039	1.92965173137478	Up	8.91318e-28	2.17231944945295e-26	-	-	-	-
Unigene13035_Mpfb2	342	10	36	2.72899331091428	10.3964608742165	1.92965173137478	Up	4.42306e-05	0.000224616629567993	-	GO:0016597//amino acid binding	GO:0009644//response to high light intensity;GO:0000956//nuclear-transcribed mRNA catabolic process;GO:0042542//response to hydrogen peroxide	gi|255585359|ref|XP_002533376.1|/1.41736e-21/amino acid binding protein, putative [Ricinus communis]
CL3050	344	10	36	2.71312707073455	10.3360163342501	1.92965173137477	Up	4.42306e-05	0.000224565434894587	-	-	-	-
Unigene3899_Mpfb2	377	15	54	3.71345774137673	14.146908298337	1.92965173137477	Up	5.08516e-07	3.37485547921943e-06	-	-	-	-
Unigene6664_Mpfb2	217	10	36	4.30099406604924	16.3852056174287	1.92965173137477	Up	4.42306e-05	0.000224591029313882	-	-	-	-
CL14412	976	37	133	3.53818456519563	13.4589429452587	1.92748389469206	Up	2.43774e-15	3.22656543315508e-14	-	-	-	-
CL14146	835	82	294	9.16549561811738	34.7752278104031	1.9237751650381	Up	5.10008e-32	1.46782147390181e-30	-	-	-	-
Unigene16326_Mpfb2	216	19	68	8.20972154366713	31.0931190960363	1.92119015262658	Up	1.803044e-08	1.40166142537079e-07	-	-	-	-
CL12288	2052	104	372	4.73025507225142	17.9050159500395	1.92037391778676	Up	5.39838e-40	1.91946229656824e-38	-	-	-	-
Unigene3800_Mpfb2	1280	59	211	4.30200211153347	16.2810201737241	1.92011096416516	Up	2.31406e-23	4.64187308059433e-22	GO:0009579//thylakoid;GO:0009570//chloroplast stroma	GO:0003676//nucleic acid binding	GO:0009902//chloroplast relocation;GO:0006364//rRNA processing;GO:0019288//isopentenyl diphosphate biosynthetic process, mevalonate-independent pathway;GO:0015995//chlorophyll biosynthetic process;GO:0010027//thylakoid membrane organization;GO:0042793//transcription from plastid promoter;GO:0015979//photosynthesis	gi|225427185|ref|XP_002279685.1|/3.89567e-90/PREDICTED: 29 kDa ribonucleoprotein B, chloroplastic [Vitis vinifera]
CL2672	701	120	429	15.9768738202457	60.4433328000987	1.91959806671084	Up	7.6149e-46	3.12393208839779e-44	-	-	-	-
CL3279	1288	205	732	14.8547920052951	56.1312025770972	1.91787456359841	Up	6.4441e-77	4.675855752443e-75	-	-	-	-
CL14029	1232	107	382	8.10590756652575	30.6239906757561	1.91761666645442	Up	5.98856e-41	2.19229519408381e-39	-	-	-	-
CL2605	1087	413	1474	35.4608453719778	133.929753101797	1.91717766249545	Up	6.1892e-153	1.04053297509434e-150	-	-	-	-
CL10245	942	44	157	4.35943644826307	16.4610630508427	1.91684395507415	Up	9.99502e-18	1.52708549739369e-16	-	-	-	-
CL8904	1487	111	396	6.96691621176382	26.3022769393425	1.91659557854932	Up	2.32376e-42	8.81841188415673e-41	-	-	-	-
CL13598	1710	237	845	12.9354282937337	48.8056079928495	1.91571910709111	Up	2.21032e-88	1.87927818015267e-86	-	-	-	-
CL6550	894	80	285	8.35181845487861	31.4859259697327	1.91454483898456	Up	6.74768e-31	1.87537516756082e-29	-	-	-	-
CL10345	238	25	89	9.80373647408282	36.9336456686975	1.91353206601149	Up	1.245266e-10	1.18545065880342e-09	-	-	-	-
Unigene28726_Mpfb2	282	9	32	2.97866716701921	11.2075322899355	1.91172982337751	Up	0.0001330236	0.000623970038660771	-	-	-	-
Unigene5184_Mpfb2	270	9	32	3.11105237444228	11.7056448361548	1.9117298233775	Up	0.0001330236	0.000624101456107835	-	-	-	-
CL14429	1575	72	256	4.26658611352084	16.053455775298	1.9117298233775	Up	7.33298e-28	1.79209503543609e-26	-	-	-	-
CL10032	1060	247	876	21.7480170703937	81.622025844556	1.90807465283631	Up	4.48486e-91	3.94880400632411e-89	-	-	-	-
CL15191	2708	130	461	4.48046686127212	16.8136264396717	1.9079099522207	Up	9.4629e-49	4.17830644995045e-47	-	-	-	-
CL14615	3368	810	2872	22.4461320365046	84.2212109537179	1.90771676087088	Up	3.95446e-294	1.45602563570248e-291	-	-	-	-
Unigene26817_Mpfb2	341	11	39	3.01069584623447	11.2958614483789	1.90762542504477	Up	2.41538e-05	0.000127772512182379	-	-	-	-
CL8750	612	22	78	3.35505648224168	12.5878717447621	1.90762542504477	Up	1.899422e-09	1.62861910977675e-08	-	-	-	-
Unigene3728_Mpfb2	301	11	39	3.41078831749486	12.7969726043096	1.90762542504477	Up	2.41538e-05	0.0001277573427045	-	-	-	-
Unigene2148_Mpfb2	1987	127	450	5.96532941450684	22.3678259875568	1.90675132926469	Up	1.370156e-47	5.86389914620557e-46	GO:0009536//plastid;GO:0005834//heterotrimeric G-protein complex	GO:0004871//signal transducer activity;GO:0005515//protein binding	GO:0031047//gene silencing by RNA;GO:0051788//response to misfolded protein;GO:0042127//regulation of cell proliferation;GO:0043161//proteasomal ubiquitin-dependent protein catabolic process;GO:0000911//cytokinesis by cell plate formation;GO:0051567//histone H3-K9 methylation;GO:0051510//regulation of unidimensional cell growth;GO:0051225//spindle assembly;GO:0006342//chromatin silencing;GO:00063…	gi|224101009|ref|XP_002312104.1|/0/predicted protein [Populus trichocarpa]
CL15456	1717	270	956	14.6764847017953	54.9916468605905	1.90570603574973	Up	4.62458e-99	4.52822611340659e-97	-	-	-	-
Unigene20833_Mpfb2	241	13	46	5.0344830955705	18.8516738673552	1.90477706273574	Up	4.447e-06	2.62414230463576e-05	GO:0005622//intracellular	-	GO:0007165//signal transduction	gi|388516575|gb|AFK46349.1|/3.84925e-35/unknown [Medicago truncatula]
Unigene26340_Mpfb2	222	13	46	5.46536227942563	20.4651054145612	1.90477706273574	Up	4.447e-06	2.6244899191946e-05	GO:0005634//nucleus	GO:0003677//DNA binding;GO:0046983//protein dimerization activity	GO:0006355//regulation of transcription, DNA-dependent;GO:0010050//vegetative phase change;GO:0010158//abaxial cell fate specification;GO:0009734//auxin mediated signaling pathway	gi|359479063|ref|XP_002285019.2|/8.68414e-40/PREDICTED: auxin response factor 4-like [Vitis vinifera]
Unigene18140_Mpfb2	230	26	92	10.5505254437608	39.5065513220225	1.90477706273574	Up	6.93006e-11	6.71629395518817e-10	-	-	-	-
CL360	1777	173	612	9.08630378354274	34.0152073847465	1.90441443987575	Up	5.29198e-64	3.09407208608924e-62	-	-	-	-
Unigene21952_Mpfb2	1196	253	893	19.7432169916529	73.7444613933238	1.90117761524673	Up	2.31268e-92	2.08150544161616e-90	GO:0005840//ribosome;GO:0009941//chloroplast envelope;GO:0009579//thylakoid;GO:0009570//chloroplast stroma	GO:0003735//structural constituent of ribosome	GO:0006412//translation;GO:0045036//protein targeting to chloroplast;GO:0009793//embryo development ending in seed dormancy	gi|255582683|ref|XP_002532120.1|/7.34777e-96/50S ribosomal protein L13, putative [Ricinus communis]
Unigene5016_Mpfb2	936	38	134	3.78910225092329	14.1396310821341	1.899816501834	Up	3.55592e-15	4.64584597771261e-14	GO:0005759//mitochondrial matrix;GO:0005615//extracellular space;GO:0005634//nucleus	GO:0004620//phospholipase activity;GO:0051539//4 iron, 4 sulfur cluster binding;GO:0047714//galactolipase activity;GO:0004806//triglyceride lipase activity;GO:0016992//lipoate synthase activity;GO:0005525//GTP binding;GO:0003924//GTPase activity;GO:0008134//transcription factor binding;GO:0005524//ATP binding	GO:0009107//lipoate biosynthetic process;GO:0006636//unsaturated fatty acid biosynthetic process;GO:0032922//circadian regulation of gene expression;GO:0016042//lipid catabolic process;GO:0019288//isopentenyl diphosphate biosynthetic process, mevalonate-independent pathway;GO:0006766//vitamin metabolic process;GO:0006546//glycine catabolic process;GO:0019748//secondary metabolic process;GO:000964…	gi|359475471|ref|XP_002268406.2|/5.36216e-85/PREDICTED: triacylglycerol lipase 1-like [Vitis vinifera]
Unigene5180_Mpfb2	1310	42	148	2.9923099174025	11.158338923014	1.89879076767001	Up	1.337522e-16	1.90930086972124e-15	-	GO:0016788//hydrolase activity, acting on ester bonds;GO:0020037//heme binding;GO:0004601//peroxidase activity	GO:0006979//response to oxidative stress;GO:0006397//mRNA processing;GO:0055114//oxidation-reduction process	gi|224143363|ref|XP_002324930.1|/1.77294e-130/predicted protein [Populus trichocarpa]
Unigene11522_Mpfb2	290	23	81	7.40215909781095	27.5864711817571	1.89794287164743	Up	1.054378e-09	9.22699836102927e-09	-	-	-	gi|300827456|gb|ADK36668.1|/1.96107e-07/cytosolic class I small heat shock protein 3B [Nicotiana tabacum]
CL7286	1352	640	2244	44.1806254358667	163.928811328807	1.89158369054125	Up	1.188802e-227	3.11550039435294e-225	-	-	-	-
CL759	1830	248	869	12.6482129321588	46.9005370202699	1.89067088124734	Up	2.86102e-89	2.45595689865125e-87	-	-	-	-
Unigene10877_Mpfb2	533	36	126	6.30382094633708	23.3481494679871	1.88900974687743	Up	2.95884e-14	3.66071201555124e-13	GO:0005840//ribosome;GO:0009536//plastid	GO:0003735//structural constituent of ribosome	GO:0006354//DNA-dependent transcription, elongation;GO:0006412//translation	gi|388509934|gb|AFK43033.1|/2.02307e-60/unknown [Lotus japonicus]
CL6567	1340	45	157	3.13426918320678	11.5718816372342	1.88442247738177	Up	2.33666e-17	3.48403200535475e-16	-	-	-	-
Unigene27321_Mpfb2	425	25	87	5.49009242548638	20.2180586177409	1.88074213089382	Up	3.24752e-10	2.99056451095494e-09	-	-	-	-
Unigene21877_Mpfb2	645	48	167	6.94560530108044	25.5720700417743	1.88039661657272	Up	2.54044e-18	3.9951176448994e-17	GO:0009508//plastid chromosome;GO:0016021//integral to membrane;GO:0009507//chloroplast;GO:0005634//nucleus	GO:0004674//protein serine/threonine kinase activity;GO:0003677//DNA binding;GO:0005524//ATP binding	GO:0016556//mRNA modification;GO:0006468//protein phosphorylation;GO:0042793//transcription from plastid promoter;GO:0045893//positive regulation of transcription, DNA-dependent;GO:0045036//protein targeting to chloroplast	gi|224144652|ref|XP_002325363.1|/2.97002e-87/predicted protein [Populus trichocarpa]
Unigene27168_Mpfb2	214	23	80	10.0309632633887	36.9220105813295	1.88002096365016	Up	1.701768e-09	1.46563247508216e-08	-	-	-	-
CL7358	494	21	73	3.96753642894461	14.5950316118808	1.87916196092108	Up	8.94928e-09	7.19170855988456e-08	-	-	-	-
CL10462	1429	219	761	14.3034388384085	52.5970706019229	1.87862040872219	Up	9.75402e-78	7.17097523168317e-76	-	-	-	-
CL3417	576	19	66	3.07864557887517	11.3169808474544	1.87812143073469	Up	4.7262e-08	3.51463298948423e-07	-	-	-	-
CL10172	2852	123	427	4.02516944659608	14.7872522918159	1.87723257910107	Up	2.48052e-44	9.84079492787177e-43	-	-	-	-
CL2414	911	30	104	3.07348752689139	11.2751957669878	1.87520394735239	Up	6.6335e-12	6.96525316992694e-11	-	-	-	-
Unigene3324_Mpfb2	996	45	156	4.21678785692478	15.4694327465751	1.87520394735239	Up	3.7517e-17	5.5419674535809e-16	GO:0009506//plasmodesma;GO:0009536//plastid	-	GO:0009793//embryo development ending in seed dormancy;GO:0007076//mitotic chromosome condensation;GO:0009408//response to heat	gi|255587516|ref|XP_002534298.1|/8.3868e-108/conserved hypothetical protein [Ricinus communis]
CL12382	828	26	90	2.93070151215577	10.7354759027235	1.8730682030084	Up	1.802036e-10	1.69519231148649e-09	-	-	-	-
CL6940	412	13	45	2.94492821852546	10.7875898634163	1.8730682030084	Up	7.2183e-06	4.1388635984556e-05	-	-	-	-
CL870	1060	37	128	3.25780012795371	11.9265060594785	1.87220145919087	Up	2.6517e-14	3.29811664991625e-13	-	-	-	-
Unigene181_Mpfb2	1211	85	294	6.55093604857788	23.977964675216	1.87193623351848	Up	6.45038e-31	1.796108311e-29	-	GO:0009055//electron carrier activity;GO:0015035//protein disulfide oxidoreductase activity	GO:0045454//cell redox homeostasis	gi|359482223|ref|XP_003632735.1|/8.77792e-121/PREDICTED: uncharacterized protein At5g39865-like [Vitis vinifera]
CL14990	544	24	83	4.11756931911478	15.06913492522	1.87173175544559	Up	9.43036e-10	8.29663109636651e-09	-	-	-	-
Unigene226_Mpfb2	991	48	166	4.52060082663662	16.5441158412102	1.87173175544558	Up	4.0755e-18	6.34422348008386e-17	-	-	GO:0048235//pollen sperm cell differentiation	gi|255561421|ref|XP_002521721.1|/7.584e-93/conserved hypothetical protein [Ricinus communis]
CL5050	1906	57	197	2.79113303268431	10.2082772959581	1.87081663011146	Up	3.2907e-21	6.00111610315186e-20	-	-	-	-
Unigene2197_Mpfb2	309	11	38	3.32248311833642	12.1460271054762	1.87015071962611	Up	3.92938e-05	0.000201451942186421	-	-	-	-
CL9693	712	31	107	4.06359369133613	14.8427001104509	1.86892550083409	Up	3.68842e-12	3.94825775684767e-11	-	-	-	-
CL6040	1136	51	176	4.19006173670483	15.3018332585299	1.86866110148563	Up	4.4339e-19	7.24382518518518e-18	-	-	-	-
Unigene21332_Mpfb2	252	9	31	3.33327040118816	12.1498322518125	1.86592613376438	Up	0.00021708	0.000976509305331179	-	-	-	gi|296090276|emb|CBI40095.3|/6.95789e-21/unnamed protein product [Vitis vinifera]
CL7804	1850	106	365	5.34764678417646	19.48633950343	1.865487024024	Up	7.98496e-38	2.69504498424242e-36	-	-	-	-
CL2849	632	32	110	4.72564917636802	17.1903506543611	1.86301453834448	Up	2.05068e-12	2.24476401375921e-11	-	-	-	-
Unigene26714_Mpfb2	523	32	110	5.71053590719807	20.7730432381572	1.86301453834448	Up	2.05068e-12	2.24531568837552e-11	-	-	-	gi|147801334|emb|CAN61640.1|/5.4082e-07/hypothetical protein VITISV_021909 [Vitis vinifera]
CL1314	1116	44	151	3.6797393676199	13.3635511864368	1.8606279455076	Up	1.727058e-16	2.44966214632283e-15	-	-	-	-
Unigene21197_Mpfb2	2470	144	494	5.44119281683832	19.7532756610113	1.86009705496219	Up	2.0643e-50	9.46179975308642e-49	-	GO:0009039//urease activity;GO:0016151//nickel cation binding	GO:0019627//urea metabolic process	gi|225425840|ref|XP_002266856.1|/0/PREDICTED: urease [Vitis vinifera]
CL15190	320	35	120	10.2081406036387	37.0373918643961	1.85926240348338	Up	2.20022e-13	2.57754934104654e-12	-	-	-	-
Unigene21355_Mpfb2	1592	75	257	4.39690191111503	15.9440698645725	1.85846068351781	Up	5.66972e-27	1.35078805048128e-25	GO:0009941//chloroplast envelope	GO:0004028//3-chloroallyl aldehyde dehydrogenase activity;GO:0004030//aldehyde dehydrogenase [NAD(P)+] activity;GO:0004029//aldehyde dehydrogenase (NAD) activity	GO:0009414//response to water deprivation;GO:0009737//response to abscisic acid stimulus;GO:0006081//cellular aldehyde metabolic process;GO:0055114//oxidation-reduction process	gi|356526936|ref|XP_003532071.1|/8.33701e-173/PREDICTED: aldehyde dehydrogenase family 3 member I1, chloroplastic-like [Glycine max]
CL6963	1173	47	161	3.73962817388203	13.5561695712822	1.85798285125679	Up	1.872768e-17	2.81022431579656e-16	-	-	-	-
CL13542	1094	222	760	18.9393133581221	68.6128405044267	1.85709456680066	Up	1.86988e-76	1.35238463896104e-74	-	-	-	-
Unigene25571_Mpfb2	594	19	65	2.98535328860623	10.8077686697452	1.85609512440469	Up	7.61674e-08	5.54297615942502e-07	GO:0009925//basal plasma membrane;GO:0016021//integral to membrane;GO:0005737//cytoplasm;GO:0045177//apical part of cell	-	GO:0055085//transmembrane transport;GO:0010338//leaf formation;GO:0048364//root development;GO:0010358//leaf shaping;GO:0009926//auxin polar transport;GO:0009908//flower development;GO:0010051//xylem and phloem pattern formation;GO:0010229//inflorescence development;GO:0009630//gravitropism;GO:0048826//cotyledon morphogenesis	gi|388515933|gb|AFK46028.1|/9.95506e-20/unknown [Lotus japonicus]
Unigene20031_Mpfb2	860	62	212	6.72855513542168	24.3470606984558	1.85537896899615	Up	1.797778e-22	3.46579859177845e-21	GO:0015030//Cajal body;GO:0005719//nuclear euchromatin;GO:0005737//cytoplasm;GO:0005730//nucleolus	GO:0035197//siRNA binding;GO:0003743//translation initiation factor activity;GO:0003677//DNA binding	GO:0006413//translational initiation;GO:0051567//histone H3-K9 methylation;GO:0009816//defense response to bacterium, incompatible interaction;GO:0010529//negative regulation of transposition;GO:0030422//production of siRNA involved in RNA interference;GO:0006342//chromatin silencing;GO:0006306//DNA methylation;GO:0048481//ovule development;GO:0006281//DNA repair	gi|359485642|ref|XP_002271447.2|/2.46589e-102/PREDICTED: protein argonaute 16-like [Vitis vinifera]
Unigene10059_Mpfb2	266	12	41	4.21044682255346	15.2233891372455	1.85424432871675	Up	2.13972e-05	0.00011415256309424	-	-	-	-
CL12413	2192	87	297	3.70430962467808	13.3821233378658	1.85303044977186	Up	8.26244e-31	2.28923026666667e-29	-	-	-	-
Unigene4653_Mpfb2	777	116	396	13.933670866228	50.3365325724612	1.85303044977186	Up	1.535898e-40	5.54067430736842e-39	GO:0010287//plastoglobule;GO:0009941//chloroplast envelope;GO:0009535//chloroplast thylakoid membrane	-	-	gi|307136355|gb|ADN34169.1|/4.08379e-58/hypothetical protein [Cucumis melo subsp. melo]
CL10848	1684	141	481	7.81457930159789	28.2105866773944	1.85199655619107	Up	7.56612e-49	3.35075326282306e-47	-	-	-	-
Unigene17153_Mpfb2	495	22	75	4.14806983258971	14.9646027734934	1.8510418966784	Up	7.96186e-09	6.42719309150208e-08	-	-	-	gi|225424146|ref|XP_002283977.1|/1.49882e-21/PREDICTED: uncharacterized protein LOC100250797 isoform 1 [Vitis vinifera]
Unigene5080_Mpfb2	1626	76	259	4.3623612630556	15.7321598899198	1.85053559906279	Up	5.06538e-27	1.2087456334226e-25	GO:0005634//nucleus	-	GO:0000226//microtubule cytoskeleton organization;GO:0009934//regulation of meristem structural organization;GO:0048444//floral organ morphogenesis;GO:0006342//chromatin silencing;GO:0050896//response to stimulus;GO:0000279//M phase;GO:0051302//regulation of cell division;GO:0000723//telomere maintenance;GO:0034968//histone lysine methylation	gi|359476108|ref|XP_002282493.2|/2.94314e-132/PREDICTED: uncharacterized protein LOC100261127 [Vitis vinifera]
CL196	535	27	92	4.71019144541729	16.9841248674116	1.85032927871337	Up	1.604746e-10	1.51375489714165e-09	-	-	-	-
CL2650	1490	81	276	5.07372971133875	18.2949801424131	1.85032927871336	Up	1.091108e-28	2.78095215194508e-27	-	-	-	-
Unigene365_Mpfb2	5572	234	797	3.91952398933683	14.1272080956802	1.84972601922689	Up	1.153142e-79	8.6781727e-78	GO:0009506//plasmodesma;GO:0005886//plasma membrane	-	GO:0010102//lateral root morphogenesis;GO:0045595//regulation of cell differentiation;GO:0016049//cell growth;GO:0010090//trichome morphogenesis;GO:0071555//cell wall organization;GO:0010014//meristem initiation;GO:0009733//response to auxin stimulus;GO:0048589//developmental growth;GO:0007155//cell adhesion;GO:0048765//root hair cell differentiation;GO:0045010//actin nucleation	gi|359483669|ref|XP_002274947.2|/0/PREDICTED: uncharacterized protein LOC100253161 [Vitis vinifera]
Unigene19953_Mpfb2	606	111	378	17.0953868100541	61.606750823946	1.84948138269079	Up	1.12601e-38	3.88582474980635e-37	-	-	-	gi|6094077|sp|O82713.1|RL41_QUESU/2.95258e-06/RecName: Full=60S ribosomal protein L41
CL5764	780	37	126	4.42726684055248	15.9545688031245	1.84948138269079	Up	6.80982e-14	8.26003541083583e-13	-	-	-	-
CL8225	1386	235	800	15.8246170561458	57.0080105656891	1.84899406802954	Up	6.47378e-80	4.9134556483816e-78	-	-	-	-
Unigene2949_Mpfb2	2002	82	279	3.82277164891509	13.7641456279274	1.84822413203092	Up	6.10554e-29	1.57506669415171e-27	GO:0005622//intracellular	-	GO:0000226//microtubule cytoskeleton organization;GO:0031048//chromatin silencing by small RNA;GO:0006346//methylation-dependent chromatin silencing;GO:0006275//regulation of DNA replication;GO:0000911//cytokinesis by cell plate formation;GO:0051567//histone H3-K9 methylation;GO:0006270//DNA-dependent DNA replication initiation;GO:0010389//regulation of G2/M transition of mitotic cell cycle;GO:00…	gi|297739187|emb|CBI28838.3|/0/unnamed protein product [Vitis vinifera]
Unigene26926_Mpfb2	217	15	51	6.45149109907386	23.2123746246907	1.8471895711828	Up	2.16348e-06	1.32966424279211e-05	-	-	-	-
Unigene26060_Mpfb2	202	10	34	4.62037481352814	16.6240438731283	1.8471895711828	Up	0.000117384	0.000555818043150175	GO:0005773//vacuole;GO:0009507//chloroplast	GO:0004252//serine-type endopeptidase activity	GO:0006508//proteolysis	gi|359477374|ref|XP_002284013.2|/1.86338e-13/PREDICTED: acylamino-acid-releasing enzyme-like isoform 1 [Vitis vinifera]
Unigene25359_Mpfb2	378	15	51	3.70363377909795	13.3256224697298	1.8471895711828	Up	2.16348e-06	1.32948084082759e-05	-	-	-	-
CL12755	1108	65	221	5.47522755429824	19.6997920626511	1.84718957118279	Up	3.13804e-23	6.25250259749553e-22	-	-	-	-
Unigene3363_Mpfb2	1116	35	119	2.92706540606129	10.53154033898	1.84718957118279	Up	3.52296e-13	4.06935218874773e-12	-	-	-	-
Unigene5836_Mpfb2	724	138	469	17.7897193787169	63.9798776589384	1.84657448055703	Up	1.736044e-47	7.39428606959847e-46	-	-	GO:0006810//transport	gi|223667948|gb|ACN11576.1|/1.08898e-30/lipid transfer protein 3 precursor [Prunus dulcis]
CL3197	681	58	197	7.94894439284812	28.5711843261323	1.84572564914862	Up	7.51584e-21	1.34530214415428e-19	-	-	-	-
Unigene22962_Mpfb2	1377	43	146	2.9144935098261	10.4719616794032	1.84521462899774	Up	7.92684e-16	1.08098125399449e-14	-	-	-	gi|255569697|ref|XP_002525813.1|/2.26959e-91/conserved hypothetical protein [Ricinus communis]
CL5130	1618	210	713	12.113491940041	43.5231320961095	1.84516757359759	Up	3.19946e-71	2.10549988064993e-69	-	-	-	-
CL2165	1120	95	322	7.91651720282188	28.3953337627037	1.84271609460349	Up	4.9985e-33	1.46798399472643e-31	-	-	-	-
Unigene4607_Mpfb2	2017	65	220	3.00771052561351	10.7727333798277	1.84064672531603	Up	5.0044e-23	9.8565883642794e-22	GO:0016023//cytoplasmic membrane-bounded vesicle;GO:0009506//plasmodesma;GO:0005794//Golgi apparatus;GO:0005886//plasma membrane	-	-	gi|255557871|ref|XP_002519965.1|/0/Extensin-3 precursor, putative [Ricinus communis]
CL1014	393	26	88	6.17460776606865	22.115626694262	1.84064672531603	Up	4.6425e-10	4.21162003665241e-09	-	-	-	-
CL6314	682	34	115	4.65289358054418	16.654154699533	1.83968203451386	Up	1.013832e-12	1.13260389327984e-11	-	-	-	-
CL2512	1350	372	1258	25.7180329620562	92.0356325242673	1.83941222059108	Up	9.71984e-124	1.20960422256983e-121	-	-	-	-
Unigene4082_Mpfb2	1014	63	213	5.79870708845751	20.7467836084586	1.83908452154574	Up	2.55748e-22	4.87969374561028e-21	GO:0005783//endoplasmic reticulum;GO:0044425//membrane part	GO:0005198//structural molecule activity	GO:0006499//N-terminal protein myristoylation;GO:0006869//lipid transport	gi|255541208|ref|XP_002511668.1|/7.07609e-102/vesicle-associated membrane protein, putative [Ricinus communis]
Unigene279_Mpfb2	2295	377	1274	15.331591440062	54.8271747105193	1.83838367380745	Up	3.41054e-125	4.31665846818182e-123	GO:0005576//extracellular region	GO:0004650//polygalacturonase activity	GO:0048653//anther development;GO:0045492//xylan biosynthetic process;GO:0009825//multidimensional cell growth;GO:0009664//plant-type cell wall organization;GO:0010075//regulation of meristem growth;GO:0007389//pattern specification process;GO:0043481//anthocyanin accumulation in tissues in response to UV light;GO:0048767//root hair elongation;GO:0005982//starch metabolic process;GO:0008361//regu…	gi|224100181|ref|XP_002311777.1|/0/predicted protein [Populus trichocarpa]
Unigene17524_Mpfb2	717	22	74	2.86373021915189	10.1934616381788	1.83167657181148	Up	1.276716e-08	1.00958912374867e-07	-	-	-	-
Unigene27052_Mpfb2	209	11	37	4.91218795964571	17.4849569248186	1.83167657181147	Up	6.36002e-05	0.000315325629913198	-	-	-	-
Unigene19176_Mpfb2	1568	110	370	6.54749543090531	23.3058418194329	1.83167657181147	Up	2.05534e-37	6.81320741666667e-36	GO:0005886//plasma membrane	GO:0005381//iron ion transmembrane transporter activity;GO:0015086//cadmium ion transmembrane transporter activity;GO:0005384//manganese ion transmembrane transporter activity;GO:0015103//inorganic anion transmembrane transporter activity	GO:0055071//manganese ion homeostasis;GO:0070574//cadmium ion transmembrane transport;GO:0015692//lead ion transport;GO:0034755//iron ion transmembrane transport;GO:0071421//manganese ion transmembrane transport;GO:0006875//cellular metal ion homeostasis	gi|356550656|ref|XP_003543701.1|/0/PREDICTED: metal transporter Nramp6-like [Glycine max]
CL6637	1645	218	731	12.3685608078131	43.889496985408	1.82719809599533	Up	5.04614e-72	3.37054916461769e-70	-	-	-	-
Unigene26692_Mpfb2	442	17	57	3.58967581666417	12.7368406411498	1.82708199773422	Up	6.5025e-07	4.25965857962064e-06	-	-	-	-
Unigene26372_Mpfb2	208	17	57	7.62806111041136	27.0657863624433	1.82708199773422	Up	6.5025e-07	4.260285e-06	-	-	-	gi|113205177|gb|ABI34283.1|/4.41819e-07/Leucine Rich Repeat family protein [Solanum demissum]
CL4535	1154	81	271	6.55100283353097	23.1938375395756	1.82395386328907	Up	1.116142e-27	2.71432087248908e-26	-	-	-	-
CL15187	485	29	97	5.58065065106141	19.7532756610113	1.82358667187938	Up	7.87476e-11	7.58564989232432e-10	-	-	-	-
CL7267	3360	270	903	7.49985840267336	26.5434641694839	1.82342140524985	Up	2.67214e-88	2.26329241977186e-86	-	-	-	-
Unigene984_Mpfb2	1254	85	284	6.32630267530129	22.3681430930112	1.8220110081868	Up	6.84544e-29	1.7598271372187e-27	GO:0016021//integral to membrane	GO:0004872//receptor activity;GO:0005524//ATP binding;GO:0004709//MAP kinase kinase kinase activity	GO:0048519//negative regulation of biological process;GO:0009887//organ morphogenesis;GO:0010051//xylem and phloem pattern formation;GO:0000186//activation of MAPKK activity;GO:0048439//flower morphogenesis;GO:0009855//determination of bilateral symmetry;GO:0000165//MAPK cascade	gi|118484080|gb|ABK93925.1|/0/unknown [Populus trichocarpa]
CL12766	1384	113	377	7.62028002121339	26.9038472695132	1.8198965756733	Up	9.07912e-38	3.05508273595166e-36	-	-	-	-
Unigene19456_Mpfb2	617	33	110	4.99180202706298	17.6082684174331	1.81862041898603	Up	4.65312e-12	4.94999527793696e-11	-	-	-	gi|294464507|gb|ADE77764.1|/2.40767e-11/unknown [Picea sitchensis]
Unigene5688_Mpfb2	492	15	50	2.8454747327216	10.037233567587	1.81862041898602	Up	3.47852e-06	2.07824893442403e-05	-	GO:0004674//protein serine/threonine kinase activity	GO:0046777//protein autophosphorylation	gi|224111660|ref|XP_002315934.1|/2.18473e-33/predicted protein [Populus trichocarpa]
Unigene18928_Mpfb2	657	24	80	3.40937246514223	12.0263474344056	1.81862041898602	Up	3.8867e-09	3.24634905136858e-08	-	-	-	gi|224084958|ref|XP_002307455.1|/1.48002e-49/predicted protein [Populus trichocarpa]
Unigene4654_Mpfb2	1508	92	306	5.69396853677765	20.0414534226441	1.81548071145546	Up	7.33026e-31	2.03348532702366e-29	GO:0031977//thylakoid lumen;GO:0010319//stromule;GO:0009570//chloroplast stroma	GO:0046872//metal ion binding;GO:0004462//lactoylglutathione lyase activity	GO:0005975//carbohydrate metabolic process;GO:0019243//methylglyoxal catabolic process to D-lactate;GO:0009409//response to cold	gi|359484559|ref|XP_003633121.1|/1.01772e-156/PREDICTED: probable lactoylglutathione lyase, chloroplast-like isoform 2 [Vitis vinifera]
CL4244	1237	65	216	4.90424586108525	17.2461905528635	1.81417451395483	Up	3.2042e-22	6.0901671672355e-21	-	-	-	-
Unigene17316_Mpfb2	733	31	103	3.94717422678216	13.8784951779274	1.81395904161616	Up	2.41452e-11	2.42770695192959e-10	-	GO:0016597//amino acid binding	GO:0008152//metabolic process	gi|224100729|ref|XP_002311991.1|/8.96325e-97/predicted protein [Populus trichocarpa]
Unigene14817_Mpfb2	681	22	73	3.01511683866653	10.587291653846	1.81204776506254	Up	2.04144e-08	1.57872304947058e-07	-	-	-	-
CL7818	608	54	179	8.28931718190213	29.0776015075742	1.81058309992061	Up	1.265296e-18	2.01903536504298e-17	-	-	-	-
CL4323	412	35	116	7.92865289603009	27.8080094256955	1.81035280300243	Up	1.43043e-12	1.58528650149254e-11	-	-	-	-
Unigene17496_Mpfb2	926	45	149	4.53555151781542	15.8922142197121	1.80897024895231	Up	9.9199e-16	1.34577157369062e-14	GO:0005737//cytoplasm	GO:0020037//heme binding;GO:0004601//peroxidase activity;GO:0005515//protein binding	GO:0009651//response to salt stress;GO:0055114//oxidation-reduction process;GO:0006979//response to oxidative stress	gi|157365236|gb|ABV44812.1|/1.61653e-118/peroxidase [Eriobotrya japonica]
Unigene1259_Mpfb2	1214	133	440	10.2249579687189	35.7967104235789	1.80773210284328	Up	2.046e-43	7.93328041775457e-42	-	-	-	gi|255584418|ref|XP_002532941.1|/1.81252e-49/conserved hypothetical protein [Ricinus communis]
Unigene12077_Mpfb2	373	13	43	3.25284296523456	11.385936372969	1.80747986138083	Up	1.876712e-05	0.000101334714609138	-	-	-	-
CL6446	1089	114	377	9.77024712634766	34.1918499733758	1.80718552392374	Up	2.02156e-37	6.70622048548027e-36	-	-	-	-
CL4869	2604	263	869	9.42634532809124	32.9600548183925	1.80594820234192	Up	6.06618e-84	4.86079948489209e-82	-	-	-	-
CL7670	1595	79	261	4.6226922429017	16.1617709953729	1.8057800732126	Up	2.26928e-26	5.25746035153406e-25	-	-	-	-
Unigene26460_Mpfb2	322	109	360	31.5936064112617	110.422037856585	1.80532359637257	Up	9.29412e-36	2.96612918510029e-34	-	-	-	-
CL10910	2210	226	746	9.54431452430709	33.3392390115711	1.80450768265987	Up	3.07548e-72	2.06353591807229e-70	-	-	-	-
CL4249	1940	167	551	8.03421257523496	28.0516878588072	1.80385904091692	Up	8.7064e-54	4.24849433515882e-52	-	-	-	-
Unigene5073_Mpfb2	735	47	155	5.96814128974642	20.82828386025	1.80319037841642	Up	3.06554e-16	4.28406330238394e-15	GO:0005840//ribosome;GO:0009535//chloroplast thylakoid membrane	GO:0003735//structural constituent of ribosome;GO:0019843//rRNA binding	GO:0010027//thylakoid membrane organization;GO:0042254//ribosome biogenesis;GO:0006412//translation	gi|225426247|ref|XP_002264340.1|/8.51661e-71/PREDICTED: 30S ribosomal protein S6 alpha, chloroplastic [Vitis vinifera]
CL8321	746	37	122	4.62904575821841	16.1521422965374	1.80293879675376	Up	4.39892e-13	5.04844626069037e-12	-	-	-	-
CL13177	1116	103	339	8.6139353378375	30.0016149152456	1.80029576077294	Up	1.211652e-33	3.61806433672922e-32	-	-	-	-
CL12123	1521	431	1416	26.447013281748	91.9481865088493	1.79771631581372	Up	9.13252e-135	1.3082701962701e-132	-	-	-	-
CL2747	504	18	59	3.33327040118816	11.5619371428538	1.79437287273935	Up	5.70394e-07	3.76086924493118e-06	-	-	-	-
CL12882	1593	119	390	6.97203827794033	24.1800926170571	1.79416737526149	Up	2.75592e-38	9.41577820858896e-37	-	-	-	-
Unigene4177_Mpfb2	223	11	36	4.60379947787423	15.944348067184	1.79214820762483	Up	0.0001023972	0.00048906518593482	-	-	-	-
Unigene13902_Mpfb2	297	11	36	3.45672486049142	11.9716822187947	1.79214820762483	Up	0.0001023972	0.00048911762135735	-	-	-	-
Unigene811_Mpfb2	1708	85	278	4.64472105083596	16.0755580613616	1.79120496140562	Up	1.082676e-27	2.63581317770492e-26	GO:0005829//cytosol;GO:0005634//nucleus	GO:0008094//DNA-dependent ATPase activity;GO:0003677//DNA binding;GO:0005524//ATP binding	GO:0042127//regulation of cell proliferation;GO:0006275//regulation of DNA replication;GO:0000911//cytokinesis by cell plate formation;GO:0051567//histone H3-K9 methylation;GO:0006270//DNA-dependent DNA replication initiation;GO:0006268//DNA unwinding involved in replication;GO:0010082//regulation of root meristem growth;GO:0006084//acetyl-CoA metabolic process;GO:0006306//DNA methylation;GO:0051…	gi|225425318|ref|XP_002273675.1|/0/PREDICTED: DNA replication licensing factor mcm2 [Vitis vinifera]
CL11306	2071	71	232	3.1996820654573	11.0641234991661	1.7898887004427	Up	2.41162e-23	4.83322061358525e-22	-	-	-	-
CL4939	1352	75	245	5.17741704326563	17.8977534650435	1.78947407332651	Up	1.471506e-24	3.12183501485714e-23	-	-	-	-
CL8069	692	34	111	4.58565523400452	15.8425838032677	1.78860784991958	Up	6.51398e-12	6.84298130063664e-11	-	-	-	-
CL8097	833	38	124	4.25762269731597	14.702318019	1.78792362176311	Up	3.8697e-13	4.45946390067253e-12	-	-	-	-
Unigene16542_Mpfb2	515	118	385	21.3847095252926	73.8350595096052	1.78772641104024	Up	1.230512e-37	4.1095780077961e-36	-	-	-	gi|255546475|ref|XP_002514297.1|/2.76879e-08/ATP binding protein, putative [Ricinus communis]
CL4712	2270	103	336	4.23486865067253	14.6191643658586	1.78747172041537	Up	4.7831e-33	1.40657868778878e-31	-	-	-	-
CL13121	961	42	137	4.07900727554347	14.0801184472349	1.78736948500159	Up	2.31078e-14	2.88374987563025e-13	-	-	-	-
CL8746	1957	108	352	5.1506436858421	17.7648263481757	1.78619894129365	Up	1.642382e-34	5.0289623961512e-33	-	-	-	-
Unigene22480_Mpfb2	655	31	101	4.41721940187988	15.2296247462759	1.78566999718474	Up	6.1007e-11	5.92799097928026e-10	GO:0005829//cytosol;GO:0005874//microtubule;GO:0009506//plasmodesma;GO:0009574//preprophase band;GO:0005773//vacuole;GO:0005886//plasma membrane	GO:0003777//microtubule motor activity;GO:0031625//ubiquitin protein ligase binding;GO:0004713//protein tyrosine kinase activity;GO:0005524//ATP binding;GO:0004675//transmembrane receptor protein serine/threonine kinase activity;GO:0030246//carbohydrate binding	GO:0048519//negative regulation of biological process;GO:0046777//protein autophosphorylation;GO:0048364//root development;GO:0009887//organ morphogenesis;GO:0010051//xylem and phloem pattern formation;GO:0007018//microtubule-based movement;GO:0034613//cellular protein localization;GO:0048439//flower morphogenesis;GO:0009855//determination of bilateral symmetry;GO:0048544//recognition of pollen	gi|359474063|ref|XP_003631396.1|/3.84096e-98/PREDICTED: armadillo repeat-containing kinesin-like protein 3-like [Vitis vinifera]
CL3507	446	31	101	6.48717199155005	22.3663771497998	1.78566999718474	Up	6.1007e-11	5.92669835150458e-10	-	-	-	-
CL3168	1019	40	130	3.66365343408316	12.6002249064351	1.78209454296091	Up	1.189246e-13	1.41628676268377e-12	-	-	-	-
CL9840	1275	72	234	5.27048872846692	18.1265353124574	1.78209454296091	Up	2.12278e-23	4.26585902390618e-22	-	-	-	-
CL7726	1323	819	2660	57.7766869539281	198.577903470484	1.78114571356736	Up	3.13514e-248	9.18926034736842e-246	-	-	-	-
CL460	826	287	932	32.4287662759662	111.44099828125	1.78093404279841	Up	3.30226e-88	2.79169426034156e-86	-	-	-	-
CL9151	1833	147	477	7.48485595815082	25.7018889533616	1.77982793598896	Up	5.84354e-46	2.40611269944547e-44	-	-	-	-
CL12076	1064	37	120	3.24555275905163	11.1390652223748	1.77909205479939	Up	1.106062e-12	1.23347369772215e-11	-	-	-	-
CL8992	672	160	517	22.2218026745877	75.9854428329079	1.77374720024739	Up	1.916986e-49	8.63554704469161e-48	-	-	-	-
Unigene18943_Mpfb2	354	13	42	3.42743058201268	11.7180448836508	1.77353252945749	Up	3.00504e-05	0.000156750429785739	-	-	-	-
Unigene5144_Mpfb2	1300	241	778	17.3022374363213	59.1078787087183	1.77239183357605	Up	1.892868e-73	1.29939992505393e-71	-	GO:0047787//delta4-3-oxosteroid 5beta-reductase activity;GO:0050662//coenzyme binding;GO:0000166//nucleotide binding	GO:0044237//cellular metabolic process;GO:0055114//oxidation-reduction process	gi|225429341|ref|XP_002272271.1|/0/PREDICTED: uncharacterized protein C757.02c-like isoform 1 [Vitis vinifera]
CL6360	659	40	129	5.66504225998595	19.3336309580459	1.77095398535571	Up	1.880722e-13	2.21783818274219e-12	-	-	-	-
Unigene1214_Mpfb2	719	27	87	3.50480170138838	11.9508691412238	1.76971081850508	Up	1.649284e-09	1.42153029150706e-08	GO:0016020//membrane;GO:0016023//cytoplasmic membrane-bounded vesicle;GO:0009536//plastid	GO:0008270//zinc ion binding	-	gi|356495512|ref|XP_003516621.1|/7.6943e-63/PREDICTED: uncharacterized protein LOC100810145 [Glycine max]
Unigene3105_Mpfb2	689	32	103	4.33470287295296	14.7647851457486	1.76815535200304	Up	5.34068e-11	5.21222289945236e-10	GO:0005886//plasma membrane	-	GO:0007623//circadian rhythm	gi|224139682|ref|XP_002323226.1|/8.3097e-102/predicted protein [Populus trichocarpa]
CL14522	715	51	164	6.65721696908628	22.6541063524885	1.76678148746641	Up	1.156062e-16	1.65930651494845e-15	-	-	-	-
Unigene4270_Mpfb2	441	14	45	2.96290702327836	10.0782018678629	1.76615299909189	Up	1.632396e-05	8.90056377334476e-05	-	-	-	gi|224125042|ref|XP_002319488.1|/6.01575e-20/predicted protein [Populus trichocarpa]
Unigene22802_Mpfb2	1167	183	588	14.6355420185845	49.7640363696428	1.76562733137214	Up	1.186374e-55	5.97235417491525e-54	GO:0016021//integral to membrane;GO:0009506//plasmodesma;GO:0016023//cytoplasmic membrane-bounded vesicle;GO:0005886//plasma membrane	-	GO:0009944//polarity specification of adaxial/abaxial axis;GO:0010075//regulation of meristem growth;GO:0010014//meristem initiation;GO:0009926//auxin polar transport;GO:0010305//leaf vascular tissue pattern formation;GO:0008361//regulation of cell size;GO:0010015//root morphogenesis;GO:0007568//aging;GO:0009956//radial pattern formation;GO:0009855//determination of bilateral symmetry;GO:0019344/…	gi|224138936|ref|XP_002326727.1|/2.67358e-143/predicted protein [Populus trichocarpa]
CL13905	1657	66	212	3.71749167253815	12.6363742912927	1.76518116002457	Up	4.41236e-21	7.9910350699187e-20	-	-	-	-
CL8290	1419	85	273	5.59068608514998	19.0015653821567	1.76502102960197	Up	1.056678e-26	2.4948128381558e-25	-	-	-	-
CL8381	1159	38	122	3.06005151584487	10.3964608742165	1.76446464893912	Up	9.68252e-13	1.08331399055751e-11	-	-	-	-
CL12890	496	19	61	3.57520131740343	12.1466715254202	1.76446464893911	Up	4.97352e-07	3.30470190961969e-06	-	-	-	-
Unigene24952_Mpfb2	233	24	77	9.61355240171005	32.6395327445894	1.76347886479356	Up	1.563868e-08	1.22041420802242e-07	GO:0009543//chloroplast thylakoid lumen;GO:0005739//mitochondrion	GO:0008236//serine-type peptidase activity	GO:0035556//intracellular signal transduction;GO:0006508//proteolysis;GO:0006655//phosphatidylglycerol biosynthetic process	gi|388503610|gb|AFK39871.1|/7.6016e-23/unknown [Medicago truncatula]
Unigene3893_Mpfb2	829	58	186	6.52983248676667	22.1598870503504	1.76283264080028	Up	1.197818e-18	1.91273073605735e-17	-	-	-	gi|124360901|gb|ABN08873.1|/1.55026e-82/nucleic acid binding , related [Medicago truncatula]
Unigene26620_Mpfb2	227	15	48	6.16728444272699	20.8845205226551	1.75972672993246	Up	8.88144e-06	5.0322512384586e-05	-	-	-	-
CL3121	1426	77	246	5.03964304695769	17.0382391746451	1.75738278946416	Up	4.44578e-24	9.2339576018648e-23	-	-	-	-
CL9233	765	134	428	16.3482752225594	55.2575293000838	1.7570326207632	Up	1.057978e-40	3.85405035617334e-39	-	-	-	-
CL15393	2547	272	868	9.96709359067492	33.6588992417703	1.75574321601396	Up	1.08752e-80	8.31066741680961e-79	-	-	-	-
CL11785	1336	84	268	5.86815268233125	19.8124172049065	1.75542659249883	Up	4.69214e-26	1.0736734529019e-24	-	-	-	-
Unigene17825_Mpfb2	417	16	51	3.58106748137241	12.0793412315537	1.75408016679132	Up	4.83896e-06	2.83889051777719e-05	-	GO:0004185//serine-type carboxypeptidase activity	GO:0006508//proteolysis	gi|224141513|ref|XP_002324116.1|/9.54918e-34/predicted protein [Populus trichocarpa]
CL5083	1247	128	408	9.58014524286958	32.3149016427129	1.75408016679131	Up	8.6426e-39	2.99646004046693e-37	-	-	-	-
CL1868	987	38	121	3.59331277291206	12.1081375632339	1.75259054865083	Up	1.527378e-12	1.68936804011917e-11	-	-	-	-
CL5353	1367	49	156	3.34546231926127	11.2710717012354	1.75234719956686	Up	9.31504e-16	1.26564093345532e-14	-	-	-	-
Unigene26420_Mpfb2	341	11	35	3.01069584623447	10.1373115562375	1.75150622312749	Up	0.0001639508	0.000756534028130502	-	GO:0004715//non-membrane spanning protein tyrosine kinase activity;GO:0005524//ATP binding;GO:0032440//2-alkenal reductase [NAD(P)] activity;GO:0004674//protein serine/threonine kinase activity	GO:0006468//protein phosphorylation;GO:0055114//oxidation-reduction process	gi|359484008|ref|XP_002272404.2|/8.25171e-46/PREDICTED: probable LRR receptor-like serine/threonine-protein kinase At1g56130-like [Vitis vinifera]
CL7391	1171	55	175	4.38363485724147	14.7601333931553	1.75150622312749	Up	1.731104e-17	2.60115161578415e-16	-	-	-	-
Unigene26927_Mpfb2	313	11	35	3.28002327017876	11.0441637082331	1.75150622312748	Up	0.0001639508	0.00075669077401844	-	-	-	gi|147821704|emb|CAN65997.1|/1.90798e-18/hypothetical protein VITISV_007694 [Vitis vinifera]
Unigene16973_Mpfb2	252	56	178	20.7403491629485	69.763552929762	1.75003333372862	Up	9.61308e-18	1.47024352955716e-16	GO:0009506//plasmodesma;GO:0005618//cell wall	-	-	gi|84468370|dbj|BAE71268.1|/9.74023e-23/hypothetical protein [Trifolium pratense]
CL7266	694	28	89	3.76553889701948	12.6660052869597	1.75003333372861	Up	1.437472e-09	1.24523143192689e-08	-	-	-	-
Unigene4399_Mpfb2	3485	229	727	6.1328349533482	20.6034883867363	1.74826259064247	Up	1.76827e-67	1.09416618111111e-65	GO:0009506//plasmodesma	-	GO:0048856//anatomical structure development;GO:0007275//multicellular organismal development;GO:0050789//regulation of biological process	gi|356519134|ref|XP_003528229.1|/0/PREDICTED: uncharacterized protein LOC100805643 [Glycine max]
CL708	2347	93	295	3.69826848090923	12.4141804857229	1.74706715796099	Up	2.42002e-28	6.06393312935883e-27	-	-	-	-
CL6027	1040	128	406	11.4869626133253	38.5568746075508	1.746990742005	Up	2.12696e-38	7.29486696843726e-37	-	-	-	-
Unigene5962_Mpfb2	1200	967	3067	75.2096911521422	252.430401884673	1.74689519661	Up	2.76454e-278	9.26058541954887e-276	-	-	-	gi|324022716|gb|ADY15314.1|/1.56932e-138/R2R3-MYB transcription factor [Prunus avium]
CL9831	632	113	358	16.6874486540496	55.9467775841933	1.74529163966889	Up	5.23146e-34	1.57907863089431e-32	-	-	-	-
Unigene20560_Mpfb2	663	24	76	3.37851841568393	11.3216361254665	1.74461983754225	Up	2.47346e-08	1.89832196244617e-07	-	GO:0004871//signal transducer activity	GO:0006949//syncytium formation	gi|388503074|gb|AFK39603.1|/2.85419e-40/unknown [Lotus japonicus]
Unigene19073_Mpfb2	851	30	95	3.29018464982145	11.0256239000944	1.74461983754225	Up	4.36924e-10	3.96937969983687e-09	GO:0005874//microtubule	GO:0005524//ATP binding;GO:0003777//microtubule motor activity	GO:0007018//microtubule-based movement	gi|359479934|ref|XP_002269237.2|/3.70883e-127/PREDICTED: kinesin-4-like [Vitis vinifera]
CL14187	876	139	440	14.8094616454615	49.6086831669233	1.74407346562098	Up	2.20764e-41	8.16900143521595e-40	-	-	-	-
CL5373	904	261	826	26.9463939069503	90.2445005309475	1.74374679966938	Up	3.73354e-76	2.69153194304207e-74	-	-	-	-
CL992	646	25	79	3.6119029115042	12.0782413097515	1.7415793832222	Up	1.359784e-08	1.07204205924615e-07	-	-	-	-
CL2046	1799	351	1109	18.2097729310046	60.8848880157351	1.74137125467697	Up	1.986214e-101	1.98853496916854e-99	-	-	-	-
CL6491	1501	247	780	15.3583598231961	51.3243005182838	1.74061790698475	Up	7.76914e-72	5.1661302280597e-70	-	-	-	-
Unigene21921_Mpfb2	712	45	142	5.89876503581051	19.6977889316264	1.73954884799482	Up	2.43804e-14	3.03915943144936e-13	GO:0005886//plasma membrane;GO:0005774//vacuolar membrane;GO:0016021//integral to membrane;GO:0005783//endoplasmic reticulum	GO:0008236//serine-type peptidase activity	GO:0009627//systemic acquired resistance;GO:0034976//response to endoplasmic reticulum stress;GO:0006465//signal peptide processing;GO:0006508//proteolysis	gi|15219044|ref|NP_175669.1|/5.73221e-85/signal peptidase, endoplasmic reticulum-type [Arabidopsis thaliana]
Unigene10248_Mpfb2	242	13	41	5.01367944641525	16.7331467376335	1.73876711129681	Up	4.78826e-05	0.000241866847528345	-	-	-	-
Unigene9828_Mpfb2	327	13	41	3.71042943740823	12.3835520199	1.73876711129681	Up	4.78826e-05	0.000241921705057836	-	-	-	-
Unigene10364_Mpfb2	556	20	63	3.35725076378663	11.1911543762924	1.73700665343238	Up	4.31374e-07	2.88307447464746e-06	-	-	-	-
CL1539	3374	185	582	5.11746908066232	17.0367611658396	1.73514870721179	Up	8.16026e-54	3.98635859122807e-52	-	-	-	-
CL4862	1670	69	217	3.85621461981768	12.8337150252678	1.73468160048613	Up	4.62336e-21	8.36296933495737e-20	-	-	-	-
CL4882	1843	104	327	5.26667575054798	17.5239314735504	1.73436193217681	Up	6.07824e-31	1.69354439324578e-29	-	-	-	-
CL4715	1069	65	204	5.67497860632596	18.8478402004036	1.73171235376286	Up	7.59532e-20	1.28517545248766e-18	-	-	-	-
Unigene22575_Mpfb2	2379	167	524	6.55164875828324	21.7543430987178	1.73137353388322	Up	1.769076e-48	7.71947834985308e-47	GO:0005886//plasma membrane;GO:0016021//integral to membrane	GO:0004872//receptor activity;GO:0005524//ATP binding;GO:0032440//2-alkenal reductase [NAD(P)] activity;GO:0004674//protein serine/threonine kinase activity	GO:0006468//protein phosphorylation;GO:0007169//transmembrane receptor protein tyrosine kinase signaling pathway;GO:0055114//oxidation-reduction process	gi|224125098|ref|XP_002329893.1|/0/predicted protein [Populus trichocarpa]
CL1965	1232	628	1970	47.5748593624128	157.930004270261	1.73101399027194	Up	3.30434e-177	6.34547222758621e-175	-	-	-	-
CL5611	1178	118	370	9.34900289093861	31.0216977698394	1.73039323597429	Up	1.080466e-34	3.33820535589459e-33	-	-	-	-
Unigene13843_Mpfb2	341	30	94	8.21098867154854	27.2259224653235	1.72935308088894	Up	6.87986e-10	6.13882480913279e-09	GO:0031969//chloroplast membrane;GO:0016021//integral to membrane	-	-	gi|346683351|ref|YP_004842295.1|/6.09127e-57/hypothetical chloroplast RF1 [Pyrus pyrifolia]
Unigene19763_Mpfb2	314	15	47	4.45851454935996	14.7835024851517	1.72935308088893	Up	1.409964e-05	7.75132232576505e-05	GO:0030176//integral to endoplasmic reticulum membrane;GO:0005886//plasma membrane	GO:0005388//calcium-transporting ATPase activity;GO:0046872//metal ion binding;GO:0016758//transferase activity, transferring hexosyl groups;GO:0005524//ATP binding	GO:0030026//cellular manganese ion homeostasis;GO:0006828//manganese ion transport;GO:0006754//ATP biosynthetic process;GO:0006816//calcium ion transport;GO:0046686//response to cadmium ion;GO:0010042//response to manganese ion	gi|359489590|ref|XP_002264585.2|/1.65604e-46/PREDICTED: calcium-transporting ATPase, endoplasmic reticulum-type-like [Vitis vinifera]
CL7663	1078	113	354	9.78336507361719	32.4334860111224	1.72908141248763	Up	3.14408e-33	9.3011322815405e-32	-	-	-	-
Unigene20825_Mpfb2	528	121	379	21.3884850742907	70.8948056394249	1.72884562571631	Up	1.870466e-35	5.93539894814815e-34	GO:0009941//chloroplast envelope;GO:0048046//apoplast;GO:0009295//nucleoid;GO:0005730//nucleolus;GO:0005829//cytosol;GO:0009570//chloroplast stroma;GO:0009535//chloroplast thylakoid membrane	GO:0016779//nucleotidyltransferase activity;GO:0005515//protein binding;GO:0000166//nucleotide binding;GO:0003746//translation elongation factor activity	GO:0000038//very long-chain fatty acid metabolic process;GO:0042335//cuticle development	gi|388507162|gb|AFK41647.1|/2.14145e-38/unknown [Medicago truncatula]
Unigene1770_Mpfb2	720	84	263	10.888683310548	36.0771631864303	1.72825639133336	Up	4.44846e-25	9.6771381796875e-24	GO:0005840//ribosome;GO:0009295//nucleoid;GO:0009941//chloroplast envelope;GO:0009570//chloroplast stroma	GO:0003735//structural constituent of ribosome	GO:0006412//translation;GO:0006354//DNA-dependent transcription, elongation;GO:0042254//ribosome biogenesis;GO:0042793//transcription from plastid promoter;GO:0045893//positive regulation of transcription, DNA-dependent	gi|330318596|gb|AEC10965.1|/6.49105e-60/50S ribosomal protein L29 [Camellia sinensis]
CL3730	1584	133	416	7.83655238259135	25.9386448073885	1.72681210745972	Up	1.077154e-38	3.72299185477114e-37	-	-	-	-
Unigene26767_Mpfb2	843	47	147	5.2035395586757	17.2226068930525	1.72673831797854	Up	1.174654e-14	1.48927675036995e-13	GO:0005739//mitochondrion	-	-	gi|255573349|ref|XP_002527601.1|/3.93407e-89/pentatricopeptide repeat-containing protein, putative [Ricinus communis]
CL3936	953	32	100	3.13390375599642	10.3637332953889	1.72551101459454	Up	2.09184e-10	1.95255930609679e-09	-	-	-	-
CL5415	1456	64	200	4.1024866476162	13.5668102067385	1.72551101459454	Up	2.14118e-19	3.54097443801039e-18	-	-	-	-
Unigene21403_Mpfb2	620	80	250	12.0427833849379	39.8251525423614	1.72551101459454	Up	7.2652e-24	1.49367415966774e-22	-	-	-	-
Unigene20596_Mpfb2	774	32	100	3.85866961171136	12.7605139929013	1.72551101459454	Up	2.09184e-10	1.95215030749895e-09	-	-	-	gi|225437471|ref|XP_002269324.1|/1.65355e-43/PREDICTED: uncharacterized protein LOC100265757 [Vitis vinifera]
Unigene4043_Mpfb2	1086	58	181	4.98455905297382	16.4610630508427	1.72351971677545	Up	1.144032e-17	1.74014727429157e-16	GO:0009941//chloroplast envelope;GO:0009535//chloroplast thylakoid membrane	GO:0016491//oxidoreductase activity;GO:0051537//2 iron, 2 sulfur cluster binding	GO:0055114//oxidation-reduction process	gi|356497393|ref|XP_003517545.1|/2.50686e-102/PREDICTED: uncharacterized protein LOC100791021 [Glycine max]
CL2906	1872	199	621	9.92146510439125	32.7638466492735	1.72347966249665	Up	8.8571e-57	4.56186727398844e-55	-	-	-	-
CL5686	1103	350	1091	29.6156391039383	97.6918574168781	1.7218790993111	Up	2.8574e-98	2.7554736969697e-96	-	-	-	-
Unigene12293_Mpfb2	219	26	81	11.0804605117122	36.5300303320071	1.72106510956335	Up	1.177778e-08	9.34170650810041e-08	-	-	-	-
CL13501	797	26	81	3.04469366632996	10.0377373183307	1.72106510956335	Up	1.177778e-08	9.34336991737892e-08	-	-	-	-
CL286	894	148	461	15.4508641415254	50.929866217708	1.72082439962021	Up	1.685474e-42	6.40710218839591e-41	-	-	-	-
Unigene6398_Mpfb2	1018	70	218	6.41769153863339	21.1503639199433	1.72055613265178	Up	6.29648e-21	1.1293106962963e-19	GO:0005739//mitochondrion	-	-	gi|255541866|ref|XP_002511997.1|/2.89976e-87/conserved hypothetical protein [Ricinus communis]
Unigene20948_Mpfb2	1092	44	137	3.76061276031485	12.3910199888212	1.72025528914305	Up	1.083684e-13	1.29576729919485e-12	-	-	-	gi|147838575|emb|CAN69851.1|/3.23058e-14/hypothetical protein VITISV_009554 [Vitis vinifera]
Unigene2264_Mpfb2	1830	89	277	4.53907641516989	14.9498834920768	1.7196635599026	Up	3.70974e-26	8.55910598032108e-25	-	GO:0004674//protein serine/threonine kinase activity;GO:0000166//nucleotide binding	GO:0006468//protein phosphorylation;GO:0050794//regulation of cellular process	gi|359479671|ref|XP_003632328.1|/0/PREDICTED: serine/threonine-protein kinase Nek2-like [Vitis vinifera]
CL3419	2081	4028	12489	180.653324809037	592.740652884118	1.71417720067441	Up	0	0	-	-	-	-
Unigene4334_Mpfb2	386	20	62	4.83583270638697	15.8640296759417	1.71392304031933	Up	6.80522e-07	4.44554488914956e-06	-	-	-	-
CL6808	536	30	93	5.22378197201129	17.1367036984519	1.71392304031933	Up	1.08071e-09	9.44444721851707e-09	-	-	-	-
Unigene11783_Mpfb2	1388	111	344	7.46383602802075	24.4781225770457	1.71350371317181	Up	6.0262e-32	1.72877825112685e-30	GO:0005737//cytoplasm;GO:0005643//nuclear pore	GO:0008565//protein transporter activity	GO:0000059//protein import into nucleus, docking	gi|297736792|emb|CBI25993.3|/2.10553e-161/unnamed protein product [Vitis vinifera]
CL13314	716	31	96	4.04089205060241	13.2424194375495	1.7124210151541	Up	5.9549e-10	5.35100251714401e-09	-	-	-	-
Unigene23622_Mpfb2	1018	124	384	11.3684821541506	37.2556869048543	1.7124210151541	Up	1.922856e-35	6.08430969545455e-34	-	-	-	gi|224119176|ref|XP_002318005.1|/3.45739e-72/predicted protein [Populus trichocarpa]
CL377	998	52	161	4.86296763940878	15.933253413942	1.71213198479335	Up	9.61312e-16	1.30574305560976e-14	-	-	-	-
Unigene6645_Mpfb2	317	21	65	6.18284856750359	20.251781040469	1.71170521506952	Up	3.72398e-07	2.50809912260015e-06	-	GO:0016787//hydrolase activity	-	gi|147860024|emb|CAN83125.1|/4.53627e-12/hypothetical protein VITISV_015109 [Vitis vinifera]
Unigene22702_Mpfb2	426	21	65	4.60085210304845	15.0699873000673	1.71170521506951	Up	3.72398e-07	2.50847833323254e-06	-	-	-	-
CL7330	338	21	65	5.79870708845751	18.9935342894339	1.71170521506951	Up	3.72398e-07	2.50885765855134e-06	-	-	-	-
Unigene9913_Mpfb2	636	32	99	4.69592811236571	15.3740117172965	1.71101144489943	Up	3.2826e-10	3.02224416615003e-09	-	-	-	gi|359474892|ref|XP_002276432.2|/2.51382e-14/PREDICTED: pentatricopeptide repeat-containing protein At4g34830, chloroplastic-like [Vitis vinifera]
CL1446	1259	142	439	10.526674436159	34.4387927529148	1.70998483485049	Up	3.3186e-40	1.18755234698795e-38	-	-	-	-
Unigene5164_Mpfb2	893	34	105	3.55349767293519	11.613067997795	1.70843750123561	Up	9.9863e-11	9.55767212889366e-10	GO:0005886//plasma membrane;GO:0016021//integral to membrane	GO:0004872//receptor activity;GO:0005215//transporter activity	GO:0009624//response to nematode;GO:0006857//oligopeptide transport;GO:0010089//xylem development;GO:0010382//cellular cell wall macromolecule metabolic process	gi|224120010|ref|XP_002331115.1|/2.50032e-129/predicted protein [Populus trichocarpa]
CL11446	800	34	105	3.96659177741391	12.9630871525386	1.7084375012356	Up	9.9863e-11	9.55972577567684e-10	-	-	-	-
Unigene1949_Mpfb2	1343	92	284	6.39352535626262	20.8858164100045	1.70783998826749	Up	1.556416e-26	3.6418826487395e-25	GO:0009536//plastid	-	GO:0010260//organ senescence;GO:0046482//para-aminobenzoic acid metabolic process	gi|224089044|ref|XP_002308612.1|/9.34263e-159/predicted protein [Populus trichocarpa]
CL6879	869	69	213	7.41067711748622	24.2085599297779	1.70783998826749	Up	2.76496e-20	4.79503689840405e-19	-	-	-	-
Unigene17721_Mpfb2	560	23	71	3.83326096136638	12.5221658208196	1.70783998826748	Up	1.118058e-07	7.99417750216659e-07	GO:0005737//cytoplasm	GO:0016788//hydrolase activity, acting on ester bonds	GO:0019478//D-amino acid catabolic process	gi|224116382|ref|XP_002331968.1|/3.0962e-33/predicted protein [Populus trichocarpa]
CL13299	2051	71	219	3.23088325575917	10.5459955381801	1.70669476491631	Up	8.5328e-21	1.52122171108443e-19	-	-	-	-
Unigene18195_Mpfb2	287	12	37	3.90236534773248	12.732947725739	1.70614568972762	Up	0.0001405698	0.000655364768689828	-	GO:0003676//nucleic acid binding;GO:0004518//nuclease activity;GO:0016779//nucleotidyltransferase activity	GO:0090304	gi|225431691|ref|XP_002264385.1|/1.50306e-15/PREDICTED: DNA polymerase delta catalytic subunit [Vitis vinifera]
CL7441	2306	252	777	10.1992870558472	33.2790442077315	1.70614568972761	Up	1.266554e-69	8.13076567838617e-68	-	-	-	-
CL6282	590	24	74	3.79653849084482	12.3876474484308	1.70614568972761	Up	6.13334e-08	4.49946589296888e-07	-	-	-	-
CL12537	926	88	271	8.86952296817238	28.9046312318253	1.70437224753639	Up	2.5325e-25	5.57175012345679e-24	-	-	-	-
Unigene5937_Mpfb2	755	90	277	11.1256177629062	36.2361414443717	1.70354389453933	Up	7.83646e-26	1.77945956126402e-24	GO:0005634//nucleus	GO:0003677//DNA binding;GO:0003700//sequence-specific DNA binding transcription factor activity	GO:0010162//seed dormancy process;GO:0006355//regulation of transcription, DNA-dependent;GO:0009740//gibberellic acid mediated signaling pathway;GO:0009873//ethylene mediated signaling pathway	gi|292668919|gb|ADE41114.1|/1.6168e-80/AP2 domain class transcription factor [Malus x domestica]
Unigene1620_Mpfb2	419	26	80	5.79145788082334	18.8575423971468	1.70314320156609	Up	1.849486e-08	1.43576059020735e-07	-	-	-	-
Unigene21377_Mpfb2	418	26	80	5.80531304321766	18.902656134939	1.70314320156609	Up	1.849486e-08	1.43601080989892e-07	GO:0005887//integral to plasma membrane;GO:0016023//cytoplasmic membrane-bounded vesicle	GO:0051119//sugar transmembrane transporter activity	GO:0008643//carbohydrate transport	gi|255570438|ref|XP_002526178.1|/1.78987e-40/conserved hypothetical protein [Ricinus communis]
Unigene20875_Mpfb2	466	26	80	5.20734088425961	16.9556014257607	1.70314320156609	Up	1.849486e-08	1.43626111682064e-07	GO:0009941//chloroplast envelope;GO:0033115;GO:0005730//nucleolus;GO:0005747//mitochondrial respiratory chain complex I;GO:0005754//mitochondrial proton-transporting ATP synthase, catalytic core;GO:0005886//plasma membrane	GO:0046961//proton-transporting ATPase activity, rotational mechanism;GO:0008270//zinc ion binding;GO:0008553//hydrogen-exporting ATPase activity, phosphorylative mechanism;GO:0046933//hydrogen ion transporting ATP synthase activity, rotational mechanism;GO:0050897//cobalt ion binding;GO:0008266//poly(U) RNA binding;GO:0005507//copper ion binding;GO:0005524//ATP binding	GO:0015991//ATP hydrolysis coupled proton transport;GO:0042777//plasma membrane ATP synthesis coupled proton transport;GO:0046686//response to cadmium ion;GO:0006200//ATP catabolic process;GO:0006979//response to oxidative stress	gi|326499079|dbj|BAK06030.1|/4.78103e-37/predicted protein [Hordeum vulgare subsp. vulgare]
CL2723	1230	91	280	6.90501868473775	22.4834031913949	1.70314320156609	Up	4.3595e-26	1.00012587023687e-24	-	-	-	-
Unigene1417_Mpfb2	1453	291	895	18.6920077280668	60.8368262787512	1.70252335406316	Up	1.089154e-79	8.21048883384095e-78	GO:0005774//vacuolar membrane;GO:0005886//plasma membrane	GO:0030794//(S)-coclaurine-N-methyltransferase activity	GO:0008610//lipid biosynthetic process;GO:0032259//methylation	gi|225429586|ref|XP_002280292.1|/0/PREDICTED: (S)-coclaurine N-methyltransferase [Vitis vinifera]
CL11118	1264	53	163	3.91342822417977	12.7364870757312	1.7024625244877	Up	8.32326e-16	1.1336529487007e-14	-	-	-	-
Unigene4059_Mpfb2	1097	68	209	5.78536631163378	18.8169307800882	1.70155111565036	Up	7.764e-20	1.31321840546697e-18	-	GO:0016853//isomerase activity;GO:0017057//6-phosphogluconolactonase activity	GO:0006098//pentose-phosphate shunt	gi|255541996|ref|XP_002512062.1|/8.71785e-125/6-phosphogluconolactonase, putative [Ricinus communis]
Unigene10265_Mpfb2	522	28	86	5.00629117726344	16.2718554295687	1.70056465746432	Up	5.59056e-09	4.59964227368421e-08	-	-	-	gi|224053523|ref|XP_002297855.1|/4.85759e-32/predicted protein [Populus trichocarpa]
Unigene13390_Mpfb2	665	28	86	3.92975036771657	12.7727947883231	1.70056465746431	Up	5.59056e-09	4.59879300443131e-08	GO:0005634//nucleus	GO:0004386//helicase activity;GO:0003677//DNA binding;GO:0005524//ATP binding	GO:0006270//DNA-dependent DNA replication initiation;GO:0007049//cell cycle	gi|357476415|ref|XP_003608493.1|/4.4964e-118/DNA replication licensing factor MCM3-like protein [Medicago truncatula]
Unigene20292_Mpfb2	251	14	43	5.20574500902693	16.9201365223802	1.70056465746431	Up	4.10866e-05	0.000209486175692378	-	GO:0016301//kinase activity	GO:0009987//cellular process	gi|225458659|ref|XP_002282863.1|/7.47515e-15/PREDICTED: probable serine/threonine-protein kinase At1g01540-like [Vitis vinifera]
Unigene10237_Mpfb2	349	14	43	3.74395987755232	12.1689234014826	1.70056465746431	Up	4.10866e-05	0.000209462204279666	GO:0009506//plasmodesma;GO:0005618//cell wall;GO:0009507//chloroplast;GO:0016020//membrane;GO:0048046//apoplast	GO:0004872//receptor activity;GO:0016301//kinase activity;GO:0032440//2-alkenal reductase [NAD(P)] activity	GO:0006952//defense response;GO:0016310//phosphorylation;GO:0007165//signal transduction;GO:0055114//oxidation-reduction process	gi|377774276|gb|AFB75324.1|/1.21439e-57/leucine-rich repeat receptor-like protein [Malus x domestica]
CL1059	4758	567	1739	11.1221103172054	36.0980941304105	1.69849211718418	Up	1.46402e-152	2.4428846082397e-150	-	-	-	-
Unigene25230_Mpfb2	332	15	46	4.21678785692478	13.6844981988934	1.69832618526832	Up	2.22828e-05	0.000118621496666268	-	-	-	-
CL13558	1790	290	889	15.1207573506413	49.0521286665894	1.69778534363465	Up	7.32134e-79	5.45452073043478e-77	-	-	-	-
CL1570	1596	610	1867	35.6718411355224	115.536859834298	1.69549560459577	Up	3.06196e-163	5.61384534650206e-161	-	-	-	-
CL10526	2140	417	1276	18.1865725253612	58.8906068772205	1.69516386514002	Up	3.80862e-112	4.28488985454545e-110	-	-	-	-
Unigene22701_Mpfb2	910	68	208	6.97422730094753	22.5751721840129	1.69463170171057	Up	1.20959e-19	2.02516548966554e-18	-	GO:0008270//zinc ion binding	-	gi|255558862|ref|XP_002520454.1|/2.15354e-51/protein binding protein, putative [Ricinus communis]
Unigene4252_Mpfb2	834	35	107	3.91679255775107	12.6714658017279	1.69383879427601	Up	8.61836e-11	8.28403828953614e-10	GO:0030076//light-harvesting complex;GO:0009941//chloroplast envelope;GO:0009535//chloroplast thylakoid membrane;GO:0010287//plastoglobule	GO:0016168//chlorophyll binding	GO:0010114//response to red light;GO:0006364//rRNA processing;GO:0009637//response to blue light;GO:0010218//response to far red light;GO:0009765//photosynthesis, light harvesting	gi|356568441|ref|XP_003552419.1|/8.34257e-100/PREDICTED: chlorophyll a-b binding protein CP29.3, chloroplastic-like [Glycine max]
Unigene18710_Mpfb2	1500	75	229	4.66657856166342	15.0783337545719	1.69203992242088	Up	1.973078e-21	3.64295777273104e-20	GO:0005576//extracellular region	GO:0004650//polygalacturonase activity;GO:0004407//histone deacetylase activity	GO:0005975//carbohydrate metabolic process;GO:0007047//cellular cell wall organization	gi|388493714|gb|AFK34923.1|/2.56728e-160/unknown [Lotus japonicus]
CL9227	985	57	174	5.40091325918406	17.4470556599795	1.69170830650381	Up	1.225916e-16	1.75673881093599e-15	-	-	-	-
Unigene6585_Mpfb2	584	118	360	18.8580914478179	60.8833838866786	1.69086487178766	Up	9.14928e-33	2.67115807706422e-31	GO:0000786//nucleosome;GO:0005634//nucleus	GO:0003677//DNA binding	GO:0006334//nucleosome assembly	gi|296085940|emb|CBI31381.3|/1.02503e-32/unnamed protein product [Vitis vinifera]
CL14269	1385	60	183	4.04324496317408	13.0499979998739	1.69046406749535	Up	2.09152e-17	3.12794223027862e-16	-	-	-	-
CL2350	1846	101	308	5.10644024624058	16.4788973553398	1.69022988276292	Up	3.00128e-28	7.4783571901566e-27	-	-	-	-
Unigene24172_Mpfb2	442	87	265	18.3706938852813	59.2151363141175	1.68855987842166	Up	1.716306e-24	3.6308102997151e-23	GO:0005739//mitochondrion;GO:0009941//chloroplast envelope;GO:0009705//plant-type vacuole membrane;GO:0010008//endosome membrane;GO:0005886//plasma membrane	GO:0004427//inorganic diphosphatase activity;GO:0032440//2-alkenal reductase [NAD(P)] activity;GO:0009678//hydrogen-translocating pyrophosphatase activity	GO:0055114//oxidation-reduction process;GO:0009414//response to water deprivation;GO:0009651//response to salt stress;GO:0009926//auxin polar transport;GO:0048366//leaf development;GO:0015992//proton transport	gi|15982958|gb|AAL11507.1|AF367447_1/1.56596e-44/vacuolar H+-pyrophosphatase [Prunus persica]
Unigene1220_Mpfb2	437	25	76	5.33933473874533	17.1767614443576	1.68572614848868	Up	5.27498e-08	3.9005959993361e-07	GO:0005886//plasma membrane	GO:0047526;GO:0000166//nucleotide binding	GO:0046686//response to cadmium ion;GO:0055114//oxidation-reduction process;GO:0006979//response to oxidative stress	gi|149349541|gb|ABR24115.1|/1.86407e-50/eugenol synthase 1 [Petunia x hybrida]
CL108	1579	54	164	3.19183334173306	10.2581925535334	1.68431932727443	Up	1.12017e-15	1.51413270145631e-14	-	-	-	-
Unigene1268_Mpfb2	1239	58	176	4.36903239025793	14.0297680239628	1.68310544832954	Up	1.05792e-16	1.52138320981278e-15	-	-	-	gi|297803538|ref|XP_002869653.1|/1.4947e-06/predicted protein [Arabidopsis lyrata subsp. lyrata]
Unigene5437_Mpfb2	1758	205	622	10.8833743474517	34.9446457939392	1.68294549544497	Up	4.87408e-55	2.43441717668161e-53	GO:0016023//cytoplasmic membrane-bounded vesicle;GO:0005783//endoplasmic reticulum	GO:0051777//ent-kaurenoate oxidase activity;GO:0009055//electron carrier activity;GO:0020037//heme binding;GO:0019825//oxygen binding	GO:0032940//secretion by cell;GO:0009686//gibberellin biosynthetic process;GO:0022900//electron transport chain	gi|333394171|gb|AEF32085.1|/0/ent-kaurenoic acid oxidase [Castanea mollissima]
Unigene21249_Mpfb2	3606	1095	3320	28.3411177205848	90.9329938915106	1.68190719656557	Up	1.938818e-285	6.69598601054263e-283	GO:0005829//cytosol;GO:0009341//beta-galactosidase complex;GO:0009507//chloroplast	GO:0030246//carbohydrate binding;GO:0004565//beta-galactosidase activity;GO:0043169//cation binding	GO:0005975//carbohydrate metabolic process	gi|225465868|ref|XP_002266400.1|/0/PREDICTED: beta-galactosidase isoform 1 [Vitis vinifera]
Unigene19098_Mpfb2	561	68	206	11.3129177252447	36.2671549569369	1.68069251075269	Up	2.9258e-19	4.81352443131462e-18	GO:0005737//cytoplasm	GO:0004364//glutathione transferase activity	GO:0009407//toxin catabolic process	gi|225436699|ref|XP_002263386.1|/9.64978e-75/PREDICTED: glutathione S-transferase F13 [Vitis vinifera]
CL9139	2777	139	421	4.67161987807861	14.973224798858	1.68039017516271	Up	1.014752e-37	3.40687498899774e-36	-	-	-	-
CL7423	1821	70	212	3.58770455042767	11.4983372875738	1.68029226243805	Up	9.01916e-20	1.52262833012505e-18	-	-	-	-
CL11270	929	72	218	7.23344793196483	23.1766097637269	1.67991414815443	Up	2.78132e-20	4.8215318536965e-19	-	-	-	-
CL5515	1161	40	121	3.21555800975946	10.2934812876071	1.67858996720706	Up	6.89602e-12	7.23067740738997e-11	-	-	-	-
CL10340	874	165	499	17.6198046378596	56.3894997416741	1.67822861591127	Up	2.53994e-44	1.00675628896797e-42	-	-	-	-
CL14341	2638	374	1130	13.2319968314035	42.3070536333259	1.67686742223473	Up	4.96978e-98	4.76158362494624e-96	-	-	-	-
Unigene12330_Mpfb2	255	52	157	19.0323204083528	60.8091035054661	1.67583585557035	Up	5.6738e-15	7.31844636942675e-14	GO:0046658//anchored to plasma membrane	-	GO:0006869//lipid transport	gi|255547702|ref|XP_002514908.1|/7.93519e-17/lipid binding protein, putative [Ricinus communis]
CL7226	1095	65	196	5.54023025585612	17.6787307285763	1.67399685590657	Up	2.65674e-18	4.16771410140845e-17	-	-	-	-
CL9968	1042	351	1058	31.4389457801125	100.282944574616	1.67345151662929	Up	1.219924e-91	1.08700108096e-89	-	-	-	-
CL5551	1287	82	247	5.94653367609014	18.9551635130916	1.67247005178641	Up	1.209144e-22	2.34624492543554e-21	-	-	-	-
Unigene23251_Mpfb2	1030	97	292	8.78947806759907	27.9997888010451	1.67156654151271	Up	1.815716e-26	4.23306013772894e-25	-	GO:0009055//electron carrier activity;GO:0004497//monooxygenase activity;GO:0020037//heme binding;GO:0016705//oxidoreductase activity, acting on paired donors, with incorporation or reduction of molecular oxygen;GO:0019825//oxygen binding	GO:0016132//brassinosteroid biosynthetic process;GO:0055114//oxidation-reduction process	gi|225448341|ref|XP_002266768.1|/1.07221e-129/PREDICTED: cytochrome P450 734A1 [Vitis vinifera]
Unigene18612_Mpfb2	896	507	1525	52.8115029188249	168.101257717869	1.67040641515409	Up	6.36354e-131	8.75026031111111e-129	-	-	-	gi|224130820|ref|XP_002328384.1|/2.42572e-23/predicted protein [Populus trichocarpa]
Unigene25059_Mpfb2	1363	280	841	19.1730300405834	60.9409568265241	1.66833379813	Up	6.61908e-73	4.48166036717325e-71	GO:0005829//cytosol	GO:0008442//3-hydroxyisobutyrate dehydrogenase activity;GO:0008679//2-hydroxy-3-oxopropionate reductase activity;GO:0000166//nucleotide binding;GO:0004616//phosphogluconate dehydrogenase (decarboxylating) activity;GO:0050662//coenzyme binding;GO:0003858//3-hydroxybutyrate dehydrogenase activity	GO:0006979//response to oxidative stress;GO:0006098//pentose-phosphate shunt;GO:0019288//isopentenyl diphosphate biosynthetic process, mevalonate-independent pathway;GO:0006573//valine metabolic process;GO:0009448//gamma-aminobutyric acid metabolic process;GO:0007020//microtubule nucleation;GO:0019344//cysteine biosynthetic process	gi|225468850|ref|XP_002266252.1|/2.28821e-136/PREDICTED: putative oxidoreductase GLYR1 isoform 1 [Vitis vinifera]
CL7094	4668	300	901	5.99817295843628	19.0635190344593	1.66821943013748	Up	5.69548e-78	4.20804353167496e-76	-	-	-	-
CL911	889	41	123	4.30438067555006	13.6650894617795	1.66661732554098	Up	5.9259e-12	6.24729523899669e-11	-	-	-	-
Unigene3553_Mpfb2	1269	43	129	3.16253551066237	10.0400810097339	1.66661732554098	Up	1.810152e-12	1.99125659022222e-11	-	GO:0004519//endonuclease activity;GO:0003677//DNA binding;GO:0051539//4 iron, 4 sulfur cluster binding	GO:0006306//DNA methylation;GO:0006284//base-excision repair	gi|224131962|ref|XP_002321221.1|/3.56816e-128/predicted protein [Populus trichocarpa]
Unigene17589_Mpfb2	643	23	69	3.33845433649327	10.5985693671056	1.66661732554098	Up	2.74198e-07	1.8690436499388e-06	GO:0016021//integral to membrane	GO:0004872//receptor activity;GO:0005524//ATP binding;GO:0004709//MAP kinase kinase kinase activity	GO:0048519//negative regulation of biological process;GO:0009887//organ morphogenesis;GO:0010051//xylem and phloem pattern formation;GO:0000186//activation of MAPKK activity;GO:0048439//flower morphogenesis;GO:0009855//determination of bilateral symmetry;GO:0016043//cellular component organization;GO:0000165//MAPK cascade	gi|297793859|ref|XP_002864814.1|/2.27934e-79/leucine-rich repeat family protein [Arabidopsis lyrata subsp. lyrata]
CL10534	362	17	51	4.38297433968388	13.9146002584472	1.66661732554098	Up	1.03413e-05	5.79820787314372e-05	-	-	-	-
Unigene19847_Mpfb2	502	19	57	3.53246982755399	11.2145090904148	1.66661732554098	Up	3.06954e-06	1.84852860340633e-05	GO:0005622//intracellular	GO:0043394//proteoglycan binding	GO:0006810//transport;GO:0009625//response to insect;GO:0050794//regulation of cellular process;GO:0006950//response to stress	gi|224115456|ref|XP_002332139.1|/5.61149e-43/predicted protein [Populus trichocarpa]
Unigene26901_Mpfb2	323	24	72	6.93485359008806	22.0160347924584	1.66661732554098	Up	1.502506e-07	1.05716436058118e-06	-	-	-	-
Unigene10204_Mpfb2	264	19	57	6.71704489936402	21.3245589522281	1.66661732554098	Up	3.06954e-06	1.84927851359026e-05	-	-	-	-
CL15220	541	156	468	26.9126157345469	85.439306925631	1.66661732554098	Up	2.80804e-41	1.03562746754967e-39	-	-	-	-
Unigene23041_Mpfb2	261	12	36	4.29110672336866	13.6229487317319	1.66661732554098	Up	0.000222022	0.000996627117783375	-	-	-	-
Unigene832_Mpfb2	402	17	51	3.94685748996409	12.5300629192982	1.66661732554098	Up	1.03413e-05	5.79674883744338e-05	-	-	-	-
CL1542	316	16	48	4.72564917636802	15.002487843806	1.66661732554097	Up	1.90226e-05	0.000102639563424973	-	-	-	-
Unigene9722_Mpfb2	1047	37	111	3.2982503683199	10.4709340896478	1.66661732554097	Up	6.37284e-11	6.1856812130719e-10	GO:0005622//intracellular;GO:0009506//plasmodesma;GO:0005886//plasma membrane;GO:0016021//integral to membrane	-	GO:0009627//systemic acquired resistance;GO:0034976//response to endoplasmic reticulum stress;GO:0043090//amino acid import;GO:0055085//transmembrane transport;GO:0050832//defense response to fungus;GO:0006888//ER to Golgi vesicle-mediated transport	gi|224118316|ref|XP_002331452.1|/3.09703e-148/predicted protein [Populus trichocarpa]
CL11537	1029	68	204	6.16768400764068	19.5805064861336	1.66661732554097	Up	7.04412e-19	1.13871420261248e-17	-	-	-	-
CL8885	440	19	57	4.03022693961841	12.7947353713368	1.66661732554097	Up	3.06954e-06	1.84877850588076e-05	-	-	-	-
Unigene14962_Mpfb2	2030	87	261	3.99992448142579	12.6985343535072	1.66661732554097	Up	9.94154e-24	2.03079087611188e-22	-	GO:0004713//protein tyrosine kinase activity;GO:0005524//ATP binding	GO:0006468//protein phosphorylation	gi|359492647|ref|XP_002281968.2|/0/PREDICTED: proline-rich receptor-like protein kinase PERK13-like [Vitis vinifera]
CL3485	357	16	48	4.18292756227534	13.2795130494193	1.66661732554097	Up	1.90226e-05	0.000102651995542636	-	-	-	-
Unigene18263_Mpfb2	674	29	87	4.01575009757387	12.7487758346289	1.66661732554097	Up	7.50228e-09	6.07491055179935e-08	GO:0009535//chloroplast thylakoid membrane	-	GO:0009965//leaf morphogenesis;GO:0030154//cell differentiation;GO:0045893//positive regulation of transcription, DNA-dependent	gi|225426288|ref|XP_002267043.1|/2.12646e-38/PREDICTED: uncharacterized protein LOC100264984 [Vitis vinifera]
CL6628	1773	158	472	8.31719585722302	26.2931362436473	1.66051712600456	Up	2.0835e-41	7.71605087281795e-40	-	-	-	-
CL6645	1270	72	215	5.29123868409081	16.7202923902261	1.65992267296697	Up	1.036414e-19	1.74440183332074e-18	-	-	-	-
Unigene26292_Mpfb2	301	69	206	21.3949449006496	67.5942655509688	1.65963089522487	Up	6.05626e-19	9.8366203251914e-18	-	-	-	-
CL1533	3069	1550	4624	47.1371571885194	148.809297257276	1.6585280071589	Up	0	0	-	-	-	-
CL11555	1925	217	647	10.5210134844775	33.1957645524008	1.65772549436785	Up	5.3544e-56	2.72005962143672e-54	-	-	-	-
Unigene10540_Mpfb2	975	48	143	4.59478504533014	14.4857354847416	1.65656366087705	Up	1.45403e-13	1.72424659462337e-12	-	-	-	-
CL4197	515	91	271	16.4915980237426	51.9722107197481	1.65600922597499	Up	2.27354e-24	4.79142639924314e-23	-	-	-	-
Unigene20970_Mpfb2	1196	45	134	3.51163938586712	11.0657982381919	1.65589091894791	Up	8.58728e-13	9.66356399494822e-12	GO:0009507//chloroplast	GO:0070401//NADP+ binding;GO:0004032//alditol:NADP+ 1-oxidoreductase activity;GO:0016229//steroid dehydrogenase activity	GO:0009414//response to water deprivation;GO:0009409//response to cold;GO:0046686//response to cadmium ion;GO:0009651//response to salt stress;GO:0055114//oxidation-reduction process	gi|356496078|ref|XP_003516897.1|/5.20505e-134/PREDICTED: aldo-keto reductase family 4 member C9-like [Glycine max]
CL1155	1004	43	128	3.99726848907425	12.5917295050271	1.65539007011772	Up	2.809e-12	3.03827550376305e-11	-	-	-	-
CL10111	575	41	122	6.65494681837218	20.9556489621163	1.65484015776462	Up	9.19806e-12	9.56117520111992e-11	-	-	-	-
CL7651	3522	952	2832	25.2276138029732	79.4169174786824	1.65444261159487	Up	3.70668e-238	1.0131288795092e-235	-	-	-	-
CL254	2331	115	342	4.60451767131097	14.4908199829812	1.65401728876134	Up	2.71998e-30	7.38905786341463e-29	-	-	-	-
Unigene17570_Mpfb2	694	37	110	4.97589068534717	15.6546132760176	1.65356117271553	Up	9.89736e-11	9.4786582699914e-10	GO:0005777//peroxisome;GO:0009507//chloroplast;GO:0005739//mitochondrion	GO:0016301//kinase activity;GO:0005515//protein binding	GO:0007005//mitochondrion organization;GO:0016310//phosphorylation;GO:0016559//peroxisome fission	gi|224139750|ref|XP_002323259.1|/3.96682e-67/predicted protein [Populus trichocarpa]
CL9067	1797	72	214	3.73949534156668	11.7618280229728	1.65319680977866	Up	1.60319e-19	2.66313649813572e-18	-	-	-	-
CL12877	1554	322	957	19.3389742195061	60.8233101917239	1.65311306119123	Up	1.173886e-81	9.11131865365854e-80	-	-	-	-
Unigene20081_Mpfb2	594	132	392	20.7403491629485	65.1791587467712	1.65197054957658	Up	1.997282e-34	6.1030800866941e-33	-	-	-	gi|559237|gb|AAA98492.1|/2.52779e-71/tyrosine-rich hydroxyproline-rich glycoprotein, partial [Petroselinum crispum]
CL4732	2871	578	1716	18.7898461068719	59.0327778375049	1.65156297981868	Up	9.76632e-145	1.50037616772414e-142	-	-	-	-
Unigene23166_Mpfb2	336	32	95	8.88872106983509	27.9250176755368	1.65151043315077	Up	1.944372e-09	1.66555780319169e-08	-	-	-	-
Unigene17747_Mpfb2	524	30	89	5.34341056679018	16.7752054754771	1.6504976601777	Up	6.41816e-09	5.23798982084631e-08	-	-	-	gi|224088529|ref|XP_002308465.1|/2.52605e-44/predicted protein [Populus trichocarpa]
CL8489	1151	118	350	9.5683105173985	30.0332166870284	1.65022288729031	Up	7.24338e-31	2.01063592373832e-29	-	-	-	-
CL4356	402	28	83	6.5007064540585	20.3920631823873	1.64933933410914	Up	2.12302e-08	1.63868307415107e-07	-	-	-	-
Unigene21537_Mpfb2	502	25	74	4.64798661520261	14.5591872401876	1.64725200067405	Up	1.28312e-07	9.09845014165208e-07	-	-	-	-
Unigene26747_Mpfb2	490	23	68	4.38086967013301	13.7063545402935	1.64555571001314	Up	4.27296e-07	2.85968024515548e-06	-	GO:0003700//sequence-specific DNA binding transcription factor activity	GO:0009653//anatomical structure morphogenesis	gi|224053523|ref|XP_002297855.1|/7.5942e-39/predicted protein [Populus trichocarpa]
Unigene544_Mpfb2	1147	134	396	10.9036011728491	34.0989414200543	1.64492225444166	Up	1.473508e-34	4.52430933259821e-33	GO:0005774//vacuolar membrane;GO:0016023//cytoplasmic membrane-bounded vesicle;GO:0005886//plasma membrane	-	-	gi|224141271|ref|XP_002323998.1|/2.53237e-122/predicted protein [Populus trichocarpa]
CL10832	685	44	130	5.99502063396177	18.7439842038793	1.64459101921098	Up	2.40516e-12	2.61991902982885e-11	-	-	-	-
CL2994	2397	175	517	6.81394449971714	21.3025521834435	1.64446418330242	Up	1.358654e-44	5.42390259928315e-43	-	-	-	-
Unigene26468_Mpfb2	291	19	56	6.09381392931993	19.0065882648906	1.64108223343384	Up	4.79212e-06	2.81252180529575e-05	-	-	-	-
Unigene26998_Mpfb2	500	18	53	3.35993656439766	10.469236100336	1.63965027794071	Up	8.79494e-06	4.98577639496119e-05	-	-	-	-
CL1630	1665	400	1176	22.4219990950795	69.7593158478957	1.63747097988146	Up	1.369924e-98	1.32969180932462e-96	-	-	-	-
CL8545	1398	81	238	5.40762322596191	16.8143047472127	1.63662258524313	Up	2.9674e-21	5.4248504226508e-20	-	-	-	-
Unigene18391_Mpfb2	402	16	47	3.71468940231914	11.5473128864121	1.63624367649746	Up	2.97542e-05	0.000155369094983591	-	-	-	gi|193237557|dbj|BAG50055.1|/2.2416e-35/transcription factor CCAAT [Lotus japonicus]
CL6778	252	16	47	5.92581404655673	18.4207134140383	1.63624367649746	Up	2.97542e-05	0.000155350886956522	-	-	-	-
Unigene18398_Mpfb2	390	126	370	30.153276859979	93.701435827874	1.63575636183622	Up	3.77348e-32	1.0909544513952e-30	-	GO:0008270//zinc ion binding;GO:0016491//oxidoreductase activity;GO:0000166//nucleotide binding	GO:0055114//oxidation-reduction process	gi|218750471|gb|ACL01291.1|/1.25139e-25/NAD-dependent sorbitol dehydrogenase [Eriobotrya japonica]
CL4870	1097	46	135	3.91363015198756	12.1544768196742	1.63490846581363	Up	1.137012e-12	1.2664039656e-11	-	-	-	-
CL4966	1489	551	1617	34.5370690057293	107.256704982724	1.63485027972232	Up	1.525738e-134	2.17867562102564e-132	-	-	-	-
CL8777	376	59	173	14.6451135711778	45.4430410818477	1.6336400030947	Up	8.09074e-16	1.10265722997859e-14	-	-	-	-
Unigene18600_Mpfb2	330	29	85	8.20186535080238	25.4398247149388	1.63306476582995	Up	1.810288e-08	1.40655652207883e-07	-	-	-	-
Unigene9326_Mpfb2	402	14	41	3.25035322702925	10.0731878370829	1.6318519073803	Up	0.0001013796	0.000484932782821559	-	-	-	-
Unigene24563_Mpfb2	295	14	41	4.42929490598562	13.7268525779909	1.6318519073803	Up	0.0001013796	0.000484984853344787	GO:0009507//chloroplast	GO:0019843//rRNA binding	GO:0009553//embryo sac development;GO:0009555//pollen development;GO:0048868//pollen tube development;GO:0009793//embryo development ending in seed dormancy	gi|297736801|emb|CBI26002.3|/2.53822e-15/unnamed protein product [Vitis vinifera]
CL11178	357	14	41	3.66006161699092	11.342917396379	1.6318519073803	Up	0.0001013796	0.000485036935051546	-	-	-	-
CL14857	1927	5708	16712	276.45905998936	856.556156841776	1.63148198241116	Up	0	0	-	-	-	-
CL2298	1065	887	2596	77.7324917219804	240.748843267536	1.63093919851789	Up	4.55454e-214	1.127299256e-211	-	-	-	-
Unigene13478_Mpfb2	281	13	38	4.31783069762452	13.3563073864489	1.62914262012231	Up	0.000187748	0.000851960572010593	-	-	-	-
Unigene3683_Mpfb2	1967	102	298	4.83976627645825	14.9630812073751	1.62839800331049	Up	4.80964e-26	1.09943089420215e-24	GO:0009505//plant-type cell wall;GO:0005773//vacuole;GO:0005886//plasma membrane;GO:0048046//apoplast	GO:0004559//alpha-mannosidase activity;GO:0030246//carbohydrate binding;GO:0008270//zinc ion binding	GO:0006013//mannose metabolic process	gi|224122176|ref|XP_002318770.1|/0/predicted protein [Populus trichocarpa]
Unigene6591_Mpfb2	343	25	73	6.80259265548604	21.020249610114	1.62762319392511	Up	1.99191e-07	1.38294490135577e-06	-	GO:0046872//metal ion binding;GO:0051287//NAD binding;GO:0016619//malate dehydrogenase (oxaloacetate-decarboxylating) activity	GO:0051260//protein homooligomerization;GO:0006108//malate metabolic process;GO:0055114//oxidation-reduction process	gi|224142207|ref|XP_002324450.1|/5.367e-21/predicted protein [Populus trichocarpa]
CL3283	2382	112	327	4.38838622087576	13.5586086086286	1.62744672826029	Up	2.1083e-28	5.29177361126761e-27	-	-	-	-
Unigene5646_Mpfb2	482	37	108	7.16445671292725	22.1302258442865	1.62708896135434	Up	2.37178e-10	2.20462221072397e-09	-	-	-	-
CL2052	972	73	213	7.0094698559965	21.6432495668488	1.62653988616564	Up	5.03894e-19	8.20522130409357e-18	-	-	-	-
Unigene2652_Mpfb2	1573	82	239	4.86534573498284	15.0064618022304	1.62496962818248	Up	3.9079e-21	7.09762579698328e-20	GO:0016023//cytoplasmic membrane-bounded vesicle	GO:0004560//alpha-L-fucosidase activity;GO:0043169//cation binding	GO:0005975//carbohydrate metabolic process;GO:0007155//cell adhesion	gi|255539645|ref|XP_002510887.1|/0/alpha-l-fucosidase, putative [Ricinus communis]
CL10751	1243	69	201	5.18091586089744	15.9710716325956	1.62418205922058	Up	5.3021e-18	8.21917742519137e-17	-	-	-	-
CL13173	694	103	300	13.8518037997502	42.6943998436843	1.62397298813248	Up	4.11376e-26	9.46186037790398e-25	-	-	-	-
Unigene19201_Mpfb2	313	34	99	10.1382537441889	31.2392059175737	1.62354860364909	Up	1.41483e-09	1.22633280466926e-08	-	-	-	-
CL3771	1379	173	503	11.7087467899604	36.0257347987261	1.62144118698862	Up	1.362514e-42	5.18826698529915e-41	-	-	-	-
CL2753	1566	376	1092	22.409112888703	68.8715741437558	1.61982311406204	Up	2.75784e-90	2.38577257631068e-88	-	-	-	-
CL3073	1672	94	273	5.24710986598519	16.1263285151198	1.61982311406203	Up	8.05562e-24	1.65388931907834e-22	-	-	-	-
Unigene12538_Mpfb2	230	31	90	12.579472644484	38.6477132498047	1.61931161076262	Up	8.47184e-09	6.82280216341287e-08	-	-	-	-
CL7877	793	428	1241	50.3731557223694	154.563777397951	1.61747523854903	Up	3.8534e-102	3.90174265454545e-100	-	-	-	-
CL7801	2736	119	345	4.05937754998499	12.4540937555718	1.61728961317741	Up	1.266278e-29	3.3480841220178e-28	-	-	-	-
CL5754	989	48	139	4.52974258766116	13.8812200044518	1.61563339682217	Up	8.27252e-13	9.32112572180071e-12	-	-	-	-
CL303	952	171	495	16.7643893706816	51.3543668708014	1.6150870249009	Up	1.030136e-41	3.8469923782062e-40	-	-	-	-
CL10692	2368	103	298	4.0596080392849	12.4292148373762	1.61432281809877	Up	9.69576e-26	2.18384984590495e-24	-	-	-	-
CL5318	1730	159	460	8.57787273184375	26.2615803585699	1.61426192047984	Up	7.44472e-39	2.58718537784711e-37	-	-	-	-
Unigene17408_Mpfb2	1883	84	243	4.16349016653986	12.7457408009181	1.61414990564684	Up	2.84972e-21	5.21613498110107e-20	GO:0005739//mitochondrion	GO:0016818//hydrolase activity, acting on acid anhydrides, in phosphorus-containing anhydrides;GO:0016788//hydrolase activity, acting on ester bonds;GO:0003676//nucleic acid binding;GO:0008270//zinc ion binding	-	gi|296089618|emb|CBI39437.3|/0/unnamed protein product [Vitis vinifera]
Unigene20009_Mpfb2	695	28	81	3.76012085544103	11.5109016441864	1.61414990564684	Up	5.09594e-08	3.77760929916805e-07	GO:0009536//plastid	-	-	gi|255537809|ref|XP_002509971.1|/8.87823e-51/conserved hypothetical protein [Ricinus communis]
Unigene12327_Mpfb2	347	37	107	9.95178137069433	30.4553385551615	1.61366844559202	Up	3.6594e-10	3.35598165500206e-09	-	-	-	-
CL13929	570	37	107	6.05836515022971	18.540355225686	1.61366844559201	Up	3.6594e-10	3.35529098168347e-09	-	-	-	-
Unigene22448_Mpfb2	924	36	104	3.63629498311436	11.1165620603094	1.6121695415186	Up	6.6341e-10	5.93260584504215e-09	GO:0016023//cytoplasmic membrane-bounded vesicle	-	-	gi|255550177|ref|XP_002516139.1|/2.2644e-88/conserved hypothetical protein [Ricinus communis]
CL6680	929	36	104	3.61672396598242	11.0567312634293	1.61216954151859	Up	6.6341e-10	5.93141527593819e-09	-	-	-	-
CL8164	1633	177	511	10.1161592824792	30.9060742889674	1.61122875567444	Up	7.27202e-43	2.78575266586414e-41	-	-	-	-
Unigene3490_Mpfb2	1935	477	1376	23.007317559829	70.233869016929	1.6100741235164	Up	2.60528e-112	2.93849201417721e-110	GO:0046658//anchored to plasma membrane	GO:0043169//cation binding;GO:0042973//glucan endo-1,3-beta-D-glucosidase activity	GO:0031047//gene silencing by RNA;GO:0009908//flower development;GO:0016570//histone modification;GO:0006342//chromatin silencing;GO:0005975//carbohydrate metabolic process;GO:0043414//macromolecule methylation;GO:0022402//cell cycle process;GO:0009887//organ morphogenesis	gi|255539278|ref|XP_002510704.1|/0/Glucan endo-1,3-beta-glucosidase precursor, putative [Ricinus communis]
Unigene15168_Mpfb2	439	17	49	3.61420663090106	11.0240376695849	1.60890182768469	Up	2.51524e-05	0.000132787027467709	-	-	-	-
Unigene20643_Mpfb2	625	34	98	5.0772374750898	15.4865681182328	1.60890182768469	Up	2.18282e-09	1.8576694678128e-08	-	-	-	gi|224139286|ref|XP_002323037.1|/2.71573e-58/predicted protein [Populus trichocarpa]
Unigene26399_Mpfb2	378	17	49	4.19745161631101	12.8030490395443	1.60890182768468	Up	2.51524e-05	0.000132771294407583	GO:0005759//mitochondrial matrix;GO:0005615//extracellular space;GO:0005634//nucleus	GO:0004620//phospholipase activity;GO:0047714//galactolipase activity;GO:0004806//triglyceride lipase activity;GO:0016992//lipoate synthase activity;GO:0035639//purine ribonucleoside triphosphate binding;GO:0051536//iron-sulfur cluster binding;GO:0003924//GTPase activity	GO:0009107//lipoate biosynthetic process;GO:0006636//unsaturated fatty acid biosynthetic process;GO:0032922//circadian regulation of gene expression;GO:0019288//isopentenyl diphosphate biosynthetic process, mevalonate-independent pathway;GO:0006766//vitamin metabolic process;GO:0006546//glycine catabolic process;GO:0019748//secondary metabolic process;GO:0009640//photomorphogenesis;GO:0015995//ch…	gi|359475471|ref|XP_002268406.2|/5.52533e-18/PREDICTED: triacylglycerol lipase 1-like [Vitis vinifera]
CL7448	1072	58	167	5.04965590627758	15.3861802023735	1.6073781221663	Up	5.31742e-15	6.86472604578383e-14	-	-	-	-
Unigene2500_Mpfb2	1324	2656	7645	187.227079452841	570.293778052988	1.60691617972106	Up	0	0	-	GO:0004601//peroxidase activity;GO:0020037//heme binding	GO:0006979//response to oxidative stress;GO:0055114//oxidation-reduction process;GO:0009750//response to fructose stimulus;GO:0009651//response to salt stress;GO:0006833//water transport;GO:0030003//cellular cation homeostasis;GO:0070838//divalent metal ion transport;GO:0019761//glucosinolate biosynthetic process;GO:0019344//cysteine biosynthetic process	gi|290760238|gb|ADD54644.1|/1.46022e-164/peroxidase [Bruguiera gymnorhiza]
Unigene477_Mpfb2	2148	98	282	4.25814431138748	12.9665356992672	1.60649633310341	Up	2.78516e-24	5.85028044884488e-23	GO:0009534//chloroplast thylakoid;GO:0005634//nucleus	-	GO:0006098//pentose-phosphate shunt;GO:0019288//isopentenyl diphosphate biosynthetic process, mevalonate-independent pathway;GO:0016117//carotenoid biosynthetic process;GO:0000023//maltose metabolic process;GO:0019252//starch biosynthetic process;GO:0043085//positive regulation of catalytic activity	gi|224121764|ref|XP_002330647.1|/1.84303e-178/predicted protein [Populus trichocarpa]
Unigene5936_Mpfb2	679	98	282	13.4705360542862	41.0193205920853	1.6064963331034	Up	2.78516e-24	5.84752348350613e-23	GO:0005634//nucleus	GO:0003677//DNA binding;GO:0003700//sequence-specific DNA binding transcription factor activity	GO:0010162//seed dormancy process;GO:0006355//regulation of transcription, DNA-dependent;GO:0009740//gibberellic acid mediated signaling pathway;GO:0009873//ethylene mediated signaling pathway	gi|292668919|gb|ADE41114.1|/1.68934e-91/AP2 domain class transcription factor [Malus x domestica]
Unigene2874_Mpfb2	1353	65	187	4.48377836671282	13.6506376519184	1.60618147167901	Up	1.318904e-16	1.88574489756098e-15	GO:0005829//cytosol;GO:0009536//plastid	GO:0004629//phospholipase C activity	GO:0006629//lipid metabolic process;GO:0035556//intracellular signal transduction	gi|255574752|ref|XP_002528284.1|/1.97241e-156/phospholipase C, putative [Ricinus communis]
Unigene24995_Mpfb2	679	138	397	18.9687140356275	57.7470577129711	1.6061255651846	Up	1.59241e-33	4.74231619786096e-32	GO:0005634//nucleus	GO:0003677//DNA binding;GO:0046983//protein dimerization activity	GO:0009734//auxin mediated signaling pathway;GO:0006355//regulation of transcription, DNA-dependent	gi|302398561|gb|ADL36575.1|/1.32618e-120/ARF domain class transcription factor [Malus x domestica]
CL13435	1153	169	486	13.6799961304617	41.6309278892085	1.60558789214342	Up	1.189066e-40	4.32451170873469e-39	-	-	-	-
CL8012	754	40	115	4.9512769885023	15.0638375398959	1.60521678087684	Up	9.4764e-11	9.08527163331181e-10	-	-	-	-
CL8273	262	16	46	5.69963793790952	17.3406618398191	1.60521678087684	Up	4.63206e-05	0.000234775355085324	-	-	-	-
CL9690	451	16	46	3.31109787080332	10.0737325987419	1.60521678087683	Up	4.63206e-05	0.000234802067493458	-	-	-	-
Unigene26584_Mpfb2	1019	64	184	5.86184549453305	17.8341644829542	1.60521678087683	Up	2.37668e-16	3.35081795443038e-15	GO:0005768//endosome;GO:0009504//cell plate;GO:0005634//nucleus	GO:0005525//GTP binding;GO:0016787//hydrolase activity	GO:0007264//small GTPase mediated signal transduction;GO:0015031//protein transport	gi|255585255|ref|XP_002533328.1|/3.42547e-104/protein with unknown function [Ricinus communis]
CL11935	1100	48	138	4.07265038108808	12.3906910964525	1.60521678087683	Up	1.27209e-12	1.41085769678865e-11	-	-	-	-
CL12697	642	23	66	3.34365442112956	10.1535529098656	1.60248698812126	Up	1.027116e-06	6.58987212442396e-06	-	-	-	-
CL11128	2477	155	444	5.84028806667606	17.7037835960618	1.59994628589569	Up	4.22718e-37	1.38885931681416e-35	-	-	-	-
Unigene15194_Mpfb2	496	22	63	4.13970678857239	12.5449230508439	1.59950312968244	Up	1.877414e-06	1.16137945748403e-05	-	-	-	-
Unigene4900_Mpfb2	1775	80	229	4.20649335135858	12.742253877103	1.5989305180294	Up	7.01426e-20	1.19092725426829e-18	GO:0009506//plasmodesma;GO:0016020//membrane	GO:0022857//transmembrane transporter activity	GO:0055085//transmembrane transport	gi|356575072|ref|XP_003555666.1|/0/PREDICTED: nucleobase-ascorbate transporter 1-like [Glycine max]
CL14919	1136	1830	5235	150.349274081762	455.14259720684	1.59800071346658	Up	0	0	-	-	-	-
Unigene4980_Mpfb2	306	14	40	4.27007188648941	12.9106376869355	1.59622799764958	Up	0.0001579916	0.000731384223108894	-	-	-	-
Unigene19636_Mpfb2	878	105	300	11.1615204777827	33.747054090566	1.59622799764958	Up	1.652516e-25	3.67196472977556e-24	-	-	-	gi|255536731|ref|XP_002509432.1|/5.39197e-60/conserved hypothetical protein [Ricinus communis]
Unigene2328_Mpfb2	645	42	120	6.07740463844539	18.3751401497779	1.59622799764957	Up	4.44482e-11	4.3704617223571e-10	-	-	-	gi|359481304|ref|XP_002270356.2|/3.82744e-18/PREDICTED: LRR receptor-like serine/threonine-protein kinase FLS2-like [Vitis vinifera]
CL11259	1788	581	1659	30.3275407642779	91.6406161119063	1.59535864237116	Up	2.98078e-133	4.18926531735016e-131	-	-	-	-
CL14944	1749	95	271	5.06946784857662	15.3034239683649	1.59394825784274	Up	3.78622e-23	7.49372160995113e-22	-	-	-	-
CL6416	2215	264	753	11.1239434788185	33.5761096450146	1.59376676013329	Up	2.1275e-61	1.18777418546366e-59	-	-	-	-
CL14492	851	54	154	5.92233236967861	17.8731166380478	1.59355386335125	Up	8.63986e-14	1.03864825342688e-12	-	-	-	-
CL7695	655	27	77	3.84725560808893	11.6107040144875	1.59355386335125	Up	1.431244e-07	1.01069555695039e-06	-	-	-	-
CL13475	1384	105	299	7.08079117015404	21.337534041338	1.5914109813518	Up	2.52564e-25	5.55940283003953e-24	-	-	-	-
Unigene2569_Mpfb2	328	85	242	24.1865352281336	72.8703157006818	1.59112712595671	Up	8.72262e-21	1.55381913730508e-19	-	-	-	gi|1015937|emb|CAA62943.1|/1.46682e-66/extensin class 1 protein [Vigna unguiculata]
CL6714	1144	97	276	7.91360350491874	23.8282521085625	1.59026643941086	Up	1.792224e-23	3.62612005667575e-22	-	-	-	-
CL7022	789	254	722	30.0459050611536	90.379372796262	1.58882516493482	Up	1.099024e-58	5.86391823329341e-57	-	-	-	-
CL6133	2328	273	776	10.9448105441075	32.9221261016854	1.58881052608709	Up	6.08686e-63	3.49011308519948e-61	-	-	-	-
CL5629	990	190	540	17.9121197316374	53.8725699845762	1.5886148135397	Up	2.56148e-44	1.01439161742222e-42	-	-	-	-
Unigene5780_Mpfb2	881	120	341	12.712586320082	38.2285300817528	1.58839215823547	Up	1.386e-28	3.51846564102564e-27	-	-	-	gi|302321437|gb|ADL16641.1|/1.03904e-119/thaumatin-like protein [Fragaria chiloensis]
Unigene11509_Mpfb2	742	104	295	13.0815140273045	39.2669563342205	1.58578625092793	Up	6.92616e-25	1.4928605724238e-23	GO:0016023//cytoplasmic membrane-bounded vesicle	GO:0005507//copper ion binding;GO:0009055//electron carrier activity	-	gi|351723415|ref|NP_001237022.1|/1.88215e-65/uncharacterized protein LOC100305555 precursor [Glycine max]
CL14829	510	55	156	10.065169446725	30.210892187429	1.58569733015741	Up	7.33236e-14	8.87452601792991e-13	-	-	-	-
CL12891	1160	67	190	5.39070282123188	16.1772516189316	1.58542124269299	Up	1.45964e-16	2.07896039897698e-15	-	-	-	-
CL14504	1471	146	414	9.26336464993691	27.7969276806889	1.58531722343913	Up	2.8854e-34	8.7867628708134e-33	-	-	-	-
CL4774	755	30	85	3.70853925430206	11.119393584013	1.58415516534901	Up	3.65446e-08	2.75069271701301e-07	-	-	-	-
Unigene19789_Mpfb2	1257	192	544	14.2558963220267	42.7437627668661	1.584155165349	Up	1.85428e-44	7.38925604293381e-43	GO:0005886//plasma membrane;GO:0005741//mitochondrial outer membrane	GO:0008308//voltage-gated anion channel activity	GO:0009617//response to bacterium;GO:0055085//transmembrane transport;GO:0044070//regulation of anion transport	gi|224125966|ref|XP_002329628.1|/1.17455e-115/porin/voltage-dependent anion-selective channel protein [Populus trichocarpa]
CL13540	1850	119	337	6.00349025770754	17.9914970209751	1.58344184269373	Up	3.79504e-28	9.41931042228412e-27	-	-	-	-
CL13700	307	53	150	16.1126165321278	48.2571880969331	1.5825530607525	Up	2.38684e-13	2.7888406944663e-12	-	-	-	-
Unigene4810_Mpfb2	1319	52	147	3.67948574990899	11.0073219187591	1.58088745151509	Up	4.30734e-13	4.94844279731821e-12	GO:0030095//chloroplast photosystem II;GO:0009543//chloroplast thylakoid lumen	GO:0005515//protein binding;GO:0046422//violaxanthin de-epoxidase activity	GO:0009072//aromatic amino acid family metabolic process;GO:0006098//pentose-phosphate shunt;GO:0000096//sulfur amino acid metabolic process;GO:0016117//carotenoid biosynthetic process;GO:0006655//phosphatidylglycerol biosynthetic process;GO:0010028//xanthophyll cycle;GO:0006636//unsaturated fatty acid biosynthetic process;GO:0044272//sulfur compound biosynthetic process;GO:0019288//isopentenyl d…	gi|225462409|ref|XP_002267152.1|/1.81531e-174/PREDICTED: violaxanthin de-epoxidase, chloroplastic [Vitis vinifera]
Unigene5042_Mpfb2	1660	495	1399	27.8307998557035	83.2374477402252	1.5805503570176	Up	3.57306e-111	3.98964834887218e-109	GO:0009505//plant-type cell wall;GO:0046658//anchored to plasma membrane;GO:0016023//cytoplasmic membrane-bounded vesicle;GO:0048046//apoplast	-	GO:0007389//pattern specification process;GO:0008361//regulation of cell size;GO:0009664//plant-type cell wall organization;GO:0009926//auxin polar transport;GO:0010015//root morphogenesis;GO:0009832//plant-type cell wall biogenesis;GO:0040007//growth	gi|255541352|ref|XP_002511740.1|/9.9716e-177/conserved hypothetical protein [Ricinus communis]
Unigene18081_Mpfb2	380	23	65	5.64901615359256	16.8942489206017	1.58046068179126	Up	1.584064e-06	9.8703803255944e-06	-	-	-	gi|295913381|gb|ADG57943.1|/1.27208e-06/transcription factor [Lycoris longituba]
CL38	695	40	113	5.37160122205862	16.0584183431243	1.57990569234765	Up	2.23244e-10	2.07857193061651e-09	-	-	-	-
CL10707	1024	108	305	9.84356415350878	29.4177201006271	1.5794327551066	Up	1.550364e-25	3.45531850565283e-24	-	-	-	-
Unigene3747_Mpfb2	329	17	48	4.82260398469776	14.4096843727742	1.57915448429064	Up	3.89586e-05	0.000199779413812155	-	-	-	-
Unigene21772_Mpfb2	1306	51	144	3.6446478812379	10.8900141469587	1.57915448429063	Up	7.77442e-13	8.77764723365433e-12	GO:0005829//cytosol	GO:0016791//phosphatase activity	-	gi|357444243|ref|XP_003592399.1|/1.31192e-32/5'-nucleotidase surE [Medicago truncatula]
CL1896	1368	484	1366	33.0208190620628	98.6219830151367	1.57853335583532	Up	2.13586e-108	2.33800576707617e-106	-	-	-	-
CL5968	842	39	110	4.32295876258607	12.9029710374777	1.57761231948223	Up	4.04158e-10	3.68523274989767e-09	-	-	-	-
CL2935	1481	127	358	8.00345006524314	23.8746545801554	1.57678591531191	Up	1.251118e-29	3.30996491306413e-28	-	-	-	-
Unigene22390_Mpfb2	387	33	93	7.95850607415467	23.7345560267965	1.5764195165694	Up	9.3583e-09	7.50280693899586e-08	-	-	-	-
Unigene10293_Mpfb2	240	22	62	8.55539402971628	25.5146477288062	1.57641951656939	Up	2.89526e-06	1.75138660583842e-05	-	-	-	gi|359482160|ref|XP_003632720.1|/5.81053e-07/PREDICTED: uncharacterized protein LOC100257143 [Vitis vinifera]
Unigene19727_Mpfb2	686	71	200	9.65968157079018	28.7948624796083	1.57576389508986	Up	3.24036e-17	4.79935235106383e-16	GO:0009941//chloroplast envelope;GO:0005773//vacuole;GO:0005794//Golgi apparatus;GO:0005886//plasma membrane;GO:0005829//cytosol;GO:0009535//chloroplast thylakoid membrane	GO:0003960//NADPH:quinone reductase activity;GO:0008270//zinc ion binding;GO:0000166//nucleotide binding	GO:0055114//oxidation-reduction process	gi|359494786|ref|XP_003634840.1|/4.1631e-37/PREDICTED: putative quinone-oxidoreductase homolog, chloroplastic [Vitis vinifera]
CL7794	1150	49	138	3.97673651341753	11.8519653966068	1.57546943748278	Up	2.53398e-12	2.75149590446015e-11	-	-	-	-
CL10397	1032	136	383	12.2995093873299	36.6545764446091	1.57539256549444	Up	1.51115e-31	4.30190126517572e-30	-	-	-	-
Unigene2946_Mpfb2	577	27	76	4.36733522235398	13.0090896900941	1.57469483609994	Up	2.2009e-07	1.52022475658915e-06	GO:0005730//nucleolus;GO:0009524//phragmoplast;GO:0005886//plasma membrane;GO:0005618//cell wall;GO:0005819//spindle;GO:0009507//chloroplast;GO:0015629//actin cytoskeleton	GO:0003779//actin binding	GO:0009826//unidimensional cell growth;GO:0008154//actin polymerization or depolymerization	gi|28881453|emb|CAD46559.1|/2.19068e-69/profilin [Malus x domestica]
CL7556	1589	167	470	9.8089190660515	29.2134662072854	1.57446747891077	Up	2.61156e-38	8.93626890322581e-37	-	-	-	-
CL6609	1221	80	225	6.11509066229441	18.2001925623568	1.57350792114949	Up	3.82048e-19	6.26232615746873e-18	-	-	-	-
CL4884	650	32	90	4.59478504533014	13.6753446883924	1.57350792114949	Up	1.69883e-08	1.32295532529278e-07	-	-	-	-
CL806	1714	116	326	6.31648906829588	18.7852038083129	1.57240198392332	Up	5.09038e-27	1.21406108008565e-25	-	-	-	-
CL12318	2328	104	292	4.16945163585048	12.3882227083662	1.57103966555875	Up	2.45286e-24	5.16201316580066e-23	-	-	-	-
Unigene21076_Mpfb2	638	26	73	3.8034809593495	11.300855197914	1.57103966555875	Up	4.00924e-07	2.69533213339369e-06	GO:0005794//Golgi apparatus;GO:0009506//plasmodesma;GO:0005774//vacuolar membrane;GO:0022627//cytosolic small ribosomal subunit	GO:0003735//structural constituent of ribosome	GO:0001510//RNA methylation;GO:0006412//translation	gi|326512730|dbj|BAK03272.1|/1.01587e-31/predicted protein [Hordeum vulgare subsp. vulgare]
Unigene18157_Mpfb2	811	57	160	6.55967886596338	19.4853520700481	1.57069290554244	Up	5.26356e-14	6.43352880987654e-13	GO:0009535//chloroplast thylakoid membrane	GO:0003676//nucleic acid binding;GO:0000166//nucleotide binding	GO:0006098//pentose-phosphate shunt;GO:0019288//isopentenyl diphosphate biosynthetic process, mevalonate-independent pathway;GO:0010207//photosystem II assembly	gi|255558170|ref|XP_002520112.1|/8.608e-78/conserved hypothetical protein [Ricinus communis]
CL2151	958	145	407	14.1263860426137	41.9602463154049	1.57063071907113	Up	2.78226e-33	8.25267959520639e-32	-	-	-	-
CL2001	1055	93	261	8.22733281961513	24.4341466707296	1.57040201028167	Up	6.62366e-22	1.24566188400169e-20	-	-	-	-
Unigene16327_Mpfb2	311	31	87	9.30314697180489	27.6291797830865	1.57040201028167	Up	3.0853e-08	2.33848733582851e-07	-	-	-	-
CL4997	935	41	115	4.09261435354439	12.1477363690711	1.56959287114611	Up	1.887502e-10	1.77184974934682e-09	-	-	-	-
Unigene26571_Mpfb2	439	41	115	8.71661599217314	25.8727414694339	1.56959287114611	Up	1.887502e-10	1.77222316341412e-09	-	-	-	-
Unigene4376_Mpfb2	2086	123	345	5.50325180330394	16.3348036985831	1.56959287114611	Up	1.971228e-28	4.96170338169492e-27	GO:0030176//integral to endoplasmic reticulum membrane;GO:0005774//vacuolar membrane;GO:0005886//plasma membrane	GO:0005388//calcium-transporting ATPase activity;GO:0046872//metal ion binding;GO:0005524//ATP binding	GO:0030026//cellular manganese ion homeostasis;GO:0006828//manganese ion transport;GO:0006754//ATP biosynthetic process;GO:0006816//calcium ion transport;GO:0046686//response to cadmium ion;GO:0010042//response to manganese ion	gi|225435122|ref|XP_002284552.1|/0/PREDICTED: calcium-transporting ATPase 4, endoplasmic reticulum-type-like [Vitis vinifera]
Unigene21794_Mpfb2	780	41	115	4.90589028277437	14.5617096218993	1.56959287114611	Up	1.887502e-10	1.77147649260586e-09	GO:0033177//proton-transporting two-sector ATPase complex, proton-transporting domain;GO:0044424//intracellular part	-	GO:0034220//ion transmembrane transport;GO:0015992//proton transport	gi|293336925|ref|NP_001169057.1|/4.42569e-36/uncharacterized protein LOC100382897 [Zea mays]
Unigene4582_Mpfb2	820	91	255	10.3575280271066	30.7139347168163	1.56821362147998	Up	2.13724e-21	3.93626773377429e-20	GO:0009506//plasmodesma	-	GO:0009409//response to cold	gi|351721446|ref|NP_001238489.1|/1.48536e-69/uncharacterized protein LOC100499951 [Glycine max]
CL8010	1103	45	126	3.80772502764921	11.2824693258723	1.56708165199007	Up	2.69792e-11	2.69985920575022e-10	-	-	-	-
Unigene17840_Mpfb2	558	35	98	5.85413081212257	17.346066440673	1.56708165199006	Up	4.35512e-09	3.62468347169811e-08	GO:0005886//plasma membrane	GO:0015198//oligopeptide transporter activity	GO:0006857//oligopeptide transport;GO:0055085//transmembrane transport	gi|359490721|ref|XP_002275134.2|/5.30048e-86/PREDICTED: oligopeptide transporter 6-like [Vitis vinifera]
Unigene24853_Mpfb2	222	15	42	6.30618724549111	18.6855310306863	1.56708165199006	Up	0.0001324144	0.000621636074689146	-	-	-	-
Unigene21455_Mpfb2	829	50	140	5.62916593686782	16.6794848766078	1.56708165199006	Up	2.14354e-12	2.34180956547327e-11	GO:0005618//cell wall	GO:0008061//chitin binding;GO:0004568//chitinase activity	GO:0015706//nitrate transport;GO:0006032//chitin catabolic process;GO:0009626//plant-type hypersensitive response;GO:0016998//cell wall macromolecule catabolic process;GO:0002679//respiratory burst involved in defense response;GO:0010262//somatic embryogenesis;GO:0010200//response to chitin;GO:0015824//proline transport;GO:0010167//response to nitrate	gi|356991137|gb|AET44160.1|/2.47968e-96/class IV chitinase [Fragaria x ananassa]
CL5959	835	139	389	15.536632816077	46.0121211504993	1.56634009708251	Up	9.2291e-32	2.6357363025641e-30	-	-	-	-
CL12376	1236	206	576	15.5552618722114	46.0270500839098	1.56507929907892	Up	3.52184e-46	1.45687108337976e-44	-	-	-	-
CL7884	688	44	123	5.96887955561601	17.6573612376772	1.56473771152176	Up	4.87588e-11	4.777440197053e-10	-	-	-	-
Unigene26544_Mpfb2	327	34	95	9.70420006706767	28.6935961436708	1.56404759190043	Up	7.89752e-09	6.37641013120696e-08	-	-	-	gi|359478050|ref|XP_003632060.1|/1.25914e-17/PREDICTED: uncharacterized protein LOC100854122 [Vitis vinifera]
Unigene12509_Mpfb2	758	34	95	4.18637654608328	12.3783719511614	1.56404759190043	Up	7.89752e-09	6.37756590610839e-08	GO:0005622//intracellular;GO:0005886//plasma membrane	GO:0004672//protein kinase activity;GO:0005524//ATP binding	GO:0010363//regulation of plant-type hypersensitive response;GO:0006468//protein phosphorylation;GO:0034976//response to endoplasmic reticulum stress;GO:0009693//ethylene biosynthetic process;GO:0009867//jasmonic acid mediated signaling pathway;GO:0009627//systemic acquired resistance;GO:0010200//response to chitin;GO:0006612//protein targeting to membrane;GO:0009863//salicylic acid mediated sign…	gi|255541374|ref|XP_002511751.1|/6.42167e-69/ATP binding protein, putative [Ricinus communis]
Unigene3406_Mpfb2	2039	159	444	7.27794008145644	21.5067542753531	1.56318773588557	Up	6.40628e-36	2.05332796086331e-34	-	GO:0016161//beta-amylase activity;GO:0043169//cation binding	GO:0000272//polysaccharide catabolic process	gi|13560977|gb|AAK30294.1|AF353207_1/0/beta-amylase [Castanea crenata]
CL5422	1664	517	1443	28.9978499564903	85.6489686864161	1.56248993899608	Up	9.89738e-113	1.122005276743e-110	-	-	-	-
CL12845	1780	181	505	9.49045752428179	28.0207983393559	1.56194851537577	Up	1.396586e-40	5.05448411632819e-39	-	-	-	-
Unigene14071_Mpfb2	486	19	53	3.64876513051873	10.7708190332675	1.56164776593944	Up	1.778918e-05	9.62993374678007e-05	GO:0009536//plastid	GO:0003964//RNA-directed DNA polymerase activity;GO:0003723//RNA binding;GO:0008173//RNA methyltransferase activity	GO:0006278//RNA-dependent DNA replication;GO:0001510//RNA methylation;GO:0006396//RNA processing	gi|359495860|ref|XP_002266337.2|/8.05745e-65/PREDICTED: uncharacterized tRNA/rRNA methyltransferase YsgA-like [Vitis vinifera]
Unigene23911_Mpfb2	388	19	53	4.57036044698995	13.4912836344536	1.56164776593944	Up	1.778918e-05	9.62876378763212e-05	GO:0030176//integral to endoplasmic reticulum membrane;GO:0030173//integral to Golgi membrane	GO:0005460//UDP-glucose transmembrane transporter activity;GO:0005459//UDP-galactose transmembrane transporter activity	GO:0015786//UDP-glucose transport;GO:0006457//protein folding;GO:0009553//embryo sac development;GO:0009408//response to heat;GO:0009627//systemic acquired resistance;GO:0009555//pollen development;GO:0030968//endoplasmic reticulum unfolded protein response;GO:0072334//UDP-galactose transmembrane transport;GO:0009644//response to high light intensity;GO:0042542//response to hydrogen peroxide	gi|297849840|ref|XP_002892801.1|/1.4182e-66/UDP-galactose transporter 3 [Arabidopsis lyrata subsp. lyrata]
CL1324	3318	525	1463	14.7676536761501	43.5488883243814	1.56019526640482	Up	5.02732e-114	5.75776762570694e-112	-	-	-	-
CL620	1121	42	117	3.49681176788339	10.3083552735875	1.55970212162446	Up	1.593634e-10	1.50390980656641e-09	-	-	-	-
CL8481	1970	74	206	3.50585597525983	10.3278547872292	1.55870198637408	Up	1.966626e-17	2.94511332947899e-16	-	-	-	-
CL9576	801	32	89	3.72860209670985	10.9740420338952	1.55738825578622	Up	2.60006e-08	1.98897446978022e-07	-	-	-	-
Unigene26801_Mpfb2	248	93	258	34.9993392124757	102.748893559292	1.55372326913503	Up	2.32784e-21	4.28199536251032e-20	GO:0016021//integral to membrane;GO:0009507//chloroplast	GO:0008137//NADH dehydrogenase (ubiquinone) activity	GO:0042773//ATP synthesis coupled electron transport	gi|357471531|ref|XP_003606050.1|/3.60485e-09/A subunit of NADH dehydrogenase [Medicago truncatula]
Unigene6828_Mpfb2	1124	53	147	4.40086590334807	12.9169551697894	1.55340671509298	Up	8.47686e-13	9.54653859251769e-12	GO:0005773//vacuole	GO:0043169//cation binding;GO:0042973//glucan endo-1,3-beta-D-glucosidase activity	GO:0009627//systemic acquired resistance;GO:0005975//carbohydrate metabolic process	gi|313600351|gb|ADR71671.1|/0/beta-1,3-glucanase [Malus hupehensis]
CL4669	493	22	61	4.16489770209312	12.2205863622889	1.5529605437454	Up	4.44802e-06	2.62439659700702e-05	-	-	-	-
Unigene19833_Mpfb2	1016	39	108	3.58260952568649	10.4987882450257	1.55114010812104	Up	9.4335e-10	8.29775502467917e-09	GO:0009506//plasmodesma;GO:0009505//plant-type cell wall;GO:0016020//membrane	GO:0046872//metal ion binding;GO:0004601//peroxidase activity	GO:0071456//cellular response to hypoxia;GO:0048767//root hair elongation;GO:0015706//nitrate transport;GO:0010106//cellular response to iron ion starvation;GO:0006826//iron ion transport;GO:0010167//response to nitrate	gi|255569410|ref|XP_002525672.1|/2.51686e-115/Peroxidase 44 precursor, putative [Ricinus communis]
CL12121	1152	82	227	6.64339309125696	19.4617776694859	1.55065130749265	Up	6.33136e-19	1.02684656250455e-17	-	-	-	-
CL12857	2368	495	1370	19.5097667907381	57.1410212322328	1.55033028770074	Up	6.34934e-106	6.73513799238095e-104	-	-	-	-
Unigene10369_Mpfb2	1279	81	224	5.91075627044155	17.2976299768042	1.5491597439928	Up	1.137478e-18	1.81963805587074e-17	-	-	-	gi|225463572|ref|XP_002270172.1|/1.04381e-143/PREDICTED: F-box/LRR-repeat protein 14 [Vitis vinifera]
Unigene21235_Mpfb2	464	17	47	3.4194756701844	10.0043529748656	1.54878083524712	Up	6.00556e-05	0.00029891599722936	-	GO:0016788//hydrolase activity, acting on ester bonds	-	gi|225456199|ref|XP_002282832.1|/9.97772e-64/PREDICTED: uncharacterized protein LOC100262931 [Vitis vinifera]
Unigene2472_Mpfb2	1188	63	174	4.94940150479454	14.4657826810436	1.54731839716863	Up	8.2709e-15	1.05795330691932e-13	-	GO:0005488//binding	GO:0007346//regulation of mitotic cell cycle	gi|356556710|ref|XP_003546666.1|/2.03366e-114/PREDICTED: RNA exonuclease 4-like [Glycine max]
CL4705	1186	96	265	7.55466343878058	22.0683728927824	1.54654087354922	Up	9.26458e-22	1.73426709310924e-20	-	-	-	-
Unigene26206_Mpfb2	1674	104	287	5.79837718534045	16.9330648587522	1.54612203335442	Up	1.983e-23	3.99216520560325e-22	GO:0005773//vacuole;GO:0045298//tubulin complex;GO:0005618//cell wall;GO:0005730//nucleolus;GO:0005829//cytosol;GO:0005874//microtubule;GO:0009506//plasmodesma;GO:0005886//plasma membrane	GO:0005515//protein binding;GO:0005525//GTP binding;GO:0003924//GTPase activity;GO:0005200//structural constituent of cytoskeleton	GO:0000226//microtubule cytoskeleton organization;GO:0006094//gluconeogenesis;GO:0071258//cellular response to gravity;GO:0009651//response to salt stress;GO:0010498//proteasomal protein catabolic process;GO:0000902//cell morphogenesis;GO:0006184//GTP catabolic process;GO:0051258//protein polymerization;GO:0048193//Golgi vesicle transport;GO:0046686//response to cadmium ion;GO:0016049//cell growt…	gi|225435758|ref|XP_002285721.1|/0/PREDICTED: tubulin alpha-1 chain [Vitis vinifera]
CL811	849	58	160	6.37600839991704	18.6132161705642	1.54560192457961	Up	1.03062e-13	1.23430597419355e-12	-	-	-	-
CL11502	585	37	102	5.90302245406997	17.2208044224201	1.54462680116237	Up	3.09104e-09	2.60867615230157e-08	-	-	-	-
Unigene26515_Mpfb2	450	37	102	7.67392919029096	22.3870457491461	1.54462680116236	Up	3.09104e-09	2.60917040697234e-08	-	-	-	-
CL80	2947	923	2544	29.2314354422487	85.2601514788135	1.5443509424584	Up	6.25602e-194	1.33999136076923e-191	-	-	-	-
CL7395	815	61	168	6.98555318433052	20.3592043622693	1.54323491003569	Up	2.68012e-14	3.33160452678571e-13	-	-	-	-
CL3759	1972	169	465	7.99849672333792	23.2892322068211	1.54186229453303	Up	7.97506e-37	2.60106056456808e-35	-	-	-	-
Unigene10050_Mpfb2	447	20	55	4.1759092274393	12.1524626549846	1.54108644345712	Up	1.489668e-05	8.15327871449631e-05	-	-	GO:0006979//response to oxidative stress	gi|225433467|ref|XP_002263384.1|/1.72076e-30/PREDICTED: uncharacterized protein LOC100245254 [Vitis vinifera]
Unigene26562_Mpfb2	292	16	44	5.11405869771334	14.882604950077	1.54108644345712	Up	0.000110603	0.000526001799316823	GO:0005773//vacuole;GO:0009941//chloroplast envelope;GO:0005886//plasma membrane	-	-	gi|255580455|ref|XP_002531053.1|/3.93821e-08/conserved hypothetical protein [Ricinus communis]
Unigene17761_Mpfb2	517	24	66	4.33260678839157	12.6084738261774	1.54108644345712	Up	2.04184e-06	1.25872499903141e-05	-	-	-	-
CL1495	277	16	44	5.39099328423211	15.6885221856407	1.54108644345711	Up	0.000110603	0.000525945656526844	-	-	-	-
CL189	742	44	121	5.53448670385958	16.1061075133582	1.54108644345711	Up	1.131656e-10	1.08029865249625e-09	-	-	-	-
CL12263	1557	160	439	9.59091290772187	27.8474245831212	1.53780385946781	Up	9.93344e-35	3.07757036773296e-33	-	-	-	-
Unigene20299_Mpfb2	444	70	192	14.7144369061459	42.7097852129973	1.53733430859601	Up	4.73768e-16	6.56321888557214e-15	GO:0016021//integral to membrane	GO:0005215//transporter activity	GO:0055085//transmembrane transport;GO:0006833//water transport	gi|373501943|gb|AEY75244.1|/1.61676e-49/plasma membrane intrinsic protein [Malus hupehensis]
CL10819	409	27	74	6.16125286869987	17.8697114781765	1.5362206882853	Up	5.15498e-07	3.41813765381753e-06	-	-	-	-
CL7502	623	27	74	4.0448674531272	11.7314799270853	1.5362206882853	Up	5.15498e-07	3.41864645668354e-06	-	-	-	-
CL11239	1773	133	364	7.00118385449786	20.2769101539992	1.53416702951733	Up	5.6087e-29	1.44857276753623e-27	-	-	-	-
CL14814	873	41	112	4.3832696684582	12.6710588432604	1.53145774225934	Up	6.67562e-10	5.9637501953078e-09	-	-	-	-
Unigene6803_Mpfb2	525	52	142	9.24426991262849	26.7139537510819	1.53096222618341	Up	3.52584e-12	3.78058300072202e-11	GO:0009535//chloroplast thylakoid membrane	GO:0016702//oxidoreductase activity, acting on single donors with incorporation of molecular oxygen, incorporation of two atoms of oxygen	GO:0009744//response to sucrose stimulus;GO:0010114//response to red light;GO:0009637//response to blue light;GO:0010155//regulation of proton transport;GO:0010207//photosystem II assembly;GO:0010218//response to far red light;GO:0019761//glucosinolate biosynthetic process;GO:0009644//response to high light intensity	gi|225440430|ref|XP_002270357.1|/9.00525e-34/PREDICTED: uncharacterized protein LOC100263187 [Vitis vinifera]
CL1802	3643	407	1111	10.4271066406644	30.1206275863073	1.53041294194266	Up	1.16943e-84	9.43848647826087e-83	-	-	-	-
CL1083	1257	121	330	8.98418466127723	25.9291207960768	1.52911380179104	Up	2.67476e-26	6.19043675428571e-25	-	-	-	-
Unigene17313_Mpfb2	331	22	60	6.20330684934111	17.9032709918531	1.52911380179104	Up	6.8069e-06	3.91304527483871e-05	-	-	-	-
Unigene18107_Mpfb2	442	22	60	4.6454628215654	13.4072006748945	1.52911380179104	Up	6.8069e-06	3.9135502490644e-05	GO:0016021//integral to membrane	GO:0005351//sugar:hydrogen symporter activity;GO:0032440//2-alkenal reductase [NAD(P)] activity	GO:0055085//transmembrane transport;GO:0008643//carbohydrate transport;GO:0055114//oxidation-reduction process	gi|310877906|gb|ADP37184.1|/1.37822e-24/putative monosaccharide transporter [Vitis vinifera]
Unigene5050_Mpfb2	1414	73	199	4.81839087696506	13.899935843498	1.52845488648345	Up	1.870906e-16	2.6503212754213e-15	-	-	-	gi|224126385|ref|XP_002319825.1|/7.41785e-53/predicted protein [Populus trichocarpa]
Unigene4797_Mpfb2	2660	182	496	6.38584434753942	18.4165878343263	1.528056495008	Up	1.12495e-38	3.88517615503876e-37	-	GO:0003777//microtubule motor activity;GO:0008017//microtubule binding;GO:0003779//actin binding;GO:0000166//nucleotide binding	GO:0048768//root hair cell tip growth;GO:0031110//regulation of microtubule polymerization or depolymerization	gi|359486877|ref|XP_002273191.2|/0/PREDICTED: armadillo repeat-containing kinesin-like protein 1-like [Vitis vinifera]
CL1073	2614	258	703	9.21176181261793	26.561883683418	1.5278084484691	Up	4.2977e-54	2.10871288986784e-52	-	-	-	-
CL10968	627	47	128	6.99614648798025	20.1628332106016	1.52706597314218	Up	4.43334e-11	4.36013606357616e-10	-	-	-	-
CL7300	981	130	354	12.3680981246941	35.6404667889806	1.52689256187436	Up	4.86228e-28	1.20013461806094e-26	-	-	-	-
Unigene13793_Mpfb2	413	18	49	4.06771981161945	11.7180448836508	1.52643966749272	Up	5.01202e-05	0.000252511042677824	-	-	-	gi|225432856|ref|XP_002283882.1|/8.16426e-14/PREDICTED: uncharacterized protein LOC100251040 isoform 1 [Vitis vinifera]
Unigene19256_Mpfb2	426	18	49	3.94358751689867	11.3604519646661	1.52643966749271	Up	5.01202e-05	0.000252453945777275	-	-	-	-
CL10113	860	89	242	9.65873237181499	27.7923994765391	1.52478463112802	Up	1.269846e-19	2.12206222775694e-18	-	-	-	-
Unigene4097_Mpfb2	1291	299	813	21.6159099912837	62.1975720852136	1.52476469269674	Up	4.18784e-62	2.35874396561315e-60	GO:0016020//membrane;GO:0045298//tubulin complex;GO:0005618//cell wall;GO:0005794//Golgi apparatus;GO:0005874//microtubule;GO:0009506//plasmodesma	GO:0005515//protein binding;GO:0005525//GTP binding;GO:0003924//GTPase activity;GO:0005200//structural constituent of cytoskeleton	GO:0007010//cytoskeleton organization;GO:0006094//gluconeogenesis;GO:0009651//response to salt stress;GO:0010498//proteasomal protein catabolic process;GO:0006184//GTP catabolic process;GO:0051258//protein polymerization;GO:0007018//microtubule-based movement	gi|153799895|gb|ABS50666.1|/0/beta-tubulin [Eucalyptus grandis]
Unigene18241_Mpfb2	1804	120	326	6.20830850775622	17.8480262347275	1.52349238344238	Up	7.2305e-26	1.64269880673126e-24	GO:0005777//peroxisome;GO:0010319//stromule;GO:0009506//plasmodesma;GO:0009941//chloroplast envelope;GO:0010287//plastoglobule;GO:0005773//vacuole;GO:0005840//ribosome;GO:0048046//apoplast;GO:0016020//membrane	GO:0003824//catalytic activity;GO:0045735//nutrient reservoir activity;GO:0010297//heteropolysaccharide binding;GO:0000166//nucleotide binding;GO:0050662//coenzyme binding;GO:0005515//protein binding;GO:0003723//RNA binding	GO:0010182//sugar mediated signaling pathway;GO:0009793//embryo development ending in seed dormancy;GO:0009686//gibberellin biosynthetic process;GO:0009697//salicylic acid biosynthetic process;GO:0009965//leaf morphogenesis;GO:0016117//carotenoid biosynthetic process;GO:0009853//photorespiration;GO:0010114//response to red light;GO:0010363//regulation of plant-type hypersensitive response;GO:0010…	gi|118489564|gb|ABK96584.1|/0/unknown [Populus trichocarpa x Populus deltoides]
Unigene22247_Mpfb2	1382	435	1181	29.3771588179969	84.40165902914	1.52257648348089	Up	3.2778e-89	2.80831818461538e-87	GO:0043231//intracellular membrane-bounded organelle	-	GO:0080090//regulation of primary metabolic process;GO:0010468//regulation of gene expression;GO:0009733//response to auxin stimulus;GO:0006351//transcription, DNA-dependent;GO:2000112	gi|302398573|gb|ADL36581.1|/1.10465e-178/ARF domain class transcription factor [Malus x domestica]
Unigene26606_Mpfb2	907	56	152	5.76247848849287	16.5518076101087	1.5222274162058	Up	7.68158e-13	8.67942561907177e-12	GO:0005634//nucleus;GO:0005739//mitochondrion	GO:0050897//cobalt ion binding;GO:0005515//protein binding;GO:0003697//single-stranded DNA binding;GO:0003690//double-stranded DNA binding	GO:0000724//double-strand break repair via homologous recombination	gi|225459957|ref|XP_002266658.1|/1.74781e-61/PREDICTED: uncharacterized protein LOC100261996 [Vitis vinifera]
CL3212	1379	128	347	8.66311901222506	24.8527434893797	1.52044667739808	Up	2.3503e-27	5.67229499458288e-26	-	-	-	-
Unigene22836_Mpfb2	993	245	664	23.0274269407359	66.0431774366137	1.52005631716417	Up	8.09592e-51	3.74547692461059e-49	-	GO:0043531//ADP binding;GO:0016787//hydrolase activity	GO:0006952//defense response	gi|255577491|ref|XP_002529624.1|/4.05208e-18/leucine-rich repeat containing protein, putative [Ricinus communis]
Unigene4488_Mpfb2	1525	62	168	3.79446387964764	10.8804928231144	1.5197759372117	Up	5.17652e-14	6.3323536254805e-13	GO:0009507//chloroplast	GO:0090415//7-hydroxymethyl chlorophyll a reductase activity;GO:0050454//coenzyme F420 hydrogenase activity	GO:0033354//chlorophyll cycle;GO:0055114//oxidation-reduction process	gi|225433343|ref|XP_002285592.1|/0/PREDICTED: uncharacterized protein all1601 [Vitis vinifera]
CL5604	519	24	65	4.31591080847484	12.3695849515003	1.51906013712712	Up	3.11566e-06	1.87579573405405e-05	-	-	-	-
CL11588	1487	71	192	4.45631577509217	12.7526191221055	1.5168702060363	Up	9.12322e-16	1.23995636802929e-14	-	-	-	-
CL1272	1553	196	530	11.779129402267	33.7064909862716	1.51679353015517	Up	8.80044e-41	3.21374756459016e-39	-	-	-	-
CL2939	580	27	73	4.34474555741077	12.4309407177054	1.51659188153637	Up	7.8507e-07	5.09712017487613e-06	-	-	-	-
Unigene4237_Mpfb2	764	47	127	5.74160189524034	16.4179712627515	1.51575065991435	Up	6.71388e-11	6.50819803655353e-10	-	GO:0004105//choline-phosphate cytidylyltransferase activity	GO:0006657//CDP-choline pathway	gi|358248066|ref|NP_001240060.1|/2.90627e-93/uncharacterized protein LOC100791886 [Glycine max]
Unigene158_Mpfb2	1656	94	254	5.2978065796662	15.1489493293987	1.51575065991434	Up	2.35432e-20	4.10527063170254e-19	-	-	-	gi|224059382|ref|XP_002299837.1|/1.68603e-83/predicted protein [Populus trichocarpa]
CL10559	1152	150	405	12.1525483376652	34.7225548728714	1.51461423209592	Up	1.727378e-31	4.91117706802808e-30	-	-	-	-
Unigene4679_Mpfb2	1518	86	232	5.28755937158174	15.0947297541325	1.5133710652453	Up	1.105524e-18	1.77233915969773e-17	GO:0009507//chloroplast	GO:0003723//RNA binding;GO:0004521//endoribonuclease activity;GO:2001070//starch binding	GO:0016556//mRNA modification;GO:0006396//RNA processing;GO:0009902//chloroplast relocation;GO:0010027//thylakoid membrane organization;GO:0034660//ncRNA metabolic process;GO:0042793//transcription from plastid promoter	gi|296085058|emb|CBI28473.3|/0/unnamed protein product [Vitis vinifera]
CL7381	985	207	558	19.6138428886158	55.9509026337274	1.51228917914968	Up	1.14764e-42	4.38129025535561e-41	-	-	-	-
Unigene3316_Mpfb2	473	23	62	4.53832164559233	12.9461214691617	1.51228917914968	Up	5.6833e-06	3.30637740402194e-05	-	-	-	gi|255573115|ref|XP_002527487.1|/2.17261e-40/conserved hypothetical protein [Ricinus communis]
CL7054	1610	98	264	5.68105216202504	16.1952322189658	1.51133910006307	Up	5.18484e-21	9.35202395465587e-20	-	-	-	-
Unigene11330_Mpfb2	926	98	264	9.8774233054647	28.1580171409664	1.51133910006306	Up	5.18484e-21	9.3558117326853e-20	GO:0016020//membrane;GO:0005739//mitochondrion	-	-	gi|224086550|ref|XP_002307907.1|/8.19199e-46/predicted protein [Populus trichocarpa]
CL3833	1695	243	654	13.380278353796	38.1080893283226	1.50998914671212	Up	1.32131e-49	5.96423537183384e-48	-	-	-	-
CL10287	1095	55	148	4.68788713957056	13.3492456521903	1.50974847692411	Up	2.0898e-12	2.28646290766208e-11	-	-	-	-
CL13890	285	29	78	9.4968967219817	27.0307982729628	1.5090760485545	Up	3.61014e-07	2.43510911854656e-06	-	-	-	-
Unigene6069_Mpfb2	1571	215	578	12.7729394113003	36.3379800511283	1.50838765773103	Up	5.66734e-44	2.22263496197183e-42	GO:0005886//plasma membrane;GO:0005829//cytosol	GO:0048040//UDP-glucuronate decarboxylase activity;GO:0050662//coenzyme binding;GO:0000166//nucleotide binding	GO:0009744//response to sucrose stimulus;GO:0042732//D-xylose metabolic process;GO:0009225//nucleotide-sugar metabolic process;GO:0009749//response to glucose stimulus;GO:0009750//response to fructose stimulus	gi|225449563|ref|XP_002283871.1|/0/PREDICTED: UDP-glucuronic acid decarboxylase 1 [Vitis vinifera]
Unigene13141_Mpfb2	372	16	43	4.01426112831262	11.4165437288103	1.50791957952192	Up	0.000169584	0.00077889756371134	-	-	-	-
Unigene21788_Mpfb2	376	32	86	7.94311244538455	22.5901822719012	1.50791957952192	Up	9.16698e-08	6.61924299773096e-07	GO:0043231//intracellular membrane-bounded organelle;GO:0044444//cytoplasmic part	GO:0005488//binding	GO:0009791//post-embryonic development;GO:0048608//reproductive structure development;GO:0006996//organelle organization;GO:0065007//biological regulation	gi|255548672|ref|XP_002515392.1|/1.31687e-27/dynamin, putative [Ricinus communis]
CL15087	1806	614	1650	31.7306670748764	90.2350632355166	1.50781028858282	Up	3.85446e-122	4.70476443616438e-120	-	-	-	-
CL12675	1484	134	360	8.42751384451346	23.9594987802023	1.50741873069172	Up	5.54568e-28	1.36503389701657e-26	-	-	-	-
CL3030	890	35	94	3.67034268894876	10.4315051243543	1.50696065955249	Up	2.33668e-08	1.7976820473148e-07	-	-	-	-
Unigene4297_Mpfb2	1193	260	698	20.3404933115254	57.7861961918938	1.50637023800102	Up	1.206528e-52	5.74286703589744e-51	-	GO:0045431//flavonol synthase activity	GO:0051555//flavonol biosynthetic process;GO:0055114//oxidation-reduction process	gi|84794470|dbj|BAE75810.1|/6.2954e-156/flavonol synthase [Vitis vinifera]
Unigene21057_Mpfb2	437	19	51	4.05789440144645	11.52651096924	1.50615265334773	Up	4.17278e-05	0.000212439372140327	-	-	-	-
Unigene26756_Mpfb2	266	19	51	6.66654080237632	18.9364108780371	1.50615265334773	Up	4.17278e-05	0.000212415098903108	-	-	-	gi|255578367|ref|XP_002530050.1|/6.24462e-17/conserved hypothetical protein [Ricinus communis]
Unigene17190_Mpfb2	420	19	51	4.22214250817167	11.9930602227568	1.50615265334772	Up	4.17278e-05	0.000212463650925714	-	-	-	-
CL3572	1835	120	322	6.10342700163063	17.3312118878628	1.50568110732592	Up	3.7217e-25	8.13188712113781e-24	-	-	-	-
Unigene19449_Mpfb2	1019	41	110	3.75524476993524	10.6617287669835	1.50546253372639	Up	1.53239e-09	1.32616626418026e-08	-	-	-	gi|224121994|ref|XP_002318724.1|/1.13303e-06/predicted protein [Populus trichocarpa]
Unigene6618_Mpfb2	888	726	1946	76.3048656704425	216.440734438783	1.50412508160518	Up	3.4425e-143	5.23447986348123e-141	GO:0000786//nucleosome;GO:0005730//nucleolus	GO:0003677//DNA binding;GO:0005515//protein binding	GO:0001510//RNA methylation;GO:0034968//histone lysine methylation;GO:0042742//defense response to bacterium;GO:0009909//regulation of flower development;GO:0048449//floral organ formation;GO:0016048//detection of temperature stimulus;GO:0006334//nucleosome assembly;GO:0008283//cell proliferation;GO:0006338//chromatin remodeling	gi|351734436|ref|NP_001237025.1|/4.61531e-67/uncharacterized protein LOC100306323 [Glycine max]
Unigene17528_Mpfb2	427	53	142	11.5844807385556	32.8450251037892	1.5034814897613	Up	6.7694e-12	7.10460091401649e-11	GO:0005739//mitochondrion	GO:0004129//cytochrome-c oxidase activity	GO:0006661//phosphatidylinositol biosynthetic process;GO:0055114//oxidation-reduction process	gi|356547849|ref|XP_003542317.1|/1.07757e-37/PREDICTED: cytochrome c oxidase subunit 6b-2-like [Glycine max]
Unigene19569_Mpfb2	1464	240	643	15.3002575792243	43.3789489413601	1.50343915653925	Up	1.694368e-48	7.40073364078431e-47	GO:0009506//plasmodesma;GO:0005886//plasma membrane;GO:0016021//integral to membrane;GO:0005829//cytosol;GO:0005739//mitochondrion	GO:0005249//voltage-gated potassium channel activity;GO:0047681//aryl-alcohol dehydrogenase (NADP+) activity	GO:0055085//transmembrane transport;GO:0006813//potassium ion transport;GO:0055114//oxidation-reduction process	gi|255554204|ref|XP_002518142.1|/0/potassium channel beta, putative [Ricinus communis]
Unigene23371_Mpfb2	517	87	233	15.7056996079194	44.5117333560505	1.50289747362537	Up	1.398786e-18	2.22725925203717e-17	GO:0005773//vacuole;GO:0009579//thylakoid;GO:0005739//mitochondrion;GO:0009507//chloroplast	-	GO:0046686//response to cadmium ion	gi|388505198|gb|AFK40665.1|/2.78574e-48/unknown [Medicago truncatula]
Unigene21598_Mpfb2	1166	242	648	19.3707034635085	54.8890335691908	1.50264159042985	Up	7.98702e-49	3.53364165878848e-47	GO:0009506//plasmodesma;GO:0009505//plant-type cell wall;GO:0046658//anchored to plasma membrane	GO:0001872//(1->3)-beta-D-glucan binding	GO:0010162//seed dormancy process;GO:0009069//serine family amino acid metabolic process;GO:0052543//callose deposition in cell wall;GO:0000096//sulfur amino acid metabolic process;GO:0008652//cellular amino acid biosynthetic process;GO:0009740//gibberellic acid mediated signaling pathway;GO:0009664//plant-type cell wall organization	gi|351722783|ref|NP_001236488.1|/4.65663e-71/uncharacterized protein LOC100500078 precursor [Glycine max]
CL2970	289	34	91	10.9801848509728	31.0994478400004	1.50198662376817	Up	4.22988e-08	3.16349863622629e-07	-	-	-	-
CL8869	437	40	107	8.54293558199254	24.1830720335035	1.5011937163336	Up	2.7672e-09	2.34247186775603e-08	-	-	-	-
Unigene5023_Mpfb2	1469	1065	2847	67.6638007919884	191.414485387676	1.50024388744889	Up	9.0324e-208	2.09589315e-205	-	GO:0045551//cinnamyl-alcohol dehydrogenase activity;GO:0018456//aryl-alcohol dehydrogenase (NAD+) activity;GO:0008270//zinc ion binding;GO:0000166//nucleotide binding	GO:0009626//plant-type hypersensitive response;GO:0009617//response to bacterium;GO:0009809//lignin biosynthetic process;GO:0055114//oxidation-reduction process	gi|183585165|gb|ACC63874.1|/0/cinnamyl alcohol dehydrogenase [Populus trichocarpa]
CL11559	1646	146	390	8.27849902798128	23.4015112630449	1.49916057968941	Up	5.99196e-30	1.6052543711365e-28	-	-	-	-
CL5895	2685	361	964	12.548490582946	35.4602564938824	1.4986891341626	Up	1.678326e-71	1.10774488817778e-69	-	-	-	-
CL10261	824	136	363	15.404239912287	43.5099457824459	1.49801772156523	Up	5.8847e-28	1.44608469056812e-26	-	-	-	-
CL3600	1007	45	120	4.17072562611428	11.7695783481696	1.49669232409867	Up	3.29714e-10	3.03500374545455e-09	-	-	-	-
CL15367	555	177	472	29.765203798718	83.9959109188948	1.49669232409867	Up	8.08038e-36	2.58062429935484e-34	-	-	-	-
CL5991	461	30	80	6.07363804121053	17.1395016581443	1.49669232409867	Up	3.01424e-07	2.04773437755413e-06	-	-	-	-
Unigene5784_Mpfb2	615	45	120	6.82913935853184	19.2714884497671	1.49669232409866	Up	3.29714e-10	3.0343768080975e-09	-	GO:0020037//heme binding;GO:0033772;GO:0009055//electron carrier activity	GO:0055114//oxidation-reduction process	gi|356502339|ref|XP_003519977.1|/7.51545e-74/PREDICTED: cytochrome P450 82A4-like [Glycine max]
CL4994	1534	1989	5299	121.014664395679	341.175383727832	1.49533167602941	Up	0	0	-	-	-	-
Unigene21572_Mpfb2	670	83	221	11.5619707647183	32.5781635901753	1.49451795286433	Up	1.442688e-17	2.18324170434783e-16	GO:0005634//nucleus	GO:0003746//translation elongation factor activity;GO:0008270//zinc ion binding	GO:0006414//translational elongation;GO:0032786//positive regulation of DNA-dependent transcription, elongation;GO:0000394//RNA splicing, via endonucleolytic cleavage and ligation;GO:0006366//transcription from RNA polymerase II promoter	gi|255544187|ref|XP_002513156.1|/1.04046e-53/suppressor of ty, putative [Ricinus communis]
CL2714	997	83	221	7.76982990206748	21.8930487516725	1.49451795286433	Up	1.442688e-17	2.18250036590832e-16	-	-	-	-
CL3748	1325	237	631	16.6940244394601	47.0351582720683	1.49440777090411	Up	3.24524e-47	1.37435297034221e-45	-	-	-	-
CL6751	799	62	165	7.2422495825565	20.3960606011693	1.49378072867876	Up	1.775132e-13	2.09832000169806e-12	-	-	-	-
CL3695	1246	50	133	3.74524764178445	10.542478583124	1.49308107054628	Up	3.94808e-11	3.90010776407982e-10	-	-	-	-
CL5316	2394	185	491	7.21233946455917	20.2565963858741	1.4898525786182	Up	5.93548e-37	1.94439341882353e-35	-	-	-	-
Unigene2990_Mpfb2	494	52	138	9.82437591929142	27.5906077046514	1.4897395634569	Up	1.835344e-11	1.86642880365213e-10	GO:0016023//cytoplasmic membrane-bounded vesicle;GO:0016021//integral to membrane;GO:0009570//chloroplast stroma	GO:0016161//beta-amylase activity;GO:0032440//2-alkenal reductase [NAD(P)] activity;GO:0043169//cation binding;GO:0004709//MAP kinase kinase kinase activity;GO:0004872//receptor activity;GO:0005524//ATP binding	GO:0048653//anther development;GO:0000186//activation of MAPKK activity;GO:0009825//multidimensional cell growth;GO:0005983//starch catabolic process;GO:0010075//regulation of meristem growth;GO:0043481//anthocyanin accumulation in tissues in response to UV light;GO:0009855//determination of bilateral symmetry;GO:0048767//root hair elongation;GO:0007169//transmembrane receptor protein tyrosine ki…	gi|225424960|ref|XP_002264952.1|/2.37631e-43/PREDICTED: leucine-rich repeat receptor-like serine/threonine-protein kinase BAM3 [Vitis vinifera]
Unigene18521_Mpfb2	1197	49	130	3.82059063527999	10.7265072511757	1.48931279373307	Up	7.10736e-11	6.87615858241042e-10	GO:0005739//mitochondrion	GO:0052381//tRNA dimethylallyltransferase activity;GO:0005524//ATP binding	GO:0006164//purine nucleotide biosynthetic process;GO:0008033//tRNA processing;GO:0009691//cytokinin biosynthetic process	gi|302142919|emb|CBI20214.3|/1.37612e-118/unnamed protein product [Vitis vinifera]
Unigene26518_Mpfb2	239	49	130	19.1349246461513	53.722297822834	1.48931279373306	Up	7.10736e-11	6.87466571254885e-10	-	-	-	-
Unigene12431_Mpfb2	254	20	53	7.34894261679279	20.6087324809763	1.48764718449565	Up	3.4668e-05	0.000179387774216028	-	-	-	-
Unigene2001_Mpfb2	873	65	172	6.9490860597508	19.4591260807213	1.48555176649346	Up	6.92996e-14	8.4011857937415e-13	GO:0005737//cytoplasm	GO:0047429//nucleoside-triphosphate diphosphatase activity;GO:0046872//metal ion binding;GO:0000166//nucleotide binding	GO:0009117//nucleotide metabolic process	gi|353558668|sp|F6HS55.1|ITPA_VITVI/3.66929e-101/RecName: Full=Inosine triphosphate pyrophosphatase; Short=ITPase; Short=Inosine triphosphatase; AltName: Full=Non-canonical purine NTP pyrophosphatase; AltName: Full=Non-standard purine NTP pyrophosphatase; AltName: Full=Nucleoside-triphosphate diphosphatase; AltName: Full=Nucleoside-triphosphate pyrophosphatase; Short=NTPase
Unigene19619_Mpfb2	742	31	82	3.89929745044653	10.9148827776477	1.48501051905102	Up	2.5133e-07	1.7245116525489e-06	-	-	-	-
Unigene1637_Mpfb2	2478	214	566	8.06011147857928	22.5592292658038	1.48484608125055	Up	3.87252e-42	1.46334614961832e-40	GO:0009505//plant-type cell wall;GO:0016023//cytoplasmic membrane-bounded vesicle	GO:0043169//cation binding;GO:0030246//carbohydrate binding;GO:0004565//beta-galactosidase activity	GO:0005975//carbohydrate metabolic process;GO:0080167//response to karrikin	gi|61162196|dbj|BAD91080.1|/0/beta-D-galactosidase [Pyrus pyrifolia]
CL334	1063	45	119	3.95100724882134	11.0566312495783	1.48461949179809	Up	4.96752e-10	4.49457658489033e-09	-	-	-	-
CL11558	2112	104	275	4.59587282588064	12.8602055084709	1.48450291509075	Up	2.72324e-21	4.99283080164609e-20	-	-	-	-
CL1516	1584	446	1179	26.2789651325996	73.5136111247863	1.48410292787928	Up	8.26818e-86	6.75897165798165e-84	-	-	-	-
CL1397	2176	328	867	14.0683618403088	39.3522288559209	1.48399100342358	Up	1.421236e-63	8.21256890687419e-62	-	-	-	-
CL9595	439	245	647	52.0870955629858	145.562293310641	1.48263878780975	Up	8.01152e-48	3.44526292509652e-46	-	-	-	-
Unigene12476_Mpfb2	1988	128	338	6.00927621622654	16.7922715629321	1.482534261102	Up	9.16416e-26	2.06620271417004e-24	-	-	GO:0044249//cellular biosynthetic process;GO:0044238//primary metabolic process;GO:0050794//regulation of cellular process	gi|356554738|ref|XP_003545700.1|/0/PREDICTED: uncharacterized protein LOC100803169 [Glycine max]
CL4730	868	116	306	12.4728827915428	34.818561937036	1.4810616723849	Up	1.928274e-23	3.89078185e-22	-	-	-	-
CL11085	716	116	306	15.1207573506413	42.2102119571889	1.4810616723849	Up	1.928274e-23	3.89254477788854e-22	-	-	-	-
CL760	1197	769	2028	59.9598816026595	167.333513118341	1.48065697386133	Up	9.86244e-146	1.5471529115493e-143	-	-	-	-
CL5360	334	22	58	6.14758852434702	17.1510477296206	1.4802042013101	Up	1.574898e-05	8.59968815982351e-05	-	-	-	-
CL138	707	154	406	20.3296491795238	56.7173261553789	1.4802042013101	Up	1.473142e-30	4.04632690406905e-29	-	-	-	-
Unigene13269_Mpfb2	521	22	58	3.94106442827621	10.9951054543057	1.48020420131009	Up	1.574898e-05	8.59863427647059e-05	-	-	-	-
CL7235	745	55	145	6.89025022527485	19.222986381521	1.48020420131009	Up	7.13522e-12	7.4726920883874e-11	-	-	-	-
CL8041	1006	66	174	6.12314483240131	17.0828527088268	1.48020420131009	Up	5.79752e-14	7.06678826374829e-13	-	-	-	-
CL2793	1211	227	598	17.4948527414962	48.7715063802012	1.47910801172701	Up	3.52744e-44	1.38951818638373e-42	-	-	-	-
CL4549	1760	71	187	3.76508043043299	10.4939276949122	1.47880216520277	Up	7.03348e-15	9.02781909997119e-14	-	-	-	-
CL5288	310	19	50	5.72032210784549	15.9300610169446	1.47758350115096	Up	6.34658e-05	0.000314729332324132	-	-	-	-
Unigene2902_Mpfb2	658	38	100	5.38996915936809	15.0100878883064	1.47758350115095	Up	1.360562e-08	1.07189669715296e-07	GO:0005634//nucleus	GO:0003700//sequence-specific DNA binding transcription factor activity;GO:0000976//transcription regulatory region sequence-specific DNA binding	GO:0009880//embryonic pattern specification;GO:0048589//developmental growth;GO:0010431//seed maturation;GO:0007155//cell adhesion;GO:0009944//polarity specification of adaxial/abaxial axis;GO:0045597//positive regulation of cell differentiation;GO:0045010//actin nucleation;GO:0042546//cell wall biogenesis;GO:0033044//regulation of chromosome organization;GO:0006355//regulation of transcription, …	gi|206572107|gb|ACI13686.1|/1.12101e-121/putative HB8 HD-ZipIII [Malus x domestica]
Unigene23912_Mpfb2	879	54	142	5.73368014402332	15.9554331277793	1.47651444216103	Up	1.282238e-11	1.31931333431871e-10	-	-	-	gi|298204450|emb|CBI16930.3|/3.12291e-07/unnamed protein product [Vitis vinifera]
Unigene25354_Mpfb2	487	27	71	5.17444029424692	14.3992050506345	1.47651444216103	Up	1.802382e-06	1.11698042654055e-05	GO:0009507//chloroplast	GO:0008137//NADH dehydrogenase (ubiquinone) activity	GO:0042773//ATP synthesis coupled electron transport	gi|297790678|ref|XP_002863224.1|/3.51021e-30/hypothetical protein ARALYDRAFT_497141 [Arabidopsis lyrata subsp. lyrata]
CL2118	1397	226	594	15.098736649047	41.9951529801027	1.4757949832054	Up	9.38926e-44	3.66617275652936e-42	-	-	-	-
CL12508	1016	43	113	3.95005665652613	10.9848432563695	1.47556903253291	Up	1.612756e-09	1.39247103317829e-08	-	-	-	-
CL9303	1474	248	651	15.7030052007127	43.6207003233322	1.47397224759858	Up	1.054188e-47	4.51597920923077e-46	-	-	-	-
CL14458	596	32	84	5.01109107292717	13.9200935866187	1.47397224759858	Up	2.09302e-07	1.4490788972805e-06	-	-	-	-
Unigene1176_Mpfb2	815	40	105	4.58069061267575	12.7245027264183	1.47397224759858	Up	6.28568e-09	5.13363181228231e-08	-	-	-	-
CL12369	1099	48	126	4.07635615941482	11.3235338184141	1.47397224759858	Up	1.92309e-10	1.80335730751421e-09	-	-	-	-
Unigene10341_Mpfb2	518	24	63	4.32424268262248	12.0121270911555	1.47397224759858	Up	7.17284e-06	4.11385643254377e-05	-	-	-	-
Unigene15912_Mpfb2	724	45	118	5.8009954495816	16.0972826519291	1.47244477785199	Up	7.46788e-10	6.64487696744558e-09	-	-	-	gi|297734746|emb|CBI16980.3|/5.77426e-32/unnamed protein product [Vitis vinifera]
CL10415	1367	348	912	23.7596099408759	65.8924191764531	1.47160134313584	Up	5.6824e-66	3.43503778561737e-64	-	-	-	-
CL5873	2028	116	304	5.33849224016723	14.8052164717639	1.47160134313583	Up	4.31422e-23	8.51981956737589e-22	-	-	-	-
Unigene11985_Mpfb2	898	50	131	5.19663536933566	14.4080128707822	1.47122163658255	Up	8.92138e-11	8.56975682966796e-10	GO:0005773//vacuole;GO:0022626//cytosolic ribosome;GO:0005887//integral to plasma membrane	GO:0016174//NAD(P)H oxidase activity;GO:0005509//calcium ion binding;GO:0004601//peroxidase activity;GO:0009055//electron carrier activity;GO:0050660//flavin adenine dinucleotide binding;GO:0005506//iron ion binding	GO:0052542//defense response by callose deposition;GO:0048767//root hair elongation;GO:0010359//regulation of anion channel activity;GO:0009408//response to heat;GO:0009060//aerobic respiration;GO:0043069//negative regulation of programmed cell death;GO:0050832//defense response to fungus;GO:0033198//response to ATP	gi|28268680|dbj|BAC56865.1|/6.44631e-125/respiratory burst oxidase homolog [Nicotiana benthamiana]
Unigene23007_Mpfb2	311	21	55	6.30213181960977	17.4667228513765	1.47069711556572	Up	2.87506e-05	0.0001505166546651	GO:0009506//plasmodesma;GO:0005886//plasma membrane	-	-	gi|356556557|ref|XP_003546591.1|/7.47637e-39/PREDICTED: uncharacterized protein LOC100809927 [Glycine max]
CL1996	2081	84	220	3.76734838231358	10.441423943831	1.47069711556571	Up	4.0707e-17	6.00323821251241e-16	-	-	-	-
CL1596	2765	131	343	4.42185744360151	12.2520317391083	1.47029658945519	Up	8.05078e-26	1.82533511735369e-24	-	-	-	-
Unigene5631_Mpfb2	773	131	343	15.816863947682	43.8251846812863	1.47029658945518	Up	8.05078e-26	1.82626451405295e-24	GO:0005829//cytosol;GO:0009506//plasmodesma;GO:0005774//vacuolar membrane;GO:0005886//plasma membrane	GO:0016655//oxidoreductase activity, acting on NADH or NADPH, quinone or similar compound as acceptor;GO:0010181//FMN binding	GO:0055114//oxidation-reduction process;GO:0009733//response to auxin stimulus;GO:0006970//response to osmotic stress;GO:0045892//negative regulation of transcription, DNA-dependent;GO:0046686//response to cadmium ion	gi|255587934|ref|XP_002534445.1|/4.72264e-107/Minor allergen Alt a, putative [Ricinus communis]
CL6170	1857	117	306	5.88034132164373	16.274912095502	1.46867794792907	Up	3.60976e-23	7.15082381147177e-22	-	-	-	-
Unigene23869_Mpfb2	367	39	102	9.91806887764978	27.4500560956832	1.46867794792906	Up	1.133752e-08	9.00533412444286e-08	-	-	-	-
Unigene2060_Mpfb2	1665	80	209	4.4843998190159	12.3977015409951	1.46708586201334	Up	2.79068e-16	3.91715108254568e-15	GO:0009535//chloroplast thylakoid membrane	-	-	gi|225443365|ref|XP_002266002.1|/2.61268e-125/PREDICTED: uncharacterized protein LOC100258138 [Vitis vinifera]
Unigene10338_Mpfb2	427	18	47	3.9343519489434	10.8712407033669	1.46631867505515	Up	0.000116314	0.000551396183017663	-	-	-	-
Unigene25163_Mpfb2	335	18	47	5.01483069313084	13.8567754636945	1.46631867505515	Up	0.000116314	0.000551454860913057	-	-	-	-
Unigene1676_Mpfb2	392	18	47	4.2856333729562	11.8418871947389	1.46631867505515	Up	0.000116314	0.000551278864680851	-	-	-	-
CL5331	880	90	235	9.54527433067518	26.3751123882821	1.46631867505514	Up	4.1552e-18	6.4660311002445e-17	-	-	-	-
CL9494	827	59	154	6.65847968895144	18.3918044243999	1.46579831615288	Up	2.31382e-12	2.52412606856023e-11	-	-	-	-
CL13038	985	123	321	11.654602296134	32.1868095796174	1.46556980660289	Up	3.71474e-24	7.74083706641721e-23	-	-	-	-
CL3826	2300	238	621	9.65778867544256	26.6669221423652	1.46528651973236	Up	3.37658e-45	1.36882067479527e-43	-	-	-	-
Unigene10562_Mpfb2	627	51	133	7.59156321036155	20.9504438828907	1.46451191834951	Up	7.44088e-11	7.18790298699046e-10	-	-	-	-
CL8063	1772	117	305	6.16241187036818	16.9998563109719	1.46395553768666	Up	5.38914e-23	1.06049896325088e-21	-	-	-	-
CL10282	1335	89	232	6.22210474888456	17.1638949563843	1.46390238898099	Up	7.42894e-18	1.14168380434633e-16	-	-	-	-
CL5337	1961	149	388	7.09148603455227	19.5417413474563	1.46239914654478	Up	8.8536e-29	2.26562657782883e-27	-	-	-	-
Unigene1050_Mpfb2	864	333	867	35.9715430794889	99.1093171186156	1.46216464097039	Up	3.21172e-62	1.81584453604061e-60	-	-	-	gi|359475044|ref|XP_003631574.1|/9.91562e-43/PREDICTED: uncharacterized protein LOC100245206 [Vitis vinifera]
CL13574	909	108	281	11.0888995524675	30.5317407081637	1.46119364287728	Up	2.9851e-21	5.45273371053711e-20	-	-	-	-
CL5639	1147	108	281	8.78797706468439	24.1964710581699	1.46119364287728	Up	2.9851e-21	5.4549702707137e-20	-	-	-	-
Unigene20928_Mpfb2	459	35	91	7.11678647748234	19.5811338251855	1.46016644807355	Up	8.0102e-08	5.82455411131059e-07	-	-	-	-
Unigene10394_Mpfb2	748	35	91	4.36711897481871	12.0156957563638	1.46016644807355	Up	8.0102e-08	5.82265345733399e-07	-	-	-	-
Unigene11804_Mpfb2	498	20	52	3.74825587282203	10.3129551643834	1.46016644807355	Up	5.25298e-05	0.000263934549407917	-	-	GO:0030003//cellular cation homeostasis;GO:0009086//methionine biosynthetic process;GO:0000394//RNA splicing, via endonucleolytic cleavage and ligation	gi|224138382|ref|XP_002322800.1|/1.98282e-45/predicted protein [Populus trichocarpa]
Unigene18111_Mpfb2	869	40	104	4.29604470578911	11.8201419375441	1.46016644807354	Up	9.4388e-09	7.56462345026084e-08	-	-	-	gi|296082434|emb|CBI21439.3|/1.07472e-36/unnamed protein product [Vitis vinifera]
CL3266	3496	152	395	4.05789440144645	11.1592446883573	1.45943615444069	Up	3.47358e-29	9.01835292307692e-28	-	-	-	-
CL12375	1385	366	951	24.6637942753619	67.817202720656	1.45925651739634	Up	7.0673e-68	4.39751884916201e-66	-	-	-	-
CL670	1481	161	418	10.1461059882216	27.875993336606	1.45809707878609	Up	9.45158e-31	2.60896401586121e-29	-	-	-	-
CL3553	1636	69	179	3.93635599944714	10.8063457925459	1.45694614530591	Up	5.05552e-14	6.18603479923098e-13	-	-	-	-
Unigene3667_Mpfb2	1458	201	521	12.8666980918292	35.2930611090085	1.4557426959194	Up	7.77852e-38	2.62735877968158e-36	GO:0022626//cytosolic ribosome;GO:0005773//vacuole;GO:0005777//peroxisome;GO:0009506//plasmodesma;GO:0009570//chloroplast stroma;GO:0016020//membrane;GO:0005634//nucleus;GO:0048046//apoplast	GO:0052854//medium-chain-(S)-2-hydroxy-acid oxidase activity;GO:0008891//glycolate oxidase activity;GO:0052852//very-long-chain-(S)-2-hydroxy-acid oxidase activity;GO:0052853//long-chain-(S)-2-hydroxy-long-chain-acid oxidase activity;GO:0010181//FMN binding	GO:0009854;GO:0055114//oxidation-reduction process	gi|224121620|ref|XP_002330746.1|/0/predicted protein [Populus trichocarpa]
CL14089	1696	495	1283	27.2400517455589	74.7153675503463	1.45567556494253	Up	1.314454e-90	1.1437803634375e-88	-	-	-	-
Unigene2251_Mpfb2	1501	196	508	12.1872005074754	33.4265957221643	1.45562966747678	Up	6.27386e-37	2.0537326283615e-35	GO:0005634//nucleus	GO:0003700//sequence-specific DNA binding transcription factor activity;GO:0043565//sequence-specific DNA binding	GO:0006355//regulation of transcription, DNA-dependent	gi|206572101|gb|ACI13683.1|/0/putative PHV HD-ZIPIII [Malus x domestica]
Unigene24407_Mpfb2	254	22	57	8.08383687847207	22.1641085172764	1.45511322034726	Up	2.38054e-05	0.000126259307238095	-	-	-	-
CL14828	1404	66	171	4.38738155370065	12.0292383833081	1.45511322034726	Up	1.944168e-13	2.28841671693527e-12	-	-	-	-
Unigene17378_Mpfb2	430	17	44	3.68985281619899	10.1063270823779	1.45362360220678	Up	0.000213428	0.000961829279384989	-	-	-	-
CL12532	3070	391	1012	11.8868548378528	32.5575162360642	1.45362360220677	Up	1.042502e-71	6.92184040298063e-70	-	-	-	-
CL14022	1147	305	789	24.8178981919328	67.9395575263204	1.45287088238303	Up	2.94636e-56	1.50190195331808e-54	-	-	-	-
CL5103	2148	401	1037	17.4236313149631	47.6819060997874	1.45239657717812	Up	2.41096e-73	1.64744002944785e-71	-	-	-	-
CL3249	974	111	287	10.6363494937298	29.1026186586768	1.4521458851454	Up	1.739406e-21	3.21952705076859e-20	-	-	-	-
CL14310	498	89	230	16.679738634058	45.6149939963112	1.4514114447978	Up	1.653654e-17	2.4914979035509e-16	-	-	-	-
Unigene3450_Mpfb2	806	120	310	13.8955192903129	37.9870685788678	1.45088863448554	Up	4.68396e-23	9.2336188460177e-22	-	-	GO:0002238//response to molecule of fungal origin;GO:0006950//response to stress	gi|225424007|ref|XP_002283457.1|/7.73474e-55/PREDICTED: universal stress protein YxiE-like [Vitis vinifera]
Unigene25440_Mpfb2	800	86	222	10.0331439075764	27.4076699796531	1.44980593646782	Up	6.32634e-17	9.21082025098039e-16	GO:0046658//anchored to plasma membrane;GO:0016023//cytoplasmic membrane-bounded vesicle	GO:0004629//phospholipase C activity	GO:0006629//lipid metabolic process;GO:0035556//intracellular signal transduction	gi|225438760|ref|XP_002282885.1|/2.88579e-70/PREDICTED: PI-PLC X domain-containing protein At5g67130 [Vitis vinifera]
CL9259	1435	203	524	13.2030027598282	36.0652140988498	1.44974190917209	Up	8.08092e-38	2.72330671588502e-36	-	-	-	-
Unigene4737_Mpfb2	1200	221	570	17.1885643687936	46.9140296949018	1.44857037448049	Up	6.05876e-41	2.21617303382594e-39	GO:0016023//cytoplasmic membrane-bounded vesicle	GO:0004091//carboxylesterase activity	GO:0006629//lipid metabolic process	gi|224079107|ref|XP_002305752.1|/9.81992e-157/predicted protein [Populus trichocarpa]
CL8581	399	19	49	4.44436053491755	12.1292043532525	1.44843715549144	Up	9.60636e-05	0.000461536235004853	-	-	-	-
Unigene5328_Mpfb2	1059	90	232	7.93186157789817	21.6372046900596	1.44778272361772	Up	1.37932e-17	2.08947516626998e-16	-	-	GO:0010103//stomatal complex morphogenesis;GO:0016226//iron-sulfur cluster assembly;GO:0010027//thylakoid membrane organization;GO:0010228//vegetative to reproductive phase transition of meristem;GO:0048481//ovule development;GO:0045893//positive regulation of transcription, DNA-dependent;GO:0009793//embryo development ending in seed dormancy	gi|224132470|ref|XP_002328286.1|/3.61483e-136/predicted protein [Populus trichocarpa]
Unigene27305_Mpfb2	564	26	67	4.30251924124996	11.7328853660262	1.4473042971365	Up	4.93018e-06	2.88898302459555e-05	-	-	-	-
CL9342	1895	217	559	10.6875730647067	29.1347786134704	1.44680806521853	Up	4.07772e-40	1.45569376153846e-38	-	-	-	-
CL2959	594	40	103	6.28495429180259	17.1261565074424	1.44622725711567	Up	1.413834e-08	1.10915887247755e-07	-	-	-	-
CL3839	1043	47	121	4.20573715049244	11.4580362175569	1.44592921041678	Up	7.75674e-10	6.89089293080758e-09	-	-	-	-
CL1684	671	35	90	4.86826377520774	13.2473532748958	1.44422490420453	Up	1.201064e-07	8.5601989006559e-07	-	-	-	-
CL591	3136	248	637	7.38081303120235	20.0619205932146	1.44260807668925	Up	2.75616e-45	1.11934767839562e-43	-	-	-	-
CL2061	1239	104	267	7.83412704460042	21.2837958090799	1.44191103836628	Up	6.7109e-20	1.14159609316533e-18	-	-	-	-
Unigene12228_Mpfb2	299	30	77	9.36437169564566	25.434819831068	1.4415507699062	Up	1.030136e-06	6.60639399337844e-06	-	-	-	-
CL5115	1995	136	349	6.36245297630301	17.2779278338169	1.44127520977913	Up	1.613038e-25	3.58961383496503e-24	-	-	-	-
CL4546	469	23	59	4.5770280135718	12.4247682729175	1.44073591812464	Up	1.968358e-05	0.000105617590769601	-	-	-	-
Unigene19265_Mpfb2	442	39	100	8.23513863822957	22.3453344581575	1.44010879573229	Up	2.54602e-08	1.95165662491397e-07	-	-	-	-
CL11487	1519	342	876	21.0134281512691	56.9580957177284	1.4385893695351	Up	2.2552e-61	1.25749274593242e-59	-	-	-	-
CL10252	789	107	274	12.657133234423	34.2990971553681	1.4382199213792	Up	2.61558e-20	4.54482527925117e-19	-	-	-	-
CL7433	360	25	64	6.48135911342142	17.5584672542322	1.43779863504509	Up	8.95052e-06	5.06752531503368e-05	-	-	-	-
Unigene21969_Mpfb2	1161	52	133	4.1802254126873	11.3143224070392	1.43649754217992	Up	1.382984e-10	1.31150922026394e-09	-	-	-	gi|359474017|ref|XP_002269577.2|/3.33038e-178/PREDICTED: O-glucosyltransferase rumi homolog [Vitis vinifera]
CL2805	2969	781	1997	24.5510128437799	66.431949301178	1.43609470412181	Up	3.46938e-137	5.10124811089109e-135	-	-	-	-
CL10184	1013	133	340	12.2537995794913	33.1496235179854	1.43576332545634	Up	9.10068e-25	1.94835893974051e-23	-	-	-	-
CL1289	1496	90	230	5.61486725333834	15.1846704613389	1.43529177943452	Up	3.05156e-17	4.52573572303595e-16	-	-	-	-
Unigene20925_Mpfb2	875	54	138	5.75989125325314	15.5768688069689	1.43529177943452	Up	6.4109e-11	6.2212680636027e-10	-	-	-	gi|224059382|ref|XP_002299837.1|/1.45974e-57/predicted protein [Populus trichocarpa]
Unigene16393_Mpfb2	377	38	97	9.40742627815438	25.4120389803461	1.43364015356336	Up	4.58482e-08	3.41691034861158e-07	-	GO:0004553//hydrolase activity, hydrolyzing O-glycosyl compounds;GO:0043169//cation binding	GO:0005975//carbohydrate metabolic process	gi|224110842|ref|XP_002315653.1|/7.3816e-55/predicted protein [Populus trichocarpa]
CL8876	538	38	97	6.59219276368811	17.8073209955213	1.43364015356336	Up	4.58482e-08	3.4174820250962e-07	-	-	-	-
CL6313	1921	89	227	4.32405509617954	11.670987962128	1.43246988114434	Up	5.44362e-17	7.95682933858268e-16	-	-	-	-
Unigene22175_Mpfb2	523	40	102	7.13816988399759	19.2622764572003	1.43215207190395	Up	2.11242e-08	1.63078384751343e-07	GO:0016021//integral to membrane	GO:0008324//cation transmembrane transporter activity	GO:0006812//cation transport;GO:0055085//transmembrane transport	gi|57222453|gb|AAW39030.1|/7.10226e-47/putative H+/Ca2+ exchanger [Oryza sativa Japonica Group]
CL12272	696	120	306	16.0916502126325	43.4231490823955	1.43215207190395	Up	2.28316e-22	4.38256545971564e-21	-	-	-	-
CL3809	1169	135	344	10.7782396206084	29.0638444285196	1.43110398247109	Up	6.32116e-25	1.36576295014549e-23	-	-	-	-
Unigene21755_Mpfb2	1316	84	214	5.95733433403841	16.0607940404879	1.43080438844221	Up	4.46186e-16	6.19846544184596e-15	-	-	-	gi|147811750|emb|CAN59756.1|/5.92649e-134/hypothetical protein VITISV_034568 [Vitis vinifera]
Unigene2319_Mpfb2	823	42	107	4.76297204349608	12.840829257158	1.43080438844221	Up	9.74278e-09	7.7886297247443e-08	-	-	-	-
CL6335	1729	265	675	14.3047231791881	38.5583026928358	1.43054996730745	Up	2.63852e-47	1.12060384213537e-45	-	-	-	-
Unigene6772_Mpfb2	598	33	84	5.15040443260512	13.8735380896735	1.42957812824013	Up	3.91102e-07	2.63049159178744e-06	-	GO:0031624//ubiquitin conjugating enzyme binding;GO:0004842//ubiquitin-protein ligase activity;GO:0008270//zinc ion binding	GO:0051865//protein autoubiquitination;GO:0048437//floral organ development;GO:0046621//negative regulation of organ growth	gi|255582236|ref|XP_002531910.1|/2.03232e-60/protein binding protein, putative [Ricinus communis]
CL8508	1504	168	427	10.4253350845672	28.0407204363425	1.42742966166155	Up	1.92455e-30	5.25705405272839e-29	-	-	-	-
CL11616	1653	216	549	12.1957770032583	32.8026265514071	1.42742966166155	Up	1.14051e-38	3.93281745510836e-37	-	-	-	-
Unigene4568_Mpfb2	802	58	147	6.74966475253064	18.1030643526724	1.42334617452861	Up	2.0519e-11	2.07622640926641e-10	-	-	GO:0050896//response to stimulus	gi|351721310|ref|NP_001237205.1|/6.96432e-48/uncharacterized protein LOC100306591 [Glycine max]
CL1724	1694	141	357	7.76844837301703	20.8144020394953	1.42188373645012	Up	1.42422e-25	3.17576824024024e-24	-	-	-	-
Unigene5248_Mpfb2	929	83	210	8.33855803268168	22.3260919742323	1.42086091113901	Up	1.180644e-15	1.59442411300394e-14	GO:0016021//integral to membrane;GO:0005783//endoplasmic reticulum;GO:0005886//plasma membrane	GO:0047750//cholestenol delta-isomerase activity;GO:0000247//C-8 sterol isomerase activity	GO:0016132//brassinosteroid biosynthetic process;GO:0019932//second-messenger-mediated signaling;GO:0006084//acetyl-CoA metabolic process;GO:0060964//regulation of gene silencing by miRNA;GO:0016126//sterol biosynthetic process	gi|224075427|ref|XP_002304628.1|/2.98262e-96/predicted protein [Populus trichocarpa]
CL8584	2565	674	1705	24.5245532207497	65.6517251501447	1.4206060675495	Up	1.562156e-115	1.82669748325459e-113	-	-	-	-
CL15058	822	74	187	8.40211225214339	22.4687502956758	1.4190959190785	Up	4.47122e-14	5.48312120671621e-13	-	-	-	-
Unigene17404_Mpfb2	244	19	48	7.26762235013156	19.4294514698472	1.41868981209739	Up	0.0001446822	0.000673058512519578	-	-	-	gi|359493273|ref|XP_002272034.2|/2.86544e-06/PREDICTED: TMV resistance protein N-like [Vitis vinifera]
CL6347	1158	95	240	7.65673511844603	20.4697157108925	1.41868981209739	Up	1.216942e-17	1.84852369532901e-16	-	-	-	-
CL14131	1191	515	1301	40.3574804241253	107.888377980586	1.41863144946703	Up	2.01734e-88	1.7184805292543e-86	-	-	-	-
CL14714	1025	59	149	5.37225629537838	14.3572588950765	1.41818029592014	Up	1.703212e-11	1.73721385128205e-10	-	-	-	-
Unigene26540_Mpfb2	406	59	149	13.562962322076	36.2467743040724	1.41818029592013	Up	1.703212e-11	1.73681622851911e-10	GO:0009507//chloroplast	-	GO:0015979//photosynthesis	gi|42572949|ref|NP_974571.1|/7.96804e-09/uncharacterized protein [Arabidopsis thaliana]
CL2900	2179	726	1833	31.0962463126906	83.0834196572594	1.41782015736396	Up	1.064824e-123	1.32144955008357e-121	-	-	-	-
CL3265	1944	227	573	10.8982853240494	29.1116948399163	1.4174976662858	Up	7.00282e-40	2.48201779347653e-38	-	-	-	-
CL13618	307	21	53	6.38424428631478	17.050873127583	1.41725785660426	Up	6.52484e-05	0.000323137696398399	-	-	-	-
CL10601	1330	67	169	4.70166561851803	12.5500134838756	1.41644507064423	Up	7.92752e-13	8.94143977316456e-12	-	-	-	-
Unigene21214_Mpfb2	407	23	58	5.27426569622893	14.0748155815559	1.41607386389037	Up	2.9534e-05	0.000154400230931706	-	-	-	gi|356569977|ref|XP_003553169.1|/1.31034e-19/PREDICTED: TMV resistance protein N-like [Glycine max]
Unigene5722_Mpfb2	451	25	63	5.17359042313018	13.7966337765378	1.41507855854501	Up	1.340998e-05	7.39224732689928e-05	-	GO:0003700//sequence-specific DNA binding transcription factor activity;GO:0043565//sequence-specific DNA binding;GO:0046983//protein dimerization activity	GO:0006355//regulation of transcription, DNA-dependent	gi|302398643|gb|ADL36616.1|/1.19166e-31/BZIP domain class transcription factor [Malus x domestica]
Unigene9940_Mpfb2	1164	75	189	6.01363216709204	16.0368088485014	1.41507855854501	Up	3.71366e-14	4.58059192469546e-13	-	GO:0046983//protein dimerization activity;GO:0047763//caffeate O-methyltransferase activity	GO:0032259//methylation	gi|224069629|ref|XP_002326388.1|/1.72495e-158/beta-alanine n-methyltransferase related [Populus trichocarpa]
Unigene22522_Mpfb2	348	25	63	6.70485425526354	17.8801202103981	1.41507855854501	Up	1.340998e-05	7.39133278436224e-05	-	-	-	-
CL6958	2370	260	655	10.2389065487974	27.2961931602582	1.41463810821617	Up	3.26542e-45	1.32496349581056e-43	-	-	-	-
CL6256	1225	52	131	3.96182996255507	10.5619555575203	1.41463810821617	Up	3.0595e-10	2.8244269374223e-09	-	-	-	-
Unigene12276_Mpfb2	334	54	136	15.0895354688518	40.2162498487655	1.41423016390669	Up	1.4171e-10	1.343004450117e-09	-	-	-	-
CL11211	751	31	78	3.85256818672613	10.2580259757582	1.41286073329519	Up	1.27382e-06	8.02818342622719e-06	-	-	-	-
CL8988	2403	126	317	4.89379025193168	13.0291060851864	1.41271393145931	Up	1.12314e-22	2.18316462827225e-21	-	-	-	-
CL2317	630	39	98	5.77766869539281	15.3636588474532	1.41096245007278	Up	5.65806e-08	4.17347498543046e-07	-	-	-	-
Unigene3124_Mpfb2	733	145	364	18.4625891252714	49.0463324734523	1.40954037500358	Up	1.008182e-25	2.26736620212014e-24	GO:0016020//membrane	GO:0005215//transporter activity	GO:0006857//oligopeptide transport	gi|356495939|ref|XP_003516828.1|/1.43596e-110/PREDICTED: probable nitrite transporter At1g68570-like [Glycine max]
CL14038	663	140	351	19.7080240914896	52.2880826320887	1.40769902817941	Up	8.16188e-25	1.75158033603083e-23	-	-	-	-
Unigene6718_Mpfb2	730	73	183	9.33315712332685	24.7592427805826	1.40753010422384	Up	1.181104e-13	1.4073427496122e-12	GO:0016023//cytoplasmic membrane-bounded vesicle;GO:0016020//membrane	-	GO:0006944//cellular membrane fusion;GO:0006891//intra-Golgi vesicle-mediated transport	gi|225441700|ref|XP_002282874.1|/7.96222e-45/PREDICTED: protein cornichon homolog 1-like [Vitis vinifera]
CL6500	1137	156	391	12.8053870821371	33.9645153186254	1.40727740326492	Up	1.89074e-27	4.5755702596415e-26	-	-	-	-
CL11443	1225	83	208	6.32369013253982	16.7701279081239	1.40705511161399	Up	2.58674e-15	3.41566213633669e-14	-	-	-	-
CL12328	815	249	623	28.5147990639066	75.4987161767486	1.40474124577574	Up	1.195752e-42	4.56105677260274e-41	-	-	-	-
CL2469	769	42	105	5.09743301924223	13.4856563355409	1.40358291970719	Up	2.15578e-08	1.6631049447619e-07	-	-	-	-
CL13926	739	42	105	5.30436534749293	14.0331119377956	1.40358291970719	Up	2.15578e-08	1.66281701108033e-07	-	-	-	-
CL15384	519	42	105	7.55284391483097	19.9816372293467	1.40358291970718	Up	2.15578e-08	1.66339297817804e-07	-	-	-	-
Unigene21233_Mpfb2	555	48	120	8.07191967422862	21.3548926064987	1.40358291970718	Up	2.12038e-09	1.80936927331929e-08	-	-	GO:0000398//nuclear mRNA splicing, via spliceosome	gi|225433167|ref|XP_002285284.1|/3.78719e-44/PREDICTED: uncharacterized protein At3g23325 [Vitis vinifera]
Unigene22660_Mpfb2	415	32	80	7.19665127581829	19.0393018419386	1.40358291970718	Up	1.051758e-06	6.72666127131783e-06	-	GO:0016740//transferase activity	GO:0016556//mRNA modification	gi|224125166|ref|XP_002319516.1|/7.31155e-34/predicted protein [Populus trichocarpa]
CL6798	799	62	155	7.2422495825565	19.15993571625	1.40358291970718	Up	9.71414e-12	1.00835127045666e-10	-	-	-	-
Unigene22999_Mpfb2	628	48	120	7.13362327897593	18.8725563640235	1.40358291970718	Up	2.12038e-09	1.80902278360781e-08	GO:0009941//chloroplast envelope;GO:0009840//chloroplastic endopeptidase Clp complex;GO:0009534//chloroplast thylakoid;GO:0010287//plastoglobule	GO:0004252//serine-type endopeptidase activity	GO:0035304//regulation of protein dephosphorylation;GO:0010207//photosystem II assembly;GO:0009902//chloroplast relocation;GO:0006508//proteolysis;GO:0045893//positive regulation of transcription, DNA-dependent;GO:0042793//transcription from plastid promoter;GO:0006364//rRNA processing;GO:0010027//thylakoid membrane organization	gi|225470285|ref|XP_002266380.1|/9.31222e-67/PREDICTED: ATP-dependent Clp protease proteolytic subunit-related protein 2, chloroplastic [Vitis vinifera]
CL15178	667	40	100	5.59709572613304	14.8075529692738	1.40358291970718	Up	4.67924e-08	3.48203608618674e-07	-	-	-	-
Unigene20214_Mpfb2	520	136	340	24.4097955533164	64.5780165840753	1.40358291970718	Up	5.49314e-24	1.13722292416357e-22	GO:0005634//nucleus	GO:0008270//zinc ion binding;GO:0003677//DNA binding;GO:0003700//sequence-specific DNA binding transcription factor activity	GO:0006355//regulation of transcription, DNA-dependent;GO:0048572;GO:0009909//regulation of flower development;GO:0007623//circadian rhythm;GO:0010229//inflorescence development;GO:0010018//far-red light signaling pathway;GO:0048571//long-day photoperiodism	gi|302398765|gb|ADL36677.1|/6.4745e-77/COL domain class transcription factor [Malus x domestica]
Unigene3550_Mpfb2	1925	78	195	3.78174678243893	10.0049058542784	1.40358291970718	Up	2.1231e-14	2.65473901768173e-13	GO:0005773//vacuole	GO:0032440//2-alkenal reductase [NAD(P)] activity;GO:0016805//dipeptidase activity	GO:0006508//proteolysis;GO:0055114//oxidation-reduction process	gi|359484536|ref|XP_003633117.1|/6.27586e-109/PREDICTED: probable glutamate carboxypeptidase 2-like isoform 2 [Vitis vinifera]
CL5189	3247	483	1205	13.8833227304184	36.6533679881715	1.40059287710137	Up	1.71719e-80	1.30776493811966e-78	-	-	-	-
CL13485	1832	85	212	4.3303403683558	11.4292970527685	1.40018434324531	Up	1.780874e-15	2.37834227961631e-14	-	-	-	-
CL3106	1439	77	192	4.99411465250985	13.1780018308345	1.39983078484608	Up	3.78168e-14	4.6606198439834e-13	-	-	-	-
CL7810	2523	122	304	4.51306051940497	11.9005069380647	1.39884500070052	Up	1.649096e-21	3.05872293888426e-20	-	-	-	-
CL6983	573	51	127	8.3069984867307	21.8906283503354	1.39791416962049	Up	8.11476e-10	7.18031355551142e-09	-	-	-	-
CL14384	2322	572	1424	22.9912397697802	60.5699064196384	1.39751691900783	Up	1.79284e-94	1.66059475426195e-92	-	-	-	-
CL6362	1589	139	346	8.1643098813243	21.5060836334484	1.39734197973304	Up	3.14728e-24	6.58298678685446e-23	-	-	-	-
CL662	3282	1058	2633	30.0867770764162	79.2357934421735	1.39702271875186	Up	6.00038e-173	1.13756991387234e-170	-	-	-	-
CL8497	2231	187	465	7.82295106258234	20.5855517309956	1.39584727092758	Up	5.82562e-32	1.67231328762887e-30	-	-	-	-
Unigene19108_Mpfb2	1133	103	256	8.48468829393349	22.316145495229	1.3951542976366	Up	2.75216e-18	4.30981484428823e-17	-	-	-	gi|255553315|ref|XP_002517700.1|/1.42208e-101/F-box/LRR-repeat protein, putative [Ricinus communis]
CL9377	1240	130	323	9.78476150026201	25.7270485423655	1.39467736648529	Up	1.163328e-22	2.25931076965998e-21	-	-	-	-
CL13678	2427	413	1026	15.8821338769427	41.752906526983	1.39447186900742	Up	2.32292e-68	1.45967181720733e-66	-	-	-	-
CL13437	450	31	77	6.42950824051405	16.9000247321985	1.39424505512784	Up	1.895752e-06	1.17158472886669e-05	-	-	-	-
Unigene23198_Mpfb2	950	52	129	5.10867547803154	13.4114345277392	1.39244236210198	Up	6.71314e-10	5.99246269845722e-09	GO:0016021//integral to membrane;GO:0016023//cytoplasmic membrane-bounded vesicle;GO:0000220//vacuolar proton-transporting V-type ATPase, V0 domain;GO:0005886//plasma membrane	GO:0046961//proton-transporting ATPase activity, rotational mechanism	GO:0006007//glucose catabolic process;GO:0015991//ATP hydrolysis coupled proton transport	gi|3334412|sp|Q96473.1|VATL_KALDA/2.71753e-84/RecName: Full=V-type proton ATPase 16 kDa proteolipid subunit; Short=V-ATPase 16 kDa proteolipid subunit; AltName: Full=V-type H(+)-ATPase 16 kDa subunit; AltName: Full=Vacuolar proton pump 16 kDa proteolipid subunit
CL2622	1239	77	191	5.80026713879069	15.2254868896415	1.39229711216067	Up	5.58054e-14	6.80789206133625e-13	-	-	-	-
CL11229	2184	4567	11316	195.167255413158	511.740080998177	1.39070021183772	Up	0	0	-	-	-	-
CL6233	1767	792	1962	41.8328264950473	109.665893737703	1.39040753095945	Up	1.852368e-128	2.4488634758457e-126	-	-	-	-
Unigene16353_Mpfb2	1606	933	2311	54.220645056438	142.122727436479	1.39022309843569	Up	6.25398e-151	1.02814508103321e-148	-	GO:0016788//hydrolase activity, acting on ester bonds	-	gi|255562566|ref|XP_002522289.1|/2.10297e-123/zinc finger protein, putative [Ricinus communis]
Unigene14505_Mpfb2	931	42	104	4.21044682255346	11.0329788869236	1.38977712018215	Up	3.19462e-08	2.41682306401766e-07	-	-	-	gi|225447272|ref|XP_002279122.1|/7.30477e-18/PREDICTED: F-box protein At3g07870 [Vitis vinifera]
Unigene20444_Mpfb2	979	42	104	4.00401020612592	10.492036101865	1.38977712018215	Up	3.19462e-08	2.41641273752122e-07	GO:0031227//intrinsic to endoplasmic reticulum membrane;GO:0005739//mitochondrion	GO:0001888//glucuronyl-galactosyl-proteoglycan 4-alpha-N-acetylglucosaminyltransferase activity	-	gi|255584380|ref|XP_002532924.1|/5.95796e-167/transferase, transferring glycosyl groups, putative [Ricinus communis]
CL14454	1235	680	1683	51.3890432701397	134.594181933125	1.38908335001206	Up	2.62172e-110	2.9055440159204e-108	-	-	-	-
Unigene10261_Mpfb2	217	19	47	8.17188872549355	21.3917962227541	1.38831616305387	Up	0.00021679	0.000975697351247601	-	-	-	-
CL11114	464	19	47	3.82176692550022	10.0043529748656	1.38831616305387	Up	0.00021679	0.000975598795959596	-	-	-	-
CL7993	606	36	89	5.54444977623377	14.5052931834159	1.38746325434391	Up	3.2824e-07	2.22042946856969e-06	-	-	-	-
Unigene706_Mpfb2	757	36	89	4.43848951703787	11.6118991666447	1.38746325434391	Up	3.2824e-07	2.22009237589191e-06	GO:0005634//nucleus	GO:0003677//DNA binding;GO:0046982//protein heterodimerization activity	GO:0048479//style development;GO:0010051//xylem and phloem pattern formation;GO:0048480//stigma development;GO:0010252//auxin homeostasis;GO:0045893//positive regulation of transcription, DNA-dependent	gi|255543809|ref|XP_002512967.1|/4.01013e-55/conserved hypothetical protein [Ricinus communis]
CL6374	1371	144	356	9.80287837898662	25.6461201142232	1.3874632543439	Up	1.239286e-24	2.63796798241758e-23	-	-	-	-
CL13546	777	70	173	8.40824966065482	21.990454886454	1.38700003551158	Up	9.86604e-13	1.10301584461731e-11	-	-	-	-
Unigene22787_Mpfb2	889	68	168	7.13897282774157	18.6645124356012	1.38650940634824	Up	2.12254e-12	2.32057428417178e-11	-	-	GO:0016571//histone methylation;GO:0009909//regulation of flower development;GO:0010048//vernalization response	gi|255549052|ref|XP_002515582.1|/1.98246e-118/conserved hypothetical protein [Ricinus communis]
Unigene2250_Mpfb2	746	51	126	6.3805765856524	16.6817207324894	1.38650940634824	Up	1.19964e-09	1.04509896910442e-08	GO:0005634//nucleus	GO:0043565//sequence-specific DNA binding;GO:0003700//sequence-specific DNA binding transcription factor activity	GO:0009944//polarity specification of adaxial/abaxial axis;GO:0009880//embryonic pattern specification;GO:0006355//regulation of transcription, DNA-dependent;GO:0010072//primary shoot apical meristem specification;GO:0009855//determination of bilateral symmetry;GO:0080060//integument development	gi|206572101|gb|ACI13683.1|/8.3392e-138/putative PHV HD-ZIPIII [Malus x domestica]
Unigene3754_Mpfb2	491	34	84	6.46287865973753	16.8968956774434	1.38650940634824	Up	7.15502e-07	4.66174979584674e-06	GO:0005834//heterotrimeric G-protein complex	GO:0004871//signal transducer activity	GO:0007186//G-protein coupled receptor signaling pathway	gi|255558646|ref|XP_002520348.1|/1.37161e-27/conserved hypothetical protein [Ricinus communis]
CL12854	1048	151	373	13.4475832597553	35.1525373165897	1.38628190574998	Up	1.056036e-25	2.37139696935484e-24	-	-	-	-
CL14860	1457	207	511	13.2598731951178	34.6394092751433	1.38534734825811	Up	1.402118e-34	4.31403046519337e-33	-	-	-	-
Unigene17671_Mpfb2	1749	118	291	6.29681269612674	16.4328279512701	1.38388711836626	Up	2.40376e-20	4.18984020031299e-19	GO:0009506//plasmodesma;GO:0005792//microsome;GO:0005737//cytoplasm;GO:0005886//plasma membrane	GO:0005509//calcium ion binding;GO:0003924//GTPase activity;GO:0005525//GTP binding	GO:0006184//GTP catabolic process;GO:0006897//endocytosis	gi|225469630|ref|XP_002264320.1|/0/PREDICTED: EH domain-containing protein 1-like [Vitis vinifera]
CL9413	932	56	138	5.6079055676642	14.6242062297186	1.38282435954038	Up	2.12516e-10	1.98117029336681e-09	-	-	-	-
CL11916	633	54	133	7.96193498672432	20.7518614764178	1.38204975815754	Up	4.5883e-10	4.16414629456101e-09	-	-	-	-
Unigene2906_Mpfb2	962	143	352	13.8736119400804	36.1390490263824	1.38121510667873	Up	3.22394e-24	6.73700632645403e-23	-	-	-	gi|332330344|gb|AEE43930.1|/4.61481e-55/TIR-NBS-LRR resistance protein muRdr1F [Rosa multiflora]
Unigene26793_Mpfb2	637	39	96	5.71417783060827	14.884728912536	1.38121510667873	Up	1.24391e-07	8.82884790823642e-07	-	-	-	-
Unigene1159_Mpfb2	911	39	96	3.9955337849588	10.407873015681	1.38121510667873	Up	1.24391e-07	8.83025467176546e-07	GO:0022626//cytosolic ribosome;GO:0005773//vacuole;GO:0005777//peroxisome;GO:0009506//plasmodesma;GO:0009570//chloroplast stroma;GO:0016020//membrane;GO:0005634//nucleus;GO:0048046//apoplast	GO:0052854//medium-chain-(S)-2-hydroxy-acid oxidase activity;GO:0008891//glycolate oxidase activity;GO:0052852//very-long-chain-(S)-2-hydroxy-acid oxidase activity;GO:0052853//long-chain-(S)-2-hydroxy-long-chain-acid oxidase activity;GO:0010181//FMN binding	GO:0009854;GO:0055114//oxidation-reduction process	gi|334878453|pdb|1GOX|A/5.64625e-84/Chain A, Refined Structure Of Spinach Glycolate Oxidase At 2 Angstroms Resolution
CL12004	710	91	224	11.962215467926	31.1600968173699	1.38121510667872	Up	5.77064e-16	7.93498621234568e-15	-	-	-	-
CL9651	1498	256	630	15.9498546299845	41.5372619039957	1.3808628432071	Up	4.82908e-42	1.820179121489e-40	-	-	-	-
Unigene19981_Mpfb2	422	24	59	5.30795665781621	13.808569478669	1.3793353734605	Up	3.62348e-05	0.000186973918183924	-	GO:0020037//heme binding;GO:0033772;GO:0009055//electron carrier activity	GO:0055114//oxidation-reduction process	gi|296082482|emb|CBI21487.3|/8.7877e-64/unnamed protein product [Vitis vinifera]
Unigene6226_Mpfb2	2143	144	354	6.27146348930969	16.3151180214605	1.3793353734605	Up	2.67262e-24	5.61918670316187e-23	GO:0009706//chloroplast inner membrane;GO:0009570//chloroplast stroma	GO:0005525//GTP binding;GO:0000287//magnesium ion binding;GO:0003924//GTPase activity	GO:0009793//embryo development ending in seed dormancy;GO:0006184//GTP catabolic process;GO:0016556//mRNA modification;GO:0009658//chloroplast organization;GO:0009416//response to light stimulus;GO:0006364//rRNA processing;GO:0010027//thylakoid membrane organization	gi|225432348|ref|XP_002276482.1|/0/PREDICTED: GTPase obg-like [Vitis vinifera]
CL5984	1896	167	410	8.22066054639021	21.3577083887516	1.37743063185121	Up	7.75764e-28	1.89379932756164e-26	-	-	-	-
CL3496	1259	88	216	6.523572890014	16.9448274137348	1.37711070834599	Up	2.1971e-15	2.91498508636093e-14	-	-	-	-
CL5777	4417	524	1286	11.072162854026	28.7556175006345	1.37690675061031	Up	1.264964e-83	1.00457533204991e-81	-	-	-	-
CL13681	1238	104	255	7.84045509552497	20.3436401193775	1.37556854353758	Up	7.25566e-18	1.11620913093923e-16	-	-	-	-
CL11891	3458	195	478	5.26305852819183	13.6524953238337	1.37519131905096	Up	4.14468e-32	1.19594419274611e-30	-	-	-	-
CL7187	1230	348	853	26.4060055196564	68.4940818652139	1.37511326028938	Up	5.75532e-56	2.92039882277904e-54	-	-	-	-
CL11169	379	20	49	4.92514887774504	12.7692679075139	1.37443657404767	Up	0.000177558	0.000812757013870338	-	-	-	-
CL2589	569	40	98	6.5610946385426	17.0107294796055	1.37443657404767	Up	1.025552e-07	7.35992150515464e-07	-	-	-	-
CL691	1303	98	240	7.01956560311612	18.1918118136712	1.37383557631313	Up	7.12856e-17	1.03517472333768e-15	-	-	-	-
CL12593	756	136	333	16.7898064652441	43.5042380629415	1.37357035064074	Up	8.15836e-23	1.59347327803595e-21	-	-	-	-
Unigene19143_Mpfb2	982	58	142	5.51245532742319	14.2818999178391	1.37342094919693	Up	1.45095e-10	1.37333172721479e-09	-	GO:0005515//protein binding	-	gi|225459685|ref|XP_002285888.1|/1.00541e-105/PREDICTED: BTB/POZ domain-containing protein At4g08455-like [Vitis vinifera]
CL10599	417	29	71	6.49068480998749	16.8163377929472	1.37342094919693	Up	6.15756e-06	3.5701667506507e-05	-	-	-	-
CL11424	1199	85	208	6.61650004572796	17.1337837259814	1.37270360682321	Up	8.36712e-15	1.06995387554535e-13	-	-	-	-
Unigene26909_Mpfb2	1505	63	154	3.90690298185775	10.1063270823779	1.37116144201481	Up	2.57904e-11	2.58670396398019e-10	GO:0009536//plastid	GO:0008649//rRNA methyltransferase activity;GO:0003723//RNA binding	GO:0031167//rRNA methylation;GO:0006355//regulation of transcription, DNA-dependent;GO:0009658//chloroplast organization;GO:0006399//tRNA metabolic process;GO:0045036//protein targeting to chloroplast	gi|255563540|ref|XP_002522772.1|/0/ribosomal RNA small subunit methyltransferase B, putative [Ricinus communis]
Unigene22620_Mpfb2	440	45	110	9.54527433067518	24.6915945762641	1.3711614420148	Up	1.795138e-08	1.39575895595113e-07	-	-	-	-
Unigene6103_Mpfb2	436	45	110	9.63284565480982	24.918122966872	1.3711614420148	Up	1.795138e-08	1.39600258641997e-07	GO:0005737//cytoplasm	GO:0004512//inositol-3-phosphate synthase activity;GO:0000166//nucleotide binding	GO:0010264//myo-inositol hexakisphosphate biosynthetic process;GO:0042742//defense response to bacterium;GO:0010039//response to iron ion;GO:0006021//inositol biosynthetic process;GO:0009408//response to heat;GO:0055072//iron ion homeostasis;GO:0015979//photosynthesis;GO:0050832//defense response to fungus;GO:0009644//response to high light intensity;GO:0042542//response to hydrogen peroxide;GO:0…	gi|270000245|gb|ACZ57952.1|/6.06203e-25/myo-inositol 1-phosphate synthase [Coffea arabica]
CL6822	1492	142	347	8.88276348198668	22.9704646594199	1.37069955789339	Up	1.226904e-23	2.49936108861454e-22	-	-	-	-
CL4308	1801	273	667	14.1474286211451	36.5781090113673	1.37044063508455	Up	6.3982e-44	2.50705898328936e-42	-	-	-	-
Unigene21415_Mpfb2	1400	131	320	8.73316845111298	22.5751721840129	1.37015991816973	Up	6.59012e-22	1.23987764459459e-20	GO:0005773//vacuole	GO:0004091//carboxylesterase activity	GO:0009086//methionine biosynthetic process;GO:0000394//RNA splicing, via endonucleolytic cleavage and ligation	gi|224145057|ref|XP_002325511.1|/3.17649e-165/predicted protein [Populus trichocarpa]
CL9586	2745	215	525	7.3101230656294	18.8897444845736	1.36963558778384	Up	6.73776e-35	2.09477099455687e-33	-	-	-	-
Unigene6556_Mpfb2	752	86	210	10.6735573484855	27.5810364947631	1.36963558778384	Up	6.92072e-15	8.89077039907728e-14	-	-	GO:0010103//stomatal complex morphogenesis;GO:0019288//isopentenyl diphosphate biosynthetic process, mevalonate-independent pathway;GO:0000023//maltose metabolic process;GO:0019252//starch biosynthetic process;GO:0045893//positive regulation of transcription, DNA-dependent	gi|255542110|ref|XP_002512119.1|/4.02655e-55/conserved hypothetical protein [Ricinus communis]
CL8282	1172	152	371	12.1044358596048	31.2647835760887	1.36900268799704	Up	4.05038e-25	8.82840165166341e-24	-	-	-	-
CL6847	1214	59	144	4.53588361018356	11.7152870477167	1.36893677690029	Up	1.198248e-10	1.14166691394354e-09	-	-	-	-
CL7168	1568	193	471	11.487878346952	29.6677067485214	1.36878103716453	Up	1.89387e-31	5.38110307653061e-30	-	-	-	-
[truncated: 1,705 more rows]
