# Supplementary material for: Transcriptomic analysis of ‘Suli’ pear (Pyrus pyrifolia white pear group) buds during the dormancy by RNA-Seq
Source: BMC Genomics. 2012 Dec 12;13:700. doi: 10.1186/1471-2164-13-700 (PMC3562153; doi:10.1186/1471-2164-13-700)
Supplement: Additional file 13 — The top 20 most up-regulated and down-regulated DEGs between samples (Nov. 15-VS-Dec. 15, Dec. 15-VS-Jan. 15 and Jan. 15-VS-Feb. 15). RPKM: Reads Per Kb per Million reads. DEGs: Differentially-expressed genes with the expression fold (log2Ratio ≥ 2) and false discovery rate (FDR ≤ 10-5) as the threshold. [file 1471-2164-13-700-S13.xls]

## Sheet: Nov.15-VS-Dec.15
the top 20 most differentially expressed genes between samples Nov.15-VS-Dec.15
GeneID	log2 Ratio	Up-Down-Regulation(Dec.15/Nov.15)	P-value	FDR	Description
Unigene26738_Mpfb2	13.6165	Up	1.93248e-09	2.38007e-08	-
Unigene12417_Mpfb2	13.5918	Up	1.21374e-10	1.6923e-09	-
CL5073	7.00395	Up	4.9459e-220	1.82743e-217	-
Unigene9726_Mpfb2	5.6969	Up	6.50878e-15	1.26462e-13	structural constituent of cell wall, putative [Ricinus communis]
Unigene26940_Mpfb2	5.16638	Up	2.96596e-10	3.98017e-09	-
Unigene26301_Mpfb2	5.12574	Up	5.77272e-10	7.50809e-09	-
CL13926	4.90335	Up	1.55817e-23	4.80767e-22	-
CL14643	4.62095	Up	1.79995e-54	1.38312e-52	-
Unigene20206_Mpfb2	4.568	Up	5.3302e-103	7.93055e-101	predicted protein [Populus trichocarpa]
Unigene26478_Mpfb2	4.49645	Up	0	0	predicted protein [Populus trichocarpa]
Unigene23304_Mpfb2	4.24439	Up	3.51554e-14	6.48386e-13	-
Unigene22123_Mpfb2	4.17438	Up	6.15134e-42	3.53746e-40	-
CL7088	4.05053	Up	0	0	-
Unigene22183_Mpfb2	4.03208	Up	2.96026e-19	7.27965e-18	hypothetical protein PHYSODRAFT_248866 [Phytophthora sojae]
Unigene18960_Mpfb2	3.92246	Up	1.3161e-17	2.97114e-16	-
Unigene21076_Mpfb2	3.91702	Up	4.78734e-24	1.51507e-22	predicted protein [Hordeum vulgare subsp. vulgare]
Unigene310_Mpfb2	3.87265	Up	1.51627e-178	4.4522e-176	Stachyose synthase precursor, putative [Ricinus communis]
Unigene16957_Mpfb2	3.87093	Up	5.20158e-20	1.3285e-18	phytosulfokines precursor, putative [Ricinus communis]
Unigene21252_Mpfb2	3.87093	Up	1.38222e-10	1.91575e-09	-
Unigene20180_Mpfb2	3.84612	Up	2.3128e-74	2.43575e-72	-
Unigene4262_Mpfb2	-13.7767	Down	8.34242e-16	1.70219e-14	uncharacterized protein LOC100257932 [Vitis vinifera]
CL7628	-13.6419	Down	3.4678e-12	5.50897e-11	-
Unigene6564_Mpfb2	-13.4951	Down	8.96524e-10	1.14554e-08	-
Unigene26914_Mpfb2	-5.98082	Down	3.31128e-18	7.73935e-17	conserved hypothetical protein [Ricinus communis]
Unigene11101_Mpfb2	-5.35227	Down	1.44079e-43	8.70321e-42	cytochrome P450, putative [Ricinus communis]
CL8601	-4.86152	Down	9.14436e-23	2.70656e-21	-
Unigene21665_Mpfb2	-4.7849	Down	3.02542e-28	1.13391e-26	uncharacterized protein LOC100257932 [Vitis vinifera]
Unigene11084_Mpfb2	-4.70398	Down	2.09256e-07	2.05629e-06	-
Unigene26881_Mpfb2	-4.4365	Down	1.30261e-26	4.59101e-25	predicted protein [Populus trichocarpa]
Unigene14426_Mpfb2	-4.42981	Down	2.92026e-11	4.27887e-10	-
Unigene28367_Mpfb2	-4.30122	Down	8.43536e-15	1.62612e-13	conserved hypothetical protein [Ricinus communis]
Unigene1652_Mpfb2	-4.27656	Down	1.61004e-14	3.04289e-13	conserved hypothetical protein [Ricinus communis]
Unigene6404_Mpfb2	-4.213	Down	1.4286e-09	1.78527e-08	-
CL8967	-4.19096	Down	1.12902e-25	3.84769e-24	-
CL3441	-4.03195	Down	4.37844e-80	5.02931e-78	-
Unigene9859_Mpfb2	-3.89107	Down	3.90176e-17	8.58968e-16	-
CL1039	-3.85	Down	5.08674e-41	2.84768e-39	-
Unigene12025_Mpfb2	-3.76435	Down	8.72792e-27	3.10079e-25	-
CL11914	-3.73328	Down	1.47e-42	8.65564e-41	-
Unigene25214_Mpfb2	-3.73146	Down	2.98054e-12	4.7708e-11	-

## Sheet: Dec.15-VS-Jan.15
the top 20 most differentially expressed genes between samples Dec.15-VS-Jan.15
GeneID	log2 Ratio	Up-Down-Regulation(Jan.15/Dec.15)	P-value	FDR	Description
Unigene30753_Mpfb2	13.875	Up	4.15328e-11	9.55886e-10	-
CL8601	5.02478	Up	2.42216e-25	1.36365e-23	-
Unigene5743_Mpfb2	4.78662	Up	1.81572e-14	5.4687e-13	predicted protein [Populus trichocarpa]
Unigene3777_Mpfb2	4.46989	Up	3.29902e-42	3.43294e-40	uncharacterized protein LOC100791695 [Glycine max]
CL13570	4.40533	Up	5.55358e-127	1.95099e-124	-
Unigene9859_Mpfb2	4.39361	Up	2.7898e-25	1.56062e-23	-
CL9304	4.19052	Up	1.73841e-21	8.30673e-20	-
CL11279	4.1174	Up	5.11988e-77	1.0506e-74	-
Unigene17171_Mpfb2	4.09092	Up	1.30079e-71	2.4411e-69	-
Unigene2139_Mpfb2	4.04038	Up	1.2798e-135	4.80342e-133	uncharacterized protein LOC100814873 [Glycine max]
CL7728	3.9419	Up	4.84932e-286	4.95228e-283	-
Unigene2516_Mpfb2	3.91907	Up	8.02128e-27	4.77288e-25	hypothetical protein PhapfoPp088 [Phalaenopsis aphrodite subsp. formosana]
Unigene21665_Mpfb2	3.89354	Up	9.6624e-14	2.7624e-12	uncharacterized protein LOC100257932 [Vitis vinifera]
Unigene20522_Mpfb2	3.89354	Up	1.75525e-32	1.29543e-30	Transcriptional factor TINY, putative [Ricinus communis]
Unigene22876_Mpfb2	3.89354	Up	3.92734e-23	2.02896e-21	WRKY transcription factor 12 [(Populus tomentosa x P. bolleana) x P. tomentosa]
CL7116	3.89187	Up	0	0	-
Unigene5452_Mpfb2	3.85335	Up	2.16462e-40	2.13128e-38	Blue copper protein precursor, putative [Ricinus communis]
Unigene11146_Mpfb2	3.80865	Up	9.66576e-16	3.21312e-14	-
CL13524	3.76425	Up	1.4839e-70	2.74947e-68	-
Unigene27787_Mpfb2	3.73644	Up	1.0982e-25	6.27932e-24	unknown [Lotus japonicus]
CL13243	-5.9025	Down	5.09352e-34	3.96581e-32	-
Unigene23966_Mpfb2	-4.73825	Down	4.36506e-21	2.03269e-19	predicted protein [Populus trichocarpa]
CL172	-4.52853	Down	1.48411e-23	7.88051e-22	-
Unigene29642_Mpfb2	-4.43738	Down	3.0534e-06	3.88649e-05	-
CL6075	-3.78594	Down	1.67726e-42	1.75366e-40	-
Unigene28175_Mpfb2	-3.73979	Down	2.26146e-32	1.65237e-30	-
CL12006	-3.70638	Down	1.75229e-20	7.90026e-19	-
Unigene2414_Mpfb2	-3.65479	Down	9.92338e-72	1.8783e-69	non-specific lipid-transfer protein 8-like [Glycine max]
CL6683	-3.57678	Down	1.64767e-30	1.14124e-28	-
Unigene6677_Mpfb2	-3.4895	Down	1.78427e-30	1.23003e-28	-
Unigene21094_Mpfb2	-3.38142	Down	5.95508e-66	1.02955e-63	unnamed protein product [Vitis vinifera]
CL5521	-3.33336	Down	1.1498e-20	5.22681e-19	-
CL7183	-3.32369	Down	9.60568e-135	3.48607e-132	-
Unigene22887_Mpfb2	-3.29112	Down	5.70714e-44	6.26544e-42	hypothetical protein CHLNCDRAFT_136812 [Chlorella variabilis]
Unigene28145_Mpfb2	-3.28305	Down	9.83442e-07	1.34619e-05	-
CL7870	-3.20927	Down	3.45352e-20	1.51201e-18	-
Unigene28174_Mpfb2	-3.12327	Down	1.54191e-07	2.40447e-06	-
Unigene28829_Mpfb2	-3.0431	Down	4.7774e-07	6.90553e-06	-
CL3707	-3.00128	Down	1.22504e-09	2.41777e-08	-
CL15185	-2.96591	Down	3.74602e-24	2.02336e-22	-
CL12665	-2.94944	Down	7.32386e-08	1.18458e-06	-

## Sheet: Jan.15-VS-Feb.15
the top 20 most differentially expressed genes between samples Jan.15-VS-Feb.15
GeneID	log2 Ratio	Up-Down-Regulation(Feb.15/Jan.15)	P-value	FDR	Description
Unigene5293_Mpfb2	16.4662	Up	1.42311e-145	2.21686e-143	phd finger protein, putative [Ricinus communis]
CL11223	15.4868	Up	7.44874e-57	3.84538e-55	-
CL14989	15.0965	Up	3.30434e-30	8.92753e-29	-
CL14965	15.083	Up	2.25078e-43	8.71214e-42	-
Unigene29368_Mpfb2	14.7008	Up	4.9847e-33	1.4649e-31	predicted protein [Hordeum vulgare subsp. vulgare]
Unigene6707_Mpfb2	14.4272	Up	1.53312e-56	7.86003e-55	arabinogalactan-protein [Pyrus communis]
Unigene11749_Mpfb2	14.3991	Up	1.10394e-22	2.14678e-21	-
Unigene12245_Mpfb2	14.191	Up	1.31332e-18	2.09416e-17	-
Unigene9831_Mpfb2	14.1717	Up	6.32072e-40	2.24383e-38	-
Unigene26529_Mpfb2	14.0772	Up	6.61884e-14	8.03495e-13	arabinogalactan-protein [Pyrus communis]
Unigene18811_Mpfb2	13.8548	Up	9.98468e-17	1.43821e-15	unnamed protein product [Vitis vinifera]
Unigene33877_Mpfb2	13.7844	Up	3.8257e-10	3.49698e-09	-
Unigene17638_Mpfb2	13.777	Up	2.7031e-18	4.23895e-17	uncharacterized protein LOC100241465 [Vitis vinifera]
Unigene29508_Mpfb2	13.758	Up	1.85873e-10	1.74632e-09	conserved hypothetical protein [Ricinus communis]
Unigene26513_Mpfb2	13.7477	Up	2.05508e-16	2.9066e-15	-
CL2897	13.7232	Up	1.49023e-119	1.77996e-117	-
Unigene32551_Mpfb2	13.7084	Up	2.44486e-12	2.65991e-11	-
CL13294	13.6552	Up	7.318e-20	1.24061e-18	-
CL6690	13.6243	Up	1.62069e-09	1.39824e-08	-
Unigene11304_Mpfb2	13.6038	Up	3.8257e-10	3.49769e-09	probable LRR receptor-like serine/threonine-protein kinase At5g48740-like [Vitis vinifera]
CL7463	-4.82524	Down	1.23052e-29	3.2574e-28	-
CL9304	-4.75965	Down	2.04542e-21	3.7734e-20	-
Unigene1379_Mpfb2	-4.59183	Down	0	0	unknown [Glycine max]
CL5329	-4.56877	Down	0	0	-
Unigene26980_Mpfb2	-4.54284	Down	3.9042e-18	6.08607e-17	-
CL7728	-4.53306	Down	4.97242e-291	1.80107e-288	-
Unigene4967_Mpfb2	-4.45232	Down	1.19015e-32	3.47013e-31	conserved hypothetical protein [Ricinus communis]
CL4335	-4.44344	Down	2.00946e-213	4.91898e-211	-
Unigene20180_Mpfb2	-4.42196	Down	5.3933e-98	5.15627e-96	-
Unigene20206_Mpfb2	-4.36129	Down	4.96476e-98	4.76703e-96	predicted protein [Populus trichocarpa]
Unigene26878_Mpfb2	-4.34461	Down	5.99824e-30	1.60597e-28	-
CL678	-4.31838	Down	0	0	-
Unigene27411_Mpfb2	-4.31066	Down	3.731e-15	4.86603e-14	-
Unigene9859_Mpfb2	-4.22577	Down	7.08108e-23	1.38671e-21	-
CL10373	-4.20711	Down	4.77874e-48	2.06902e-46	-
Unigene9736_Mpfb2	-4.16627	Down	1.11087e-17	1.69202e-16	-
Unigene12417_Mpfb2	-4.06809	Down	2.39344e-16	3.37231e-15	-
CL14643	-4.03936	Down	1.1251e-19	1.88726e-18	-
Unigene12351_Mpfb2	-4.00581	Down	6.90628e-30	1.84576e-28	-
Unigene26488_Mpfb2	-3.99516	Down	1.26974e-29	3.35524e-28	unknown [Populus trichocarpa]
Unigene3777_Mpfb2	-3.84262	Down	2.45456e-35	7.75022e-34	uncharacterized protein LOC100791695 [Glycine max]
