# Supplementary material for: Transcriptomic analysis of ‘Suli’ pear (Pyrus pyrifolia white pear group) buds during the dormancy by RNA-Seq
Source: BMC Genomics. 2012 Dec 12;13:700. doi: 10.1186/1471-2164-13-700 (PMC3562153; doi:10.1186/1471-2164-13-700)
Supplement: Additional file 14 — KEGG pathways significantly enriched during dormancy. KEGG pathways significantly enriched were defined as pathways with Q-value ≤ 0.05. [file 1471-2164-13-700-S14.xls]

## Sheet: Nov.15-VS-Dec.15
	KEGG pathways significantly enriched	Number of DEGs with pathway annotation	P-value	Q-value	Pathway ID
1	Phenylpropanoid biosynthesis	28	6.75953e-08	5.18478e-06	ko00940
2	Metabolic pathways	227	9.97073e-08	5.18478e-06	ko01100
3	Ether lipid metabolism	47	1.27207e-05	0.000347992	ko00565
4	Ribosome	48	1.33843e-05	0.000347992	ko03010
5	Cutin, suberine and wax biosynthesis	10	5.79522e-05	0.00104643	ko00073
6	Stilbenoid, diarylheptanoid and gingerol biosynthesis	14	6.03709e-05	0.00104643	ko00945
7	Endocytosis	50	0.000203199	0.00301896	ko04144
8	Glycerophospholipid metabolism	48	0.000287305	0.00373496	ko00564
9	Oxidative phosphorylation	26	0.000498211	0.0057571	ko00190
10	Zeatin biosynthesis	10	0.00067076	0.00693565	ko00908
11	Flavonoid biosynthesis	14	0.000733578	0.00693565	ko00941
12	Starch and sucrose metabolism	33	0.00090606	0.00785252	ko00500
13	Fructose and mannose metabolism	14	0.0024412	0.0195296	ko00051
14	Other glycan degradation	9	0.00440867	0.0308938	ko00511
15	Pentose and glucuronate interconversions	21	0.00445583	0.0308938	ko00040

## Sheet: Dec.15-VS-Jan.15
	KEGG pathways significantly enriched	Number of DEGs with pathway annotation	P-value	Q-value	Pathway ID
1	Ribosome	50	4.70151e-14	4.32539e-12	ko03010
2	Ether lipid metabolism	41	1.63051e-09	7.50033e-08	ko00565
3	Glycerophospholipid metabolism	42	4.79098e-08	1.1421e-06	ko00564
4	Endocytosis	43	4.96564e-08	1.1421e-06	ko04144
5	Plant-pathogen interaction	41	1.88898e-05	0.000347572	ko04626
6	Metabolic pathways	126	0.00105317	0.0161486	ko01100

## Sheet: Jan.15-VS-Feb.15
	KEGG pathways significantly enriched	Number of DEGs with pathway annotation	P-value	Q-value	Pathway ID
1	Metabolic pathways	385	1.62732e-07	1.90396e-05	ko01100
2	Diterpenoid biosynthesis	14	3.0029e-06	0.000120907	ko00904
3	Isoflavonoid biosynthesis	9	3.10018e-06	0.000120907	ko00943
4	Phenylpropanoid biosynthesis	36	5.1403e-06	0.000150354	ko00940
5	Flavonoid biosynthesis	25	1.00617e-05	0.000235444	ko00941
6	Flavone and flavonol biosynthesis	14	1.31509e-05	0.000256443	ko00944
7	Stilbenoid, diarylheptanoid and gingerol biosynthesis	20	5.75087e-05	0.000961217	ko00945
8	Limonene and pinene degradation	18	0.000121276	0.00177365	ko00903
9	Biosynthesis of secondary metabolites	179	0.000206018	0.00267823	ko01110
10	Cutin, suberine and wax biosynthesis	11	0.00192079	0.0224733	ko00073
11	Anthocyanin biosynthesis	3	0.00340289	0.0361944	ko00942
12	alpha-Linolenic acid metabolism	13	0.00464233	0.0438255	ko00592
13	Pentose and glucuronate interconversions	33	0.0050432	0.0438255	ko00040
14	Other glycan degradation	13	0.00524407	0.0438255	ko00511
15	Fructose and mannose metabolism	20	0.00592418	0.0462086	ko00051
