# Supplementary material for: Transcriptomic analysis of ‘Suli’ pear (Pyrus pyrifolia white pear group) buds during the dormancy by RNA-Seq
Source: BMC Genomics. 2012 Dec 12;13:700. doi: 10.1186/1471-2164-13-700 (PMC3562153; doi:10.1186/1471-2164-13-700)
Supplement: Additional file 15 — 190 genes differentially expressed during dormancy. In total, 190 genes were found that were significantly differentially-expressed genes between Nov. 15 and Dec. 15, between Dec. 15 and Jan. 15, and between Jan. 15 and Feb. 15. 190 genes with annotations and their expression fold between Nov. 15 and Dec. 15, between Dec. 15 and Jan. 15, and between Jan. 15 and Feb. 15. [file 1471-2164-13-700-S15.xls]

## Sheet: Group1
Gene	Nov.15-VS-Dec.15	Dec.15-VS-Jan.15	Jan.15-VS-Feb.15		Description
CL14643	4.62095	-1.26529	-4.03936		predicted protein [Populus trichocarpa] >gi|222855571|gb|EEE93118.1| predicted protein [Populus trichocarpa]
CL5073	7.00395	-1.06333	-3.19136		predicted protein [Populus trichocarpa] >gi|222834012|gb|EEE72489.1| predicted protein [Populus trichocarpa]

## Sheet: Group2
Gene	Nov.15-VS-Dec.15	Dec.15-VS-Jan.15	Jan.15-VS-Feb.15		Description
CL12006	1.55198	-3.70638	5.97127		ATP binding protein [Cucumis melo subsp. melo]
CL6075	1.7452	-3.78594	4.67518		RecName: Full=60S ribosomal protein L41 >gi|3492819|emb|CAA04691.1| RPL41 [Quercus suber]
Unigene11150_Mpfb2	1.29712	-2.87159	4.67813		uncharacterized protein LOC100191867 precursor [Zea mays]
CL13672	1.27108	-2.68321	3.36369		hypothetical protein THAOC_35843 [Thalassiosira oceanica]
CL3438	1.53562	-2.86802	3.29111		hypothetical protein SELMODRAFT_77589 [Selaginella moellendorffii] >gi|302762717|ref|XP_002964780.1| hypothetical protein SELMODRAFT_83484 [Selaginella moellendorffii] >gi|300167013|gb|EFJ33618.1| hypothetical protein SELMODRAFT_83484 [Selaginella moellendorffii] >gi|300170370|gb|EFJ36971.1| hypothetical protein SELMODRAFT_77589 [Selaginella moellendorffii]
CL3707	2.20945	-3.00128	3.32958		peptidyl-prolyl cis-trans isomerase, cyclophilin-type [Ectocarpus siliculosus]
CL7870	2.10749	-3.20927	3.69904		cytochrome c oxidase subunit 3 [Coccomyxa subellipsoidea C-169] >gi|325070729|gb|ADY75457.1| cytochrome c oxidase subunit 3 [Coccomyxa subellipsoidea C-169]
CL6683	1.88683	-3.57678	3.5432		hypothetical protein PHYSODRAFT_354107 [Phytophthora sojae]
Unigene12282_Mpfb2	2.97997	-1.7718	3.7959		--
CL10111	1.76987	-1.75594	1.65484		unknown [Lotus japonicus]
CL189	1.69948	-1.58367	1.54109		uncharacterized protein LOC100382652 [Zea mays]
CL15456	1.78983	-1.91115	1.90571		predicted protein [Hordeum vulgare subsp. vulgare]
CL2165	1.92934	-1.73628	1.84272		predicted protein [Phaeodactylum tricornutum CCAP 1055/1] >gi|209582604|gb|ACI65225.1| predicted protein [Phaeodactylum tricornutum CCAP 1055/1]
CL1178	2.26655	-1.68641	1.35467		unknown [Picea sitchensis]
CL11947	2.21058	-1.7718	1.32958		unknown [Picea sitchensis] >gi|224284315|gb|ACN39893.1| unknown [Picea sitchensis]
CL6798	2.06572	-1.95962	1.40358		unknown [Medicago truncatula]
Unigene20428_Mpfb2	2.01954	-2.08374	1.20504		60S ribosomal protein L39 OS=Zea mays GN=RPL39 PE=3 SV=1
CL14412	1.9176	-2.1801	1.92748		40S ribosomal protein S2 [Medicago truncatula] >gi|355524971|gb|AET05425.1| 40S ribosomal protein S2 [Medicago truncatula]
CL377	1.97508	-2.27947	1.71213		60S ribosomal protein L10a [Coccomyxa subellipsoidea C-169]
CL4244	2.30962	-2.249	1.81418		predicted protein [Physcomitrella patens subsp. patens] >gi|162689131|gb|EDQ75504.1| predicted protein [Physcomitrella patens subsp. patens]
CL7695	2.36383	-2.17016	1.59355		60S ribosomal protein L12 [Zea mays] >gi|195618256|gb|ACG30958.1| 60S ribosomal protein L12 [Zea mays] >gi|195619274|gb|ACG31467.1| 60S ribosomal protein L12 [Zea mays]
Unigene20875_Mpfb2	2.40363	-2.14412	1.70314		predicted protein [Hordeum vulgare subsp. vulgare]
Unigene11453_Mpfb2	1.59637	-2.31733	1.27757		predicted protein [Micromonas pusilla CCMP1545] >gi|226461884|gb|EEH59177.1| predicted protein [Micromonas pusilla CCMP1545]
CL1489	2.67453	-2.21338	2.01057		uncharacterized protein LOC100382991 [Zea mays]
CL2414	2.58941	-2.50677	1.8752		predicted protein [Hordeum vulgare subsp. vulgare]
CL3906	2.64475	-2.61869	2.09601		40S ribosomal protein S13 [Arabidopsis lyrata subsp. lyrata] >gi|297324186|gb|EFH54607.1| 40S ribosomal protein S13 [Arabidopsis lyrata subsp. lyrata]
Unigene12077_Mpfb2	2.99646	-2.3833	1.80748		--
CL3507	2.65181	-1.9369	1.78567		60S ribosomal protein L29 [Medicago truncatula] >gi|355510808|gb|AES91950.1| 60S ribosomal protein L29 [Medicago truncatula]
Unigene16542_Mpfb2	2.68296	-2.0396	1.78773		ATP binding protein, putative [Ricinus communis] >gi|223546753|gb|EEF48251.1| ATP binding protein, putative [Ricinus communis]
CL38	2.81359	-1.80134	1.57991		ribosomal protein L37 component of cytosolic 80S ribosome and 60S large subunit [Coccomyxa subellipsoidea C-169]
Unigene21794_Mpfb2	2.66234	-1.92259	1.56959		uncharacterized protein LOC100382897 [Zea mays]
CL8876	3.10266	-1.94202	1.43364		60S ribosomal protein L37a [Coccomyxa subellipsoidea C-169]
CL2980	2.52171	-1.51924	1.10212		predicted protein [Micromonas sp. RCC299] >gi|226519714|gb|ACO65704.1| predicted protein [Micromonas sp. RCC299]
Unigene19435_Mpfb2	2.54078	-1.27051	1.30906		predicted protein [Hordeum vulgare subsp. vulgare]
CL1576	1.56124	-1.55749	2.46432		predicted protein [Physcomitrella patens subsp. patens] >gi|168066153|ref|XP_001785007.1| predicted protein [Physcomitrella patens subsp. patens] >gi|168066157|ref|XP_001785009.1| predicted protein [Physcomitrella patens subsp. patens] >gi|162663414|gb|EDQ50178.1| predicted protein [Physcomitrella patens subsp. patens] >gi|162663424|gb|EDQ50188.1| predicted protein [Physcomitrella patens subsp. p…
CL2579	1.74035	-1.81711	2.71142		endo-1,4-beta-D-glucanase [Pyrus communis]
CL11375	1.73342	-1.47021	2.89103		--
Unigene21231_Mpfb2	1.8604	-1.25169	2.75093		hypothetical protein THAOC_21441 [Thalassiosira oceanica]
CL143	2.33036	-2.58475	2.20877		RecName: Full=60S ribosomal protein L15 >gi|3688526|emb|CAA04690.1| RPL15 [Quercus suber]
CL3983	2.1151	-2.46131	2.3585		Chain H, Cryo-Em Structure Of The Mammalian Sec61 Complex Bound To The Actively Translating Wheat Germ 80s Ribosome
CL7273	2.20761	-2.3266	2.09958		ribosomal protein L8 component of cytosolic 80S ribosome and 60S large subunit [Coccomyxa subellipsoidea C-169]
Unigene10150_Mpfb2	2.34438	-2.55125	2.55559		cox2 gene product (mitochondrion) [Helicosporidium sp. ex Simulium jonesi] >gi|253807629|gb|ACT36207.1| cytochrome oxidase subunit 2 [Helicosporidium sp. ex Simulium jonesi]
CL2737	2.59101	-2.15222	2.83654		transaldolase [Thalassiosira pseudonana CCMP1335] >gi|220976570|gb|EED94897.1| transaldolase [Thalassiosira pseudonana CCMP1335]
CL4678	2.41387	-2.18684	2.4707		cytochrome c oxidase subunit 1 [Trebouxia aggregata]
CL8820	2.49526	-2.12883	2.41385		60S ribosomal protein L5-2 [Zea mays] >gi|195610506|gb|ACG27083.1| 60S ribosomal protein L5-2 [Zea mays]
Unigene12369_Mpfb2	2.65942	-2.16175	2.40358		K00412
CL14672	1.84229	-2.38414	2.21094		translation initiation factor eIF-5A [Arabidopsis thaliana] >gi|20138796|sp|Q9XI91.1|IF5A1_ARATH RecName: Full=Eukaryotic translation initiation factor 5A-1; Short=eIF-5A-1 >gi|5080771|gb|AAD39281.1|AC007576_4 initiation factor 5A-4 [Arabidopsis thaliana] >gi|12407785|gb|AAG53646.1|AF296082_1 eukaryotic translation initiation factor 5A [Arabidopsis thaliana] >gi|332190967|gb|AEE29088.1| translati…
CL2383	1.80381	-2.17369	2.29316		palmitoyltransferase putative [Albugo laibachii Nc14]
CL1342	1.71892	-2.43465	2.36545		predicted protein [Hordeum vulgare subsp. vulgare]
Unigene26687_Mpfb2	1.5912	-2.31592	2.31869		--
Unigene16711_Mpfb2	1.61939	-2.37325	2.02919		--
Unigene1902_Mpfb2	1.50953	-2.05766	2.03435		predicted protein [Hordeum vulgare subsp. vulgare]
CL1807	1.3018	-2.39425	2.56209		actin [Cleistogenes songorica]
Unigene25834_Mpfb2	1.68096	-2.59832	2.59623		--
CL3570	1.54394	-1.46131	1.36611		predicted protein [Populus trichocarpa] >gi|222833548|gb|EEE72025.1| predicted protein [Populus trichocarpa]
CL4546	1.44576	-1.54	1.44074		40S ribosomal protein S15a [Zea mays]
CL7187	1.5001	-1.19368	1.37511		NAC domain class transcription factor [Malus x domestica]
Unigene14814_Mpfb2	1.34519	-1.35566	1.03275		--
Unigene19953_Mpfb2	3.48984	-2.0051	1.84948		RecName: Full=60S ribosomal protein L41 >gi|3492819|emb|CAA04691.1| RPL41 [Quercus suber]
Unigene21076_Mpfb2	3.91702	-1.9413	1.57104		predicted protein [Hordeum vulgare subsp. vulgare]

## Sheet: Group3
Gene	Nov.15-VS-Dec.15	Dec.15-VS-Jan.15	Jan.15-VS-Feb.15		Description
CL15367	-2.87637	2.23186	1.49669		HyPRP2 [Gossypium hirsutum]
CL11343	-2.67556	1.03294	1.25037		PREDICTED: 2-aminoethanethiol dioxygenase isoform 2 [Vitis vinifera] >gi|296082863|emb|CBI22164.3| unnamed protein product [Vitis vinifera]
CL1233	-2.85587	1.34736	1.21633		transferase, putative [Ricinus communis] >gi|223531196|gb|EEF33042.1| transferase, putative [Ricinus communis]
Unigene6489_Mpfb2	-2.54089	1.33509	1.35712		conserved hypothetical protein [Ricinus communis] >gi|223535771|gb|EEF37433.1| conserved hypothetical protein [Ricinus communis]
CL8070	-1.36919	1.53549	2.33918		21 kDa protein precursor, putative [Ricinus communis] >gi|223532815|gb|EEF34590.1| 21 kDa protein precursor, putative [Ricinus communis]
CL8349	-1.11397	1.4341	1.35379		predicted protein [Populus trichocarpa] >gi|222838570|gb|EEE76935.1| predicted protein [Populus trichocarpa]
Unigene25214_Mpfb2	-3.73146	2.60974	2.53537		--

## Sheet: Group4
Gene	Nov.15-VS-Dec.15	Dec.15-VS-Jan.15	Jan.15-VS-Feb.15		Description
CL12859	-1.93311	-2.29535	4.97342		major latex-like protein [Prunus persica]
CL12932	-2.71005	-2.14945	4.24899		unknown [Populus trichocarpa]
CL7129	-2.14849	-2.21248	4.16572		chlorophyll A/B binding protein, putative [Ricinus communis] >gi|223546345|gb|EEF47847.1| chlorophyll A/B binding protein, putative [Ricinus communis]
Unigene11905_Mpfb2	-2.39913	-1.76182	4.59081		--
CL7328	-2.46593	-1.13621	4.71127		Gasa4-like protein [Rosa x damascena] >gi|222160078|gb|ACM47320.1| Gasa4-like protein [Rosa x damascena]
CL12350	-1.87675	-2.04947	3.54478		photosystem I reaction center subunit IV A, chloroplast precursor [Ricinus communis] >gi|223539730|gb|EEF41312.1| photosystem I reaction center subunit IV A, chloroplast precursor [Ricinus communis]
Unigene10383_Mpfb2	-1.95463	-2.49878	3.51461		--
Unigene14574_Mpfb2	-1.18602	-1.93012	4.28043		--
CL11560	-2.28558	-1.07557	2.69886		uncharacterized protein LOC100499745 [Glycine max]
CL514	-2.12421	-1.4966	2.61849		PREDICTED: chlorophyll a-b binding protein 7, chloroplastic-like isoform 1 [Glycine max]
CL13491	-2.67064	-1.55222	3.25762		uncharacterized protein LOC100499832 [Glycine max]
CL7255	-2.3631	-1.07403	3.26443		photosystem I subunit XI [Nicotiana attenuata]
CL1227	-1.53124	-1.45497	2.91779		Plastocyanin A, chloroplast precursor, putative [Ricinus communis] >gi|223551304|gb|EEF52790.1| Plastocyanin A, chloroplast precursor, putative [Ricinus communis]
CL4948	-1.62327	-1.51648	3.15332		chlorophyll A/B binding protein, putative [Ricinus communis] >gi|223532494|gb|EEF34284.1| chlorophyll A/B binding protein, putative [Ricinus communis]
CL4451	-1.75799	-1.21248	3.03026		predicted protein [Populus trichocarpa] >gi|222836735|gb|EEE75128.1| predicted protein [Populus trichocarpa]
CL9961	-1.77564	-1.39114	2.99607		PREDICTED: chlorophyll a-b binding protein CP24 10A, chloroplastic [Vitis vinifera] >gi|147804704|emb|CAN71620.1| hypothetical protein VITISV_015544 [Vitis vinifera]
Unigene11609_Mpfb2	-1.75944	-1.33431	3.06332		PREDICTED: uncharacterized protein LOC100262648 [Vitis vinifera]
CL9178	-1.7756	-1.42528	2.84094		chloroplast oxygen-evolving enhancer protein 1 [Dimocarpus longan]
CL10251	-1.73159	-1.12925	2.63178		PREDICTED: protochlorophyllide reductase, chloroplastic-like [Glycine max]
Unigene1736_Mpfb2	-1.60078	-1.19922	2.82649		RecName: Full=Ribulose bisphosphate carboxylase small chain, chloroplastic; Short=RuBisCO small subunit; Flags: Precursor >gi|218021|dbj|BAA00450.1| RuBisCO small subunit [Pyrus pyrifolia var. culta]
Unigene2138_Mpfb2	-1.38415	-1.14989	2.85971		PREDICTED: magnesium-protoporphyrin IX monomethyl ester [oxidative] cyclase, chloroplastic [Vitis vinifera] >gi|147844779|emb|CAN79041.1| hypothetical protein VITISV_043754 [Vitis vinifera]
CL7491	-1.18874	-1.3975	2.90118		Major latex protein, putative [Ricinus communis] >gi|223523769|gb|EEF27183.1| Major latex protein, putative [Ricinus communis]
CL3589	-1.32093	-1.56051	3.04574		SPL domain class transcription factor [Malus x domestica]
Unigene19375_Mpfb2	-1.09023	-1.57348	3.11779		PREDICTED: extended synaptotagmin-2-like [Glycine max]
Unigene20793_Mpfb2	-1.41428	-1.8911	2.81184		unknown [Lotus japonicus]
Unigene4299_Mpfb2	-1.22172	-1.82809	3.01057		conserved hypothetical protein [Ricinus communis] >gi|223539756|gb|EEF41337.1| conserved hypothetical protein [Ricinus communis]
CL2616	-1.33481	-2.22347	2.19053		Chaperone protein dnaJ 11, chloroplast precursor, putative [Ricinus communis] >gi|223551246|gb|EEF52732.1| Chaperone protein dnaJ 11, chloroplast precursor, putative [Ricinus communis]
CL12548	-1.52397	-1.6171	2.25295		basic helix-loop-helix domain-containing protein [Arabidopsis thaliana] >gi|28416803|gb|AAO42932.1| At1g26948 [Arabidopsis thaliana] >gi|332192642|gb|AEE30763.1| basic helix-loop-helix domain-containing protein [Arabidopsis thaliana]
CL3180	-1.06803	-1.81044	2.32148		delta 9 desaturase, putative [Ricinus communis] >gi|223543273|gb|EEF44805.1| delta 9 desaturase, putative [Ricinus communis]
Unigene1389_Mpfb2	-1.15398	-1.57325	2.17471		unknown [Lotus japonicus]
Unigene26464_Mpfb2	-1.22113	-1.63964	2.1361		--
CL2654	-1.18797	-1.24515	2.42046		conserved hypothetical protein [Ricinus communis] >gi|223551044|gb|EEF52530.1| conserved hypothetical protein [Ricinus communis]
CL7425	-1.25818	-1.19523	2.33075		PREDICTED: glycine cleavage system H protein, mitochondrial isoform 1 [Vitis vinifera] >gi|297742112|emb|CBI33899.3| unnamed protein product [Vitis vinifera]
CL11359	-1.42101	-1.20684	2.46657		Photosystem I reaction center subunit III, chloroplast precursor, putative [Ricinus communis] >gi|223544454|gb|EEF45974.1| Photosystem I reaction center subunit III, chloroplast precursor, putative [Ricinus communis]
CL7222	-1.41593	-1.09439	2.34469		PREDICTED: uncharacterized protein LOC100264834 [Vitis vinifera] >gi|296085028|emb|CBI28443.3| unnamed protein product [Vitis vinifera]
Unigene1378_Mpfb2	-1.42033	-1.07676	2.42846		PREDICTED: uncharacterized protein LOC100255593 [Vitis vinifera]
CL14692	-1.28496	-1.0293	2.46017		30S ribosomal protein S5, putative [Ricinus communis] >gi|223549356|gb|EEF50844.1| 30S ribosomal protein S5, putative [Ricinus communis]
Unigene6609_Mpfb2	-1.247	-1.06661	2.55496
CL13836	-1.5192	-1.25072	1.99118		RecName: Full=Non-specific lipid-transfer protein 3; Short=LTP 3; Flags: Precursor >gi|1321915|emb|CAA65477.1| lipid transfer protein [Prunus dulcis]
CL3279	-1.41544	-1.07983	1.91787		type III chlorophyll a/b-binding protein [Lycoris aurea]
Unigene279_Mpfb2	-1.3194	-1.17717	1.83838		predicted protein [Populus trichocarpa] >gi|222851597|gb|EEE89144.1| predicted protein [Populus trichocarpa]
CL7877	-1.39511	-1.02097	1.61747		ERD protein [Vitis amurensis]
CL1446	-1.07236	-1.02617	1.70999		transcription factor [Arabidopsis lyrata subsp. lyrata] >gi|297315960|gb|EFH46383.1| transcription factor [Arabidopsis lyrata subsp. lyrata]
Unigene3954_Mpfb2	-1.03749	-1.18275	1.94533		PREDICTED: hydroxycinnamoyl-Coenzyme A shikimate/quinate hydroxycinnamoyltransferase [Vitis vinifera]
CL12854	-2.00037	-1.08904	1.38628		PREDICTED: uncharacterized protein LOC100252521 [Vitis vinifera]
CL7139	-2.00004	-1.10847	1.24801		predicted protein [Populus trichocarpa] >gi|118483824|gb|ABK93804.1| unknown [Populus trichocarpa] >gi|222844887|gb|EEE82434.1| predicted protein [Populus trichocarpa]
CL4047	-1.73278	-1.03171	2.07248		PREDICTED: oxygen-evolving enhancer protein 2, chloroplastic-like [Glycine max]
Unigene21119_Mpfb2	-2.00773	-1.18358	2.21671		--
CL6550	-1.81178	-1.45608	1.91454		PREDICTED: LOW QUALITY PROTEIN: cytokinin hydroxylase-like [Glycine max]
Unigene23251_Mpfb2	-1.72542	-1.53307	1.67157		PREDICTED: cytochrome P450 734A1 [Vitis vinifera] >gi|297736650|emb|CBI25521.3| unnamed protein product [Vitis vinifera]
Unigene20643_Mpfb2	-2.01572	-1.709	1.6089		predicted protein [Populus trichocarpa] >gi|222867667|gb|EEF04798.1| predicted protein [Populus trichocarpa]
CL13185	-1.15049	-1.42353	1.35304		Aspartic proteinase nepenthesin-1 precursor, putative [Ricinus communis] >gi|223548055|gb|EEF49547.1| Aspartic proteinase nepenthesin-1 precursor, putative [Ricinus communis]
Unigene16353_Mpfb2	-1.14904	-1.33695	1.39022		zinc finger protein, putative [Ricinus communis] >gi|223538542|gb|EEF40147.1| zinc finger protein, putative [Ricinus communis]
Unigene3406_Mpfb2	-1.08773	-1.38557	1.56319		beta-amylase [Castanea crenata]
CL9596	-1.1244	-1.16569	1.00458		cytochrome P450 [Pyrus communis]
CL9922	-1.37551	-2.23878	1.28659		neutral amino acid transport protein [Populus trichocarpa] >gi|222846374|gb|EEE83921.1| neutral amino acid transport protein [Populus trichocarpa]

## Sheet: Group5
Gene	Nov.15-VS-Dec.15	Dec.15-VS-Jan.15	Jan.15-VS-Feb.15		Description
CL10	1.4021	1.976	-3.00485		Blue copper protein [Medicago truncatula] >gi|355510421|gb|AES91563.1| Blue copper protein [Medicago truncatula]
CL11811	1.46303	1.96459	-2.68211		cytochrome P450, putative [Ricinus communis] >gi|223530620|gb|EEF32496.1| cytochrome P450, putative [Ricinus communis]
CL14656	1.54211	1.51115	-3.0618		PREDICTED: ethylene-responsive transcription factor ERF061-like [Vitis vinifera]
Unigene4754_Mpfb2	1.34793	1.52658	-3.07635		RecName: Full=Auxin-binding protein ABP19a; Flags: Precursor >gi|4098517|gb|AAD00295.1| auxin-binding protein ABP19 [Prunus persica]
Unigene23185_Mpfb2	2.02199	1.85568	-2.74815		cytochrome P450 [Populus trichocarpa] >gi|222875291|gb|EEF12422.1| cytochrome P450 [Populus trichocarpa]
CL8218	1.20183	2.47917	-2.5753		cytochrome P450, putative [Ricinus communis] >gi|223537831|gb|EEF39448.1| cytochrome P450, putative [Ricinus communis]
CL8447	1.71635	2.23302	-2.14462		PREDICTED: LOW QUALITY PROTEIN: transcription repressor MYB4 [Vitis vinifera]
CL9148	1.6786	2.61177	-3.73609		dehydrin 1 [Eriobotrya japonica]
CL3366	2.53359	2.26269	-2.44131		2-oxoglutarate-dependent dioxygenase [Populus trichocarpa] >gi|222845389|gb|EEE82936.1| 2-oxoglutarate-dependent dioxygenase [Populus trichocarpa]
CL6356	3.04708	1.53563	-2.032		PREDICTED: uncharacterized protein LOC100818795 [Glycine max]
CL12500	1.68314	1.40856	-2.12369		PsHSP71.2 [Pisum sativum] >gi|1771479|emb|CAA67867.1| heat shock protein hsp70 [Pisum sativum]
CL319	1.4019	1.22536	-2.09853		predicted protein [Populus trichocarpa] >gi|222854367|gb|EEE91914.1| predicted protein [Populus trichocarpa]
CL7545	1.38252	1.36481	-2.27428		conserved hypothetical protein [Ricinus communis] >gi|223540020|gb|EEF41598.1| conserved hypothetical protein [Ricinus communis]
CL6300	1.22849	1.4791	-2.03359		mitochondrial dicarboxylate carrier protein, putative [Ricinus communis] >gi|223529751|gb|EEF31690.1| mitochondrial dicarboxylate carrier protein, putative [Ricinus communis]
CL6831	1.28868	1.68049	-2.15698		predicted protein [Populus trichocarpa] >gi|222850657|gb|EEE88204.1| predicted protein [Populus trichocarpa]
CL7844	1.08135	1.28781	-1.94548		glycine rich protein [Gossypium hirsutum]
CL15250	2.41792	1.14508	-2.36057		predicted protein [Populus trichocarpa] >gi|222831953|gb|EEE70430.1| predicted protein [Populus trichocarpa]
CL7980	1.99202	1.18295	-2.2375		PREDICTED: uncharacterized protein LOC100259485 [Vitis vinifera]
CL1730	2.26776	1.57895	-1.72022		hypothetical protein VITISV_037818 [Vitis vinifera]
Unigene25690_Mpfb2	2.05091	1.82315	-1.73777		--
CL14246	2.02199	1.02148	-1.64213		--
Unigene20675_Mpfb2	2.15156	1.20166	-1.84416		RecName: Full=CASP-like protein POPTRDRAFT_823430
Unigene3682_Mpfb2	2.03638	1.2676	-1.45519		unknown [Populus trichocarpa]
CL2324	1.39942	1.68322	-1.456		unnamed protein product [Vitis vinifera]
Unigene20504_Mpfb2	1.33594	1.76134	-1.17266		conserved hypothetical protein [Ricinus communis] >gi|223549108|gb|EEF50597.1| conserved hypothetical protein [Ricinus communis]
Unigene4002_Mpfb2	1.53703	1.56191	-1.21417		predicted protein [Populus trichocarpa] >gi|222857360|gb|EEE94907.1| predicted protein [Populus trichocarpa]
Unigene18561_Mpfb2	1.94516	1.22975	-1.0473		small heat shock protein [Capparis spinosa]
CL9905	1.55561	1.24623	-1.21486		PREDICTED: (3S,6E)-nerolidol synthase 1, chloroplastic-like [Vitis vinifera]
Unigene26523_Mpfb2	1.54665	1.12951	-1.17967		--
Unigene27694_Mpfb2	2.73342	1.06803	-3.63716		--

## Sheet: Group6
Gene	Nov.15-VS-Dec.15	Dec.15-VS-Jan.15	Jan.15-VS-Feb.15		Description
CL13025	3.35819	-1.3113	-1.64159		predicted protein [Populus trichocarpa] >gi|222848448|gb|EEE85995.1| predicted protein [Populus trichocarpa]
Unigene26478_Mpfb2	4.49645	-1.46385	-1.63286		predicted protein [Populus trichocarpa] >gi|222857848|gb|EEE95395.1| predicted protein [Populus trichocarpa]
CL14414	1.1748	-1.14369	-1.30739		GA2-oxidase [Pyrus communis]
CL7390	1.1288	-1.00009	-1.1721		dehydration-responsive element-binding protein (DREB2), partial [Malus x domestica]
CL3890	1.51012	-1.09651	-1.67956		predicted protein [Populus trichocarpa] >gi|222868848|gb|EEF05979.1| predicted protein [Populus trichocarpa]
CL958	1.28664	-1.24957	-1.57042		PREDICTED: uncharacterized protein LOC100264228 [Vitis vinifera]
Unigene20850_Mpfb2	1.6508	-1.20058	-1.2536		PREDICTED: GEM-like protein 5 [Vitis vinifera] >gi|297738289|emb|CBI27490.3| unnamed protein product [Vitis vinifera]
CL2891	1.81567	-1.0119	-2.09602		PREDICTED: uncharacterized protein LOC100242015 isoform 2 [Vitis vinifera] >gi|296086314|emb|CBI31755.3| unnamed protein product [Vitis vinifera]
CL7990	1.19972	-1.0934	-2.38114		conserved hypothetical protein [Ricinus communis] >gi|223539277|gb|EEF40870.1| conserved hypothetical protein [Ricinus communis]
CL9475	1.55624	-1.09879	-2.33109		galactinol synthase 1 [Populus trichocarpa x Populus deltoides]
CL910	1.36284	-1.41378	-2.07754		--
Unigene1606_Mpfb2	1.49077	-1.23411	-2.00274		unnamed protein product [Vitis vinifera]
CL9764	2.06226	-1.18624	-3.81643		hypothetical protein VITISV_034041 [Vitis vinifera]
CL1505	2.78447	-2.39465	-2.78624		dehydration-responsive element-binding protein, partial [Malus x domestica]
Unigene10472_Mpfb2	3.01381	-1.86299	-2.77079		--
Unigene19881_Mpfb2	2.37398	-1.49878	-2.81782		--
Unigene26541_Mpfb2	2.58142	-1.74205	-3.53306		--

## Sheet: Group7
Gene	Nov.15-VS-Dec.15	Dec.15-VS-Jan.15	Jan.15-VS-Feb.15		Description
CL1316	-2.59566	1.78164	-3.39449		predicted protein [Populus trichocarpa] >gi|222856927|gb|EEE94474.1| predicted protein [Populus trichocarpa]
CL12238	-1.68161	1.82315	-2.10277		--
CL232	-1.10447	1.4056	-1.49829		Glycerol-3-phosphate transporter, putative [Ricinus communis] >gi|223550066|gb|EEF51553.1| Glycerol-3-phosphate transporter, putative [Ricinus communis]
CL12393	-1.20756	1.20867	-1.26779		PREDICTED: fructose-bisphosphate aldolase cytoplasmic isozyme [Vitis vinifera] >gi|147781269|emb|CAN71905.1| hypothetical protein VITISV_035583 [Vitis vinifera]
Unigene897_Mpfb2	-1.10389	1.36477	-1.15668
Unigene26448_Mpfb2	-1.60719	1.15695	-1.42854		unknown [Lotus japonicus]
CL8669	-1.37875	2.0549	-1.06684		NAC domain protein [Citrus sinensis]
CL885	-1.36987	1.66361	-1.02004		Tyrosine-protein phosphatase SIW14, putative [Ricinus communis] >gi|223525370|gb|EEF27985.1| Tyrosine-protein phosphatase SIW14, putative [Ricinus communis]
CL11507	-1.35502	3.53654	-1.51244		--
CL13281	-1.29112	3.25611	-1.92781		predicted protein [Populus trichocarpa] >gi|222867348|gb|EEF04479.1| predicted protein [Populus trichocarpa]
Unigene1554_Mpfb2	-1.44135	3.11539	-1.94756		AP2 domain class transcription factor [Malus x domestica]
Unigene1584_Mpfb2	-1.82263	2.69836	-1.32889		predicted protein [Populus trichocarpa] >gi|222837629|gb|EEE75994.1| predicted protein [Populus trichocarpa]
Unigene5417_Mpfb2	-1.41072	2.64477	-1.71509		predicted protein [Populus trichocarpa] >gi|222856921|gb|EEE94468.1| predicted protein [Populus trichocarpa]
Unigene17171_Mpfb2	-1.75561	4.09092	-1.38965		--
Unigene19749_Mpfb2	-2.41497	3.18379	-1.39303		WRKY domain class transcription factor [Malus x domestica]
Unigene539_Mpfb2	-2.74051	2.71067	-1.95787		unnamed protein product [Vitis vinifera]
Unigene9859_Mpfb2	-3.89107	4.39361	-4.22577
Unigene12417_Mpfb2	13.5918	1.19153	-4.06809		--
